# Supplementary material for: Droplet Digital PCR for Estimating Absolute Abundances of Widespread Pelagibacter Viruses
Source: Front Microbiol. 2019 Jun 12;10:1226. doi: 10.3389/fmicb.2019.01226 (PMC6581686; doi:10.3389/fmicb.2019.01226)
Supplement: Supplementary file 1 [file Data_Sheet_1.ZIP]

Archive with 5 entries (5 files):
- Supplementary Material/Data sheet 1_detailed_example.xlsx
- Supplementary Material/Data sheet 2.docx
- Supplementary Material/Data sheet 3_ddPCR_vSAG37-F6_Illumina_amplicons.fasta
- Supplementary Material/Data sheet 4_ddPCR_HTVC010P_Illumina_amplicons.fasta
- Supplementary Material/Supplementary Material Figures 1-4_Martinez-Hernandez.docx
