# Supplementary material for: Droplet Digital PCR for Estimating Absolute Abundances of Widespread Pelagibacter Viruses
Source: Front Microbiol. 2019 Jun 12;10:1226. doi: 10.3389/fmicb.2019.01226 (PMC6581686; doi:10.3389/fmicb.2019.01226)
Supplement: Supplementary file 1 [file Data_Sheet_1.ZIP › Supplementary Material/Data sheet 1_detailed_example.xlsx]

## Sheet: Viral abundance by DNA concent.
				Sample	Sampled volume (mL)	Initial VLP/mL	Total inital VLP	Mean length of marine viruses genome(bp)	DNA weight (ng/bp)	Initial DNA ng	Concentrated sample DNA concentration (ng/uL)	ddPCR volume (uL)	ddPCR DNA (ng)	Positive vSAG 37-F6 droplets in ddPCR	Positive HTVC010P droplets in ddPCR	37-F6 / ng DNA ddPCR (virus/ng)	HTVC010P / ng DNA ddPCR	Total vSAG 37-F6	Total HTVC010P	Total vSAG 37-F6 / mL	Total HTVC010P / mL
				Gulf of Maine I	5000	12900000	64500000000	50000	1.08e-12	3483	45.5	0.1	4.55	20427	19043	4489.45	4185.27	1.56368e+07	1.45773e+07	3127.35	2915.46
				Gulf of Maine II	5000	12900000	64500000000	50000	1.08e-12	3483	45.5	0.1	4.55	22452	20960	4934.51	4606.59	1.71869e+07	1.60448e+07	3437.38	3208.95
				Gulf of Maine III	5000	12900000	64500000000	50000	1.08e-12	3483	45.5	0.1	4.55	10571	9922	2323.3	2180.66	8.09204e+06	7.59524e+06	1618.41	1519.05

## Sheet: Loss factor
				Sample	Sampled volume (mL)	Initial VLP/mL	Concentrated VLP/mL	Loss factor	DNA extraction volume (mL)	ddPCR used volume (mL)	Positive vSAG 37-F6 droplets in ddPCR	Positive HTVC010P droplets in ddPCR	Total 37-F6 abundance in concentrate sample (viruses)	Total HTVC010P abundance in concentrate sample (viruses)	Total 37-F6 inital sample (virus)	Total HTVC010P inital sample (virus)	vSAG 37-F6 / mL Initial sample	HTVC010P / mL initial sample
				Gulf of Maine I	5000	12900000	4660000	2.76824	0.035	0.0001	20427	19043	7.14945e+06	6.66505e+06	1.97914e+07	1.84505e+07	3958.28	3690.09
				Gulf of Maine II	5000	12900000	4660000	2.76824	0.035	0.0001	22452	20960	7.8582e+06	7.336e+06	2.17534e+07	2.03078e+07	4350.68	4061.56
				Gulf of Maine III	5000	12900000	4660000	2.76824	0.035	0.0001	10571	9922	3.69985e+06	3.4727e+06	1.02421e+07	9.61327e+06	2048.41	1922.65
