# Supplementary material for: Droplet Digital PCR for Estimating Absolute Abundances of Widespread Pelagibacter Viruses
Source: Front Microbiol. 2019 Jun 12;10:1226. doi: 10.3389/fmicb.2019.01226 (PMC6581686; doi:10.3389/fmicb.2019.01226)
Supplement: Supplementary file 1 [file Data_Sheet_1.ZIP › Supplementary Material/Data sheet 3_ddPCR_vSAG37-F6_Illumina_amplicons.fasta]

>Seq4_CH_M04376:201:000000000-BPY8V:1:1101:21130:10931_1:N:0:TAAGGCGA+TCTCTCCG
TGTGTACCTTCACCCACTTGCAGTTCAGATATAGCCGCGAACCTTTGACCAGCTTGAACCACAATACCCATTAATTGTAACAGAGTTCCTGATGGTTCT
>Seq4_CH_M04376:201:000000000-BPY8V:1:1101:24254:10939_1:N:0:TAAGGCGA+TCTCTCCG
TGTGTACCTTCACCCACTTGCAGTTCAGATATAGCCGCGAACCTTTGACCAGCTTGAACCACAATACCCATTAATTGTAACAGAGTTCCTGATGGTTCT
>Seq4_CH_M04376:201:000000000-BPY8V:1:1101:17592:10964_1:N:0:TAAGGCGA+TCTCTCCG
TGTGTACCTTCACCCACTTGCAATTCAGATATAGCCGCGAACCTTTGACCAGCTTGAACCACAATACCCATTAATTGTAACAGAGTTCCTGATGGTTCT
>Seq4_CH_M04376:201:000000000-BPY8V:1:1101:16280:10981_1:N:0:TAAGGCGA+TCTCTCCG
TGTGTACCTTCACCCACTTGCAATTCAGATATAGCCGCGAACCTTTGACCCGCTTGAACCACAATACCCAGTAATTGTAACAGAGTTCCTGATGGTTCT
>Seq4_CH_M04376:201:000000000-BPY8V:1:1101:16892:10990_1:N:0:TAAGGCGA+TCTCTCCG
TGTGTACCTTCACCCACTTGCAATTCAGATATAGCCGCGAATCTTTGACCAGCTTGAACCACAATACCCATTAATTGTAACAGAGTTCCTGATGGTTCT
>Seq4_CH_M04376:201:000000000-BPY8V:1:1101:5821:11027_1:N:0:TCAGGCGA+TCTCTCCG
TGTGTACCTTCACCCACTTGCAATTCAGATATAGCCGCGAACCTTTGACCAGCTTGAACCACAATACCCATTAATTGTAACAGAGTTCCTGATGGTTCT
>Seq4_CH_M04376:201:000000000-BPY8V:1:1101:26890:11027_1:N:0:TAAGGCGA+TCTCTCCG
TGTGTACCGTCACCCACTTGCAATTCAGATATAGCCGCGAACCTTTGACCAGCTTGAACCACAATACCCATTAATTGTAACAGAGTTCCTGATGGTTCT
>Seq4_CH_M04376:201:000000000-BPY8V:1:1101:13856:11035_1:N:0:TAAGGCGA+TCTCTCCG
TGTGTACCTTCACCCACTTGCAATTCAGATATAGCCGCGAACCTTTGACCCGCTTGAACCACAATACCCAGTAACTGTAACAGAGTTCCTGATGGTTCT
>Seq4_CH_M04376:201:000000000-BPY8V:1:1101:11333:11063_1:N:0:TAAGGCGA+TCTCTCCG
TGTGTACCTTCACCCACTTGCAATTCAGATATAGCCGCGAACCTTTGACCAGCTTGAACCACAATACCCATTAATTGTAACAGAGTTCCTGATGGTTCT
>Seq4_CH_M04376:201:000000000-BPY8V:1:1101:2529:11112_1:N:0:TAAGGCGA+TCTCTCCG
TGTGTACCTTCACCCACTTGCAGTTCAGATATAGCCGCGAACCTTTGACCAGCTGGAACCACAATACCCATTAATTGTAACAGAGTTCCTGATGGTTCT
>Seq4_CH_M04376:201:000000000-BPY8V:1:1101:14125:11132_1:N:0:TAAGGCGA+TCTCTCCG
TGTGTACCTTCACCCACTTGCAGTTCAGATATAGCCGCGAACCTTTGACCAGCTGGAACCACAATACCCAGTAATTGTAACAGAGTTCCTGATGGTTCT
>Seq4_CH_M04376:201:000000000-BPY8V:1:1101:25248:11147_1:N:0:TAAGGCGA+TCTCTCCG
TGTGTACCTTCACCCACTTGCAGTTCAGATATAGCCGCGAACCTTTGACCAGCTTGAACCACAATACCCATTAATTGTAACAGAGTTCCTGATGGTTCT
>Seq4_CH_M04376:201:000000000-BPY8V:1:1101:3384:11164_1:N:0:TAAGGCGA+TCTCTCCG
TGTGTACCTTCACCCACTTGCAATTCAGATATAGCCGCGAACCTTTGACCAGCTTGAACCACAATACCCATTAATTGTAACAGAGTTCCTGATGGTTCT
>Seq4_CH_M04376:201:000000000-BPY8V:1:1101:5665:11199_1:N:0:TAAGGCGA+TCTCTCCG
TGTGTACCTTCACCCACTTGCAGTTCAGATATAGCCGCGAACCTTTGACCAGCTTGAACCACAATACCCATTAATTGTAACAGAGTTCCTGATGGTTCT
>Seq4_CH_M04376:201:000000000-BPY8V:1:1101:7981:11214_1:N:0:TAAGGCGA+TCTCTCCG
TGTGTACCTTCACCCACTTGCAGTTCAGATATAGCCGCGAACCTTTGACCAGCTTGAACCACAATACCCATTAATTGTAACAGAGTTCCTGATGGTTCT
>Seq4_CH_M04376:201:000000000-BPY8V:1:1101:26647:11215_1:N:0:TAAGGCGA+TCTCTCCG
TGTGTACCGTCACCCACTTGCAGTTCAGATATAGCCGCGAACCTTTGACCAGCTTGAACCACAATACCCATTAATTGTAACAGAGTTCCTGATGGTTCT
>Seq4_CH_M04376:201:000000000-BPY8V:1:1101:26817:11221_1:N:0:TAAGGCGA+TCTCTCCG
TGTGTACCGTCACCCACTTGCAATTCAGATATAGCCGCGAACCTTTGACCAGCTTGAACCACAATACCCATTAATTGTAACAGAGTTCCTGATGGTTCT
>Seq4_CH_M04376:201:000000000-BPY8V:1:1101:10370:11262_1:N:0:TAAGGCGA+TCTCTCCG
TGTGTACCTTCACCCACTTGCAATTCAGATATAGCCGCGAACCTTTGACCAGCTTGGACCACAATACCCATTAATTGTAACAGAGTTCCTGATGGTTCT
>Seq4_CH_M04376:201:000000000-BPY8V:1:1101:25990:11265_1:N:0:TAAGGCGA+TCTCTCCG
TGTGTACCTTCACCCACTTGCAATTCAGATATAGCCGCGAACCTTTGACCAGCTTGAACCACAATACCCATTAATTGTAACAGAGTTCCTGATGGTTCT
>Seq4_CH_M04376:201:000000000-BPY8V:1:1101:24881:11270_1:N:0:TAAGGCGA+TCTCTCCG
TGTGTACCTTCACCCACTTGCAGTTCAGATATAGCCGCGAACCTTTGACCCGCTTGAACCACAATACCCATTAATTGTAACAGAGTTCCTGATGGTTCT
>Seq4_CH_M04376:201:000000000-BPY8V:1:1101:10826:11300_1:N:0:TAAGGCGA+TCTCTCCG
TGTGTACCTTCACCCACTTGCAATTCAGATATAGCCGCGAACCTTTGACCAGCTTGAACCACAATACCCATTAATTGTAACAGAGTTCCTGATGGTTCT
>Seq4_CH_M04376:201:000000000-BPY8V:1:1101:23434:11310_1:N:0:TAAGGCGA+TCTCTCCG
TGTGTACCGTCACCCACTTGCAATTCAGATATAGCCGCGAACCTTTGACCAGCTTGAACCACAATACCCAGTAATTGTAACAGAGTTCCTGATGGTTCT
>Seq4_CH_M04376:201:000000000-BPY8V:1:1101:5527:11336_1:N:0:TAAGGCGA+TCTCTCCG
TGTGTACCTTCACCCACTTGCAATTCAGATATAGCCGCGAACCTTTGACCAGCTTGAACCACAATACCCATTAATTGTAACAGAGTTCCTGATGGTTCT
>Seq4_CH_M04376:201:000000000-BPY8V:1:1101:9614:11342_1:N:0:TAAGGCGA+TCTCTCCG
TGTGTACCTTCACCCACTTGCAGTTCAGATATAGCCGCGAACCTTTGACCGGCTTGAACCACAATACCCATTAATTGTAACAGAGTTCCTGATGGTTCT
>Seq4_CH_M04376:201:000000000-BPY8V:1:1101:3093:11349_1:N:0:TAAGGCGA+TCTCTCCG
TGTGTACCTTCACCCACTTGCAATTCAGATATAGCCGCGAACCTTTGACCAGCTTGAACCACAATACCCATTAATTGTAACAGAGTTCCTGATGGTTCT
>Seq4_CH_M04376:201:000000000-BPY8V:1:1101:13387:11373_1:N:0:TAAGGCGA+TCTCTCCG
TGTGTACCTTCACCCACTTGCAATTCAGATATAGCCGCGAACCTTTGACCAGCTTGAACCACAATACCCATTAATTGTAACAGAGTTCCTGATGGTTCT
>Seq4_CH_M04376:201:000000000-BPY8V:1:1101:29112:11381_1:N:0:GAAGGCGA+GCTCTCCG
TGTGTACCTTCACCCACTTGCAATTCAGATATAGCCGCGAACCTTTGACCAGCTTGAACCACAATACCCATTAATTGTACCAGAGTTCCTGATGGTTCT
>Seq4_CH_M04376:201:000000000-BPY8V:1:1101:18831:11391_1:N:0:TAAGGCGA+TCTCTCCG
TGTGTACCTTCACCCACTTGCAGTTCAGATATAGCCGCGAACCTTTGACCCGCTTGAACCACAATACCCATTAATTGTAACAGAGTTCCTGATGGTTCT
>Seq4_CH_M04376:201:000000000-BPY8V:1:1101:11359:11399_1:N:0:TAAGGCGA+TCTCTCCG
TGTGTACCTTCACCCACTTGCAATTCAGCTATAGCCGCGAACCTTTGACCAGCTTGAACCACAATACCCATTAATTGTAACAGAGTTCCTGATGGTTCT
>Seq4_CH_M04376:201:000000000-BPY8V:1:1101:15050:11456_1:N:0:TAAGGCGA+TCTCTCCG
TGTGTACCTTCACCCACTTGCAATTCAGATATAGCCGCGAACCTTTGACCAGCTTGAACCACAATACCCATTAATTGTAACAGAGTTCCTGATGGTTCT
>Seq4_CH_M04376:201:000000000-BPY8V:1:1101:14313:11461_1:N:0:TAAGGCGA+TCTCTCCG
TGTGTACCTTCACCCACTTGCAATTCAGATATAGCCGCGAACCTTTGACCAGCTTGAACCACAATACCCATTAATTGTAACAGAGTTCCTGATGGTTCT
>Seq4_CH_M04376:201:000000000-BPY8V:1:1101:7254:11482_1:N:0:TAAGGCGA+TCTCTCCG
TGTGTACCTTCACCCACTTGCAATTCAGATATAGCCGCGAACCTTTGACCAGCTTGAACCACAATACCCATTAATTGTAACAGAGTTCCTGATGGTTCT
>Seq4_CH_M04376:201:000000000-BPY8V:1:1101:28449:11576_1:N:0:TAAGGCGA+TCTCTCCG
TGTGTACCTTCACCCACTTGCAATTCAGATATAGCCGCGAACCTTTGACCAGCTTGAACCACAATACCCATTAATTGTAACAGAGTTCCTGATGGTTCT
>Seq4_CH_M04376:201:000000000-BPY8V:1:1101:28418:11598_1:N:0:TAAGGCGA+TCTCTCCG
TGTGTACCTTCACCCACTTGCAATTCAGATATAGCCGCGAATCTTTGACCAGCTTGAACCACAATACCCATTAATTGTAACAGAGTTCCTGATGGTTCT
>Seq4_CH_M04376:201:000000000-BPY8V:1:1101:14996:11608_1:N:0:TAAGGCGA+TCTCTCCG
TGTGTACCTTCACCCACTTGCAGTTCAGATATAGCCGCGAACCTTTGACCAGCTTGAACCACAATACCCATTAATTGTAACAGAGTTCCTGATGGTTCT
>Seq4_CH_M04376:201:000000000-BPY8V:1:1101:5281:11651_1:N:0:TAAGGCGA+TCTCTCCG
TGTGTACCTTCACCCACTTGCAATTCAGATATAGCCGCGAACCTTTGACCAGCTTGAACCACAATACCCATTAATTGTAACAGAGTTCCTGATGGTTCT
>Seq4_CH_M04376:201:000000000-BPY8V:1:1101:11219:11651_1:N:0:TAAGGCGA+TCTCTCCG
TGTGTACCTTCACCCACTTGCAATTCAGATATAGCCGCGAACCTTTGACCAGCTTGAACCACAATACCCATTAATTGTAACAGAGTTCCTGATGGTTCT
>Seq4_CH_M04376:201:000000000-BPY8V:1:1101:12334:11651_1:N:0:TAAGGCGA+TCTCTCCG
TGTGTACCTTCACCACTTGCAGTTCAGATATAGCCGCGAACCTTTGACCAGCTTGAACCACAATACCCATTAATTGTAACAGAGTTCCTGATGGTTCT
>Seq4_CH_M04376:201:000000000-BPY8V:1:1101:28592:11668_1:N:0:TAAGGCGA+TCTCTCCG
TGTGTACCTTCACCCACTTGCAATTCAGATATAGCCGCGAACCTTTGACCAGCTTGAACCACAATACCCATTAATTGTAACAGAGTTCCTGATGGTTCT
>Seq4_CH_M04376:201:000000000-BPY8V:1:1101:9131:11689_1:N:0:TAAGGCGA+TCTCTCCG
TGTGTACCTTCACCCACTTGCAGTTCAGATATAGCCGCGAACCTTTGACCAGCTTGAACCACAATACCCATTAATTGTAACAGAGTTCCTGATGGTTCT
>Seq4_CH_M04376:201:000000000-BPY8V:1:1101:10207:11726_1:N:0:TAAGGCGA+TCTCTCCG
TGTGTACCTTCACCCACTTGCAATTCAGATATAGCCGCGAACCTTTGACCAGCTTGAACCACAATACCCATTAATTGTAACAGAGTTCCTGATGGTTCT
>Seq4_CH_M04376:201:000000000-BPY8V:1:1101:11244:11728_1:N:0:TAAGGCGA+TCTCTCCG
TGTGTACCTTCACCCACTTGCAGTTCAGATATAGCCGCGAACCTTTGACCAGCTTGAACCACAATACCCATTAATTGTAACAGAGTTCCTGATGGTTCT
>Seq4_CH_M04376:201:000000000-BPY8V:1:1101:2890:11739_1:N:0:TAAGGCGA+TCTCTCCG
TGTGTACCTTCACCCACTTGCAGTTCAGATATAGCCGCGAACCTTTGACCAGCTTGAACCACAATACCCATTAATTGTAACAGAGTTCCTGATGGTTCT
>Seq4_CH_M04376:201:000000000-BPY8V:1:1101:7007:11765_1:N:0:TAAGGCGA+TCTCTCCG
TGTGTACCTTCACCCACTTGCAATTCAGATATAGCCGCGAACCTTTGACCAGCTTGAACCACAATACCCATTAATTGTAACAGAGTTCCTGATGGTTCT
>Seq4_CH_M04376:201:000000000-BPY8V:1:1101:24552:11812_1:N:0:TAAGGCGA+TCTCTCCG
TGTGTACCTTCACCCACTTGCAATTCAGATATAGCCGCGAACCTTTGACCAGCTTGAACCACAATACCCATTAATTGTAACAGAGTTCCTGATGGTTCT
>Seq4_CH_M04376:201:000000000-BPY8V:1:1101:7549:11854_1:N:0:TAAGGCGA+TCTCTCCG
TGTGTACCTTCACCCACTTGCAATTCAGATATAGCCGCGAACCTTTGACCAGCTTGAACCACAATACCCATTAATTGTAACAGAGTTCCTGATGGTTCT
>Seq4_CH_M04376:201:000000000-BPY8V:1:1101:10768:11881_1:N:0:TAAGGCGA+TCTCTCCG
TGTGTACCTTCACCCACTTGCAATTCAGATATAGCCGCGAATCTTTGACCAGCTTGAACCACAATACCCATTAATTGTAACAGAGTTCCTGATGGTTCT
>Seq4_CH_M04376:201:000000000-BPY8V:1:1101:11198:11951_1:N:0:TAAGGCGA+TCTCTCCG
TGTGTACCTTCACCCACTTGCAATTCAGATATAGCCGCGAACCTTTGACCAGCTTGAACCACAATACCCATTAATTGTAACAGAGTTCCTGATGGTTCT
>Seq4_CH_M04376:201:000000000-BPY8V:1:1101:4632:11970_1:N:0:TAAGGCGA+TCTCTCCG
TGTGTACCTTCACCCACTTGCAATTCAGATATAGCCGCGAACCTTTGACCAGCTTGAACCACAATACCCATTAATTGTAACAGAGTTCCTGATGGTTCT
>Seq4_CH_M04376:201:000000000-BPY8V:1:1101:3577:11976_1:N:0:TAAGGCGA+TCTCTCCG
TGTGTACCTTCACCCACTTGCAATTCAGATATAGCCGCGAACCTTTGACCAGCTTGAACCACAATACCCATTAATTGTAACAGAGTTCCTGATGGTTCT
>Seq4_CH_M04376:201:000000000-BPY8V:1:1101:7821:12075_1:N:0:TAAGGCGA+TCTCTCCG
TGTGTACCTTCACCCACTTGCAATTCAGATATAGCCGCGAACCTTTGACCAGCTTGAACCACAATACCCATTAATTGTAACAGAGTTCCTGATGGTTCT
>Seq4_CH_M04376:201:000000000-BPY8V:1:1101:15933:12086_1:N:0:TAAGGCGA+TCTCTCCG
TGTGTACCTTCACCCACTTGCGATTCAGATATAGCCGCGAACCTTTGACCAGCTTGAACCACAATACCCATTAATTGTAACAGAGTTCCTGATGGTTCT
>Seq4_CH_M04376:201:000000000-BPY8V:1:1101:4918:12096_1:N:0:TAAGGCGA+TCTCTCCG
TGTGTACCTTCACCCACTTGCAATTCAGATATAGCCGCGAACCTTTGACCAGCTTGAACCACAATACCCATTAATTGTAACAGAGTTCCTGATGGTTCT
>Seq4_CH_M04376:201:000000000-BPY8V:1:1101:5697:12100_1:N:0:TAAGGCGA+TCTCTCCG
TGTGTACCTTCACCCACTTGCAATTCAGATATAGCCGCGAACCTTTGACCAGCTTGAACCACAATACCCATTAATTGTAACAGAGTTCCTGATGGTTCT
>Seq4_CH_M04376:201:000000000-BPY8V:1:1101:19088:12101_1:N:0:TAAGGCGA+TCTCTCCG
TGTGTACCTTCACCCACTTGCAATTCAGATATAGCCGCGAACCTTTGACCAGCTTGAACCACAATACCCATTAATTGTAACAGAGTTCCTGATGGTTCT
>Seq4_CH_M04376:201:000000000-BPY8V:1:1101:25942:12104_1:N:0:TAAGGCGA+TCTCTCCG
TGTGTACCTTCACCCACTTGCAGTTCAGATATAGCCGCGAACCTTTGACCAGCTTGAACCACAATACCCATTAATTGTAACAGAGTTCCTGATGGTTCT
>Seq4_CH_M04376:201:000000000-BPY8V:1:1101:13126:12131_1:N:0:TAAGGCGA+TCTCTCCG
TGTGTACCTTCACCCACTTGCAATTCAGATATAGCCGCGAACCTTTGACCAGCTTGAACCACAATACCCATTAATTGTAACAGAGTTCCTGATGGTTCT
>Seq4_CH_M04376:201:000000000-BPY8V:1:1101:6864:12143_1:N:0:TAAGGCGA+TCTCTCCG
TGTGTACCTTCACCCACTTGCAATTCAGATATAGCCGCGAACCTTTGACCAGCTTGAACCACAATACCCATTAATTGTAACAGAGTTCCTGATGGTTCT
>Seq4_CH_M04376:201:000000000-BPY8V:1:1101:4722:12186_1:N:0:TAAGGCGA+TCTCTCCG
TGTGTACCTTCACCCACTTGCAATTCAGATATAGCCGCGAACCTTTGACCAGCTTGAACCACAATACCCATTAATTGTAACAGAGTTCCTGATGGTTCT
>Seq4_CH_M04376:201:000000000-BPY8V:1:1101:26383:12195_1:N:0:TAAGGCGA+TCTCTCCG
TGTGTACCTTCACCCACTTGCAATTCAGATATAGCCGCGAACCTTTGACCAGCTTGAACCACAATACCCATTAATTGTAACAGAGTTCCTGATGGTTCT
>Seq4_CH_M04376:201:000000000-BPY8V:1:1101:1892:12205_1:N:0:TAAGGCGA+TCTCTCCG
TGTGTACCTTCACCCACTTGCAATTCAGATATAGCCGCGAACCTTTGACCAGCTTGAACCACAATACCCATTAATTGTAACAGAGTTCCTGATGGTTCT
>Seq4_CH_M04376:201:000000000-BPY8V:1:1101:6216:12257_1:N:0:TAAGGCGA+TCTCTCCG
TGTGTACCTTCACCCACTTGCAATTCAGATATAGCCGCGAACCTTTGACCAGCTTGAACCACAATACCCATTAATTGTAACAGAGTTCCTGATGGTTCT
>Seq4_CH_M04376:201:000000000-BPY8V:1:1101:27786:12308_1:N:0:TAAGGCGA+TCTCTCCG
TGTGACCTTCACCCACTTGCAATTCAGATATAGCCGCGAACCTTTGACCAGCTTGAACCACAATACCCATTAATTGTAACAGAGTTCCTGATGGTTCT
>Seq4_CH_M04376:201:000000000-BPY8V:1:1101:13506:12350_1:N:0:TAAGGCGA+TCTCTCCG
TGTGTACCTTCACCCACTTGCAATTCAGATATAGCCGCGAACCTTTGACCAGCTTGAACCACAATACCCATTAATTGTAACAGAGTTCCTGATGGTTCT
>Seq4_CH_M04376:201:000000000-BPY8V:1:1101:28970:12375_1:N:0:TAAGGCGA+TCTCTCCG
TGTGTACCTTCACCCACTTGCAGTTCAGATATAGCCGCGAACCTTTGACCAGCTTGAACCACAATACCCATTAATTGTAACAGAGTTCCTGATGGTTCT
>Seq4_CH_M04376:201:000000000-BPY8V:1:1101:15947:12396_1:N:0:TAAGGCGA+TCTCTCCG
TGTGTACCTTCACCCACTTGCAGTTCAGATATAGCCGCGAACCTTTGACCAGCTTGAACCACAATACCCATTAATTGTAACAGAGTTCCTGATGGTTCT
>Seq4_CH_M04376:201:000000000-BPY8V:1:1101:18573:12402_1:N:0:TAAGGCGA+TCTCTCCG
TGTGTACCTTCACCCACTTGCAGTTCAGATATAGCCGCGAACCTTTGACCAGCTTGAACCACAATACCCATTAATTGTAACAGAGTTCCTGATGGTTCT
>Seq4_CH_M04376:201:000000000-BPY8V:1:1101:8306:12438_1:N:0:TAAGGCGA+TCTCTCCG
TGTGTACCTTCACCCACTTGCAATTCAGATATAGCCGCGAACCTTTGACCAGCTTGAACCACAATACCCATTAATTGTAACAGAGTTCCTGATGGTTCT
>Seq4_CH_M04376:201:000000000-BPY8V:1:1101:18939:12438_1:N:0:TAAGGCGA+TCTCTCCG
TGTGTACCTGCACCCACTTGCAATTCAGATATAGCCGCGAACCTTTGACCAGCTTGAACCACAATACCCATTAATTGTAACAGAGTTCCTGATGGTTCT
>Seq4_CH_M04376:201:000000000-BPY8V:1:1101:1849:12444_1:N:0:TAAGGCGA+TCTCTCCG
TGTGTACCTTCACCCACTTGCAGTTCAGATATAGCCGCGAACCTTTGACCAGCTTGAACCACAATACCCATTAATTGTAACAGAGTTCCTGATGGTTCT
>Seq4_CH_M04376:201:000000000-BPY8V:1:1101:13436:12444_1:N:0:TAAGGCGA+TCTCTCCG
TGTGTACCTTCACCCACTTGCAATTCAGATATAGCCGCGAACCTTTGACCAGCTTGAACCACAATACCCATTAATTGTAACAGAGTTCCTGATGGTTCT
>Seq4_CH_M04376:201:000000000-BPY8V:1:1101:3669:12457_1:N:0:TAAGGCGA+TCTCTCCG
TGTGTACCTTCACCCACTTGCAATTCAGATATAGCCGCGAACCTTTGACCAGCTTGAACCACAATACCCATTAATTGTAACAGAGTTCCTGATGGTTCT
>Seq4_CH_M04376:201:000000000-BPY8V:1:1101:28391:12483_1:N:0:TAAGGCGA+TCTCTCCG
TGTGTACCTTCACCCACTTGCAATTCAGATATAGCCGCGAACCTTTGACCAGCTTGAACCACAATACCCATTAATTGTAACAGAGTTCCTGATGGTTCT
>Seq4_CH_M04376:201:000000000-BPY8V:1:1101:27898:12517_1:N:0:TAAGGCGA+TCTCTCCG
TGTGTACCTTCACCCACTTGCAGTTCAGATATAGCCGCGAACCTTTGACCAGCTTGAACCACAATACCCATTAATTGTAACAGAGTTCCTGATGGTTCT
>Seq4_CH_M04376:201:000000000-BPY8V:1:1101:5557:12523_1:N:0:TAAGGCGA+TCTCTCCG
TGTGTACCTTCACCCACTTGCAGTTCAGATATAGCCGCGAACCTTTGACCAGCTTGAACCACAATACCCATTAATTGTAACAGAGTTCCTGATGGTTCT
>Seq4_CH_M04376:201:000000000-BPY8V:1:1101:7331:12608_1:N:0:TAAGGCGA+TCTCTCCG
TGTGTACCTTCACCCACTTGCAATTCAGATATAGCCGCGAACCTTTGACCAGCTTGAACCACAATACCCATTAATTGTAACAGAGTTCCTGATGGTTCT
>Seq4_CH_M04376:201:000000000-BPY8V:1:1101:4000:12614_1:N:0:TAAGGCGA+TCTCTCCG
TGTGTACCTTCACCCACTTGCAATTCAGATATAGCCGCGAACCTTTGACCAGCTTGAACCACAATACCCATTAATTGTAACAGAGTTCCTGATGGTTCT
>Seq4_CH_M04376:201:000000000-BPY8V:1:1101:14086:12645_1:N:0:TAAGGCGA+TCTCTCCG
TGTGTACCTTCACCCACTTGCAATTCAGATATAGCCGCGAACCTTTGACCAGCTTGAACCACAATACCCATTAATTGTAACAGAGTTCCTGATGGTTCT
>Seq4_CH_M04376:201:000000000-BPY8V:1:1101:23854:12659_1:N:0:TAAGGCGA+TCTCTCCG
TGTGTACCGTCACCCACTTGCAATTCAGATATAGCCGCGAACCTTTGACCAGCTTGAACCACAATACCCATTAATTGTAACAGAGTTCCTGATGGTTCT
>Seq4_CH_M04376:201:000000000-BPY8V:1:1101:8810:12678_1:N:0:TAAGGCGA+TCTCTCCG
TGTGTACCTTCACCCACTTGCAATTCAGATATAGCCGCGAACCTTTGACCAGCTTGAACCACAATACCCATTAATTGTAACAGAGTTCCTGATGGTTCT
>Seq4_CH_M04376:201:000000000-BPY8V:1:1101:8488:12681_1:N:0:TAAGGCGA+TCTCTCCG
TGTGTACCTTCACCCACTTGCAATTCAGATATAGCCGCGAACCTTTGACCAGCTTGAACCACAATACCCATTAATTGTAACAGAGTTCCTGATGGTTCT
>Seq4_CH_M04376:201:000000000-BPY8V:1:1101:16560:12684_1:N:0:TAAGGCGA+TCTCTCCG
TGTGTACCTTCACCCACTTGCAGTTCAGATATAGCCGCGAACCTTTGACCAGCTTGAACCACAATACCCATTAATTGTAACAGAGTTCCTGATGGTTCT
>Seq4_CH_M04376:201:000000000-BPY8V:1:1101:5944:12693_1:N:0:TAAGGCGA+TCTCTCCG
TGTGTACCTTCACCCACTTGCAGTTCAGATATAGCCGCGAACCTTTGACCAGCTTGAACCACAATACCCATTAATTGTAACAGAGTTCCTGATGGTTCT
>Seq4_CH_M04376:201:000000000-BPY8V:1:1101:28088:12704_1:N:0:TAAGGCGA+TCTCTCCG
TGTGTACCTTCACCCACTTGCAATTCAGATATAGCCGCGAACCTTTGACCAGCTTGAACCACAATACCCATTAATTGTAACAGAGTTCCTGATGGTTCT
>Seq4_CH_M04376:201:000000000-BPY8V:1:1101:28950:12710_1:N:0:TAAGGCGA+TCTCTCCG
TGTGTACCTTCACCCACTTGCAATTCAGATATAGCCGCGAACCTTTGACCAGCTTGAACCACAATACCCATTAATTGTAACAGAGTTCCTGATGGTTCT
>Seq4_CH_M04376:201:000000000-BPY8V:1:1101:11270:12729_1:N:0:TAAGGCGA+TCTCTCCG
TGTGTACCTTCACCCACTTGCAATTCAGATATAGCCGCGAACCTTTGACCAGCTTGAACCACAATACCCATTAATTGTAACAGAGTTCCTGATGGTTCT
>Seq4_CH_M04376:201:000000000-BPY8V:1:1101:25029:12753_1:N:0:TAAGGCGA+TCTCTCCG
TGTGTACCTTCACCCACTTGCAGTTCAGATATAGCCGCGAACCTTTGACCAGCTTGAACCACAATACCCATTAATTGTAACAGAGTTCCTGATGGTTCT
>Seq4_CH_M04376:201:000000000-BPY8V:1:1101:23295:12762_1:N:0:TAAGGCGA+TCTCTCCG
TGTGTACCTTCACCCACTTGCAGTGCAGATATAGCCGCGAACCTTTGACCAGCTTGAACCACAATACCCAGTAATTGTAACAGAGTTCCTGATGGTTCT
>Seq4_CH_M04376:201:000000000-BPY8V:1:1101:18754:12786_1:N:0:TAAGGCGA+TCTCTCCG
TGTGTACCTTCACCCACTTGCAATTCAGATATAGCCGCGAACCTTTGACCAGCTTGAACCACAATACCCATTAATTGTAACAGAGTTCCTGATGGTTCT
>Seq4_CH_M04376:201:000000000-BPY8V:1:1101:2697:12831_1:N:0:TAAGGCGA+TCTCTCCG
TGTGTACCTTCACCCACTTGCAGTTCAGATATAGCCGCGAACCTTGACCAGCGTGAACCACAATACCCATTAATTGTAACAGAGTTCCTGATGGGTCG
>Seq4_CH_M04376:201:000000000-BPY8V:1:1101:7152:12852_1:N:0:TAAGGCGA+TCTCTCCG
TGTGTACCTTCACCCACTTGCAATTCAGATATAGCCGCGAACCTTTGACCAGCTTGAACCACAATACCCATTAATTGTAACAGAGTTCCTGATGGTTCT
>Seq4_CH_M04376:201:000000000-BPY8V:1:1101:6572:12882_1:N:0:TAAGGCGA+TCTCTCCG
TGTGTACCTTCACCCACTTGCAGTTCAGATATAGCCGCGAACCTTTGACCAGCTTGAACCACAATACCCATTAATTGTAACAGAGTTCCTGATGGTTCT
>Seq4_CH_M04376:201:000000000-BPY8V:1:1101:24062:12899_1:N:0:TAAGGCGA+TCTCTCCG
TGTGTACCTTCACCCACTTGCAGTTCAGATATAGCCGCGAACCTTTGACCAGCTTGAACCACAATACCCATTAATTGTAACAGAGTTCCTGATGGTTCT
>Seq4_CH_M04376:201:000000000-BPY8V:1:1101:5792:12996_1:N:0:TAAGGCGA+TCTCTCCG
TGTGTACCTTCACCCACTTGCAATTCAGATATAGCCGCGAACCTTTGACCAGCTTGAACCACAATACCCATTAATTGTAACAGAGTTCCTGATGGTTCT
>Seq4_CH_M04376:201:000000000-BPY8V:1:1101:14396:13024_1:N:0:TAAGGCGA+TCTCTCCG
TGTGTACCTTCACCCACTTGCAATTCAGATATAGCCGCGAACCTTTGACCAGCTTGAACCACAATACCCATTAATTGTAACAGAGTTCCTGATGGTTCT
>Seq4_CH_M04376:201:000000000-BPY8V:1:1101:21578:13030_1:N:0:TAAGGCGA+TCTCTCCG
TGTGTACCGTCACCCACTTGCAGTTCAGATATAGCCGCGAACCTTTGACCAGCTTGAACCACAATACCCAGTAATTGTAACAGAGTTCCTGATGGTTCT
>Seq4_CH_M04376:201:000000000-BPY8V:1:1101:4425:13032_1:N:0:TAAGGCGA+TCTCTCCG
TGTGTACCTTCACCCACTTGCAATTCAGGTATAGCCGCGAACCTTTGACCAGCTTGAACCACAATACCCATTAATTGTAACAGAGTTCCTGATGGTTCT
>Seq4_CH_M04376:201:000000000-BPY8V:1:1101:5143:13059_1:N:0:TAAGGCGA+TCTCTCCG
TGTGTACCTTCACCCACTTGCAATTCAGATATAGCCGCGAACCTTTGACCAGCTTGAACCACAATACCCATTAATTGTAACAGAGTTCCTGATGGTTCT
>Seq4_CH_M04376:201:000000000-BPY8V:1:1101:14245:13073_1:N:0:TAAGGCGA+TCTCTCCG
TGTGTACCTTCACCCACTTGCAATTCAGATATAGCCGCGAACCTTTGACCAGCTTGAACCACAATACCCATTAATTGTAACAGAGTTCCTGATGGTTCT
>Seq4_CH_M04376:201:000000000-BPY8V:1:1101:5814:13089_1:N:0:TAAGGCGA+TCTCTCCG
TGTGTACCTTCACCCACTTGCAATTCAGATATAGCCGCGAACCTTTGACCAGCTTGAACCACAATACCCATTAATTGTAACAGAGTTCCTGATGGTTCT
>Seq4_CH_M04376:201:000000000-BPY8V:1:1101:24000:13106_1:N:0:TAAGGCGA+TCTCTCCG
TGTGTACCGTCACCCACTTGCAGTTCAGATATAGCCGCGAACCTTTGACCAGCTTGAACCACAATACCCAGTAATTGTAACAGAGTTCCTGATGGTTCT
>Seq4_CH_M04376:201:000000000-BPY8V:1:1101:28684:13208_1:N:0:TAAGGCGA+TCTCTCCG
TGTGTACCTTCACCCACTTGCAATTCAGATATAGCCGCGAACCTTTGACCAGCTTGAACCACAATACCCATTAATTGTAACAGAGTTCCTGATGGCTCT
>Seq4_CH_M04376:201:000000000-BPY8V:1:1101:18073:13211_1:N:0:TAAGGCGA+TCTCTCCG
TGTGTACCTTCACCCACTTGCAGTTCAGATATAGCCGCGAACCTTTGACCAGCTTGAACCACAATACCCATTAATTGTAACAGAGTTCCTGATGGTTCT
>Seq4_CH_M04376:201:000000000-BPY8V:1:1101:15265:13239_1:N:0:TAAGGCGA+TCTCTCCG
TGTGTACCTTCACCCACTTGCAATTCAGATATAGCCGCGAACCTTTGACCAGCTTGAACCACAATACCCATTAATTGTAACAGAGTTCCTGATGGTTCT
>Seq4_CH_M04376:201:000000000-BPY8V:1:1101:5371:13243_1:N:0:TAAGGCGA+TCTCTCCG
TGTGTACCTTCACCCACTTGCAATTCAGATATAGCCGCGAACCTTTGACCAGCTTGAACCACAATACCCATTAATTGTAACAGAGTTCCTGATGGTTCT
>Seq4_CH_M04376:201:000000000-BPY8V:1:1101:11825:13278_1:N:0:TAAGGCGA+TCTCTCCG
TGTGTACCTTCACCCACTTGCAATTCAGCTATAGCCGCGAACCTTTGACCAGCTTGAACCACAATACCCATTAATTGTAACAGAGTTCCTGATGGTTCT
>Seq4_CH_M04376:201:000000000-BPY8V:1:1101:29640:13289_1:N:0:TAAGGCGA+TCTCTCCG
TGTGTACCTTCACCCACTTGCAATTCAGATATAGCCGCGAACCTTTGACCAGCTTGAACCACAATACCCAGTAATTGTAACAGAGTTCCTGATGGTTCT
>Seq4_CH_M04376:201:000000000-BPY8V:1:1101:2055:13324_1:N:0:TAAGGCGA+TCTCTCCG
TGTGTACCTTCACCCACTTGCAATTCAGATATAGCCGCGAACCTTTGACCAGCTTGAACCACAATACCCATTAATTGTAACAGAGTTCCTGATGGTTCT
>Seq4_CH_M04376:201:000000000-BPY8V:1:1101:11336:13325_1:N:0:TAAGGCGA+TCTCTCCG
TGTGTACCTTCACCCACTTGCAGTTCAGCTATAGCCGCGAACCTTTGACCAGCTTGAACCACAATACCCATTAATTGTAACAGAGTTCCTGATGGTTCT
>Seq4_CH_M04376:201:000000000-BPY8V:1:1101:3567:13334_1:N:0:TAAGGCGA+TCTCTCCG
TGTGTACCTTCACCCACTTGCAGTTCAGATATAGCCGCGAACCTTTGACCAGCTTGAACCACAATACCCATTAATTGTAACAGAGTTCCTGATGGTTCT
>Seq4_CH_M04376:201:000000000-BPY8V:1:1101:9391:13363_1:N:0:TAAGGCGA+TCTCTCCG
TGTGTACCTTCACCCACTTGCAATTCAGATATAGCCGCGAACCTTTGACCAGCTTGAACCACAATACCCATTAATTGTAACAGAGTTCCTGATGGTTCT
>Seq4_CH_M04376:201:000000000-BPY8V:1:1101:1876:13383_1:N:0:TAAGGCGA+TCTCTCCG
TGTGTACCTTCACCCACTTGCAATTCAGATATAGCCGCGAACCTTTGACCAGCTTGAACCACAATACCCATTAATTGTAACAGAGTTCCTGATGGTTCT
>Seq4_CH_M04376:201:000000000-BPY8V:1:1101:9670:13469_1:N:0:TAAGGCGA+TCTCTCTG
TGTGTACCTTCACCCACTTGCAATTCAGATATAGCCGCGAACCTTTGACCAGCTTGAACCACAATACCCATTAATTGTAACAGAGTTCCTGATGGTTCT
>Seq4_CH_M04376:201:000000000-BPY8V:1:1101:24698:13487_1:N:0:TAAGGCGA+TCTCTCCG
TGTGTACCTTCACCCACTTGCAGTTCAGATATAGCCGCGAACCTTTGACCAGCTTGAACCACAATACCCATTAATTGTAACAGAGTTCCTGATGGTTCT
>Seq4_CH_M04376:201:000000000-BPY8V:1:1101:27729:13524_1:N:0:TAAGGCGA+TCTCTCCG
TGTGTACCTTCACCCACTTGCAATTCAGATATAGCCGCGAACCTTTGACCAGCTTGAACCACAATACCCATTAATTGTAACAGAGTTCCTGATGGTTCT
>Seq4_CH_M04376:201:000000000-BPY8V:1:1101:23160:13548_1:N:0:TAAGGCGA+TCTCTCCG
TGTGTACCTTCACCCACTTGCAGTTCAGATATAGCCGCGAACCTTTGACCAGCTTGAACCACAATACCCATTAATTGTAACAGAGTTCCTGATGGTTCT
>Seq4_CH_M04376:201:000000000-BPY8V:1:1101:14369:13548_1:N:0:TAAGGCGA+TCTCTCCG
TGTGTACCTTCACCCACTTGCAATTCAGATATAGCCGCGAACCTTTGACCAGCTTGAACCACAATACCCATTAATTGTAACAGAGTTCCTGATGGTTCT
>Seq4_CH_M04376:201:000000000-BPY8V:1:1101:6584:13569_1:N:0:TAAGGCGA+TCTCTCCG
TGTGTACCTTCACCCACTTGCAGTTCAGATATAGCCGCGAACCTTTGACCAGCTTGAACCACAATACCCATTAATTGTAACAGAGTTCCTGATGGTTCT
>Seq4_CH_M04376:201:000000000-BPY8V:1:1101:26319:13580_1:N:0:TAAGGCGA+TCTCTCCG
TGTGTACCTTCACCCACTTGCAATTCAGATATAGCCGCGAACCTTTGACCAGCTTGAACCACAATACCCATTAATTGTAACAGAGTTCCTGATGGTTCT
>Seq4_CH_M04376:201:000000000-BPY8V:1:1101:24866:13587_1:N:0:TAAGGCGA+TCTCTCCG
TGTGTACCTTCACCCACTTGCAGTTCAGATATAGCCGCGAACCTTTGACCAGCTTGAACCACAATACCCATTAATTGTAACAGAGTTCCTGATGGTTCT
>Seq4_CH_M04376:201:000000000-BPY8V:1:1101:11265:13590_1:N:0:TAAGGCGA+TCTCTCCG
TGTGTACCTTCACCCACTTGCAATTCAGATATAGCCGCGAACCTTTGACCAGCTTGAACCACAATACCCATTAATTGTAACAGAGTTCCTGATGGTTCT
>Seq4_CH_M04376:201:000000000-BPY8V:1:1101:28182:13595_1:N:0:TAAGGCGA+TCTCTCCG
TGTGTACCTTCACCCACTTGCAGTTCAGATATAGCCGCGAACCTTTGACCAGCTTGAACCACAATACCCATTAATTGTAACAGAGTTCCTGATGGTTCT
>Seq4_CH_M04376:201:000000000-BPY8V:1:1101:1920:13612_1:N:0:TAAGGCGA+TCTCTCCG
TGTGTACCTTCACCCACTTGCAGTTCAGATATAGCCGCGAACCTTTGACCAGCTTGAACCACAATACCCATTAATTGTAACAGAGTTCCTGATGGTTCT
>Seq4_CH_M04376:201:000000000-BPY8V:1:1101:9227:13616_1:N:0:TAAGGCGA+TCTCTCCG
TGTGGACCTTCACCCACTTGCAGTTCAGATATAGCCGCGAACCTTTGACCAGCTTGAACCACAATACCCATTAATTGTAACAGAGTTCCTGATGGTTCT
>Seq4_CH_M04376:201:000000000-BPY8V:1:1101:12191:13624_1:N:0:TAAGGCGA+TCTCTCCG
TGTGTACCTTCACCCACTTGCAATTCAGCTATAGCCGCGAACCTTTGACCAGCTTGAACCACAATACCCATTAATTGTAACAGAGTTCCTGATGGTTCT
>Seq4_CH_M04376:201:000000000-BPY8V:1:1101:1965:13664_1:N:0:TAAGGCGA+TCTCTCCG
TGTGTACCTTCACCCACTTGCAATTCAGATATAGCCGCGAACCTTTGACCAGCTTGAACCACAATACCCATTAATTGTAACAGAGTTCCTGATGGTTCT
>Seq4_CH_M04376:201:000000000-BPY8V:1:1101:24244:13676_1:N:0:TAAGGCGA+TCTCTCCG
TGTGTACCTTCACCACTTGCAATTCAGATATAGCCGCGAACCTTTGACCAGCTTGAACCACAATACCCATTAATTGTAACAGAGTTCCTGATGGTTCT
>Seq4_CH_M04376:201:000000000-BPY8V:1:1101:27503:13693_1:N:0:TAAGGCGA+TCTCTCCG
TGTGTACCTTCACCCACTTGCAGTTCAGATATAGCCGCGAACCTTTGACCAGCTTGAACCACAATACCCATTAATTGTAACAGAGTTCCTGATGGTTCT
>Seq4_CH_M04376:201:000000000-BPY8V:1:1101:17283:13707_1:N:0:TAAGGCGA+TCTCTCCG
TGTGTACCTTCACCCACTTGCAATTCAGATATAGCCGCGAACCTTTGACCAGCTTGAACCACAATACCCATTAATTGTAACAGAGTTCCTGATGGTTCT
>Seq4_CH_M04376:201:000000000-BPY8V:1:1101:10177:13894_1:N:0:TAAGGCGA+TCTCTCCG
TGTGTACCTTCACCCACTTGCAATTCAGATATAGCCGCGAACCTTTGACCAGCTTGAACCACAATACCCATTAATTGTAACAGAGTTCCTGATGGTTCT
>Seq4_CH_M04376:201:000000000-BPY8V:1:1101:20483:13925_1:N:0:TAAGGCGA+TCTCTCCG
TGTGTACCTGCACCCACTTGCAATTCAGATATAGCCGCGAACCTTTGACCAGCTTGAACCACAATACCCATTAATTGTAACAGAGTTCCTGATGGTTCT
>Seq4_CH_M04376:201:000000000-BPY8V:1:1101:12921:13953_1:N:0:TAAGGCGA+TCTCTCCG
TGTGTACCTTCACCCACTTGCAATTCAGATATAGCCGCGAACCTTTGACCAGCTTGAACCACAATACCCATTAATTGTAACAGAGTTCCTGATGGTTCT
>Seq4_CH_M04376:201:000000000-BPY8V:1:1101:29658:13963_1:N:0:TCAGGCGA+TCTCTCCG
TGTGTACCTTCACCCACTTGCAATTCAGATATAGCCGCGAACCTTTGACCAGCTTGAACCACAATACCCAGTAATTGTAACAGAGTTCCTGATGGTTCT
>Seq4_CH_M04376:201:000000000-BPY8V:1:1101:5676:13971_1:N:0:TAAGGCGA+TCTCTCCG
TGTGTACCTTCACCCACTTGCAGTTCAGATATAGCCGCGAACCTTTGACCAGCTTGAACCACAATACCCATTAATTGTAACAGAGTTCCTGATGGTTCT
>Seq4_CH_M04376:201:000000000-BPY8V:1:1101:12904:13998_1:N:0:TAAGGCGA+TCTCTCCG
TGTGTACCTTCACCCACTTGCAGTTCAGCTATAGCCGCGAACCTTTGACCAGCTTGAACCACAATACCCATTAATTGTAACAGAGTTCCTGATGGTTCT
>Seq4_CH_M04376:201:000000000-BPY8V:1:1101:15080:14023_1:N:0:TAAGGCGA+TCTCTCCG
TGTGTACCTTCACCCACTTGCAATTCAGATATAGCCGCGAACCTTTGACCAGCTTGAACCACAATACCCATTAATTGTAACAGAGTTCCTGATGGTTCT
>Seq4_CH_M04376:201:000000000-BPY8V:1:1101:17933:14027_1:N:0:TAAGGCGA+TCTCTCCG
TGTGTACCTTCACCCACTTGCAATTCAGATATAGCCGCGAACCTTTGACCAGCTTGAACCACAATACCCATTAATTGTAACAGAGTTCCTGATGGTTCT
>Seq4_CH_M04376:201:000000000-BPY8V:1:1101:7444:14039_1:N:0:TAAGGCGA+TCTCTCCG
TGTGTACCTTCACCCACTTGCAATTCAGATATAGCCGCGAACCTTTGACCAGCTTGAACCACAATACCCATTAATTGTAACAGAGTTCCTGATGGTTCT
>Seq4_CH_M04376:201:000000000-BPY8V:1:1101:10879:14126_1:N:0:TAAGGCGA+TCTCTCCG
TGTGTACCTTCACCCACTTGCAATTCAGATATAGCCGCGAACCTTTGACCAGCTTGAACCACAATACCCATTAATTGTAACAGAGTTCCTGATGGTTCT
>Seq4_CH_M04376:201:000000000-BPY8V:1:1101:27977:14160_1:N:0:TAAGGCGA+TCTCTCCG
TGTGTACCTTCACCCACTTGCAATTCAGATATAGCCGCGAACCTTTGACCAGCTTGAACCACAATACCCATTAATTGTAACAGAGTTCCTGATGGTTCT
>Seq4_CH_M04376:201:000000000-BPY8V:1:1101:13905:14172_1:N:0:TAAGGCGA+TCTCTCCG
TGTGTACCTTCACCCACTTGCAGTTCAGATATAGCCGCGAACCTTTGACCAGCTTGAACCACAATACCCATTAATTGTAACAGAGTTCCTGATGGTTCT
>Seq4_CH_M04376:201:000000000-BPY8V:1:1101:14409:14178_1:N:0:TAAGGCGA+TCTCTCCG
TGTGTACCTTCACCCACTTGCAATTCAGATATAGCCGCGAACCTTTGACCAGCTTGAACCACAATACCCATTAATTGTAACAGAGTTCCTGATGGTTCT
>Seq4_CH_M04376:201:000000000-BPY8V:1:1101:16339:14184_1:N:0:TAAGGCGA+TCTCTCCG
TGTGTACCTTCACCCACTTGCAATTCAGATATAGCCGCGAACCTTTGACCAGCTTGAACCACAATACCCATTAATTGTAACAGAGTTCCTGATGGTTCT
>Seq4_CH_M04376:201:000000000-BPY8V:1:1101:28871:14187_1:N:0:TAAGGCGA+TCTCTCCG
TGTGTACCTTCACCCACTTGCAGTTCAGATATAGCCGCGAACCTTTGACCAGCTTGAACCACAATACCCATTAATTGTAACAGAGTTCCTGATGGTTCT
>Seq4_CH_M04376:201:000000000-BPY8V:1:1101:24815:14192_1:N:0:TAAGGCGA+TCTCTCCG
TGTGTACCTTCACCCACTTGCAATTCAGATATAGCCGCGAACCTTTGACCAGCTTGAACCACAATACCCATTAATTGTAACAGAGTTCCTGATGGTTCT
>Seq4_CH_M04376:201:000000000-BPY8V:1:1101:9970:14212_1:N:0:TAAGGCGA+TCTCTCCG
TGTGTACCTTCACCCACTTGCAATTCAGATATAGCCGCGAACCTTTGACCAGCTTGAACCACAATACCCATTAATTGTAACAGAGTTCCTGATGGTTCT
>Seq4_CH_M04376:201:000000000-BPY8V:1:1101:9127:14214_1:N:0:TAAGGCGA+TCTCTCCG
TGTGTACCTTCACCCACTTGCAATTCAGATATAGCCGCGAACCTTTGACCAGCTTGAACCACAATACCCATTAATTGTAACAGAGTTCCTGATGGTTCT
>Seq4_CH_M04376:201:000000000-BPY8V:1:1101:28686:14249_1:N:0:TAAGGCGA+TCTCTCCG
TGTGTACCTTCACCCACTTGCAATTCAGATATAGCCGCGAACCTTTGACCAGCTTGAACCACAATACCCATTAATTGTAACAGAGTTCCTGATGGTTCT
>Seq4_CH_M04376:201:000000000-BPY8V:1:1101:23451:14281_1:N:0:TAAGGCGA+TCTCTCCG
TGTGTACCGTCACCCACTTGCAATTCAGATATAGCCGCGAACCTTTGACCAGCTTGAACCACAATACCCAGTAATTGTAACAGAGTTCCTGATGGTTCT
>Seq4_CH_M04376:201:000000000-BPY8V:1:1101:23180:14362_1:N:0:TAAGGCGA+TCTCTCCG
TGTGTACCTTCACCCACTTGCAATTCAGATATAGCCGCGAACCTTTGACCAGCTTGAACCACAATACCCATTAATTGTAACAGAGTTCCTGATGGTTCT
>Seq4_CH_M04376:201:000000000-BPY8V:1:1101:9017:14366_1:N:0:TAAGGCGA+TCTCTCCG
TGTGTACCTTCACCCACTTGCAGTTCAGATATAGCCGCGAACCTTTGACCAGCTTGAACCACAATACCCATTAATTGTAACAGAGTTCCTGATGGTTCT
>Seq4_CH_M04376:201:000000000-BPY8V:1:1101:26691:14416_1:N:0:TAAGGCGA+TCTCTCCG
TGTGTACCTTCACCCACTTGCAATTCAGATATAGCCGCGAACCTTTGACCAGCTTGAACCACAATACCCATTAATTGTAACAGAGTTCCTGATGGTTCT
>Seq4_CH_M04376:201:000000000-BPY8V:1:1101:27369:14424_1:N:0:TAAGGCGA+TCTCTCCG
TGTGTACCTTCACCCACTTGCAATTCAGATATAGCCGCGAACCTTTGACCAGCTTGAACCACAATACCCATTAATTGTAACAGAGTTCCTGATGGTTCT
>Seq4_CH_M04376:201:000000000-BPY8V:1:1101:15965:14467_1:N:0:TAAGGCGA+TCTCTCCG
TGTGTACCTTCACCCACTTGCAGTTCAGATATAGCCGCGAACCTTTGACCAGCTTGAACCACAATACCCATTAATTGTAACAGAGTTCCTGATGGTTCT
>Seq4_CH_M04376:201:000000000-BPY8V:1:1101:2654:14471_1:N:0:TAAGGCGA+TCTCTCCG
TGTGTACCTTCACCCACTTGCAATTCAGATATAGCCGCGAACCTTTGACCAGCTTGAACCACAATACCCATTAATTGTAACAGAGTTCCTGATGGTTCT
>Seq4_CH_M04376:201:000000000-BPY8V:1:1101:20683:14474_1:N:0:TAAGGCGA+TCTCTCCG
TGTGTACCTTCACCCACTTGCAATTCAGATATAGCCGCGAACCTTTGACCAGCTTGAACCACAATACCCATTAATTGTAACAGAGTTCCTGATGGTTCT
>Seq4_CH_M04376:201:000000000-BPY8V:1:1101:13428:14488_1:N:0:TAAGGCGA+TCTCTCCG
TGTGTACCTTCACCCACTTGCAATTCAGCTATAGCCGCGAACCTTTGACCAGCTTGAACCACAATACCCATTAATTGTAACAGAGTTCCTGATGGTTCT
>Seq4_CH_M04376:201:000000000-BPY8V:1:1101:6742:14521_1:N:0:TAAGGCGA+TCTCTCCG
TGTGTACCTTCACCCACTTGCAATTCAGATATAGCCGCGAACCTTTGACCAGCTTGAACCACAATACCCATTAATTGTAACAGAGTTCCTGATGGTTCT
>Seq4_CH_M04376:201:000000000-BPY8V:1:1101:3437:14522_1:N:0:TAAGGCGA+TCTCTCCG
TGTGTACCTTCACCCACTTGCAGTTCAGATATAGCCGCGAACCTTTGACCAGCTTGAACCACAATACCCATTAATTGTAACAGAGTTCCTGATGGTTCT
>Seq4_CH_M04376:201:000000000-BPY8V:1:1101:2439:14550_1:N:0:TAAGGCGA+TCTCTCCG
TGTGTACCTTCACCCACTTGCAATTCAGATATAGCCGCGAACCTTTGACCAGCTTGAACCACAATACCCATTAATTGTAACAGAGTTCCTGATGGTTCT
>Seq4_CH_M04376:201:000000000-BPY8V:1:1101:27907:14575_1:N:0:TAAGGCGA+TCTCTCCG
TGTGTACCTTCACCCACTTGCAATTCAGATATAGCCGCGAACCTTTGACCAGCTTGAACCACAATACCCATTAATTGTAACAGAGTTCCTGATGGTTCT
>Seq4_CH_M04376:201:000000000-BPY8V:1:1101:8838:14581_1:N:0:TAAGGCGA+TCTCTCCG
TGTGTACCTTCACCCACTTGTAGTTCAGATATAGCCGCGAACCTTTGACCAGCTTGAACCACAATACCCATTAATTGTAACAGAGTTCCTGATGGTTCT
>Seq4_CH_M04376:201:000000000-BPY8V:1:1101:4275:14615_1:N:0:TAAGGCGA+TCTCTCCG
TGTGTACCTTCACCCACTTGCAATTCAGATATAGCCGCGAACCTTTGACCAGCTTGAACCACAATACCCATTAATTGTAACAGAGTTCCTGATGGTTCT
>Seq4_CH_M04376:201:000000000-BPY8V:1:1101:5282:14678_1:N:0:TAAGGCGA+TCTCTCCG
TGTGTACCTTCACCCACTTGCAATTCAGATATAGCCGCGAACCTTTGACCAGCTTGAACCACAATACCCATTAATTGTAACAGAGTTCCTGATGGTTCT
>Seq4_CH_M04376:201:000000000-BPY8V:1:1101:12003:14692_1:N:0:TAAGGCGA+TCTCTCCG
TGTGTACCTTCACCCACTTGCAGTTCAGATATAGCCGCGAACCTTTGACCAGCTTGAACCACAATACCCATTAATTGTAACAGAGTTCCTGATGGTTCT
>Seq4_CH_M04376:201:000000000-BPY8V:1:1101:8682:14707_1:N:0:TAAGGCGA+TCTCTCCG
TGTGTACCTTCACCCACTTGCAATTCAGATATAGCCGCGAACCTTTGACCAGCTTGAACCACAATACCCATTAATTGTAACAGAGTTCCTGATGGTTCT
>Seq4_CH_M04376:201:000000000-BPY8V:1:1101:6339:14714_1:N:0:TAAGGCGA+TCTCTCCG
TGTGTACCTTCACCCACTTGCAGTTCAGATATAGCCGCGAACCTTTGACCAGCTTGAACCACAATACCCATTAATTGTAACAGAGTTCCTGATGGTTCT
>Seq4_CH_M04376:201:000000000-BPY8V:1:1101:23406:14741_1:N:0:TAAGGCGA+TCTCTCCG
TGTGTCTTCACCCACTTGCAATTCAGATATAGCCGCGAACCTTTGACCAGCTTGAACCACAATACCCATTAATTGTAACAGAGTTCCTGATGGTTCT
>Seq4_CH_M04376:201:000000000-BPY8V:1:1101:8298:14838_1:N:0:TAAGGCGA+TCTCTCCG
TGTGTACCTTCACCCACTTGCAATTCAGATATAGCCGCGAACCTTTGACCAGCTTGAACCACAATACCCATTAATTGTAACAGAGTTCCTGATGGTTCT
>Seq4_CH_M04376:201:000000000-BPY8V:1:1101:25761:14845_1:N:0:TAAGGCGA+TCTCTCCG
TGTGTACCTTCACCCACTTGCAATTCAGATATAGCCGCGAACCTTTGACCAGCTTGAACCACAATACCCATTAATTGTAACAGAGTTCCTGATGGTTCT
>Seq4_CH_M04376:201:000000000-BPY8V:1:1101:16476:14853_1:N:0:TAAGGCGA+TCTCTCCG
TGTGTACCTTCACCCACTTGCAGTTCAGATATAGCCGCGAACCTTTGACCAGCTTGAACCACAATACCCATTAATTGTAACAGAGTTCCTGATGGTTCT
>Seq4_CH_M04376:201:000000000-BPY8V:1:1101:27979:14910_1:N:0:TAAGGCGA+TCTCTCCG
TGTGTACCTTCACCCACTTGCAGTTCAGATATAGCCGCGAACCTTTGACCAGCTTGAACCACAATACCCATTAATTGTAACAGAGTTCCTGATGGTTCT
>Seq4_CH_M04376:201:000000000-BPY8V:1:1101:18585:14925_1:N:0:TAAGGCGA+TCTCTCCG
TGTGTACCTTCACCCACTTGCAATTCAGATATAGCCGCGAACCTTTGACCCGCTTGAACCACAATACCCATTAATTGTAACAGAGTTCCTGATGGTTCT
>Seq4_CH_M04376:201:000000000-BPY8V:1:1101:29609:14955_1:N:0:TCAGGCGA+TCTCTCCG
TGTGTACCTTCACCCACTTGCAAGTCAGATATAGCCGCGAACCTTTGACCAGCTTGAACCACAATACCCAGTAATTGTAACAGAGTTCCTGATGGTTCT
>Seq4_CH_M04376:201:000000000-BPY8V:1:1101:21104:14983_1:N:0:TAAGGCGA+TCTCTCCG
TGTGTACCTTCACCCACTTGCAATTCAGATATAGCCGCGAACCTTTGACCAGCTTGAACCACAATACCCATTAATTGTAACAGAGTTCCTGATGGTTCT
>Seq4_CH_M04376:201:000000000-BPY8V:1:1101:2107:14986_1:N:0:TAAGGCGA+TCTCTCCG
TGTGTACCTTCACCCACTTGCAATTCAGATATAGCCGCGAACCTTTGACCAGCTTGAACCACAATACCCATTAATTGTAACAGAGTTCCTGATGGTTCT
>Seq4_CH_M04376:201:000000000-BPY8V:1:1101:2817:15071_1:N:0:TAAGGCGA+TCTCTCCG
TGTGTACCTTCACCCACTTGCAATTCAGATATAGCCGCGAACCTTTGACCAGCTTGAACCACAATACCCATTAATTGTAACAGAGTTCCTGATGGTTCT
>Seq4_CH_M04376:201:000000000-BPY8V:1:1101:12089:15087_1:N:0:TAAGGCGA+TCTCTCCG
TGTGTACCTTCACCCACTTGCAGTTCAGATATAGCCGCGAACCTTTGACCAGCTTGAACCACAATACCCATTAATTGTAACAGAGTTCCTGATGGTTCT
>Seq4_CH_M04376:201:000000000-BPY8V:1:1101:20568:15088_1:N:0:TAAGGCGA+TCTCTCCG
TGTGTACCTTCACCCACTTGCAATTCAGATATAGCCGCGAACCTTTGACCAGCTTGAACCACAATACCCATTAATTATAACAGAGTTCCTGATGGTTCT
>Seq4_CH_M04376:201:000000000-BPY8V:1:1101:18023:15090_1:N:0:TAAGGCGA+TCTCTCCG
TGTGTACCTTCACCCACTTGCAATTCAGATATAGCCGCGAACCTTTGACCAGCTTGAACCACAATACCCATTAATTGTAACAGAGTTCCTGATGGTTCT
>Seq4_CH_M04376:201:000000000-BPY8V:1:1101:2066:15096_1:N:0:TAAGGCGA+TCTCTCCG
TGTGTACCTTCACCCACTTGCAATTCAGATATAGCCGCGAACCTTTGACCAGCTTGAACCACAATACCCATTAATTGTAACAGAGTTCCTGATGGTTCT
>Seq4_CH_M04376:201:000000000-BPY8V:1:1101:25672:15097_1:N:0:TAAGGCGA+TCTCTCCG
TGTGTACCTTCACCCACTTGCAGTTCAGATATAGCCGCGAACCTTTGACCAGCTTGAACCACAATACCCATTAATTGTAACAGAGTTCCTGATGGTTCT
>Seq4_CH_M04376:201:000000000-BPY8V:1:1101:12462:15132_1:N:0:TAAGGCGA+TCTCTCCG
TGTGTACCTTCACCCACTTGCAGTTCAGATATAGCCGCGAACCTTTGACCAGCTTGAACCACAATACCCATTAATTGTAACAGAGTTCCTGATGGTTCT
>Seq4_CH_M04376:201:000000000-BPY8V:1:1101:21029:15244_1:N:0:TAAGGCGA+TCTCTCCG
TGTGTACCTTCACCCACTTGCAATTCAGATATAGCCGCGAACCTTTGACCAGCTTGAACCACAATACCCATTAATTGTAACAGAGTTCCTGATGGTTCT
>Seq4_CH_M04376:201:000000000-BPY8V:1:1101:11877:15246_1:N:0:TAAGGCGA+TCTCTCCG
TGTGTACCTTCACCCACTTGCAATTCAGATATAGCCGCGAACCTTTGACCAGCTTGAACCACAATACCCATTAATTGTAACAGAGTTCCTGATGGTTCT
>Seq4_CH_M04376:201:000000000-BPY8V:1:1101:9124:15285_1:N:0:TAAGGCGA+TCTCTCCG
TGTGTACCTTCACCCACTTGCAGTTCAGATATAGCCGCGAACCTTTGACCAGCTTGAACCACAATACCCATTAATTGTAACAGAGTTCCTGATGGTTCT
>Seq4_CH_M04376:201:000000000-BPY8V:1:1101:8364:15302_1:N:0:TAAGGCGA+TCTCTCCG
TGTGTACCTTCACCCACTTGCAATTCAGATATAGCCGCGAACCTTTGACCAGCTTGAACCACAATACCCATTAATTGTAACAGAGTTCCTGATGGTTCT
>Seq4_CH_M04376:201:000000000-BPY8V:1:1101:29242:15324_1:N:0:TAAGGCGA+TCTCTCCG
TGTGTACCTTCACCCACTTGCAATTCAGATATAGCCGCGAATCTTTGACCAGCTTGAACCACAATACCCAGTAATTGTAACAGAGTTCCTGATGGTTCT
>Seq4_CH_M04376:201:000000000-BPY8V:1:1101:10315:15355_1:N:0:TAAGGCGA+TCTCTCCG
TGTGTACCTTCACCCACTTGCAGTTCAGATATAGCCGCGAACCTTTGACCAGCTTGAACCACAATACCCATTAATTGTAACAGAGTTCCTGATGGTTCT
>Seq4_CH_M04376:201:000000000-BPY8V:1:1101:26158:15380_1:N:0:TAAGGCGA+TCTCTCCG
TGTGTACCTTCACCCACTTGCAATTCAGATATAGCCGCGAACCTTTGACCAGCTTGAACCACAATACCCATTAATTGTAACAGAGTTCCTGATGGTTCT
>Seq4_CH_M04376:201:000000000-BPY8V:1:1101:13481:15397_1:N:0:TAAGGCGA+TCTCTCCG
TGTGTACCTTCACCCACTTGCAGTTCAGATATAGCCGCGAACCTTTGACCAGCTTGAACCACAATACCCATTAATTGTAACAGAGTTCCTGATGGTTCT
>Seq4_CH_M04376:201:000000000-BPY8V:1:1101:27836:15401_1:N:0:TAAGGCGA+TCTCTCCG
TGTGTACCTTCACCCACTTGCAATTCAGATATAGCCGCGAACCTTTGACCAGCTTGAACCACAATACCCATTAATTGTAACAGAGTTCCTGATGGTTCT
>Seq4_CH_M04376:201:000000000-BPY8V:1:1101:25552:15403_1:N:0:TAAGGCGA+TCTCTCCG
TGTGTACCTTCACCCACTTGCAATTCAGATATAGCCGCGAACCTTTGACCAGCTTGAACCACAATACCCATTAATTGTAACAGAGTTCCTGATGGTTCT
>Seq4_CH_M04376:201:000000000-BPY8V:1:1101:24582:15421_1:N:0:TAAGGCGA+TCTCTCCG
TGTGTACCTTCACCCACTTGCAATTCAGATATAGCCGCGAACCTTTGACCAGCTTGAACCACAATACCCATTAATTGTAACAGAGTTCCTGATGGTTCT
>Seq4_CH_M04376:201:000000000-BPY8V:1:1101:7398:15444_1:N:0:TAAGGCGA+TCTCTCCG
TGTGTACCTTCACCCACTTGCAGTTCAGATATAGCCGCGAACCTTTGACCAGCTTGAACCACAATACCCATTAATTGTAACAGAGTTCCTGATGGTTCT
>Seq4_CH_M04376:201:000000000-BPY8V:1:1101:14011:15474_1:N:0:TAAGGCGA+TCTCTCCG
TGTGTACCTTCACCCACTTGCAGTTCAGATATAGCCGCGAACCTTTGACCAGCTTGAACCACAATACCCATTAATTGTAACAGAGTTCCTGATGGTTCT
>Seq4_CH_M04376:201:000000000-BPY8V:1:1101:27041:15486_1:N:0:TAAGGCGA+TCTCTCCG
TGTGTACCTTCACCCACTTGCAGTTCAGATATAGCCGCGAACCTTTGACCAGCTTGAACCACAATACCCATTAATTGTAACAGAGTTCCTGATGGTTCT
>Seq4_CH_M04376:201:000000000-BPY8V:1:1101:12078:15489_1:N:0:TAAGGCGA+TCTCTCCG
TGTGTACCTTCACCCACTTGCAATTCAGCTATAGCCGCGAACCTTTGACCAGCTTGAACCACAATACCCATTAATTGTAACAGAGTTCCTGATGGTTCT
>Seq4_CH_M04376:201:000000000-BPY8V:1:1101:16264:15560_1:N:0:TAAGGCGA+TCTCTCCG
TGTGTACCTTCACCCATTTGCAATTCAGATATAGCCGCGAACCTTTGACCAGCTTGAACCACAATACCCATTAATTGTAACAGAGTTCCTGATGGTTCT
>Seq4_CH_M04376:201:000000000-BPY8V:1:1101:15389:15584_1:N:0:TAAGGCGA+TCTCTCCG
TGTGTACCTTCACCCACTTGCAATTCAGATATAGCCGCGAACCTTTGACCAGCTTGAACCACAATACCCATTAATTGTAACAGAGTTCCTGATGGTTCT
>Seq4_CH_M04376:201:000000000-BPY8V:1:1101:5505:15587_1:N:0:TAAGGCGA+TCTCTCCG
TGTGTACCTTCACCCACTTGCAATTCAGATATAGCCGCGAACCTTTGACCAGCTTGAACCACAATACCCATTAATTGTAACAGAGTTCCTGATGGTTCT
>Seq4_CH_M04376:201:000000000-BPY8V:1:1101:14566:15601_1:N:0:TAAGGCGA+TCTCTCCG
TGTGTACCTTCACCCACTTGCAATTCAGATATAGCCGCGAACCTTTGACCAGCTTGAACCACAATACCCATTAATTGTAACAGAGTTCCTGATGGTTCT
>Seq4_CH_M04376:201:000000000-BPY8V:1:1101:7006:15630_1:N:0:TAAGGCGA+TCTCTCCG
TGTGTACCTTCACCCACTTGCAATTCAGATATAGCCGCGAACCTTTGACCAGCTTGAACCACAATACCCATTAATTGTAACAGAGTTCCTGATGGTTCT
>Seq4_CH_M04376:201:000000000-BPY8V:1:1101:25501:15634_1:N:0:TAAGGCGA+TCTCTCCG
TGTGTACCTTACCCACTTGCAATTCAGATATAGCCGCGAACCTTTGACCAGCTTGAACCACAATACCCATTAATTGTAACAGAGTTCCTGATGGTTCT
>Seq4_CH_M04376:201:000000000-BPY8V:1:1101:12534:15661_1:N:0:TAAGGCGA+TCTCTCCG
TGTGTACCTTCACCCACTTGCAATTCAGATATAGCCGCGAACCTTTGACCAGCTTGAACCACAATACCCATTAATTGTAACAGAGTTCCTGATGGTTCT
>Seq4_CH_M04376:201:000000000-BPY8V:1:1101:5000:15698_1:N:0:TAAGGCGA+TCTCTCCG
TGTGTACCTTCACCCACTTGCAATTCAGATATAGCCGCGAACCTTTGACCAGCTTGAACCACAATACCCATTAATTGTAACAGAGTTCCTGATGGTTCT
>Seq4_CH_M04376:201:000000000-BPY8V:1:1101:17959:15710_1:N:0:TAAGGCGA+TCTCTCCG
TGTGTACCTTCACCCACTTGCAATTCAGATATAGCCGCGAACCTTTGACCAGCTTGAACCACAATACCCATTAATTGTAACAGAGTTCCTGATGGTTCT
>Seq4_CH_M04376:201:000000000-BPY8V:1:1101:24396:15729_1:N:0:TAAGGCGA+TCTCTCCG
TGTGTACCTTCACCCACTTGCAATTCAGATATAGCCGCGAACCTTTGACCAGCTTGAACCACAATACCCATTAATTGTAACAGAGTTCCTGATGGTTCT
>Seq4_CH_M04376:201:000000000-BPY8V:1:1101:12903:15734_1:N:0:TAAGGCGA+TCTCTCCG
TGTGTACCTTCACCCACTTGCAATTCAGATATAGCCGCGAACCTTTGACCAGCTTGAACCACAATACCCATTAATTGTAACAGAGTTCCTGATGGTTCT
>Seq4_CH_M04376:201:000000000-BPY8V:1:1101:3798:15737_1:N:0:TAAGGCGA+TCTCTCCG
TGTGTACCTTCACCCACTTGCAATTCAGATATAGCCGCGAACCTTTGACCAGCTTGAACCACAATACCCATTAATTGTAACAGAGTTCCTGATGGTTCT
>Seq4_CH_M04376:201:000000000-BPY8V:1:1101:24023:15760_1:N:0:TAAGGCGA+TCTCTCCG
TGTGTACCGTCACCCACTTGCAATGCAGATATAGCCGCGAACCTTTGACCAGCTTGAACCACAATACCCAGTAATTGTAACAGAGTTCCTGATGGTTCT
>Seq4_CH_M04376:201:000000000-BPY8V:1:1101:13215:15765_1:N:0:TAAGGCGA+TCTCTCCG
TGTGTACCTTCACCCACTTGCAATTCAGCTATAGCCGCGAACCTTTGACCAGCTTGAACCACAATACCCATTAATTGTAACAGAGTTCCTGATGGTTCT
>Seq4_CH_M04376:201:000000000-BPY8V:1:1101:6260:15794_1:N:0:TAAGGCGA+TCTCTCCG
TGTGTACCTTCACCCACTTGCAGTTCAGATATAGCCGCGAACCTTTGACCAGCTTGAACCACAATACCCATTAATTGTAACAGAGTTCCTGATGGTTCT
>Seq4_CH_M04376:201:000000000-BPY8V:1:1101:24696:15813_1:N:0:TAAGGCGA+TCTCTCCG
TGTGTACCTTCACCCACTTGCAATTCAGATATAGCCGCGAACCTTTGACCAGCTTGAACCACAATACCCATTAATTGTAACAGAGTTCCTGATGGTTCT
>Seq4_CH_M04376:201:000000000-BPY8V:1:1101:12670:15829_1:N:0:TAAGGCGA+TCTCTCCG
TGTGTACCTTCACCCACTTGCAATTCAGATATAGCCGCGAACCTTTGACCAGCTTGAACCACAATACCCATTAATTGTAACAGAGTTCCTGATGGTTCT
>Seq4_CH_M04376:201:000000000-BPY8V:1:1101:14483:15830_1:N:0:TAAGGCGA+TCTCTCCG
TGTGTACCTTCACCCACTTGCAATTCAGATATAGCCGCGAACCTTTGACCAGCTTGAACCACAATACCCATTAATTGTAACAGAGTTCCTGATGGTTCT
>Seq4_CH_M04376:201:000000000-BPY8V:1:1101:7644:15862_1:N:0:TAAGGCGA+TCTCTCCG
TGTGTACCTTCACCCACTTGCAATTCAGATATAGCCGCGAACCTTTGACCAGCTTGAACCACAATACCCATTAATTGTAACAGAGTTCCTGATGGTTCT
>Seq4_CH_M04376:201:000000000-BPY8V:1:1101:9480:15895_1:N:0:TAAGGCGA+TCTCTCCG
TGTGTACCTTCACCCACTTGCAATTCAGATATAGCCGCGAACCTTTGACCAGCTTGAACCACAATACCCATTAATTGTAACAGAGTTCCTGATGGTTCT
>Seq4_CH_M04376:201:000000000-BPY8V:1:1101:3782:15911_1:N:0:TAAGGCGA+TCTCTCCG
TGTGTACCTTCACCCACTTGCAGTTCAGATATAGCCGCGAACCTTTGACCAGCTTGAACCACAATACCCATTAATTGTAACAGAGTTCCTGATGGTTCT
>Seq4_CH_M04376:201:000000000-BPY8V:1:1101:2317:15943_1:N:0:TAAGGCGA+TCTCTCCG
TGTGTACCTTCACCCACTTGCAATTCAGATATAGCCGCGAACCTTTGACCAGCTTGAACCACAATACCCATTAATTGTAACAGAGTTCCTGATGGTTCT
>Seq4_CH_M04376:201:000000000-BPY8V:1:1101:15241:16010_1:N:0:TAAGGCGA+TCTCTCCG
TGTGTACCTTCACCCACTTGCAATTCAGATATAGCCGCGAACCTTTGACCAGCTTGAACCACAATACCCATTAATTGTAACAGAGTTCCTGATGGTTCT
>Seq4_CH_M04376:201:000000000-BPY8V:1:1101:26996:16029_1:N:0:TAAGGCGA+TCTCTCCG
TGTGTACCTTCACCCACTTGCAGTTCAGATATAGCCGCGAACCTTTGACCAGCTTGAACCACAATACCCATTAATTGTAACAGAGTTCCTGATGGTTCT
>Seq4_CH_M04376:201:000000000-BPY8V:1:1101:15501:16089_1:N:0:TAAGGCGA+TCTCTCCG
TGTGTACCTTCACCCACTTGCAATTCAGATATAGCCGCGAACCTTTGACCAGCTTGAACCACAATACCCATTAATTGTAACAGAGTTCCTGATGGTTCT
>Seq4_CH_M04376:201:000000000-BPY8V:1:1101:21001:16134_1:N:0:TAAGGCGA+TCTCTCCG
TGTGTACCTTCACCCACTTGCAGTTCAGATATAGCCGCGAACCTTTGACCAGCTTGAACCACAATACCCATTAATTGTAACAGAGTTCCTGATGGTTCT
>Seq4_CH_M04376:201:000000000-BPY8V:1:1101:29190:16168_1:N:0:TCAGGCGA+TCTCTCCG
TGTGTACCTTCACCCACTTGCAAGTCAGATATAGCCGCGAATCTTTGACCAGCTTGAACCACAATACCCAGTAATTGTAACAGAGTTCCTGATGGTTCT
>Seq4_CH_M04376:201:000000000-BPY8V:1:1101:11982:16171_1:N:0:TAAGGCGA+TCTCTCCG
TGTGTACCTTCACCCACTTGCAATTCAGATATAGCCGCGAACCTTTGACCAGCTTGAACCACAATACCCATTAATTGTAACAGAGTTCCTGATGGTTCT
>Seq4_CH_M04376:201:000000000-BPY8V:1:1101:15250:16172_1:N:0:TAAGGCGA+TCTCTCCG
TGTGTACCTTCACCCACTTGCAATTCAGATATAGCCGCGAACCTTTGACCAGCTTGAACCACAATACCCATTAATTGTAACAGAGTTCCTGATGGTTCT
>Seq4_CH_M04376:201:000000000-BPY8V:1:1101:29156:16190_1:N:0:TAAGGCGA+TCTCTCCG
TGTGTACCTTCACCCACTTGCAGTTCAGATATAGCCGCGAACCTTTGACCAGCTTGAACCACAATACCCATTAATTGTAACAGAGTTCCTGATGGTTCT
>Seq4_CH_M04376:201:000000000-BPY8V:1:1101:22679:16215_1:N:0:TAAGGCGA+TCTCTCCG
TGTGTACCGTCACCCACTTGCAGTGCAGATATAGCCGCGAACCTTTGACCAGCTTGAACCACAATACCCAGTAATTGTAACAGAGTTCCTGATGGTTCT
>Seq4_CH_M04376:201:000000000-BPY8V:1:1101:21170:16216_1:N:0:TAAGGCGA+TCTCTCCG
TGTGTACCTTCACCCACTTGCAATTCAGATATAGCCGCGAACCTTTGACCAGCTTGAACCACAATACCCATTAATTGTAACAGAGTTCCTGATGGTTCT
>Seq4_CH_M04376:201:000000000-BPY8V:1:1101:23924:16227_1:N:0:TAAGGCGA+TCTCTCCG
TGTGTACCGTCACCCACTTGCAGTTCAGATATAGCCGCGAACCTTTGACCAGCTTGAACCACAATACCCATTAATTGTAACAGAGTTCCTGATGGTTCT
>Seq4_CH_M04376:201:000000000-BPY8V:1:1101:2516:16290_1:N:0:TAAGGCGA+TCTCTCCG
TGTGTACCTTCACCCACTTGCAATTCAGATATAGCCGCGAACCTTTGACCAGCTTGAACCACAATACCCATTAATTGTAACAGAGTTCCTGATGGTTCT
>Seq4_CH_M04376:201:000000000-BPY8V:1:1101:26350:16299_1:N:0:TAAGGCGA+TCTCTCCG
TGTGTACCTTCACCCACTTGCAATTCAGATATAGCCGCGAACCTTTGACCAGCTTGAACCACAATACCCATTAATTGTAACAGAGTTCCTGATGGTTCT
>Seq4_CH_M04376:201:000000000-BPY8V:1:1101:10976:16319_1:N:0:TAAGGCGA+TCTCTCCG
TGTGTACCTTCACCCACTTGCAGTTCAGATATAGCCGCGAACCTTTGACCAGCTTGAACCACAATACCCATTAATTGTAACAGAGTTCCTGATGGTTCT
>Seq4_CH_M04376:201:000000000-BPY8V:1:1101:18212:16326_1:N:0:TAAGGCGA+TCTCTCCG
TGTGTACCTTCACCCACTTGCAGTTCAGATATAGCCGCGAACCTTTGACCAGCTTGAACCACAATACCCATTAATTGTAACAGAGTTCCTGATGGTTCT
>Seq4_CH_M04376:201:000000000-BPY8V:1:1101:5155:16364_1:N:0:TAAGGCGA+TCTCTCCG
TGTGTACCTTCACCCACTTGCAGTTCAGATATAGCCGCGAATCTTTGACCAGCTTGAACCACAATACCCATTAATTGTAACAGAGTTCCTGATGGTTCT
>Seq4_CH_M04376:201:000000000-BPY8V:1:1101:18349:16367_1:N:0:TAAGGCGA+TCTCTCCG
TGTGTACCTTCACCCACTTGCAATTCAGATATAGCCGCGAACCTTTGACCAGCTTGAACCACAATACCCATTAATTGTAACAGAGTTCCTGATGGTTCT
>Seq4_CH_M04376:201:000000000-BPY8V:1:1101:18633:16410_1:N:0:TAAGGCGA+TCTCTCCG
TGTGTACCTTCACCCACTTGCAATTCAGATATAGCCGCGAACCTTTGACCAGCTTGAACCACAATACCCATTAATTGTAACAGAGTTCCTGATGGTTCT
>Seq4_CH_M04376:201:000000000-BPY8V:1:1101:22487:16416_1:N:0:TCAGGCGA+TCTCTCCG
TGTGTACCTTCACCCACTTGCAGTTCAGATATAGCCGCGAACCTTTGACCAGCTTGAACCACAATACCCATTAATTGTAACAGAGTTCCTGATGGTTCT
>Seq4_CH_M04376:201:000000000-BPY8V:1:1101:24206:16490_1:N:0:TAAGGCGA+TCTCTCCG
TGTGTACCTTCACCCACTTGCAGTTCAGATATAGCCGCGAACCTTTGACCAGCTTGAACCACAATACCCATTAATTGTAACAGAGTTCCTGATGGTTCT
>Seq4_CH_M04376:201:000000000-BPY8V:1:1101:25200:16574_1:N:0:TAAGGCGA+TCTCTCCG
TGTGTACCTTCACCCACTTGCAATTCAGATATAGCCGCGAACCTTTGACCAGCTTGAGCCACAATACCCATTAATTGTAACAGAGTTCCTGATGGTTCT
>Seq4_CH_M04376:201:000000000-BPY8V:1:1101:4262:16589_1:N:0:TAAGGCGA+TCTCTCCG
TGTGTACCTTCACCCACTTGCAATTCAGATATAGCCGCGAACCTTTGACCAGCTTGAACCACAATACCCATTAATTGTAACAGAGTTCCTGATGGTTCT
>Seq4_CH_M04376:201:000000000-BPY8V:1:1101:10206:16593_1:N:0:TAAGGCGA+TCTCTCCG
TGTGTACCTTCACCCACTTGCAATTCAGCTATAGCCGCGAACCTTTGACCAGCTTGAACCACAATACCCATTAATTGTAACAGAGTTCCTGATGGTTCT
>Seq4_CH_M04376:201:000000000-BPY8V:1:1101:17933:16667_1:N:0:TAAGGCGA+TCTCTCCG
TGTGTACCTTCACCCACTTGCAATTCAGATATAGCCGCGAACCTTTGACCAGCTTGAACCACAATACCCATTAATTGTAACAGAGTTCCTGATGGTTCT
>Seq4_CH_M04376:201:000000000-BPY8V:1:1101:24889:16730_1:N:0:TAAGGCGA+TCTCTCCG
TGTGTACCTTCACCCACTTGCAATTCAGATATAGCCGCGAACCTTTGACCAGCTTGAACCACAATACCCATTAATTGTAACAGAGTTCCTGATGGTTCT
>Seq4_CH_M04376:201:000000000-BPY8V:1:1101:27325:16752_1:N:0:TAAGGCGA+TCTCTCCG
TGTGTACCTTCACCCACTTGCAATTCAGATATAGCCGCGAACCTTTGACCAGCTTGAACCACAATACCCATTAATTGTAACAGAGTTCCTGATGGTTCT
>Seq4_CH_M04376:201:000000000-BPY8V:1:1101:18101:16806_1:N:0:TAAGGCGA+TCTCTCCG
TGTGTACCTTCACCCACTTGCAATTCAGATATAGCCGCGAACCTTTGACCAGCTTGAACCACAATACCCATTAATTGTAACAGAGTTCCTGATGGTTCT
>Seq4_CH_M04376:201:000000000-BPY8V:1:1101:10826:16834_1:N:0:TAAGGCGA+TCTCTCCG
TGTGTACCTTCACCCACTTGCAATTCAGCTATAGCCGCGAACCTTTGACCAGCTTGAACCACAATACCCATTAATTGTAACAGAGTTCCTGATGGTTCT
>Seq4_CH_M04376:201:000000000-BPY8V:1:1101:12222:16839_1:N:0:TAAGGCGA+TCTCTCCG
TGTGTACCTTCACCCACTTGCAATTCAGATATAGCCGCGAACCTTTGACCAGCTGGAACCACAATACCCATTAATTGTAACAGAGTTCCTGATGGTTCT
>Seq4_CH_M04376:201:000000000-BPY8V:1:1101:2405:16849_1:N:0:TAAGGCGA+TCTCTCCG
TGTGTACCTTCACCCACTTGCAATTCAGATATAGCCGCGAACCTTTGACCAGCTTGAACCACAATACCCATTAATTGTAACAGAGTTCCTGATGGTTCT
>Seq4_CH_M04376:201:000000000-BPY8V:1:1101:27776:16869_1:N:0:TAAGGCGA+TCTCTCCG
TGTGTACCTTCACCCACTTGCAATTCAGATATAGCCGCGAACCTTTGACCCGCTTGAACCACAATACCCATTAATTGTAACAGAGTTCCTGATGGTTCT
>Seq4_CH_M04376:201:000000000-BPY8V:1:1101:8785:16891_1:N:0:TAAGGCGA+TCTCTCCG
TGTGTACCTTCACCCACTTGCAGTTCAGATATAGCCGCGAACCTTTGACCAGCTTGAACCACAATACCCATTAATTGTAACAGAGTTCCTGATGGTTCT
>Seq4_CH_M04376:201:000000000-BPY8V:1:1101:28370:16908_1:N:0:TAAGGCGA+TCTCTCCG
TGTGTACCTTCACCCACTTGCAATCCAGATATAGCCGCGAACCTTTGACCAGCTTGAACCACAATACCCATTAATTGTAACAGAGTTCCTGATGGTTCT
>Seq4_CH_M04376:201:000000000-BPY8V:1:1101:16773:16916_1:N:0:TAAGGCGA+TCTCTCCG
TGTGTACCTTCACCCACTTGCAATTCAGATATAGCCGCGAACCTTTGACCAGCTTGAACCACAATACCCATTAATTGTAACAGAGTTCCTGATGGTTCT
>Seq4_CH_M04376:201:000000000-BPY8V:1:1101:7882:16923_1:N:0:TAAGGCGA+TCTCTCCG
TGTGTACCTTCACCCACTTGCAATTCAGATATAGCCGCGAACCTTTGACCAGCTTGAACCACAATACCCATTAATTGTAACAGAGTTCCTGATGGTTCT
>Seq4_CH_M04376:201:000000000-BPY8V:1:1101:10598:16935_1:N:0:TAAGGCGA+TCTCTCCG
TGTGTACCTTCACCCACTTGCAATTCAGCTATAGCCGCGAACCTTTGACCAGCTTGAACCACAATACCCATTAATTGTAACAGAGTTCCTGATGGTTCT
>Seq4_CH_M04376:201:000000000-BPY8V:1:1101:21152:17001_1:N:0:TAAGGCGA+TCTCTCCG
TGTGTACCTTCACCCACTTGCAATTCAGATATAGCCGCGAACCTTTGACCAGCTTGAACCACAATACCCATTAATTGTAACAGAGTTCCTGATGGTTCT
>Seq4_CH_M04376:201:000000000-BPY8V:1:1101:10753:17060_1:N:0:TAAGGCAA+TCTCTCCG
TGTGTACCTTCACCCACTTGCAATTCAGATATAGCCGCGAACCTTTGACCAGCTTGAACCACAATACCCATTAATTGTAACAGAGTTCCTGATGGTTCT
>Seq4_CH_M04376:201:000000000-BPY8V:1:1101:17373:17102_1:N:0:TAAGGCGA+TCTCTCCG
TGTGTACCTTCACCCACTTGCAATTCAGATATAGCCGCGAACCTTTGACCAGCTTGAACCACAATACCCATTAATTGTAACAGAGTTCCTGATGGTTCT
>Seq4_CH_M04376:201:000000000-BPY8V:1:1101:5640:17175_1:N:0:TAAGGCGA+TCTCTCCG
TGTGTACCTTCACCCACTTGCAGTTCAGATATAGCCGCGAACCTTTGACCAGCTTGAACCACAATACCCATTAATTGTAACAGAGTTCCTGATGGTTCT
>Seq4_CH_M04376:201:000000000-BPY8V:1:1101:7623:17181_1:N:0:TAAGGCGA+TCTCTCCG
TGTGTACCTTCACCCACTTGCAATTCAGATATAGCCGCGAACCTTTGACCAGCTTGAACCACAATACCCATTAATTGTAACAGAGTTCCTGATGGTTCT
>Seq4_CH_M04376:201:000000000-BPY8V:1:1101:3042:17189_1:N:0:TCAGGCGA+TCTCTCCG
TGTGTACCTTCACCCACTTGCAATTCAGATATAGCCGCGAACCTTTGACCAGCTTGAACCACAATACCCATTAATTGTAACAGAGTTCCTGATGGTTCT
>Seq4_CH_M04376:201:000000000-BPY8V:1:1101:4081:17233_1:N:0:TAAGGCGA+TCTCTCCG
TGTGTACCTTCACCCACTTGCAATTCAGATATAGCCGCGAACCTTTGACCAGCTTGAACCACAATACCCATTAATTGTAACAGAGTTCCTGATGGTTCT
>Seq4_CH_M04376:201:000000000-BPY8V:1:1101:8611:17247_1:N:0:TAAGGCGA+TCTCTCCG
TGTGTACCTTCACCCACTTGCAATTCAGATATAGCCGCGAACCTTTGACCAGCTTGAACCACAATACCCATTAATTGTAACAGAGTTCCTGATGGTTCT
>Seq4_CH_M04376:201:000000000-BPY8V:1:1101:16835:17261_1:N:0:TAAGGCGA+TCTCTCCG
TGTGTACCTTCACCCACTTGCAATTCAGATATAGCCGCGAATCTTTGACCAGCTTGAACCACAATACCCATTAATTGTAACAGAGTTCCTGATGGTTCT
>Seq4_CH_M04376:201:000000000-BPY8V:1:1101:5098:17286_1:N:0:TAAGGCGA+TCTCTCCG
TGTGTACCTTCACCCACTTGCAATTCAGATATAGCCGCGAACCTTTGACCAGCTTGAACCACAATACCCATTAATTGTAACAGAGTTCCTGATGGTTCT
>Seq4_CH_M04376:201:000000000-BPY8V:1:1101:19158:17305_1:N:0:TAAGGCGA+TCTCTCCG
TGTGTACCTTCACCCACTTGCAATTCAGATATAGCCGCGAACCTTTGACCAGCTTGAACCACAATACCCATTAATTGTAACAGAGTTCCTGATGGTTCT
>Seq4_CH_M04376:201:000000000-BPY8V:1:1101:3196:17316_1:N:0:TCAGGCGA+TCTCTCCG
TGTGTACCTTCACCCACTTGCAATTCAGATATAGCCGCGAACCTTTGACCAGCTTGAACCACAATACCCATTAATTGTAACAGAGTTCCTGATGGTTCT
>Seq4_CH_M04376:201:000000000-BPY8V:1:1101:6964:17332_1:N:0:TAAGGCGA+TCTCTCCG
TGTGTACCTTCACCCACTTGCAATTCAGATATAGCCGCGAACCTTTGACCAGCTTGAACCACAATACCCATTAATTGTAACAGAGTTCCTGATGGTTCT
>Seq4_CH_M04376:201:000000000-BPY8V:1:1101:2520:17375_1:N:0:TCAGGCGA+TCTCTCCG
TGTGTACCTTCACCCACTTGCAGTTCAGATATAGCCGCGAACCTTTGACCAGCTTGAACCACAATACCCATTAATTGTAACAGAGTTCCTGATGGTTCT
>Seq4_CH_M04376:201:000000000-BPY8V:1:1101:15323:17375_1:N:0:TAAGGCGA+TCTCTCCG
TGTGTACCTTCACCCACTTGCAAGTCAGATATAGCCGCGAACCTTTGACCAGCTGGAACCACAATACCCATTAATTGTAACAGAGTTCCGGATGGTTCT
>Seq4_CH_M04376:201:000000000-BPY8V:1:1101:22237:17376_1:N:0:TCAGGCGA+TCTCTCCG
TGTGTACCTTCACCCACTTGCAATTCAGATATAGCCGCGAACCTTTGACCAGCTTGAACCACAATACCCATTAATTGTAACAGAGTTCCTGATGGTTCT
>Seq4_CH_M04376:201:000000000-BPY8V:1:1101:9560:17390_1:N:0:TAAGGCGA+TCTCTCCG
TGTGTACCTTCACCCACTTGCAGTTCAGATATAGCCGCGAACCTTTGACCAGCTTGAACCACAATACCCATTAATTGTAACAGAGTTCCTGATGGTTCT
>Seq4_CH_M04376:201:000000000-BPY8V:1:1101:11280:17404_1:N:0:TAAGGCGA+TCTCTCCG
TGTGTACCTTCACCCACTTGCAATTCAGATATAGCCGCGAACCTTTGACCAGCTGGAACCACAATACCCATTAATTGTAACAGAGTTCCTGATGGTTCT
>Seq4_CH_M04376:201:000000000-BPY8V:1:1101:19482:17434_1:N:0:TAAGGCGA+TCTCTCCG
TGTGTACCTTCACCCACTTGCAATTCAGATATAGCCGCGAACCTTTGACCAGCTTGGACCACAATACCCATTAATTGTAACAGAGTTCCTGATGGTTCT
>Seq4_CH_M04376:201:000000000-BPY8V:1:1101:12763:17445_1:N:0:TAAGGCGA+TCTCTCCG
TGTGTACCTTCACCCACTTGCAATTCAGATATAGCCGCGAACCTTTGACCAGCTTGAACCACAATACCCATTAATTGTAACAGAGTTCCTGATGGTTCT
>Seq4_CH_M04376:201:000000000-BPY8V:1:1101:10623:17479_1:N:0:TAAGGCGA+TCTCTCCG
TGTGTACCTTCACCCACTTGCAATTCAGATATAGCCGCGAACCTTTGACCAGCTTGAACCACAATACCCATTAATTGTAACAGAGTTCCTGATGGTTCT
>Seq4_CH_M04376:201:000000000-BPY8V:1:1101:14542:17510_1:N:0:TAAGGCGA+TCTCTCCG
TGTGTACCTTCACCCACTTGCAATTCAGATATAGCCGCGAACCTTTGACCAGCTGGAACCACAATACCCATTAATTGTAACAGAGTTCCGGATGGTTCT
>Seq4_CH_M04376:201:000000000-BPY8V:1:1101:13944:17534_1:N:0:TAAGGCGA+TCTCTCCG
TGTGTACCTTCACCCACTTGCAATTCAGATATAGCCGCGAACCTTTGACCCGCTGGAACCACAATACCCATTAATTGTAACAGAGTTCCTGATGGTTCT
>Seq4_CH_M04376:201:000000000-BPY8V:1:1101:12278:17545_1:N:0:TAAGGCGA+TCTCTCCG
TGTGTACCTTCACCCACTTGCAATTCAGATATAGCCGCGAACCTTTGACCAGCTTGAACCACAATACCCATTAATTGTAACAGAGTTCCTGATGGTTCT
>Seq4_CH_M04376:201:000000000-BPY8V:1:1101:22089:17569_1:N:0:TCAGGCGA+TCTCTCCG
TGTGTACCTTCACCCACTTGCAATTCAGATATAGCCGCGAACCTTTGACCAGCTTGAACCACAATACCCATTAATTGTAACAGAGTTCCTGATGGTTCT
>Seq4_CH_M04376:201:000000000-BPY8V:1:1101:21703:17579_1:N:0:TCAGGCGA+TCTCTCCG
TGTGTACCTTCACCCACTTGCAATTCAGATATAGCCGCGAACCTTTGACCAGCTTGAACCACAATACCCATTAATTGTAACAGAGTTCCTGATGGTTCT
>Seq4_CH_M04376:201:000000000-BPY8V:1:1101:15410:17652_1:N:0:TAAGGCGA+TCTCTCCG
TGTGTACCTTCACCCACTTGCAAGTCAGATATAGCCGCGAACCTTTGACCCGCTGGAACCACAATACCCATTAATTGTAACAGAGTTCCTGATGGTTCT
>Seq4_CH_M04376:201:000000000-BPY8V:1:1101:5290:17659_1:N:0:TAAGGCGA+TCTCTCCG
TGTGTACCTTCACCCACTTGCAATTCAGATATAGCCGCGAACCTTTGACCAGCTTGAACCACAATACCCATTAATTGTAACAGAGTTCCTGATGGTTCT
>Seq4_CH_M04376:201:000000000-BPY8V:1:1101:6377:17696_1:N:0:TAAGGCGA+TCTCTCCG
TGTGTACCTTCACCCACTTGCAATTCAGATATAGCCGCGAACCTTTGACCAGCTTGAACCACAATACCCATTAATTGTAACAGAGTTCCTGATGGTTCT
>Seq4_CH_M04376:201:000000000-BPY8V:1:1101:6955:17706_1:N:0:TAAGGCGA+TCTCTCCG
TGTGTACCGTCACCCACTTGCAGTTCAGATATAGCCGCGAACCTTTGACCAGCTTGAACCACAATACCCATTAATTGTAACAGAGTTCCTGATGGTTCT
>Seq4_CH_M04376:201:000000000-BPY8V:1:1101:7051:17710_1:N:0:TAAGGCGA+TCTCTCCG
TGTGTACCTTCACCCACTTGCAATTCAGATATAGCCGCGAACCTTTGACCAGCTTGAACCACAATACCCATTAATTGTAACAGAGTTCCTGATGGTTCT
>Seq4_CH_M04376:201:000000000-BPY8V:1:1101:14551:17712_1:N:0:TAAGGCGA+TCTCTCCG
TGTGTACCTTCACCCACTTGCAAGTCAGATATAGCCGCGAACCTTTGACCCGCTGGGACCACAATACCCATTAATTGTAACAGAGTTCCGGATGGTTCT
>Seq4_CH_M04376:201:000000000-BPY8V:1:1101:25556:17745_1:N:0:TAAGGCGA+TCTCTCCG
TGTGTACCTTCACCCACTTGCAGTTCAGATATAGCCGCGAACCTTTGACCAGCTTGAACCACAATACCCATTAATTGTAACAGAGTTCCTGATGGTTCT
>Seq4_CH_M04376:201:000000000-BPY8V:1:1101:9428:17806_1:N:0:TAAGGCGA+TCTCTCCG
TGTGTACCTTCACCCACTTGCAATTCAGATATAGCCGCGAACCTTTGACCAGCTTGAACCACAATACCCATTAATTGTAACAGAGTTCCTGATGGTTCT
>Seq4_CH_M04376:201:000000000-BPY8V:1:1101:13430:17808_1:N:0:TAAGGCGA+TCTCTCCG
TGTGTACCTTCACCCACTTGCAGTTCAGATATAGCCGCGAACCTTTGACCAGCTTGAACCACAATACCCATTAATTGTAACAGAGTTCCTGATGGTTCT
>Seq4_CH_M04376:201:000000000-BPY8V:1:1101:18490:17810_1:N:0:TAAGGCGA+TCTCTCCG
TGTGTACCTTCACCCACTTGCAATTCAGATATAGCCGCGAACCTTTGACCAGCTTGAACCACAATACCCATTAATTGTAACAGAGTTCCTGATGGTTCT
>Seq4_CH_M04376:201:000000000-BPY8V:1:1101:12651:17829_1:N:0:TAAGGCGA+TCTCTCCG
TGTGTACCTTCACCCACTTGCAGTTCAGATATAGCCGCGAACCTTTGACCAGCTGGAACCACAATACCCATTAATTGTAACAGAGTTCCTGATGGTTCT
>Seq4_CH_M04376:201:000000000-BPY8V:1:1101:14853:17855_1:N:0:TAAGGCGA+TCTCTCCG
TGTGTACCTTCACCCACTTGCAATTCAGATATAGCCGCGAACCTTTGACCAGCTTGAACCACAATACCCATTAATTGTAACAGAGTTCCTGATGGTTCT
>Seq4_CH_M04376:201:000000000-BPY8V:1:1101:15879:17856_1:N:0:TAAGGCGA+TCTCTCCG
TGTGTACCTTCACCCACTTGCAGGTCAGATATAGCCGCGAACCTTTGACCCGCTGGAACCACAATACCCATTAATTGGAACAGAGTTCCTGATGGTTCT
>Seq4_CH_M04376:201:000000000-BPY8V:1:1101:27194:17883_1:N:0:TAAGGCGA+TCTCTCCG
TGTGTACCTTCACCCACTTGCAATTCAGATATAGCCGCGAACCTTTGACCAGCTTGAACCACAATACCCATTAATTGTAACAGAGTTCCTGATGGTTCT
>Seq4_CH_M04376:201:000000000-BPY8V:1:1101:16554:17888_1:N:0:TAAGGCGA+TCTCTCCG
TGTGTACCTTCACCCACTTGCAATTCAGATATAGCCGCGAACCTTTGACCAGCTTGAACCACAATACCCATTAATTGTAACAGAGTTCCTGATGGTTCT
>Seq4_CH_M04376:201:000000000-BPY8V:1:1101:4063:17905_1:N:0:TAAGGCGA+TCTCTCCG
TGTGTACCTTCACCCACTTGCAGTTCAGATATAGCCGCGAACCTTTGACCAGCTTGAACCACAATACCCATTAATTGTAACAGAGTTCCTGATGGTTCT
>Seq4_CH_M04376:201:000000000-BPY8V:1:1101:28125:17968_1:N:0:TAAGGCGA+TCTCTCCG
TGTGTACCTTCACCCACTTGCAATTCAGATATAGCCGCGAACCTTTGACCAGCTTGAACCACAATACCCATTAATTGTAACAGAGTTCCTGATGGTTCT
>Seq4_CH_M04376:201:000000000-BPY8V:1:1101:22669:17978_1:N:0:TCAGGCGA+TCTCTCCG
TGTGTACCTTCACCCACTTGCAATTCAGATATAGCCGCGAACCTTTGACCAGCTTGAACCACAATACCCATTAATTGTAACAGAGTTCCTGATGGTTCT
>Seq4_CH_M04376:201:000000000-BPY8V:1:1101:17445:17982_1:N:0:TAAGGCGA+TCTCTCCG
TGTGTACCTTCACCCACTTGCAATTCAGATATAGCCGCGAACCTTTGACCAGCTTGAACCACAATACCCATTAATTGTAACAGAGTTCCTGATGGTTCT
>Seq4_CH_M04376:201:000000000-BPY8V:1:1101:28433:18000_1:N:0:TAAGGCGA+TCTCTCCG
TGTGTCCCTTCACCCACTTGCCATTCAGATATAGCCGCGAACCTTTGACCCGCTTGAACCACAATACCCATTAATTGTAACAGAGTTCCTGATGGTTCT
>Seq4_CH_M04376:201:000000000-BPY8V:1:1101:28453:18010_1:N:0:TAAGGCGA+TCTCTCCG
TGTGTACCTTCACCCACTTGCAATTCAGATATAGCCGCGAACCTTTGACCAGCTTGAACCACAATACCCATTAATTGTAACAGAGTTCCTGATGGTTCT
>Seq4_CH_M04376:201:000000000-BPY8V:1:1101:14492:18011_1:N:0:TAAGGCGA+TCTCTCCG
TGTGTACCTTCACCCACTTGCAATTCAGATATAGCCGCGAATCTTTGACCCGCTGGAACCACAATACCCATTAATTGTAACAGAGTTCCTGATGGTTCT
>Seq4_CH_M04376:201:000000000-BPY8V:1:1101:23742:18031_1:N:0:TCAGGCGA+TCTCTCCG
TGTGTACCTTCACCCACTTGCAATTCAGATATAGCCGCGAACCTTTGACCAGCTTGAACCACAATACCCATTAATTGTAACAGAGTTCCTGATGGTTCT
>Seq4_CH_M04376:201:000000000-BPY8V:1:1101:25455:18055_1:N:0:TAAGGCGA+TCTCTCCG
TGTGTACCTTCACCCACTTGCAATTCAGATATAGCCGCGAACCTTTGACCAGCTTGAACCACAATACCCATTAATTGTAACAGAGTTCCTGATGGTTCT
>Seq4_CH_M04376:201:000000000-BPY8V:1:1101:14138:18058_1:N:0:TAAGGCGA+TCTCTCCG
TGTGTACCTTCACCCACTTGCAGGTCAGATATAGCCGCGAACCTTTGACCCGCTGGAACCACAATACCCATTAATTGTAACAGAGTTCCGGATGGTTCT
>Seq4_CH_M04376:201:000000000-BPY8V:1:1101:25299:18068_1:N:0:TAAGGCGA+TCTCTCCG
TGTGTACCTTCACCCACTTGCAGTTCAGATATAGCCGCGAACCTTTGACCAGCTGGAACCACAATACCCATTAATTGTAACAGAGTTCCTGATGGTTCT
>Seq4_CH_M04376:201:000000000-BPY8V:1:1101:2640:18081_1:N:0:TCAGGCGA+TCTCTCCG
TGTGTACCTTCACCCACTTGCAGTTCAGATATAGCCGCGAACCTTTGACCAGCTTGAACCACAATACCCATTAATTGTAACAGAGTTCCTGATGGTTCT
>Seq4_CH_M04376:201:000000000-BPY8V:1:1101:13256:18144_1:N:0:TAAGGCGA+TCTCTCCG
TGTGTACCTTCACCCACTTGCAATTCAGATATAGCCGCGAACCTTTGACCAGCTGGAACCACAATACCCATTAATTGTAACAGAGTTCCTGATGGTTCT
>Seq4_CH_M04376:201:000000000-BPY8V:1:1101:19673:18178_1:N:0:TAAGGCGA+TCTCTCCG
TGTGTACCTTCACCCACTTGCAGTTCAGATATAGCCGCGAACCTTTGACCAGCTTGAACCACAATACCCATTAATTGTAACAGAGTTCCTGATGGTTCT
>Seq4_CH_M04376:201:000000000-BPY8V:1:1101:18531:18180_1:N:0:TAAGGCGA+TCTCTCCG
TGTGTACCTTCACCCACTTGCAATTCAGATATAGCCGCGAACCTTTGACCAGCTTGAACCACAATACCCATTAATTGTAACAGAGTTCCTGATGGTTCT
>Seq4_CH_M04376:201:000000000-BPY8V:1:1101:3353:18188_1:N:0:TCAGGCGA+TCTCTCCG
TGTGTACCTTCACCCACTTGCAGTTCAGATATAGCCGCGAACCTTTGACCAGCTTGAACCACAATACCCATTAATTGTAACAGAGTTCCTGATGGTTCT
>Seq4_CH_M04376:201:000000000-BPY8V:1:1101:22081:18236_1:N:0:TCAGGCGA+TCTCTCCG
TGTGTACCTTCACCCACTTGCAGTTCAGATATAGCCGCGAACCTTTGACCAGCTTGAACCACAATACCCATTAATTGTAACAGAGTTCCTGATGGTTCT
>Seq4_CH_M04376:201:000000000-BPY8V:1:1101:8424:18251_1:N:0:TAAGGCGA+TCTCTCCG
TGTGTACCTTCACCCACTTGCAATTCAGATATAGCCGCGAACCTTTGACCAGCTTGAACCACAATACCCATTAATTGTAACAGAGTTCCTGATGGTTCT
>Seq4_CH_M04376:201:000000000-BPY8V:1:1101:9863:18274_1:N:0:TAAGGCGA+TCTCTCCG
TGTGTACCTTCACCCACTTGCAGTTCAGATATAGCCGCGAACCTTTGACCAGCTTGAACCACAATACCCATTAATTGTAACAGAGTTCCTGATGGTTCT
>Seq4_CH_M04376:201:000000000-BPY8V:1:1101:25586:18330_1:N:0:TAAGGCGA+TCTCTCCG
TGTGTACCTTCACCCACTTGCAATTCAGATATAGCCGCGAACCTTTGACCAGCTTGAACCACAATACCCATTAATTGTAACAGAGTTCCTGATGGTTCT
>Seq4_CH_M04376:201:000000000-BPY8V:1:1101:17928:18355_1:N:0:TAAGGCGA+TCTCTCCG
TGTGTACCTTCACCCACTTGCAATTCAGATATAGCCGCGAACCTTTGACCAGCTTGAACCACAATACCCATTAATTGTAACAGAGTTCCTGATGGTTCT
>Seq4_CH_M04376:201:000000000-BPY8V:1:1101:11287:18379_1:N:0:TAAGGCGA+TCTCTCCG
TGTGTACCTTCACCCACTTGCAATTCAGATATAGCCGCGAACCTTTGACCAGCTTGAACCACAATACCCATTAATTGTAACAGAGTTCCTGATGGTTCT
>Seq4_CH_M04376:201:000000000-BPY8V:1:1101:8327:18440_1:N:0:TAAGGCGA+TCTCTCCG
TGTGTACCTTCACCCACTTGCAGTTCAGATATAGCCGCGAACCTTTGACCAGCTTGAACCACAATACCCATTAATTGTAACAGAGTTCCTGATGGTTCT
>Seq4_CH_M04376:201:000000000-BPY8V:1:1101:24549:18450_1:N:0:TAAGGCGA+TCTCTCCG
TGTGTACCTTCACCCACTTGCAATTCAGATATAGCCGCGAACCTTTGACCAGCTTGAACCACAATACCCATTAATTGTAACAGAGTTCCTGATGGTTCT
>Seq4_CH_M04376:201:000000000-BPY8V:1:1101:23145:18473_1:N:0:TCAGGCGA+TCTCTCCG
TGTGTACCTTCACCCACTTGCAATTCAGATATAGCCGCGAACCTTTGACCAGCTTGAACCACAATACCCATTAATTGTAACAGAGTTCCTGATGGTTCT
>Seq4_CH_M04376:201:000000000-BPY8V:1:1101:27325:18520_1:N:0:TAAGGCGA+TCTCTCCG
TGTGTACCTTCACCCACTTGCAGTTCAGATATAGCCGCGAACCTTTGACCAGCTTGAACCACAATACCCATTAATTGTCACAGAGTTCCTGATGGTTCT
>Seq4_CH_M04376:201:000000000-BPY8V:1:1101:25072:18545_1:N:0:TAAGGCGA+TCTCTCCG
TGTGTACCTTCACCCACTTGCAATTCAGATATAGCCGCGAACCTTTGACCAGCTTGAACCACAATACCCATTAATTGTAACAGAGTTCCTGATGGTTCT
>Seq4_CH_M04376:201:000000000-BPY8V:1:1101:16376:18580_1:N:0:TAAGGCGA+TCTCTCCG
TGTGTACCTTCACCCACTTGCAGTTCAGATATAGCCGCGAACCTTTGACCAGCTTGAACCACAATACCCATTAATTGTAACAGAGTTCCTGATGGTTCT
>Seq4_CH_M04376:201:000000000-BPY8V:1:1101:28508:18621_1:N:0:TAAGGCGA+TCTCTCCG
TGTGTACCTTCACCCACTTGCAATTCAGATATAGCCGCGAACCTTGGACCCGCTTGAACCACAATACCCATTAATTGTCACAGAGTTCCTGATGGTTCT
>Seq4_CH_M04376:201:000000000-BPY8V:1:1101:22632:18624_1:N:0:TCAGGCGA+TCTCTCCG
TGTGTACCTTCACCCACTTGCAATTCAGATATAGCCGCGAACCTTTGACCAGCTTGAACCACAATACCCATTAATTGTAACAGAGTTCCTGATGGTTCT
>Seq4_CH_M04376:201:000000000-BPY8V:1:1101:9730:18663_1:N:0:TAAGGCGA+TCTCTCCG
TGTGTACCTTCACCCACTTGCAATTCAGATATAGCCGCGAACCTTTGACCAGCTTGAACCACAATACCCATTAATTGTAACAGAGTTCCTGATGGTTCT
>Seq4_CH_M04376:201:000000000-BPY8V:1:1101:27674:18675_1:N:0:TAAGGCGA+TCTCTCCG
TGTGTACCTTCACCCACTTGCAATTCAGATATAGCCGCGAACCTTTGACCAGCTTGAACCACAATACCCATTAATTGTAACAGAGTTCCTGATGGTTCT
>Seq4_CH_M04376:201:000000000-BPY8V:1:1101:15843:18678_1:N:0:TAAGGCGA+TCTCTCCG
TGTGTACCTTCACCCACTTGCAAGTCAGATATAGCCGCGAACCTTTGACCCGCTGGAACCACAATACCCATTAATTGTAACAGAGTTCCTGATGGTTCT
>Seq4_CH_M04376:201:000000000-BPY8V:1:1101:23728:18714_1:N:0:TCAGGCGA+TCTCTCCG
TGTGTACCTTCACCCACTTGCAATTCAGATATAGCCGCGAACCTTTGACCAGCTTGAACCACAATACCCATTAATTGTAACAGAGTTCCTGATGGTTCT
>Seq4_CH_M04376:201:000000000-BPY8V:1:1101:7213:18721_1:N:0:TAAGGCGA+TCTCTCCG
TGTGTACCTTCACCCACTTGCAATTCAGATATAGCCGCGAACCTTTGACCAGCTTGAACCCCAATACCCATTAATTGTAACAGAGTTCCTGATGGTTCT
>Seq4_CH_M04376:201:000000000-BPY8V:1:1101:7920:18734_1:N:0:TAAGGCGA+TCTCTCCG
TGTGTACCTTCACCCACTTGCAGTTCAGATATAGCCGCGAACCTTTGACCAGCTTGAACCACAATACCCATTAATTGTAACAGAGTTCCTGATGGTTCT
>Seq4_CH_M04376:201:000000000-BPY8V:1:1101:12878:18751_1:N:0:TAAGGCGA+TCTCTCCG
TGTGTACCTTCACCCACTTGCAATTCAGATATAGCCGCGAACCTTTGACCAGCTTGAACCACAATACCCATTAATTGTAACAGAGTTCCTGATGGTTCT
>Seq4_CH_M04376:201:000000000-BPY8V:1:1101:28244:18756_1:N:0:TAAGGCGA+TCTCTCCG
TGTGTACCTTCACCCACTTGCAATTCAGATATAGCCGCGAACCTTTGACCAGCTTGAACCACAATACCCATTAATTGTAACAGAGTTCCTGATGGTTCT
>Seq4_CH_M04376:201:000000000-BPY8V:1:1101:23733:18779_1:N:0:TCAGGCGA+TCTCTCCG
TGTGTACCTTCACCCACTTGCAGTTCAGATATAGCCGCGAACCTTTGACCAGCTTGAACCACAATACCCATTAATTGTAACAGAGTTCCTGATGGTTCT
>Seq4_CH_M04376:201:000000000-BPY8V:1:1101:7609:18795_1:N:0:TAAGGCGA+TCTCTCCG
TGTGTACCTTCACCCACTTGCAGTTCAGATATAGCCGCGAACCTTTGACCAGCTTGAACCACAATACCCATTAATTGTAACAGAGTTCCTGATGGTTCT
>Seq4_CH_M04376:201:000000000-BPY8V:1:1101:4482:18799_1:N:0:TAAGGCGA+TCTCTCCG
TGTGTACCTTCACCCACTTGCAATTCAGATATAGCCGCGAACCTTTGACCAGCTTGAACCACAATACCCATTAATTGTAACAGAGTTCCTGATGGTTCT
>Seq4_CH_M04376:201:000000000-BPY8V:1:1101:8137:18830_1:N:0:TAAGGCGA+TCTCTCCG
TGTGTACCTTCACCCACTTGCAATTCAGATATAGCCGCGAACCTTTGACCAGCTTGAACCACAATACCCATTAATTGTAACAGAGTTCCTGATGGTTCT
>Seq4_CH_M04376:201:000000000-BPY8V:1:1101:15235:18856_1:N:0:TAAGGCGA+TCTCTCCG
TGTGTACCTTCACCCACTTGCAGTTCAGATATAGCCGCGAACCTTTGACCAGCTGGAACCACAATACCCATTAATTGGAACAGAGTTCCGGATGGTTCT
>Seq4_CH_M04376:201:000000000-BPY8V:1:1101:18439:18872_1:N:0:TAAGGCGA+TCTCTCCG
TGTGTACCTTCACCCACTTGCAATTCAGATATAGCCGCGAACCTTTGACCAGCTTGAACCACAATACCCATTAATTGTAACAGAGTTCCTGATGGTTCT
>Seq4_CH_M04376:201:000000000-BPY8V:1:1101:16462:18895_1:N:0:TAAGGCGA+TCTCTCCG
TGTGTACCTTCACCCACTTGCAATTCAGATATAGCCGCAAACCTTTGACCAGCTTGAACCACAATACCCATTAATTGTAACAGAGTTCCTGATGGTTCT
>Seq4_CH_M04376:201:000000000-BPY8V:1:1101:8796:18913_1:N:0:TAAGGCGA+TCTCTCCG
TGTGTACCTTCACCCACTTGCAATTCAGATATAGCCGCGAACCTTTGACCAGCTTGAACCACAATACCCATTAATTGTAACAGAGTTCCTGATGGTTCT
>Seq4_CH_M04376:201:000000000-BPY8V:1:1101:25565:18921_1:N:0:TAAGGCGA+TCTCTCCG
TGTGTACCTTCACCCACTTGCAATTCAGATATAGCCGCGAACCTTTGACCAGCTTGAACCACAATACCCATTAATTGTAACAGAGTTCCTGATGGTTCT
>Seq4_CH_M04376:201:000000000-BPY8V:1:1101:21435:18964_1:N:0:TAAGGCGA+TCTCTCCG
TGTGTACCTTCACCCACTTGCAGTTCAGATATAGCCGCGAACCTTTGACCAGCTTGAACCACAATACCCATTAATTGTAACAGAGTTCCTGATGGTTCT
>Seq4_CH_M04376:201:000000000-BPY8V:1:1101:8722:19002_1:N:0:TAAGGCGA+TCTCTCCG
TGTGTACCTTCACCCACTTGCAATTCAGATATAGCCGCGAACCTTTGACCAGCTTGAACCACAATACCCATTAATTGTAACAGAGTTCCTGATGGTTCT
>Seq4_CH_M04376:201:000000000-BPY8V:1:1101:10677:19005_1:N:0:TAAGGCGA+TCTCTCCG
TGTGTACCTTCACCCACTTGCAATTCAGATATAGCCGCGAACCTTTGACCAGCTTGAACCACAATACCCATTAATTGTAACAGAGTTCCTGATGGTTCT
>Seq4_CH_M04376:201:000000000-BPY8V:1:1101:14236:19006_1:N:0:TAAGGCGA+TCTCTCCG
TGTGTACCTTCACCCACTTGCAAGTCAGATATAGCCGCGAACCTTTGACCAGCTGGAACCACAATACCCATTAATTGTAACAGAGTTCCGGATGGGTCT
>Seq4_CH_M04376:201:000000000-BPY8V:1:1101:16256:19017_1:N:0:TAAGGCGA+TCTCTCCG
TGTGTACCTTACCCACTTGCAATTCAGATATAGCCGCGAACCTTTGACCAGCTTGAACCACAATACCCATTAATTGTAACAGAGTTCCGGATGGTTCT
>Seq4_CH_M04376:201:000000000-BPY8V:1:1101:6281:19019_1:N:0:TAAGGCGA+TCTCTCCG
TGTGTACCTTCACCCACTTGCAATTCAGATATAGCCGCGAACCTTTGACCAGCTTGAACCACAATACCCATTAATTGTAACAGAGTTCCTGATGGTTCT
>Seq4_CH_M04376:201:000000000-BPY8V:1:1101:4320:19060_1:N:0:TAAGGCGA+TCTCTCCG
TGTGTACCTTCACCCACTTGCAGTTCAGATATAGCCGCGAACCTTTGACCAGCTTGAACCACAATACCCATTAATTGTAACAGAGTTCCTGATGGTTCT
>Seq4_CH_M04376:201:000000000-BPY8V:1:1101:4802:19071_1:N:0:TAAGGCGA+TCTCTCCG
TGTGTACCTTCACCCACTTGCAATTCAGATATAGCCGCGAACCTTTGACCAGCTTGAACCACAATACCCATTAATTGTAACAGAGTTCCTGATGGTTC
>Seq4_CH_M04376:201:000000000-BPY8V:1:1101:9634:19117_1:N:0:TAAGGCGA+TCTCTCCG
TGTGTACCTTCACCCACTTGCAATTCAGATATAGCCGCGAACCTTTGACCAGCTTGAACCACAATACCCATTAATTGTAACAGAGTTCCTGATGGTTCT
>Seq4_CH_M04376:201:000000000-BPY8V:1:1101:10661:19138_1:N:0:TAAGGCGA+TCTCTCCG
TGTGTACCTTCACCCACTTGCAATTCAGATATAGCCGCGAACCTTTGACCAGCTTGAACCACAATACCCATTAATTGTAACAGAGTTCCTGATGGTTCT
>Seq4_CH_M04376:201:000000000-BPY8V:1:1101:21846:19155_1:N:0:TCAGGCGA+TCTCTCCG
TGTGTACCTTCACCCACTTGCAATTCAGATATAGCCGCGAACCTTTGACCAGCTTGAACCACAATACCCATTAATTGTAACAGAGTTCCTGATGGTTCT
>Seq4_CH_M04376:201:000000000-BPY8V:1:1101:13327:19204_1:N:0:TAAGGCGA+TCTCTCCG
TGTGTACCTTCACCCACTTGCAATTCAGATATAGCCGCGAACCTTTGACCAGCTTGAACCACAATACCCATTAATTGTAACAGAGTTCCTGATGGTTCT
>Seq4_CH_M04376:201:000000000-BPY8V:1:1101:11920:19235_1:N:0:TAAGGCGA+TCTCTCCG
TGTGTACCTTCACCCACTTGCAATTCAGATATAGCCGCGAATCTTTGACCAGCTGGAACCACAATACTCATTAATTGTAACAGAGTTCCTGATGGTTCT
>Seq4_CH_M04376:201:000000000-BPY8V:1:1101:6684:19242_1:N:0:TAAGGCGA+TCTCTCCG
TGTGTACCTTCACCCACTTGCAATTCAGATATAGCCGCGAACCTTTGACCAGCTTGAACCACAATACCCATTAATTGTAACAGAGTTCCTGATGGTTCT
>Seq4_CH_M04376:201:000000000-BPY8V:1:1101:6226:19263_1:N:0:TAAGGCGA+TCTCTCCG
TGTGTACCTACACCCACTTGCAGTTCAGATATAGCCGCGAACCTTTGACCAGCTTGAACCACAATACCCATTAATTGTAACAGAGTTCCTGATGGTTCT
>Seq4_CH_M04376:201:000000000-BPY8V:1:1101:12810:19269_1:N:0:TAAGGCGA+TCTCTCCG
TGTGTACCTCACCCACTTGCAATTCAGATATAGCCGCGAACCTTTGACCAGCTTGAACCACAATACCCATTAATTGTAACAGAGTTCCTGATGGTTCT
>Seq4_CH_M04376:201:000000000-BPY8V:1:1101:10936:19294_1:N:0:TAAGGCGA+TCTCTCCG
TGTGTACCTTCACCCACTTGCAATTCAGATATAGCCGCGAACCTTTGACCAGCTTGAACCACAATACCCATTAATTGTAACAGAGTTCCTGATGGTTCT
>Seq4_CH_M04376:201:000000000-BPY8V:1:1101:10599:19306_1:N:0:TAAGGCGA+TCTCTCCG
TGTGTACCTTCACCCACTTGCAATTCAGATATAGCCGCGAACCTTTGACCAGCTTGAACCACAATACCCATTAATTGTAACAGAGTTCCTGATGGTTCT
>Seq4_CH_M04376:201:000000000-BPY8V:1:1101:23320:19312_1:N:0:TCAGGCGA+TCTCTCCG
TGTGTACCTTCACCCACTTGCAATTCAGATATAGCCGCGAATCTTTGACCAGCTTGAACCACAATACCCATTAATTGTAACAGAGTTCCTGATGGTTCT
>Seq4_CH_M04376:201:000000000-BPY8V:1:1101:21301:19329_1:N:0:TAAGGCGA+TCTCTCCG
TGTGTACCTTCACCCACTTGCAATTCAGATATAGCCGCGAACCTTTGACCAGCTTGAACCACAATACCCATTAATTGTAACAGAGTTCCTGATGGTTCT
>Seq4_CH_M04376:201:000000000-BPY8V:1:1101:24276:19362_1:N:0:TAAGGCGA+TCTCTCCG
TGTGTACCTTCACCCACTTGCAGTTCAGATATAGCCGCGAACCTTTGACCAGCTTGAACCACAATACCCATTAATTGTAACAGAGTTCCTGATGGTTCT
>Seq4_CH_M04376:201:000000000-BPY8V:1:1101:14764:19376_1:N:0:TAAGGCGA+TCTCTCCG
TGTGTACCTTCACCCACTTGCAGTTCAGATATAGCCGCGAACCTTTGACCAGCTGGAACCACAATACCCATTAATTGTAACAGAGTTCCGGATGGTTCT
>Seq4_CH_M04376:201:000000000-BPY8V:1:1101:15124:19404_1:N:0:TAAGGCGA+TCTCTCCG
TGTGTACCTTCACCCACTTGCAAGTCAGATATAGCCGCGAACCTTTGACCAGCTGGAACCACAATACCCATTAATTGGAACAGAGTTCCGGATGGTTCT
>Seq4_CH_M04376:201:000000000-BPY8V:1:1101:13869:19404_1:N:0:TAAGGCGA+TCTCTCCG
TGTGTACCTTCACCCACTTGCAATTCAGATATAGCCGCGAACCTTTGACCCGCTGGAACCACAATACCCATTAATTGGAACAGAGTTCCGGATGGTTCT
>Seq4_CH_M04376:201:000000000-BPY8V:1:1101:7324:19418_1:N:0:TAAGGCGA+TCTCTCCG
TGTGTACCTTCACCCACTTGCAATTCAGATATAGCCGCGAACCTTTGACCAGCTTGAACCACAATACCCATTAATTGTAACAGAGTTCCTGATGGTTCT
>Seq4_CH_M04376:201:000000000-BPY8V:1:1101:16376:19432_1:N:0:TAAGGCGA+TCTCTCCG
TGTGTACCTTCACCCACTTGCAATTCAGATATAGCCGCGAACCTTTGACCAGCTTGAACCACAATACCCATTAATTGTAACAGAGTTCCTGATGGTTCT
>Seq4_CH_M04376:201:000000000-BPY8V:1:1101:14585:19440_1:N:0:TAAGGCGA+TCTCTCCG
TGTGTACCTTCACCCACTTGCAGGTCAGATATAGCCGCGAACCTTTGACCAGCTGGAACCACAATACCCATTAATTGTAACAGAGTTCCGGATGGTTCT
>Seq4_CH_M04376:201:000000000-BPY8V:1:1101:14714:19593_1:N:0:TAAGGCGA+TCTCTCCG
TGTGTACCTTCACCCACTTGCAAGTCAGATATAGCCGCGAACCTTTGACCCGCTGGAACCACAATACCCATTAATTGGAACAGAGTTCCTGATGGTTCT
>Seq4_CH_M04376:201:000000000-BPY8V:1:1101:26361:19630_1:N:0:TAAGGCGA+TCTCTCCG
TGTGTACCTTCACCCACTTGCAATTCAGATATAGCCGCGAACCTTTGACCAGCTTGAACCACAATACCCATTAATTGTAACAGAGTTCCTGATGGTTCT
>Seq4_CH_M04376:201:000000000-BPY8V:1:1101:13621:19632_1:N:0:TAAGGCGA+TCTCTCCG
TGTGTACCTTCACCCACTTGCAGTTCAGATATAGCCGCGAACCTTTGACCAGCTTGAACCACAATACCCATTAATTGTAACAGAGTTCCTGATGGTTCT
>Seq4_CH_M04376:201:000000000-BPY8V:1:1101:25630:19638_1:N:0:TAAGGCGA+TCTCTCCG
TGTGTACCTTCACCCACTTGCAATTCAGATATAGCTGCGAACCTTTGACCAGCTTGAACCACAATACCCATTAATTGTAACAGAGTTCCTGATGGTTCT
>Seq4_CH_M04376:201:000000000-BPY8V:1:1101:23135:19757_1:N:0:TCAGGCGA+TCTCTCCG
TGTGTACCTTCACCCACTTGCAATTCAGATATAGCCGCGAACCTTTGACCAGCTTGAACCACAATACCCATTAATTGTAACAGAGTTCCTGATGGTTCT
>Seq4_CH_M04376:201:000000000-BPY8V:1:1101:27894:19760_1:N:0:TAAGGCGA+TCTCTCCG
TGTGTACCTTCACCCACTTGCAGTTCAGATATAGCCGCGAACCTTTGACCAGCTTGAACCACAATACCCATTAATTGTAACAGAGTTCCTGATGGTTCT
>Seq4_CH_M04376:201:000000000-BPY8V:1:1101:24220:19780_1:N:0:TAAGGCGA+TCTCTCCG
TGTGTACCTTCACCCACTTGCAGTTCAGATATAGCCGCGAACCTTTGACCAGCTTGGACCACAATACCCATTAATTGTAACAGAGTTCCTGATGGTTCT
>Seq4_CH_M04376:201:000000000-BPY8V:1:1101:23641:19812_1:N:0:TCAGGCGA+TCTCTCCG
TGTGTACCTTCACCCACTTGCAGTTCAGATATAGCCGCGAACCTTTGACCAGCTTGAACCACAATACCCATTAATTGTAACAGAGTTCCTGATGGTTCT
>Seq4_CH_M04376:201:000000000-BPY8V:1:1101:15674:19823_1:N:0:TAAGGCGA+TCTCTCCG
TGTGTACCTTCACCCACTTGCAATTCAGATATAGCCGCGAACCTTTGACCAGCTGGAACCACAATACCCATTAATTGTAACAGAGTTCCCGGATGGTTCT
>Seq4_CH_M04376:201:000000000-BPY8V:1:1102:23012:2717_1:N:0:TCAGGCGA+TCTCTCCG
TGTGTACCTTCACCCACTTGCAGTTCAGATATAGCCGCGAACCTTTGACCAGCTTGAACCACAATACCCATTAATTGTAACAGAGTTCCTGATGGTTCT
>Seq4_CH_M04376:201:000000000-BPY8V:1:1102:20196:2745_1:N:0:TAAGGCGA+TCTCTCCG
TGTGTACCTTCACCCACTTGCAATTCAGATATAGCCGCGAACCTTTGACCAGCTTGAACCACAATACCCATTAATTGTAACAGAGTTCCTGATGGTCT
>Seq4_CH_M04376:201:000000000-BPY8V:1:1102:9455:2756_1:N:0:TAAGGCGA+TCTCTCCG
TGTGTACCTTCACCCACTTGCAATTCAGATATAGCCGCGAATCTTTGACCAGCTTGAACCACAATACCCATTAATTGTAACAGAGTTCCTGATGGTTCT
>Seq4_CH_M04376:201:000000000-BPY8V:1:1102:23296:2797_1:N:0:TCAGGCGA+TCTCTCCG
TGTGTACCTTCACCCACTTGCAGTTCAGATATAGCCGCGAACCTTTGACCAGCTTGAACCACAATACCCATTAATTGTAACAGAGTTCCTGATGGTTCT
>Seq4_CH_M04376:201:000000000-BPY8V:1:1102:14121:2818_1:N:0:TAAGGCGA+TCTCTCCG
TGTGTACCTTCACCCACTTGCAATTCAGATATAGCCGCGAACCTTTGACCAGCTTGAACCACAATACCCATTAATTGTAACAGAGTTCCTGATGGTTCT
>Seq4_CH_M04376:201:000000000-BPY8V:1:1102:18188:2837_1:N:0:TAAGGCGA+TCTCTCCG
TGTGTACCTTCACCCACTTGCAATTCAGATATAGCCGCGAATCTTTGACCAGCTTGAACCACAATACCCATTAATTGTAACAGAGTTCCGGATGGTTCT
>Seq4_CH_M04376:201:000000000-BPY8V:1:1102:14848:2856_1:N:0:TAAGGCGA+TCTCTCCG
TGTGTACCTTCACCCACTTGCAGTTCAGATATAGCCGCGAACCTTTGACCAGCTTGAACCACAATACCCATTAATTGTAACAGAGTTCCTGATGGTTCT
>Seq4_CH_M04376:201:000000000-BPY8V:1:1102:16396:2883_1:N:0:TAAGGCGA+TCTCTCCG
TGTGTACCTTCACCCACTTGCAGTTCAGATATAGCCGCGAACCTTTGACCAGCTTGAACCACAATACCCATTAATTGTAACAGAGTTCCGGATGGTTCT
>Seq4_CH_M04376:201:000000000-BPY8V:1:1102:9222:2971_1:N:0:TAAGGCGA+TCTCTCCG
TGTGTACCTTCACCCACTTGCAATTCAGATATAGCCGCGAACCTTTGACCAGCTTGAACCACAATACCCATTAATTGTAACAGAGTTCCTGATGGTTCT
>Seq4_CH_M04376:201:000000000-BPY8V:1:1102:23377:2972_1:N:0:TCAGGCGA+TCTCTCCG
TGTGTACCTTCACCCACTTGCAATTCAGATATAGCCGCGAGCCTTTGACCAGCTTGAACCACAATACCCATTAATTGTAACAGAGTTCCTGATGGTTCT
>Seq4_CH_M04376:201:000000000-BPY8V:1:1102:20899:2974_1:N:0:TAAGGCGA+TCTCTCCG
TGTGTACCTTCACCCACTTGCAATTCAGATATAGCCGCGAACCTTTGACCAGCTTGAACCACAATACCCATTAATTGTAACAGAGTTCCTGATGGTTCT
>Seq4_CH_M04376:201:000000000-BPY8V:1:1102:9179:2998_1:N:0:TAAGGCGA+TCTCTCCG
TGTGTACCTTCACCCACTTGCAATTCAGATATAGCCGCGAACCTTTGACCAGCTTGAACCACAATACCCATTAATTGTAACAGAGTTCCTGATGGTTCT
>Seq4_CH_M04376:201:000000000-BPY8V:1:1102:8764:3028_1:N:0:TAAGGCGA+TCTCTCCG
TGTGTACCTTCACCCACTTGCAATTCAGATATAGCCGCGAACCTTTGACCAGCTTGAACCACAATACCCATTAATTGTAACAGAGTTCCTGATGGTTCT
>Seq4_CH_M04376:201:000000000-BPY8V:1:1102:14054:3042_1:N:0:TAAGGCGA+TCTCTCCG
TGTGTACCTTCACCCACTTGCAATTCAGATATAGCCGCGAACCTTTGACCAGCTTGAACCACAATACCCATTAATTGTAACAGAGTTCCTGATGGTTCT
>Seq4_CH_M04376:201:000000000-BPY8V:1:1102:21868:3057_1:N:0:TCAGGCGA+TCTCTCCG
TGTGTACCTTCACCCACTTGCAGTTCAGATATAGCCGCGAACCTTTGACCAGCTTGAACCACAATACCCATTAATTGTAACAGAGTTCCTGATGGTTCT
>Seq4_CH_M04376:201:000000000-BPY8V:1:1102:9748:3133_1:N:0:TAAGGCGA+TCTCTCCG
TGTGTACCTTCACCCACTTGCAATTCAGATATAGCCGCGAACCTTTGACCAGCTTGAACCACAATACCCATTAATTGTAACAGAGTTCCTGATGGTTCT
>Seq4_CH_M04376:201:000000000-BPY8V:1:1102:9242:3141_1:N:0:TAAGGCGA+TCTCTCCG
TGTGTACCTTCACCCACTTGCAATTCAGATATAGCCGCGAACCTTTGACCAGCTTGAACCACAATACCCATTAATTGTAACAGAGTTCCTGATGGTTCT
>Seq4_CH_M04376:201:000000000-BPY8V:1:1102:9757:3148_1:N:0:TAAGGCGA+TCTCTCCG
TGTGTACCTTCACCCACTTGCAATTCAGATATAGCCGCGAACCTTTGACCAGCTTGAACCACAATACCCATTAATTGTAACAGAGTTCCTGATGGTTCT
>Seq4_CH_M04376:201:000000000-BPY8V:1:1102:9256:3154_1:N:0:TAAGGCGA+TCTCTCCG
TGTGTACCTTCACCCACTTGCAATTCAGATATAGCCGCGAACCTTTGACCAGCTTGAACCACAATACCCATTAATTGTAACAGAGTTCCTGATGGTTCT
>Seq4_CH_M04376:201:000000000-BPY8V:1:1102:25085:3263_1:N:0:TAAGGCGA+TCTCTCCG
TGTGTACCTTCACCCACTTGCAGTTCAGATATAGCCGCGAACCTTTGACCAGCTTGAACCACAATACCCATTAAGTGTAACAGAGTTCCTGATGGTTCT
>Seq4_CH_M04376:201:000000000-BPY8V:1:1102:22172:3278_1:N:0:TCAGGCGA+TCTCTCCG
TGTGTACCTTCACCCACTTGCAATTCAGATATAGCCGCGAACCTTTGACCAGCTTGAACCACAATACCCATTAATTGTAACAGAGTTCCTGATGGTTCT
>Seq4_CH_M04376:201:000000000-BPY8V:1:1102:6980:3283_1:N:0:TAAGGCGA+TCTCTCCG
TGTGTACCTTCACCCACTTGCAGTTCAGATATAGCCGCGAACCTTTGACCAGCTTGAACCACAATACCCATTAATTGTAACAGAGTTCCTGATGGTTCT
>Seq4_CH_M04376:201:000000000-BPY8V:1:1102:24725:3308_1:N:0:TAAGGCGA+TCTCTCCG
TGTGTACCTTCACCCACTTGCAATTCAGATATAGCCGCGAACCTTTGACCAGCTTGAACCACAATACCCATTAAGTGTAACAGAGTTCCTGATGGTTCT
>Seq4_CH_M04376:201:000000000-BPY8V:1:1102:17676:3323_1:N:0:TAAGGCGA+TCTCTCCG
TGTGTACCTTCACCCACTTGCAATTCAGATATAGCCGCGAACCTTTGACCAGCTTGAACCACAATACCCATTAATTGTAACAGAGTTCCTGATGGTTCT
>Seq4_CH_M04376:201:000000000-BPY8V:1:1102:18472:3340_1:N:0:TAAGGCGA+TCTCTCCG
TGTGTACCTTCACCCACTTGCAATTCAGATATAGCCGCGAACCTTTGACCAGCTTGAACCACAATACCCATTAATTGTAACAGAGTTCCGGATGGTTCT
>Seq4_CH_M04376:201:000000000-BPY8V:1:1102:19289:3357_1:N:0:TAAGGCGA+TCTCTCCG
TGTGTACCTTCACCCACTTGCAATTCAGATATAGCCGCGAACCTTTGACCAGCTTGAACCACAATACCCATTAATTGTAACAGAGTTCCTGATGGTTCT
>Seq4_CH_M04376:201:000000000-BPY8V:1:1102:17409:3523_1:N:0:TAAGGCGA+TCTCTCCG
TGTGTACCTTCACCCACTTGCAGTTCAGATATAGCCGCGAACCTTTGACCAGCTTGAACCACAATACCCATTAATTGTAACAGAGTTCCTGATGGTTCT
>Seq4_CH_M04376:201:000000000-BPY8V:1:1102:18536:3525_1:N:0:TAAGGCGA+TCTCTCCG
TGTGTACCTTCACCCACTTGCAATTCAGATATAGCCGCGAACCTTTGACCCGCTTGAACCACAATACCCATTAATTGTAACAGAGTTCCGGATGGTTCT
>Seq4_CH_M04376:201:000000000-BPY8V:1:1102:14070:3542_1:N:0:TAAGGCGA+TCTCTCCG
TGTGTACCTTCACCCACTTGCAGTTCAGATATAGCCGCGAACCTTTGACCAGCTTGAACCACAATACCCATTAATTGTAACAGAGTTCCTGATGGTTCT
>Seq4_CH_M04376:201:000000000-BPY8V:1:1102:10853:3572_1:N:0:TAAGGCGA+TCTCTCCG
TGTGTACCTTCACCCACTTGCAATTCAGATATAGCCGCGAACCTTTGACCAGCTTGAACCACAATACCCATTAATTGTAACAGAGTTCCTGATGGTTCT
>Seq4_CH_M04376:201:000000000-BPY8V:1:1102:18449:3587_1:N:0:TAAGGCGA+TCTCTCCG
TGTGTACCTTCACCCACTTGCAGTTCAGATATAGCCGCGAACCTTTGACCCGCTTGAACCACAATACCCATTAATTGTAACAGAGTTCCGGATGGTTCT
>Seq4_CH_M04376:201:000000000-BPY8V:1:1102:17248:3624_1:N:0:TAAGGCGA+TCTCTCCG
TGTGTACCTTCACCCACTTGCAATTCAGATATAGCCGCGAACCTTTGACCCGCTTGAACCACAATACCCATTAATTGTAACAGAGTTCCTGATGGTTCT
>Seq4_CH_M04376:201:000000000-BPY8V:1:1102:13814:3653_1:N:0:TAAGGCGA+TCTCTCCG
TGTGTACCTTCACCCACTTGCAATTCAGATATAGCCGCGAACCTTTGACCAGCTTGAACCACAATACCCATTAATTGTAACAGAGTTCCTGATGGTTCT
>Seq4_CH_M04376:201:000000000-BPY8V:1:1102:16864:3656_1:N:0:TAAGGCGA+TCTCTCCG
TGTGTACCTTCACCCACTTGCAGTTCAGATATAGCCGCGAACCTTTGACCAGCTTGAACCACAATACCCATTAATTGTAACAGAGTTCCGGATGGTTCT
>Seq4_CH_M04376:201:000000000-BPY8V:1:1102:19554:3681_1:N:0:TAAGGCGA+TCTCTCCG
TGTGTACCTTCACCCACTTGCAATTCAGATATAGCCGCGAACCTTTGACCAGCTTGAACCACAATACCCATTAATTGTAACAGAGTTCCTGATGGTTCT
>Seq4_CH_M04376:201:000000000-BPY8V:1:1102:16411:3715_1:N:0:TAAGGCGA+TCTCTCCG
TGTGTACCTTCACCCACTTGCAATTCAGATATAGCCGCGAACCTTTGACCCGCTTGAACCACAATACCCATTAATTGTAACAGAGTTCCGGATGGTTCT
>Seq4_CH_M04376:201:000000000-BPY8V:1:1102:10276:3764_1:N:0:TAAGGCGA+TCTCTCCG
TGTGTACCTTCACCCACTTGCAGTTCAGATATAGCCGCGAACCTTTGACCAGCTTGAACCACAATACCCATTAATTGTAACAGAGTTCCTGATGGTTCT
>Seq4_CH_M04376:201:000000000-BPY8V:1:1102:17496:3812_1:N:0:TAAGGCGA+TCTCTCCG
TGTGTACCTTCACCCACTTGCAATTCAGATATAGCCGCGAACCTTTGACCAGCTTGAACCACAATACCCATTAATTGTAACAGAGTTCCGGATGGTTCT
>Seq4_CH_M04376:201:000000000-BPY8V:1:1102:14155:3876_1:N:0:TAAGGCGA+TCTCTCCG
TGTGTACCTTCACCCACTTGCAATTCAGATATAGCCGCGAACCTTTGACCAGCTTGAACCACAATACCCATTAATTGTAACAGAGTTCCTGATGGTTCT
>Seq4_CH_M04376:201:000000000-BPY8V:1:1102:17996:3953_1:N:0:TAAGGCGA+TCTCTCCG
TGTGTACCTTCACCCACTTGCAATTCAGATATAGCCGCGAACCTTTGACCCGCTTGAACCACAATACCCATTAATTGTAACAGAGTTCCGGATGGTTCT
>Seq4_CH_M04376:201:000000000-BPY8V:1:1102:18145:3984_1:N:0:TAAGGCGA+TCTCTCCG
TGTGTACCTTCACCCACTTGCAATTCAGATATAGCCGCGAACCTTTGACCAGCTTGAACCACAATACCCATTAATTGTAACAGAGTTCCTGATGGTTCT
>Seq4_CH_M04376:201:000000000-BPY8V:1:1102:10650:4016_1:N:0:TAAGGCGA+TCTCTCCG
TGTGTACCTTCACCCACTTGCAATTCAGATATAGCCGCGAACCTTTGACCAGCTTGAACCACAATACCCATTAATTGTAACAGAGTTCCTGATGGTTCT
>Seq4_CH_M04376:201:000000000-BPY8V:1:1102:17236:4033_1:N:0:TAAGGCGA+TCTCTCCG
TGTGTACCTTCACCCACTTGCAATTCAGATATAGCCGCGAACCTTTGACCCGCTTGAACCACAATACCCATTAATTGTAACAGAGTTCCTGATGGTTCT
>Seq4_CH_M04376:201:000000000-BPY8V:1:1102:7745:4037_1:N:0:TAAGGCGA+TCTCTCCG
TGTGTACCTTCACCCACTTGCAATTCAGATATAGCCGCGAACCTTTGACCAGCTTGAACCACAATACCCATTAATTGTAACAGAGTTCCTGATGGTTCT
>Seq4_CH_M04376:201:000000000-BPY8V:1:1102:16001:4040_1:N:0:TAAGGCGA+TCTCTCCG
TGTGTACCTTCACCCACTTGCAATTCAGATATAGCCGCGAACCTTTGACCAGCTTGAACCACAATACCCATTAATTGTAACAGAGTTCCTGATGGTTCT
>Seq4_CH_M04376:201:000000000-BPY8V:1:1102:9628:4047_1:N:0:TAAGGCGA+TCTCTCCG
TGTGTACCTTCACCCACTTGCAATTCAGATATAGCCGCGAACCTTTGACCAGCTTGAACCACAATACCCATTAATTGTAACAGAGTTCCTGATGGTTCT
>Seq4_CH_M04376:201:000000000-BPY8V:1:1102:11369:4096_1:N:0:TAAGGCGA+TCTCTCCG
TGTGTACCTTCACCCACTTGCAATTCAGATATAGCCGCGAACCTTTGACCAGCTTGAACCACAATACCCAGTAATTGTAACAGAGTTCCTGATGGTTCT
>Seq4_CH_M04376:201:000000000-BPY8V:1:1102:9290:4099_1:N:0:TAAGGCGA+TCTCTCCG
TGTGTACCTTCACCCACTTGCAATTCAGATATAGCCGCGAACCTTTGACCAGCTTGAACCACAATACCCATTAATTGTAACAGAGTTCCTGATGGTTCT
>Seq4_CH_M04376:201:000000000-BPY8V:1:1102:9710:4113_1:N:0:TAAGGCGA+TCTCTCCG
TGTGTACCTTCACCCACTTGCAATTCAGATATAGCCGCGAACCTTTGACCAGCTTGAACCACAATACCCATTAATTGTAACAGAGTTCCTGATGGTTCT
>Seq4_CH_M04376:201:000000000-BPY8V:1:1102:22008:4114_1:N:0:TCAGGCGA+TCTCTCCG
TGTGTACCTTCACCCACTTGCAATTCAGATATAGCCGCGAACCTTTGACCAGCTTGAACCACAATACCCATTAATTGTAACAGAGTTCCTGATGGTTCT
>Seq4_CH_M04376:201:000000000-BPY8V:1:1102:18251:4148_1:N:0:TAAGGCGA+TCTCTCCG
TGTGTACCTTCACCCACTTGCAATTCAGATATAGCCGCGAACCTTTGACCCGCTTGAACCACAATACCCATTAATTGTAACAGAGTTCCGGATGGTTCT
>Seq4_CH_M04376:201:000000000-BPY8V:1:1102:10761:4152_1:N:0:TAAGGCGA+TCTCTCCG
TGTGTACCTTCACCCACTTGCAATTCAGATATAGCCGCGAACCTTTGACCAGCTTGAACCACAATACCCATTAATTGTAACAGAGTTCCTGATGGTTCT
>Seq4_CH_M04376:201:000000000-BPY8V:1:1102:9084:4165_1:N:0:TAAGGCGA+TCTCTCCG
TGTGTACCTTCACCCACTTGCAGTTCAGATATAGCCGCGAACCTTTGACCAGCTTGAACCACAATACCCATTAATTGTAACAGAGTTCCTGATGGTTCT
>Seq4_CH_M04376:201:000000000-BPY8V:1:1102:10963:4169_1:N:0:TAAGGCGA+TCTCTCCG
TGTGTACCTTCACCCACTTGCAATTCAGATATAGCCGCGAACCTTTGACCAGCTTGAACCACAATACCCATTAATTGTAACAGAGTTCCTGATGGTTCT
>Seq4_CH_M04376:201:000000000-BPY8V:1:1102:23499:4234_1:N:0:TCAGGCGA+TCTCTCCG
TGTGTACCTTCACCCACTTGCAGTTCAGATATAGCCGCGAACCTTTGACCAGCTTGAACCACAATACCCATTAATTGTAACAGAGTTCCTGATGGTTCT
>Seq4_CH_M04376:201:000000000-BPY8V:1:1102:17141:4238_1:N:0:TAAGGCGA+TCTCTCCG
TGTGTACCTTCACCCACTTGCAATTCAGATATAGCCGCGAACCTTTGACCAGCTTGAACCACAATACCCATTAATTGTAACAGAGTTCCTGATGGTTCT
>Seq4_CH_M04376:201:000000000-BPY8V:1:1102:10016:4275_1:N:0:TAAGGCGA+TCTCTCCG
TGTGTACCTTCACCCACTTGCAATTCAGATATAGCCGCGAACCTTTGACCAGCTTGAACCACAATACCCATTAATTGTAACAGAGTTCCTGATGGTTCT
>Seq4_CH_M04376:201:000000000-BPY8V:1:1102:25748:4276_1:N:0:TAAGGCGA+TCTCTCCG
TGTGTACCTTCACCCACTTGCAATTCAGATATAGCCGCGAACCTTTGACCAGCTTGAACCACAATACCCATTAATTGTAACAGAGTTCCTGATGGTTCT
>Seq4_CH_M04376:201:000000000-BPY8V:1:1102:8517:4278_1:N:0:TAAGGCGA+TCTCTCCG
TGTGTACCTTCACCCACTTGCAATTCAGATATAGCCGCGAACCTTTGACCAGCTTGAACCACAATACCCATTAATTGTAACAGAGTTCCTGATGGTTCT
>Seq4_CH_M04376:201:000000000-BPY8V:1:1102:18052:4314_1:N:0:TAAGGCGA+TCTCTCCG
TGTGTACCTTCACCCACTTGCAGTTCAGATATAGCCGCGAACCTTTGACCAGCTTGAACCACAATACCCATTAATTGTAACAGAGTTCCGGATGGTTCT
>Seq4_CH_M04376:201:000000000-BPY8V:1:1102:8082:4330_1:N:0:TAAGGCGA+TCTCTCCG
TGTGTACCTTCACCCACTTGCAGTTCAGATATAGCCGCGAACCTTTGACCAGCTTGAACCACAATACCCATTAATTGTAACAGAGTTCCTGATGGTTCT
>Seq4_CH_M04376:201:000000000-BPY8V:1:1102:23526:4334_1:N:0:TCAGGCGA+TCTCTCCG
TGTGTACCTTCACCCACTTGCAATTCAGATATAGCCGCGAACCTTTGACCAGCTTGAACCACAATACCCATTAATTGTAACAGAGTTCCTGATGGTTCT
>Seq4_CH_M04376:201:000000000-BPY8V:1:1102:21654:4339_1:N:0:TCAGGCGA+TCTCTCCG
TGTGTACCTTCACCCACTTGCAATTCAGATATAGCCGCGAACCTTTGACCAGCTTGAACCACAATACCCATTAATTGTAACAGAGTTCCTGATGGTTCT
>Seq4_CH_M04376:201:000000000-BPY8V:1:1102:7499:4361_1:N:0:TAAGGCGA+TCTCTCCG
TGTGTACCTTCACCCACTTGCAATTCAGATATAGCCGCGAACCTTTGACCAGCTTGAACCACAATACCCATTAATTGTAACAGAGTTCCTGATGGTTCT
>Seq4_CH_M04376:201:000000000-BPY8V:1:1102:21949:4369_1:N:0:TCAGGCGA+TCTCTCCG
TGTGTACCTTCACCCACTTGCAGTTCAGATATAGCCGCGAACCTTTGACCAGCTTGAACCACAATACCCATTAATTGTAACAGAGTTCCTGATGGTTCT
>Seq4_CH_M04376:201:000000000-BPY8V:1:1102:12757:4370_1:N:0:TAAGGCGA+TCTCTCCG
TGTGTACCTTCACCCACTTGCAGTTCAGATATAGCCGCGAACCTTTGACCAGCTTGAACCACAATACCCAGTAATTGTAACAGAGTTCCTGATGGTTCT
>Seq4_CH_M04376:201:000000000-BPY8V:1:1102:21289:4430_1:N:0:TAAGGCGA+TCTCTCCG
TGTGTACCTTCACCCACTTGCAATTCAGATATAGCCGCGAACCTTTGACCAGCTTGAACCACAATACCCATTAATTGTAACAGAGTTCCTGATGGTTCT
>Seq4_CH_M04376:201:000000000-BPY8V:1:1102:14600:4447_1:N:0:TAAGGCGA+TCTCTCCG
TGTGTACCTTCACCCACTTGCAATTCAGATATAGCCGCGAACCTTTGACCAGCTTGGACCACAATACCCATTAATTGTAACAGAGTTCCTGATGGTTCT
>Seq4_CH_M04376:201:000000000-BPY8V:1:1102:21105:4475_1:N:0:TAAGGCGA+TCTCTCCG
TGTGTACCTTCACCCACTTGCAATTCAGATATAGCCGCGAACCTTTGACCAGCTTGAACCACAATACCCATTAATTGTAACAGAGTTCCTGATGGTTCT
>Seq4_CH_M04376:201:000000000-BPY8V:1:1102:24994:4491_1:N:0:TAAGGCGA+TCTCTCCG
TGTGTACCTTCACCCACTTGCAATTCAGATATAGCCGCGAACCTTTGACCAGCTTGGACCACAATACCCATTAATTGTAACAGAGTTCCTGATGGTTCT
>Seq4_CH_M04376:201:000000000-BPY8V:1:1102:8529:4494_1:N:0:TAAGGCGA+TCTCTCCG
TGTTGTACCTTCACCCACTTGCAGTTCAGATATAGCCGCGAACCTTTGACCAGCTTGAACCACAATACCCATTAATTGTAACAGAGTTCCTGATGGTTCT
>Seq4_CH_M04376:201:000000000-BPY8V:1:1102:22309:4532_1:N:0:TCAGGCGA+TCTCTCCG
TGTGTACCTTCACCCACTTGCAATTCAGATATAGCCGCGAACCTTTGACCAGCTTGAACCACAATACCCATTAATTGTAACAGAGTTCCTGATGGTTCT
>Seq4_CH_M04376:201:000000000-BPY8V:1:1102:7109:4548_1:N:0:TAAGGCGA+TCTCTCCG
TGTGTACCTTCACCCACTTGCAATTCAGATATAGCCGCGAACCTTTGACCAGCTTGAACCACAATACCCATTAATTGTAACAGAGTTCCTGATGGTTCT
>Seq4_CH_M04376:201:000000000-BPY8V:1:1102:11138:4549_1:N:0:TAAGGCGA+TCTCTCCG
TGTGTACCTTCACCCACTTGCAATTCAGATATAGCCGCGAACCTTTGACCAGCTTGAACCACAATACCCATTAATTGTAACAGAGTTCCTGATGGTTCT
>Seq4_CH_M04376:201:000000000-BPY8V:1:1102:18076:4588_1:N:0:TAAGGCGA+TCTCTCCG
TGTGTACCTTCACCCACTTGCAATTCAGATATAGCCGCGAACCTTTGACCAGCTTGAACCACAATACCCATTAATTGTAACAGAGTTCCGGATGGTTCT
>Seq4_CH_M04376:201:000000000-BPY8V:1:1102:16341:4590_1:N:0:TAAGGCGA+TCTCTCCG
TGTGTACCTTCACCCACTTGCAATTCAGATATAGCCGCGAACCTTTGACCAGCTTGAACCACAATACCCATTAATTGTAACAGAGTTCCTGATGGTTCT
>Seq4_CH_M04376:201:000000000-BPY8V:1:1102:10653:4672_1:N:0:TAAGGCGA+TCTCTCCG
TGTGTACCTTCACCCACTTGCAATTCAGATATAGCCGCGAACCTTTGACCAGCTTGAACCACAATACCCATTAATTGTAACAGAGTTCCTGATGGTTCT
>Seq4_CH_M04376:201:000000000-BPY8V:1:1102:8717:4673_1:N:0:TAAGGCGA+TCTCTCCG
TGTGTACCTTCACCCACTTGCAGTTCAGATATAGCCGCGAACCTTTGACCAGCTTGAACCACAATACCCATTAATTGTAACAGAGTTCCTGATGGTTCT
>Seq4_CH_M04376:201:000000000-BPY8V:1:1102:15289:4680_1:N:0:TAAGGCGA+TCTCTCCG
TGTGTACCTTCACCCACTTGCAGTTCAGATATAGCCGCGAACCTTTGACCAGCTTGAACCACAATACCCATTAATTGTAACAGAGTTCCTGATGGTTCT
>Seq4_CH_M04376:201:000000000-BPY8V:1:1102:15593:4689_1:N:0:TAAGGCGA+TCTCTCCG
TGTGTACCTTCACCCACTTGCAATTCAGATATAGCCGCGAACCTTTGACCAGCTTGGACCACAATACCCATTAATTGTAACAGAGTTCCTGATGGTTCT
>Seq4_CH_M04376:201:000000000-BPY8V:1:1102:9770:4691_1:N:0:TAAGGCGA+TCTCTCCG
TGTGTACCTTCACCCACTTGCAATTCAGATATAGCCGCGAACCTTTGACCAGCTTGAACCACAATACCCATTAATTGTAACAGAGTTCCTGATGGTTCT
>Seq4_CH_M04376:201:000000000-BPY8V:1:1102:10878:4744_1:N:0:TAAGGCGA+TCTCTCCG
TGTGTACCTTCACCCACTTGCAGTTCAGATATAGCCGCGAACCTTTGACCAGCTTGAACCACAATACCCATTAATTGTAACAGAGTTCCTGATGGTTCT
>Seq4_CH_M04376:201:000000000-BPY8V:1:1102:21475:4746_1:N:0:TAAGGCGA+TCTCTCCG
TGTGTACCTTCACCCACTTGCAATTCAGATATAGCCGCGAACCTTTGACCAGCTTGAACCACAATACCCATTAATTGTAACAGAGTTCCTGATGGTTCT
>Seq4_CH_M04376:201:000000000-BPY8V:1:1102:14919:4772_1:N:0:TAAGGCGA+TCTCTCCG
TGTGTACCTTCACCCACTTGCAGTTCAGATATAGCCGCGAACCTTTGACCAGCTTGAACCACAATACCCATTAATTGTAACAGAGTTCCTGATGGTTCT
>Seq4_CH_M04376:201:000000000-BPY8V:1:1102:22779:4780_1:N:0:TCAGGCGA+TCTCTCCG
TGTGTACCTTCACCCACTTGCAATTCAGATATAGCCGCGAACCTTTGACCAGCTTGAACCACAATACCCATTAATTGTAACAGAGTTCCTGATGGTTCT
>Seq4_CH_M04376:201:000000000-BPY8V:1:1102:20080:4781_1:N:0:TAAGGCGA+TCTCTCCG
TGTGTACCTTCACCCACTTGCAATTCAGATATAGCCGCGAACCTTTGACCAGCTTGAACCACAATACCCATTAATTGTAACAGAGTTCCTGATGGTTCT
>Seq4_CH_M04376:201:000000000-BPY8V:1:1102:20050:4800_1:N:0:TAAGGCGA+TCTCTCCG
TGTGTACCTTCACCCACTTGCAGTTCAGATATAGCCGCGAACCTTTGACCAGCTTGAACCACAATACCCATTAATTGTAACAGAGTTCCTGATGGTTCT
>Seq4_CH_M04376:201:000000000-BPY8V:1:1102:25573:4867_1:N:0:TAAGGCGA+TCTCTCCG
TGTGTACCTTCACCCACTTGCAGTTCAGATATAGCCGCGAACCTTTGACCAGCTTGAACCACAATACCCATTAATTGTAACAGAGTTCCTGATGGTTCT
>Seq4_CH_M04376:201:000000000-BPY8V:1:1102:13821:4869_1:N:0:TAAGGCGA+TCTCTCCG
TGTGTACCTTCACCCACTTGCAGTTCAGATATAGCCGCGAACCTTTGACCAGCTTGAACCACAATACCCATTAATTGTAACAGAGTTCCTGATGGTTCT
>Seq4_CH_M04376:201:000000000-BPY8V:1:1102:19361:4876_1:N:0:TAAGGCGA+TCTCTCCG
TGTGTACCTTCACCCACTTGCAGTTCAGATATAGCCGCGAACCTTTGACCAGCTTGAACCACAATACCCATTAATTGTAACAGAGTTCCTGATGGTTCT
>Seq4_CH_M04376:201:000000000-BPY8V:1:1102:25338:4935_1:N:0:TAAGGCGA+TCTCTCCG
TGTGTACCTTCACCCACTTGCAATTCAGATATAGCCGCGAACCTTTGACCAGCTTGAACCACAATACCCATTAATTGTAACAGAGTTCCTGATGGTTCT
>Seq4_CH_M04376:201:000000000-BPY8V:1:1102:19912:4951_1:N:0:TAAGGCGA+TCTCTCCG
TGTGTACCTTCACCCACTTGCAGTTCAGATATAGCCGCGAACCTTTGACCAGCTTGAACCACAATACCCATTAATTGTAACAGAGTTCCTGATGGTTCT
>Seq4_CH_M04376:201:000000000-BPY8V:1:1102:25192:4962_1:N:0:TAAGGCGA+TCTCTCCG
TGTGTACCTTCACCCACTTGCAGTTCAGATATAGCCGCGAACCTTTGACCAGCTTGAACCACAATACCCAGTAATTGTAACAGAGTTCCTGATGGTTCT
>Seq4_CH_M04376:201:000000000-BPY8V:1:1102:7018:4984_1:N:0:TAAGGCGA+TCTCTCCG
TGTGTACCTTCACCCACTTGCAGTTCAGATATAGCCGCGAACCTTTGACCAGCTTGAACCACAATACCCATTAATTGTAACAGAGTTCCTGATGGTTCT
>Seq4_CH_M04376:201:000000000-BPY8V:1:1102:22722:5015_1:N:0:TCAGGCGA+TCTCTCCG
TGTGTACCTTCACCCACTTGCAATTCAGATATAGCCGCGAACCTTTGACCAGCTTGAACCACGATACCCATTAATTGTAACAGAGTTCCTGATGGTTCT
>Seq4_CH_M04376:201:000000000-BPY8V:1:1102:15971:5024_1:N:0:TAAGGCGA+TCTCTCCG
TGTGTACCTTCACCCACTTGCAGTTCAGATATAGCCGCGAACCTTTGACCAGCTTGAACCACAATACCCATTAATTGTAACAGAGTTCCTGATGGTTCT
>Seq4_CH_M04376:201:000000000-BPY8V:1:1102:8746:5086_1:N:0:TAAGGCGA+TCTCTCCG
TGTGTACCTTCACCCACTTGCAATTCAGATATAGCCGCGAACCTTTGACCAGCTTGAACCACAATACCCATTAATTGTAACAGAGTTCCTGATGGTTCT
>Seq4_CH_M04376:201:000000000-BPY8V:1:1102:23496:5133_1:N:0:TCAGGCGA+TCTCTCCG
TGTGTACCTTCACCCACTTGCAATTCAGATATAGCCGCGAACCTTTGACCAGCTTGAACCACAATACCCATTAATTGTAACAGAGTTCCTGATGGTTCT
>Seq4_CH_M04376:201:000000000-BPY8V:1:1102:14086:5181_1:N:0:TAAGGCGA+TCTCTCCG
TGTGTACCTTCACCCACTTGCAATTCAGATATAGCCGCGAACCTTTGACCAGCTTGAACCACAATACCCATTAATTGTAACAGAGTTCCTGATGGTTCT
>Seq4_CH_M04376:201:000000000-BPY8V:1:1102:17447:5193_1:N:0:TAAGGCGA+TCTCTCCG
TGTGTACCTTCACCCACTTGCAATTCAGATATAGCCGCGAACCTTTGACCAGCTTGAACCACAATACCCATTAATTGTAACAGAGTTCCGGATGGTTCT
>Seq4_CH_M04376:201:000000000-BPY8V:1:1102:18054:5282_1:N:0:TAAGGCGA+TCTCTCCG
TGTGTACCTTCACCCACTTGCAATTCAGATATAGCCGCGAACCTTTGACCCGCTTGAACCACAATACCCATTAATTGTAACAGAGTTCCTGATGGTTCT
>Seq4_CH_M04376:201:000000000-BPY8V:1:1102:23599:5349_1:N:0:TCAGGCGA+TCTCTCCG
TGTGTACCTTCACCCACTTGCAATTCAGATATAGCCGCGAACCTTTGACCAGCTTGAACCACAATACCCATTAATTGTAACAGAGTTCCTGATGGTTCT
>Seq4_CH_M04376:201:000000000-BPY8V:1:1102:8588:5424_1:N:0:TAAGGCGA+TCTCTCCG
TGTGTACCTTCACCCACTTGCAGTTCAGATATAGCCGCGAACCTTTGACCAGCTTGAACCACAATACCCATTAATTGTAACAGAGTTCCTGATGGTTCT
>Seq4_CH_M04376:201:000000000-BPY8V:1:1102:9629:5441_1:N:0:TAAGGCGA+TCTCTCCG
TGTGTACCTTCACCCACTTGCAATTCAGATATAGCCGCGAACCTTTGACCAGCTTGAACCACAATACCCATTAATTGTAACAGAGTTCCTGATGGTTCT
>Seq4_CH_M04376:201:000000000-BPY8V:1:1102:6441:5508_1:N:0:TAAGGCGA+TCTCTCCG
TGTGTACCTTCACCCACTTGCAATTCAGATATAGCCGCGAACCTTTGACCAGCTTGAACCACAATACCCATTAATTGTAACAGAGTTCCTGATGGTTCT
>Seq4_CH_M04376:201:000000000-BPY8V:1:1102:14759:5516_1:N:0:TAAGGCGA+TCTCTCCG
TGTGTACCTTCACCCACTTGCAATTCAGATATAGCCGCGAACCTTTGACCAGCTTGAACCACAATACCCATTAATTGTAACAGAGTTCCTGATGGTTCT
>Seq4_CH_M04376:201:000000000-BPY8V:1:1102:27438:5543_1:N:0:TAAGGCGA+TCTCTCCG
TGTGTACCTTCACCCACTTGCAATTCAGATATAGCCGCGAACCTTTGACCAGCTTGAACCACAATACCCATTAATTGTAACAGAGTTCCTGATGGTTCT
>Seq4_CH_M04376:201:000000000-BPY8V:1:1102:20984:5584_1:N:0:TAAGGCGA+TCTCTCCG
TGTGTACCTTCACCCACTTGCAATTCAGATATAGCCGCGAACCTTTGACCAGCTTGAACCACAATACCCATTAATTGTAACAGAGTTCCTGATGGTTCT
>Seq4_CH_M04376:201:000000000-BPY8V:1:1102:17280:5607_1:N:0:TAAGGCGA+TCTCTCCG
TGTGTACCTTCACCCACTTGCAGTTCAGATATAGCCGCGAACCTTTGACCCGCTTGAACCACAATACCCATTAATTGTAACAGAGTTCCGGATGGTTCT
>Seq4_CH_M04376:201:000000000-BPY8V:1:1102:18713:5609_1:N:0:TAAGGCGA+TCTCTCCG
TGTGTACCTTCACCCACTTGCAATTCAGATATAGCCGCGAACCTTTGACCCGCTTGAACCACAATACCCATTAATTGTAACAGAGTTCCGGATGGTTCT
>Seq4_CH_M04376:201:000000000-BPY8V:1:1102:8939:5665_1:N:0:TAAGGCGA+TCTCTCCG
TGTGTACCTTCACCCACTTGCAGTTCAGATATAGCCGCGAACCTTTGACCAGCTTGAACCACAATACCCATTAATTGTAACAGAGTTCCTGATGGTTCT
>Seq4_CH_M04376:201:000000000-BPY8V:1:1102:8726:5721_1:N:0:TAAGGCGA+TCTCTCCG
TGTGTACCTTCACCCACTTGCAATTCAGATATAGCCGCGAACCTTTGACCAGCTTGAACCACAATACCCATTAATTGTAACAGAGTTCCTGATGGTTCT
>Seq4_CH_M04376:201:000000000-BPY8V:1:1102:8886:5747_1:N:0:TAAGGCGA+TCTCTCCG
TGTGTACCTTCACCCACTTGCAGTTCAGATATAGCCGCGAACCTTTGACCAGCTTGAACCACAATACCCATTAATTGTAACAGAGTTCCTGATGGTTCT
>Seq4_CH_M04376:201:000000000-BPY8V:1:1102:6221:5751_1:N:0:TAAGGCGA+TCTCTCCG
TGTGTACCTTCACCCACTTGCAGTTCAGATATAGCCGCGAACCTTTGACCAGCTTGAACCACAATACCCATTAATTGTAACAGAGTTCCTGATGGTTCT
>Seq4_CH_M04376:201:000000000-BPY8V:1:1102:4295:5762_1:N:0:TCAGGCGA+TCTCTCCG
TGTGTACCTTCACCCACTTGCAATTCAGATATAGCCGCGAACCTTTGACCAGCTTGAACCACAATACCCATTAATTGTAACAGAGTTCCTGATGGTTCT
>Seq4_CH_M04376:201:000000000-BPY8V:1:1102:25763:5827_1:N:0:TAAGGCGA+TCTCTCCG
TGTGTACCTTCACCCACTTGCAATTCAGATATAGCCGCGAACCTTTGACCAGCTTGAACCACAATACCCATTAATTGTAACAGAGTTCCTGATGGTTCT
>Seq4_CH_M04376:201:000000000-BPY8V:1:1102:10463:5841_1:N:0:TAAGGCGA+TCTCTCCG
TGTGTACCTTCACCCACTTGCAATTCAGATATAGCCGCGAACCTTTGACCAGCTTGAACCACAATACCCATTAATTGTAACAGAGTTCCTGATGGTTCT
>Seq4_CH_M04376:201:000000000-BPY8V:1:1102:22825:5874_1:N:0:TCAGGCGA+TCTCTCCG
TGTGTACCTTCACCCACTTGCAGTTCAGATATAGCCGCGAACCTTTGACCAGCTTGAACCACAATACCCATTAATTGTAACAGAGTTCCTGATGGTTCT
>Seq4_CH_M04376:201:000000000-BPY8V:1:1102:20220:5887_1:N:0:TAAGGCGA+TCTCTCCG
TGTGTACCTTCACCCACTTGCAATTCAGATATAGCCGCGAACCTTTGACCAGCTTGAACCACAATACCCATTAATTGTAACAGAGTTCCTGATGGTTCT
>Seq4_CH_M04376:201:000000000-BPY8V:1:1102:9847:5906_1:N:0:TAAGGCGA+TCTCTCCG
TGTGTACCTTCACCCACTTGCAGTTCAGATATAGCCGCGAACCTTTGACCAGCTTGAACCACAATACCCATTAACTGTAACAGAGTTCCTGATGGTTCT
>Seq4_CH_M04376:201:000000000-BPY8V:1:1102:8888:5952_1:N:0:TAAGGCGA+TCTCTCCG
TGTGTACCTTCACCCACTTGCAATTCAGATATAGCCGCGAACCTTTGACCAGCTTGAACCACAATACCCATTAATTGTAACAGAGTTCCTGATGGTTCT
>Seq4_CH_M04376:201:000000000-BPY8V:1:1102:25390:5971_1:N:0:TAAGGCGA+TCTCTCCG
TGTGTACCTTCACCCACTTGCAATTCAGATATAGCCGCGAACCTTTGACCGGCTTGAACCACAATACCCATTAATTGTAACAGAGTTCCTGATGGTTCT
>Seq4_CH_M04376:201:000000000-BPY8V:1:1102:11042:5974_1:N:0:TAAGGCGA+TCTCTCCG
TGTGTACCTTCACCCACTTGCAGTTCAGATATAGCCGCGAACCTTTGACCAGCTTGAACCACAATACCCATTAATTGTAACAGAGTTCCTGATGGTTCT
>Seq4_CH_M04376:201:000000000-BPY8V:1:1102:15478:6037_1:N:0:TAAGGCGA+TCTCTCCG
TGTGTACCTTCACCCACTTGCAATTCAGATATAGCCGCGAACCTTTGACCAGCTTGAACCACAATACCCATTAATTGTAACAGAGTTCCTGATGGTTCT
>Seq4_CH_M04376:201:000000000-BPY8V:1:1102:7095:6050_1:N:0:TAAGGCGA+TCTCTCCG
TGTGTACCTTCACCCACTTGCAGTTCAGATATAGCCGCGAACCTTTGACCAGCTTGAACCACAATACCCATTAATTGTAACAGAGTTCCTGATGGTTCT
>Seq4_CH_M04376:201:000000000-BPY8V:1:1102:18469:6079_1:N:0:TAAGGCGA+TCTCTCCG
TGTGTACCTTCACCCACTTGCAATTCAGATATAGCCGCGAACCTTTGACCAGCTTGAACCACAATACCCATTAATTGTAACAGAGTTCCTGATGGTTCT
>Seq4_CH_M04376:201:000000000-BPY8V:1:1102:6620:6082_1:N:0:TAAGGCGA+TCTCTCCG
TGTGTACCTTCACCCACTTGCAATTCAGATATAGCCGCGAACCTTTGACCAGCTTGAACCACAATACCCATTAATTGTAACAGAGTTCCTGATGGTTCT
>Seq4_CH_M04376:201:000000000-BPY8V:1:1102:19258:6099_1:N:0:TAAGGCGA+TCTCTCCG
TGTGTACCTTCACCCACTTGCAGTTCAGATATAGCCGCGAACCTTTGACCAGCTTGAACCACAATACCCATTAATTGTAACAGAGTTCCTGATGGTTCT
>Seq4_CH_M04376:201:000000000-BPY8V:1:1102:26019:6105_1:N:0:TAAGGCGA+TCTCTCCG
TGTGTACCTTCACCCACTTGCAATTCAGATATAGCCGCGAACCTTTGACCAGCTTGAACCACAATACCCATTAATTGTAACAGAGTTCCTGATGGTTCT
>Seq4_CH_M04376:201:000000000-BPY8V:1:1102:23628:6107_1:N:0:TCAGGCGA+TCTCTCCG
TGTGTACCTTCACCCACTTGCAATTCAGATATAGCCGCGAACCTTTGACCAGCTTGGACCACAATACCCATTAATTGTAACAGAGTTCCTGATGGTTCT
>Seq4_CH_M04376:201:000000000-BPY8V:1:1102:26496:6124_1:N:0:TAAGGCGA+TCTCTCCG
TGTGTACCTTCACCCACTTGCAGTTCAGATATAGCCGCGAACCTTTGACCAGCTTGAACCACAATACCCATTAATTGTAACAGAGTTCCTGATGGTTCT
>Seq4_CH_M04376:201:000000000-BPY8V:1:1102:19737:6128_1:N:0:TAAGGCGA+TCTCTCCG
TGTGTACCTTCACCCACTTGCAATTCAGATATAGCCGCGAACCTTTGACCAGCTTGAACCACAATACCCATTAATTGTAACAGAGTTCCTGATGGTTCT
>Seq4_CH_M04376:201:000000000-BPY8V:1:1102:13885:6130_1:N:0:TAAGGCGA+TCTCTCCG
TGTGTACCTTCACCCACTTGCAATTCAGATATAGCCGCGAACCTTTGACCAGCTTGAACCACAATACCCATTAATTGTAACAGAGTTCCTGATGGTTCT
>Seq4_CH_M04376:201:000000000-BPY8V:1:1102:15465:6141_1:N:0:TAAGGCGA+TCTCTCCG
TGTGTACCTTCACCCACTTGCAGTTCAGATATAGCCGCGAACCTTTGACCAGCTTGAACCACAATACCCATTAATTGTAACAGAGTTCCTGATGGTTCT
>Seq4_CH_M04376:201:000000000-BPY8V:1:1102:6919:6149_1:N:0:TAAGGCGA+TCTCTCCG
TGTGTACCTTCACCCACTTGCAATTCAGATATAGCCGCGAACCTTTGACCAGCTTGAACCACAATACCCATTAATTGTAACAGAGTTCCTGATGGTTCT
>Seq4_CH_M04376:201:000000000-BPY8V:1:1102:4509:6182_1:N:0:TCAGGCGA+TCTCTCCG
TGTGTACCTTCACCCACTTGCAATTCAGATATAGCCGCGAACCTTTGACCAGCTTGAACCACAATACCCATTAATTGTAACAGAGTTCCTGATGGTTCT
>Seq4_CH_M04376:201:000000000-BPY8V:1:1102:26229:6199_1:N:0:TAAGGCGA+TCTCTCCG
TGTGTACCTTCCCCCACTTGCAGTTCAGATATAGCCGCGAACCTTTGACCAGCTTGAACCACAATACCCATTAATTGTAACAGAGTTCCGGATGGTTCT
>Seq4_CH_M04376:201:000000000-BPY8V:1:1102:9361:6217_1:N:0:TAAGGCGA+TCTCTCCG
TGTGTACCTTCACCCACTTGCAATTCAGATATAGCCGCGAACCTTTGACCAGCTTGAACCACAATACCCATTAATTGTAACAGAGTTCCTGATGGTTCT
>Seq4_CH_M04376:201:000000000-BPY8V:1:1102:22649:6219_1:N:0:TAAGGCGA+TCTCTCCG
TGTGTACCTTCACCCACTTGCAATTCAGATATAGCCGCGAACCTTTGACCAGCTTGAACCACAATACCCATTAATTGTAACAGAGTTCCTGATGGTTCT
>Seq4_CH_M04376:201:000000000-BPY8V:1:1102:25430:6221_1:N:0:TAAGGCGA+TCTCTCCG
TGTGTACCTTCACCCACTTGCAATTCAGATATGGCCGCGAACCTTTGACCAGCTTGAACCACAATACCCATTAATTGTAACAGAGTTCCTGATGGTTCT
>Seq4_CH_M04376:201:000000000-BPY8V:1:1102:23073:6258_1:N:0:TAAGGCGA+TCTCTCCG
TGTGTACCTTCACCCACTTGCAGTTCAGATATAGCCGCGAACCTTTGACCAGCTTGAACCACAATACCCATTAATTGTAACAGAGTTCCTGATGGTTCT
>Seq4_CH_M04376:201:000000000-BPY8V:1:1102:6380:6270_1:N:0:TAAGGCGA+TCTCTCCG
TGTGTACCTTCACCCACTTGCAATTCAGATATAGCCGCGAACCTTTGACCAGCTTGAACCACAATACCCATTAATTGTAACAGAGTTCCTGATGGTTCT
>Seq4_CH_M04376:201:000000000-BPY8V:1:1102:3727:6300_1:N:0:TCAGGCGA+TCTCTCCG
TGTGTACCTTCACCCACTTGCAATTCAGATATAGCCGCGAACCTTTGACCAGCTTGAACCACAATACCCATTAATTGTAACAGAGTTCCTGATGGTTCT
>Seq4_CH_M04376:201:000000000-BPY8V:1:1102:15518:6308_1:N:0:TAAGGCGA+TCTCTCCG
TGTGTACCTTCACCCACTTGCAATTCAGATATAGCCGCGAACCTTTGACCAGCTTGAACCACAATACCCATTAATTGTAACAGAGTTCCTGATGGTTCT
>Seq4_CH_M04376:201:000000000-BPY8V:1:1102:25930:6311_1:N:0:TAAGGCGA+TCTCTCCG
TGTGTACCTTCACCCACTTGCAATTCAGATATAGCCGCGAACCTTTGACCAGCTTGAACCACAATACCCATTAATTGTAACAGAGTTCCTGATGGTTCT
>Seq4_CH_M04376:201:000000000-BPY8V:1:1102:7540:6312_1:N:0:TAAGGCGA+TCTCTCCG
TGTGTACCTTCACCCACTTGCAATTCAGATATAGCCGCGAACCTTTGACCAGCTTGAACCACAATACCCATTAATTGTAACAGAGTTCCTGATGGTTCT
>Seq4_CH_M04376:201:000000000-BPY8V:1:1102:7146:6365_1:N:0:TAAGGCGA+TCTCTCCG
TGTGTACCTTCACCCACTTGCAGTTCAGATATAGCCGCGAACCTTTGACCAGCTTGAACCACAATACCCATTAATTGTAACAGAGTTCCTGATGGTTCT
>Seq4_CH_M04376:201:000000000-BPY8V:1:1102:18625:6400_1:N:0:TAAGGCGA+TCTCTCCG
TGTGTACCTTCACCCACTTGCAATTCAGATATAGCCGCGAACCTTTGACCAGCTTGAACCACAATACCCATTAATTGTAACAGAGTTCCTGATGGTTCT
>Seq4_CH_M04376:201:000000000-BPY8V:1:1102:11220:6406_1:N:0:TAAGGCGA+TCTCTCCG
TGTGTACCTTCACCCACTTGCAATTCAGATATAGCCGCGAACCTTTGACCAGCTTGAACCACAATACCCATTAATTGTAACAGAGTTCCTGATGGTTCT
>Seq4_CH_M04376:201:000000000-BPY8V:1:1102:20521:6409_1:N:0:TAAGGCGA+TCTCTCCG
TGTGTACCTTACCCACTTGCAATTCAGATATAGCCGCGAACCTTTGACCAGCTTGAACCACAATACCCATTAATTGTAACAGAGTTCCTGATGGTTCT
>Seq4_CH_M04376:201:000000000-BPY8V:1:1102:12521:6465_1:N:0:TAAGGCGA+TCTCTCCG
TGTGTACCTTCACCCACTTGCAGTTCAGATATAGCCGCGAACCTTTGACCAGCTTGAACCACAATACCCATTAATTGTAACAGAGTTCCTGATGGTTCT
>Seq4_CH_M04376:201:000000000-BPY8V:1:1102:23882:6497_1:N:0:TAAGGCGA+TCTCTCCG
TGTGTACCTTCACCCACTTGCAATTCAGATATAGCCGCGAACCTTTGACCAGCTTGAACCACAATACCCATTAATTGTAACAGAGTTCCTGATGGTTCT
>Seq4_CH_M04376:201:000000000-BPY8V:1:1102:18217:6501_1:N:0:TAAGGCGA+TCTCTCCG
TGTGTACCTTCACCCACTTGCAATTCAGATATAGCCGCGAACCTTTGACCAGCTTGAACCACAATACCCATTAATTGTAACAGAGTTCCTGATGGTTCT
>Seq4_CH_M04376:201:000000000-BPY8V:1:1102:18992:6515_1:N:0:TAAGGCGA+TCTCTCCG
TGTGTACCTTCACCCACTTGCAGTTCAGATATAGCCGCGAACCTTTGACCAGCTTGAACCACAATACCCATTAATTGTAACAGAGTTCCTGATGGTTCT
>Seq4_CH_M04376:201:000000000-BPY8V:1:1102:19441:6552_1:N:0:TAAGGCGA+TCTCTCCG
TGTGTACCTTCACCCACTTGCAGTTCAGATATAGCCGCGAACCTTTGACCAGCTTGAACCACAATACCCATTAATTGTAACAGAGTTCCTGATGGTTCT
>Seq4_CH_M04376:201:000000000-BPY8V:1:1102:24475:6559_1:N:0:TAAGGCGA+TCTCTCCG
TGTGTACCTTCACCCACTTGCAGTTCAGATATAGCCGCGAACCTTTGACCAGCTTGAACCACAATACCCATTAATTGTAACAGAGTTCCTGATGGTTCT
>Seq4_CH_M04376:201:000000000-BPY8V:1:1102:16595:6564_1:N:0:TAAGGCGA+TCTCTCCG
TGTGTACCTTCACCCACTTGCAATTCAGATATAGCCGCGAACCTTTGACCAGCTTGAACCACAATACCCATTAATTGTAACAGAGTTCCTGATGGTTCT
>Seq4_CH_M04376:201:000000000-BPY8V:1:1102:10923:6567_1:N:0:TAAGGCGA+TCTCTCCG
TGTGTACCTTCACCCACTTGCAATTCAGATATAGCCGCGAACCTTTGACCAGCTTGAACCACAATACCCATTAATTGTAACAGAGTTCCTGATGGTTCT
>Seq4_CH_M04376:201:000000000-BPY8V:1:1102:14241:6602_1:N:0:TAAGGCGA+TCTCTCCG
TGTGTACCTTCACCCACTTGCAGTTCAGATATAGCCGCGAACCTTTGACCAGCTTGAACCACAATACCCATTAATTGTAACAGAGTTCCTGATGGTTCT
>Seq4_CH_M04376:201:000000000-BPY8V:1:1102:20037:6620_1:N:0:TAAGGCGA+TCTCTCCG
TGTGTACCTTCACCCACTTGCAATTCAGATATAGCCGCGAACCTTTGACCAGCTTGAACCACAATACCCATTAATTGTAACAGAGTTCCTGATGGTTCT
>Seq4_CH_M04376:201:000000000-BPY8V:1:1102:16482:6629_1:N:0:TAAGGCGA+TCTCTCCG
TGTGTACCTTCACCCACTTGCAATTCAGATATAGCCGCGAACCTTTGACCAGCTTGAACCACAATACCCATTAATTGTAACAGAGTTCCTGATGGTTCT
>Seq4_CH_M04376:201:000000000-BPY8V:1:1102:19167:6643_1:N:0:TAAGGCGA+TCTCTCCG
TGTGTACCTTCACCCACTTGCAGTTCAGATATAGCCGCGAACCTTTGACCAGCTTGAACCACAATACCCATTAATTGTAACAGAGTTCCTGATGGTTCT
>Seq4_CH_M04376:201:000000000-BPY8V:1:1102:5782:6659_1:N:0:TAAGGCGA+TCTCTCCG
TGTGTACCTTCACCCACTTGCAATTCAGATATAGCCGCGAACCTTTGACCAGCTTGAACCACAATACCCATTAATTGTAACAGAGTTCCTGATGGTTCT
>Seq4_CH_M04376:201:000000000-BPY8V:1:1102:5897:6668_1:N:0:TAAGGCGA+TCTCTCCG
TGTGTACCTTCACCCACTTGCAATTCAGATATAGCCGCGAACCTTTGACCAGCTTGAACCACAATACCCATTAATTGTAACAGAGTTCCTGATGGTTCT
>Seq4_CH_M04376:201:000000000-BPY8V:1:1102:5695:6681_1:N:0:TAAGGCGA+TCTCTCCG
TGTGTACCTTCACCCACTTGCAGTTCAGATATAGCCGCGAACCTTTGACCAGCTTGAACCACAATACCCATTAATTGTAACAGAGTTCCTGATGGTTCT
>Seq4_CH_M04376:201:000000000-BPY8V:1:1102:15262:6690_1:N:0:TAAGGCGA+TCTCTCCG
TGTGTACCTTCACCCACTTGCAATTCAGATATAGCCGCGAACCTTTGACCAGCTTGAACCACAATACCCATTAATTGTAACAGAGTTCCTGATGGTTCT
>Seq4_CH_M04376:201:000000000-BPY8V:1:1102:25410:6697_1:N:0:TAAGGCGA+TCTCTCCG
TGTGTACCTTCACCCACTTGCAGTTCAGATATAGCCGCGAACCTTTGACCAGCTTGAACCACAATACCCATTAATTGTAACAGAGTTCCTGATGGTTCT
>Seq4_CH_M04376:201:000000000-BPY8V:1:1102:27498:6727_1:N:0:TAAGGCGA+TCTCTCCG
TGTGTACCTTCACCCACTTGCAGTTCAGATATAGCCGCGAACCTTTGACCAGCTTGAACCACAATACCCATTAATTGTAACAGAGTTCCTGATGGTTCT
>Seq4_CH_M04376:201:000000000-BPY8V:1:1102:10421:6741_1:N:0:TAAGGCGA+TCTCTCCG
TGTGTACCTTCACCCACTTGCAGTTCAGATATAGCCGCGAACCTTTGACCAGCTTGAACCACAATACCCATTAATTGTAACAGAGTTCCGGATGGTTCT
>Seq4_CH_M04376:201:000000000-BPY8V:1:1102:21093:6795_1:N:0:TAAGGCGA+TCTCTCCG
TGTGTACCTTCACCCACTTGCAATTCAGATATAGCCGCGAACCTTTGACCAGCTTGAACCACAATACCCATTAATTGTAACAGAGTTCCTGATGGTTCT
>Seq4_CH_M04376:201:000000000-BPY8V:1:1102:16392:6862_1:N:0:TAAGGCGA+TCTCTCCG
TGTGTACCTTCACCCACTTGCAGTTCAGATATAGCCGCGAACCTTTGACCAGCTTGAACCACAATACCCATTAATTGTAACAGAGTTCCTGATGGTTCT
>Seq4_CH_M04376:201:000000000-BPY8V:1:1102:8498:6870_1:N:0:TCAGGCGA+TCTCTCCG
TGTGTACCTTCACCCACTTGCAATTCAGATATAGCCGCGAACCTTTGACCAGCTTGAACCACAATACCCATTAATTGTAACAGAGTTCCTGATGGTTCT
>Seq4_CH_M04376:201:000000000-BPY8V:1:1102:8852:6886_1:N:0:TAAGGCGA+TCTCTCCG
TGTGTACCTTCACCCACTTGCAATTCAGATATAGCCGCGAACCTTTGACCAGCTTGAACCACAATACCCATTAATTGTAACAGAGTTCCTGATGGTTCT
>Seq4_CH_M04376:201:000000000-BPY8V:1:1102:5281:6934_1:N:0:TAAGGCGA+TCTCTCCG
TGTGTACCTTCACCCACTTGCAATTCAGATATAGCCGCGAACCTTTGACCAGCTTGAACCACAATACCCATTAATTGTAACAGAGTTCCTGATGGTTCT
>Seq4_CH_M04376:201:000000000-BPY8V:1:1102:6805:6957_1:N:0:TAAGGCGA+TCTCTCCG
TGTGTACCTTCACCCACTTGCAATTCAGATATAGCCGCGAACCTTTGACCAGCTTGAACCACAATACCCATTAATTGTAACAGAGTTCCTGATGGTTCT
>Seq4_CH_M04376:201:000000000-BPY8V:1:1102:14884:6973_1:N:0:TAAGGCGA+TCTCTCCG
TGTGTACCTTCACCCACTTGCAATTCAGATATAGCCGCGAACCTTTGACCAGCTTGAACCACAATACCCATTAATTGTAACAGAGTTCCTGATGGTTCT
>Seq4_CH_M04376:201:000000000-BPY8V:1:1102:20420:7011_1:N:0:TAAGGCGA+TCTCTCCG
TGTGTACCTTCACCCACTTGCAATTCAGATATAGCCGCGAACCTTTGACCAGCTTGAACCACAATACCCATTAATTGTAACAGAGTTCCTGATGGTTCT
>Seq4_CH_M04376:201:000000000-BPY8V:1:1102:12189:7035_1:N:0:TAAGGCGA+TCTCTCCC
TGTGTACCTTCACCCACTTGCAATTCAGATATAGCCGCGAACCTTTGACCAGCTTGAACCACAATACCCATTAATTGTAACAGAGTTCCTGATGGTTCT
>Seq4_CH_M04376:201:000000000-BPY8V:1:1102:25381:7045_1:N:0:TAAGGCGA+TCTCTCCG
TGTGTACCTTCACCCACTTGCAGTTCAGATATAGCCGCGAACCTTTGACCAGCTTGAACCACAATACCCATTAATTGTAACAGAGTTCCTGATGGTTCT
>Seq4_CH_M04376:201:000000000-BPY8V:1:1102:5996:7076_1:N:0:TCAGGCGA+TCTCTCCG
TGTGTACCTTCACCCACTTGCAGTTCAGATATAGCCGCGAACCTTTTACCAGCTTGAACCACAATACCCATTAATTGTAACAGAGTTCCTGATGGTTCT
>Seq4_CH_M04376:201:000000000-BPY8V:1:1102:14479:7087_1:N:0:TAAGGCGA+TCTCTCCG
TGTGTACCTTCACCCACTTGCAATTCAGATATAGCCGCGAACCTTTGACCAGCTTGAACCACAATACCCATTAATTGTAACAGAGTTCCTGATGGTTCT
>Seq4_CH_M04376:201:000000000-BPY8V:1:1102:22873:7092_1:N:0:TAAGGCGA+TCTCTCCG
TGTGTACCTTCACCCACTTGCAGTTCAGATATAGCCGCGAACCTTTGACCAGCTTGAACCACAATACCCATTAATTGTAACAGAGTTCCTGATGGTTCT
>Seq4_CH_M04376:201:000000000-BPY8V:1:1102:25375:7118_1:N:0:TAAGGCGA+TCTCTCCG
TGTGTACCTTCACCCACTTGCAGTTCAGATATAGCCGCGAACCTTTGACCAGCTTGAACCACAATACCCATTAATTGTAACAGAGTTCCTGATGGTTCT
>Seq4_CH_M04376:201:000000000-BPY8V:1:1102:22895:7121_1:N:0:TAAGGCGA+TCTCTCCG
CTTCACCCACTTGCAGTTCAGATATAGCCGCGAACCTTTGACCAGCTTGAACCACAATACCCATTAATTGTAACAGAGTTCCTGATGGTTCT
>Seq4_CH_M04376:201:000000000-BPY8V:1:1102:14466:7124_1:N:0:TAAGGCGA+TCTCTCCG
TGTGTACCTTCACCCACTTGCAGTTCAGATATAGCCGCGAACCTTTGACCAGCTTGAACCACAATACCCATTAATTGTAACAGAGTTCCTGATGGTTCT
>Seq4_CH_M04376:201:000000000-BPY8V:1:1102:26780:7134_1:N:0:TAAGGCGA+TCTCTCCG
TGTGTACCTTCACCCACTTGCAATTCAGATATAGCCGCGAACCTTTGACCAGCTTGAACCACAATACCCATTAATTGTAACAGAGTTCCTGATGGTTCT
>Seq4_CH_M04376:201:000000000-BPY8V:1:1102:17817:7140_1:N:0:TAAGGCGA+TCTCTCCG
TGTGTACCTTCACCCACTTGCAGTTCAGATATAGCCGCGAACCTTTGACCAGCTTGAACCACAATACCCATTAATTGTAACAGAGTTCCTGATGGTTCT
>Seq4_CH_M04376:201:000000000-BPY8V:1:1102:20126:7148_1:N:0:TAAGGCGA+TCTCTCCG
TGTGTACCTTCACCCACTTGCAGTTCAGATATAGCCGCGAACCTTTGACCAGCTTGAACCACAATACCCATTAATTGTAACAGAGTTCCTGATGGTTCT
>Seq4_CH_M04376:201:000000000-BPY8V:1:1102:5608:15004_1:N:0:TAAGGCGA+TCTCTCCG
TGTGTACCTTCACCCACTTGCAATTCAGATATAGCCGCGAACCTTTGACCAGCTTGAACCACAATACCCATTAATTGTAACAGAGTTCCTGATGGTTCT
>Seq4_CH_M04376:201:000000000-BPY8V:1:1102:24669:15010_1:N:0:TAAGGCGA+TCTCTCCG
TGTGTACCTTCACCCACTTGCAGTTCAGATATAGCCGCGAACCTTTGACCAGCTTGAACCACAATACCCATTAATTGTAACAGAGTTCCTGATGGTTCT
>Seq4_CH_M04376:201:000000000-BPY8V:1:1102:4802:19174_1:N:0:TAAGGCGA+TCTCTCCG
TGTGTACCTTCACCCACTTGCAGTTCAGATATAGCCGCGAACCTTTGACCAGCTTGAACCACAATACCCATTAATTGTAACAGAGTTCCTGATGGTTCT
>Seq4_CH_M04376:201:000000000-BPY8V:1:1102:24358:19178_1:N:0:TAAGGCGA+TCTCTCCG
TGTGTACCTTCACCCACTTGCAATTCAGATATAGCCGCGAACCTTTGACCAGCTTGAACCACAATACCCATTAATTGTAACAGAGTTCCTGATGGTTCT
>Seq4_CH_M04376:201:000000000-BPY8V:1:1102:6700:19196_1:N:0:TAAGGCGA+TCTCTCCG
TGTGTACCTTCACCCACTTGCAATTCAGATATAGCCGCGAACCTTTGACCAGCTTGAACCACAATACCCATTAATTGTAACAGAGTTCCTGATGGTTCT
>Seq4_CH_M04376:201:000000000-BPY8V:1:1102:5811:19206_1:N:0:TAAGGCGA+TCTCTCCG
TGTGTACCTTCACCCACTTGCAATTCAGATATAGCCGCGAACCTTTGACCAGCTTGAACCACAATACCCATTAATTGTAACAGAGTTCCTGATGGTTCT
>Seq4_CH_M04376:201:000000000-BPY8V:1:1102:23325:19280_1:N:0:TCAGGCGA+TCTCTCCG
TGTGTACCTTCACCCACTTGCAGTTCAGATATAGCCGCGAACCTTTGACCAGCTTGAACCACAATACCCATTAATTGTAACAGAGTTCCTGATGGTTCT
>Seq4_CH_M04376:201:000000000-BPY8V:1:1102:6890:19339_1:N:0:TAAGGCGA+TCTCTCCG
TGTGTACCTTCACCCACTTGCAATTCAGATATAGCCGCGAACCTTTGACCAGCTTGAACCACAATACCCATTAATTGTAACAGAGTTCCTGATGGTTCT
>Seq4_CH_M04376:201:000000000-BPY8V:1:1102:19133:19369_1:N:0:TAAGGCGA+TCTCTCCG
TGTGTACCTTCACCCACTTGCAGTTCAGATATAGCCGCGAACCTTTGACCAGCTTGAACCACAATACCCATTAATTGTAACAGAGTTCCTGATGGTTCT
>Seq4_CH_M04376:201:000000000-BPY8V:1:1102:3653:19399_1:N:0:TAAGGCGA+TCTCTCCG
TGTGTACCTTCACCCACTTGCAGTTCAGATATAGCCGCGAACCTTTGACCAGCTTGAACCACAATACCCATTAATTGTAACAGAGTTCCTGATGGTTCT
>Seq4_CH_M04376:201:000000000-BPY8V:1:1102:21483:19414_1:N:0:TAAGGCGA+TCTCTCCG
TGTGTACCTTCACCCACTTGCAGTTCAGATATAGCCGCGAACCTTTGACCAGCTTGAACCACAATACCCATTAATTGTAACAGAGTTCCTGATGGTTCT
>Seq4_CH_M04376:201:000000000-BPY8V:1:1102:11575:19430_1:N:0:TAAGGCGA+TCTCTCCG
TGTGTACCTTCACCCACTTGCAATTCAGATATAGCCGCGAACCTTTGACCAGCTTGAACCACAATACCCATTAATTGTAACAGAGTTCCTGATGGTTCT
>Seq4_CH_M04376:201:000000000-BPY8V:1:1102:10930:19435_1:N:0:TAAGGCGA+TCTCTCCG
TGTGTACCTTCACCCACTTGCAATTCAGATATAGCCGCGAACCTTTGACCAGCTTGAACCACAATACCCATTAATTGTAACAGAGTTCCTGATGGTTCT
>Seq4_CH_M04376:201:000000000-BPY8V:1:1102:8906:19457_1:N:0:TAAGGCGA+TCTCTCCG
TGTGTACCTTCACCCACTTGCAATTCAGATATAGCCGCGAACCTTTGACCAGCTTGAACCACAATACCCATTAATTGTAACAGAGTTCCTGATGGTTCT
>Seq4_CH_M04376:201:000000000-BPY8V:1:1102:26017:19523_1:N:0:TAAGGCGA+TCTCTCCG
TGTGTACCTTCACCCACTTGCAATTCAGATATAGCCGCGAACCTTTGACCAGCTTGAACCACAATACCCATTAATTGTAACAGAGTTCCTGATGGTTCT
>Seq4_CH_M04376:201:000000000-BPY8V:1:1102:17310:19560_1:N:0:TAAGGCGA+TCTCTCCG
TGTGTACCTTCACCCACTTGCAGTTCAGATATAGCCGCGAACCTTTGACCAGCTTGAACCACAATACCCATTAATTGTAACAGAGTTCCTGATGGTTCT
>Seq4_CH_M04376:201:000000000-BPY8V:1:1102:17898:19560_1:N:0:TAAGGCGA+TCTCTCCG
TGTGTACCTTCACCCACTTGCAATTCAGATATAGCCGCGAACCTTTGACCCGCTTGAACCACAATACCCATTAATTGTAACAGAGTTCCTGATGGTTCT
>Seq4_CH_M04376:201:000000000-BPY8V:1:1102:18919:19602_1:N:0:TAAGGCGA+TCTCTCCG
TGTGTACCTTCACCCACTTGCAGTTCAGATATAGCCGCGAACCTTTGACCAGCTTGAACCACAATACCCATTAATTGTAACAGAGTTCCTGATGGTTCT
>Seq4_CH_M04376:201:000000000-BPY8V:1:1102:22064:19603_1:N:0:TAAGGCGA+TCTCTCCG
TGTGTACCTTCACCCACTTGCAATTCAGATATAGCCGCGAACCTTTGACCAGCTTGAACCACAATACCCATTAATTGTAACAGAGTTCCTGATGGTTCT
>Seq4_CH_M04376:201:000000000-BPY8V:1:1102:4140:19613_1:N:0:TAAGGCGA+TCTCTCCG
TGTGTACCTTCACCCACTTGCAATTCAGATATAGCCGCGAACCTTTGACCAGCTTGAACCACAATACCCATTAATTGTAACAGAGTTCCTGATGGTTCT
>Seq4_CH_M04376:201:000000000-BPY8V:1:1102:25178:19617_1:N:0:TAAGGCGA+TCTCTCCG
TGTGTACCTTCACCCACTTGCAATTCAGATATAGCCGCGAACCTTTGACCAGCTTGAACCACAATACCCATTAATTGTAACAGAGTTCCTGATGGTTCT
>Seq4_CH_M04376:201:000000000-BPY8V:1:1102:10556:19620_1:N:0:TAAGGCGA+TCTCTCCG
TGTGTACCTTCACCCACTTGCAATTCAGATATAGCCGCGAACCTTTGACCAGCTTGAACCACAATACCCATTAATTGGAACAGAGTTCCTGATGGTTCT
>Seq4_CH_M04376:201:000000000-BPY8V:1:1102:12243:19623_1:N:0:TAAGGCGA+TCTCTCCG
TGTGTACCTTCACCCACTTGCAATTCAGATATAGCCGCGAACCTTTGACCAGCTTGAACCACAATACCCATTAATTGTAACAGAGTTCCTGATGGTTCT
>Seq4_CH_M04376:201:000000000-BPY8V:1:1102:13389:19712_1:N:0:TAAGGCGA+TCTCTCCG
TGTGTACCTTCACCCACTTGCAATTCAGATATAGCCGCGAACCTTTGACCAGCTTGAACCACAATACCCATTAATTGTAACAGAGTTCCTGATGGTTCT
>Seq4_CH_M04376:201:000000000-BPY8V:1:1102:19970:19716_1:N:0:TAAGGCGA+TCTCTCCG
TGTGTACCTTCACCCACTTGCAGTTCAGATATAGCCGCGAACCTTTGACCAGCTTGAACCACAATACCCATTAATTGTAACAGAGTTCCTGATGGTTCT
>Seq4_CH_M04376:201:000000000-BPY8V:1:1102:15645:19772_1:N:0:TAAGGCGA+TCTCTCCG
TGTGTACCTTCACCCACTTGCAATTCAGATATAGCCGCGAACCTTTGACCAGCTTGAACCACAATACCCATTAATTGTAACAAGTTCCTGATGGTTCT
>Seq4_CH_M04376:201:000000000-BPY8V:1:1102:22529:19869_1:N:0:TAAGGCGA+TCTCTCCG
TGTGTACCTTCACCCACTTGCAATTCAGATATAGCCGCGAACCTTTGACCAGCTTGAACCACAATACCCATTAATTGTAACAGAGTTCCTGATGGTTCT
>Seq4_CH_M04376:201:000000000-BPY8V:1:1102:12500:19917_1:N:0:TAAGGCGA+TCTCTCCG
TGTGTACCTTCACCCACTTGCAATTCAGATATAGCCGCGAACCTTTGACCAGCTTGAACCACAATACCCATTAATTGTAACAGAGTTCCTGATGGTTCT
>Seq4_CH_M04376:201:000000000-BPY8V:1:1102:19164:19978_1:N:0:TAAGGCGA+TCTCTCCG
TGTGTACCTTCACCCACTTGCAGTTCAGATATAGCCGCGAACCTTTGACCAGCTTGAACCACAATACCCATTAATTGTAACAGAGTTCCTGATGGTTCT
>Seq4_CH_M04376:201:000000000-BPY8V:1:1102:12160:19987_1:N:0:TAAGGCGA+TCTCTCCG
TGTGTACCTTCACCCACTTGCAGTTCAGATATAGCCGCGAACCTTTGACCAGCTTGAACCACAATACCCATTAATTGTAACAGAGTTCCTGATGGTTCT
>Seq4_CH_M04376:201:000000000-BPY8V:1:1102:5476:20019_1:N:0:TAAGGCGA+TCTCTCCG
TGTGTACCTTCACCCACTTGCAATTCAGATATAGCCGCGAACCTTTGACCAGCTTGAACCACAATACCCATTAATTGTAACAGAGTTCCTGATGGTTCT
>Seq4_CH_M04376:201:000000000-BPY8V:1:1102:14586:20033_1:N:0:TAAGGCGA+TCTCTCCG
TGTGTACCTTCACCACTTGCAGTTCAGATATAGCCGCGAACCTTTGACCAGCTTGAACCACAATACCCATTAATTGTAACAGAGTTCCCTGATGGTTCT
>Seq4_CH_M04376:201:000000000-BPY8V:1:1102:18101:20039_1:N:0:TAAGGCGA+TCTCTCCG
TGTGTACCTTCACCCACTTGCAATTCAGATATAGCCGCGAACCTTTGACCAGCTTGAACCACAATACCCATTAATTGTAACAGAGTTCCTGATGGTTCT
>Seq4_CH_M04376:201:000000000-BPY8V:1:1102:15365:20039_1:N:0:TAAGGCGA+TCTCTCCG
TGTGTACCTTCACCCACTTGCAATTCAGATATAGCCGCGAACCTTTGACCAGCTTGAACCACAATACCCATTAATTGTAACAGAGTTCCTGATGGTTCT
>Seq4_CH_M04376:201:000000000-BPY8V:1:1102:22346:20082_1:N:0:TAAGGCGA+TCTCTCCG
TGTGTACCTTCACCTACTTGCAATTCAGATATAGCCGCGAATCTTTGACCAGCTTGAACCACAATACCCATTAATTGTAACAGAGTTCCTGATGGTTCT
>Seq4_CH_M04376:201:000000000-BPY8V:1:1102:8140:20182_1:N:0:TAAGGCGA+TCTCTCCG
TGTGTACCTTCCCCACTTGCAATTCAGATATAGCCGCGAACCTTTGACCAGCTTGAACCACAATACCCATTAATTGTAACAGAGTTCCTGATGGTTCT
>Seq4_CH_M04376:201:000000000-BPY8V:1:1102:6342:20185_1:N:0:TAAGGCGA+TCTCTCCG
TGTGTACCTTCACCCACTTGCAATTCAGATATAGCCGCGAACCTTTGACCAGCTTGAACCACAATACCCATTAATTGTAACAGAGTTCCTGATGGTTCT
>Seq4_CH_M04376:201:000000000-BPY8V:1:1102:19268:20208_1:N:0:TAAGGCGA+TCTCTCCG
TGTGTACCTTCACCCACTTGCAATTCAGATATAGCCGCGAACCTTTGACCAGCTTGAACCACAATACCCATTAATTGTAACAGAGTTCCTGATGGTTCT
>Seq4_CH_M04376:201:000000000-BPY8V:1:1102:19536:20211_1:N:0:TAAGGCGA+TCTCTCCG
TGTGTACCTTCACCCACTTGCAATTCAGATATAGCCGCGAACCTTTGACCAGCTTGAACCACAATACCCATTAATTGTAACAGAGTTCCTGATGGTTCT
>Seq4_CH_M04376:201:000000000-BPY8V:1:1102:17792:20234_1:N:0:TAAGGCGA+TCTCTCCG
TGTGTACCTTCACCCACTTGCAGTTCAGATATAGCCGCGAACCTTTGACCAGCTTGAACCACAATACCCATTAATTGTAACAGAGTTCCTGATGGTTCT
>Seq4_CH_M04376:201:000000000-BPY8V:1:1102:17466:20285_1:N:0:TAAGGCGA+TCTCTCCG
TGTGTACCTTCACCCACTTGCAATTCAGATATAGCCGCGAACCTTTGACCCGCTTGAACCACAATACCCATTAATTGTAACAGAGTTCCTGATGGTTCT
>Seq4_CH_M04376:201:000000000-BPY8V:1:1102:19731:20308_1:N:0:TAAGGCGA+TCTCTCCG
TGTGTACCTTCACCCACTTGCAATTCAGATATAGCCGCGAACCTTTGACCAGCTTGAACCACAATACCCATTAATTGTAACAGAGTTCCTGATGGTTCT
>Seq4_CH_M04376:201:000000000-BPY8V:1:1102:5837:20352_1:N:0:TAAGGCGA+TCTCTCCG
TGTGTACCTTCACCCACTTGCAATTCAGATATAGCCGCGAACCTTTGACCAGCTTGAACCACAATACCCATTAATTGTAACAGAGTTCCTGATGGTTCT
>Seq4_CH_M04376:201:000000000-BPY8V:1:1102:17613:20379_1:N:0:TAAGGCGA+TCTCTCCG
TGTGTACCTTCACCCACTTGCAATTCAGATATAGCCGCGAACCTTTGACCAGCTTGAACCACAATACCCATTAATTGTAACAGAGTTCCTGATGGTTCT
>Seq4_CH_M04376:201:000000000-BPY8V:1:1102:4752:20395_1:N:0:TAAGGCGA+TCTCTCCG
TGTGTACCTTCACCCACTTGCAATTCAGATATAGCCGCGAACCTTTGACCAGCTTGAACCACAATACCCATTAATTGTAACAGAGTTCCTGATGGTTCT
>Seq4_CH_M04376:201:000000000-BPY8V:1:1102:5270:20403_1:N:0:TAAGGCGA+TCTCTCCG
TGTGTACCTTCACCCACTTGCAGTTCAGATATAGCCGCGAACCTTTGACCAGCTTGAACCACAATACCCATTAATTGTAACAGAGTTCCTGATGGTTCT
>Seq4_CH_M04376:201:000000000-BPY8V:1:1102:27093:20423_1:N:0:TCAGGCGA+TCTCTCCG
TGTGTACCTTCACCCACTTGCAGTTCAGATATAGCCGCGAACCTTTGACCAGCTTGAACCACAATACCCATTAATTGTAACAGAGTTCCTGATGGTTCT
>Seq4_CH_M04376:201:000000000-BPY8V:1:1102:16852:20472_1:N:0:TAAGGCGA+TCTCTCCG
TGTGTACCTTCACCCACTTGCAGTTCAGATATAGCCGCGAACCTTTGACCCGCTTGAACCACAATACCCATTAATTGTAACAGAGTTCCTGATGGTTCT
>Seq4_CH_M04376:201:000000000-BPY8V:1:1102:4394:20483_1:N:0:TAAGGCGA+TCTCTCCG
TGTGTACCTTCACCCACTTGCAGTTCAGATATAGCCGCGAACCTTTGACCAGCTTGAACCACAATACCCATTAATTGTAACAGAGTTCCTGATGGTTCT
>Seq4_CH_M04376:201:000000000-BPY8V:1:1102:4002:20504_1:N:0:TAAGGCGA+TCTCTCCG
TGTGTACCTTCACCCACTTGCAGTTCAGATATAGCCGCGAACCTTTGACCAGCTTGAACCACAATACCCATTAATTGTAACAGAGTTCCTGATGGTTCT
>Seq4_CH_M04376:201:000000000-BPY8V:1:1102:6293:20587_1:N:0:TAAGGCGA+TCTCTCCG
TGTGTACCTTCACCCACTTGCAATTCAGATATAGCCGCGAACCTTTGACCAGCTTGAACCACAATACCCATTAATTGTAACAGAGTTCCTGATGGTTCT
>Seq4_CH_M04376:201:000000000-BPY8V:1:1102:19312:20637_1:N:0:TAAGGCGA+TCTCTCCG
TGTGTACCTTCACCCACTTGCAATTCAGATATAGCCGCGAACCTTTGACCAGCTTGAACCACAATACCCATTAATTGTAACAGAGTTCCTGATGGTTCT
>Seq4_CH_M04376:201:000000000-BPY8V:1:1102:26235:20654_1:N:0:TAAGGCGA+TCTCTCCG
TGTGTACCTTCACCCACTTGCAATTCGGATATAGCCGCGAACCTTTGACCAGCTTGAACCACAATACCCATTAATTGTAACAGAGTTCCTGATGGTTCT
>Seq4_CH_M04376:201:000000000-BPY8V:1:1102:25851:20676_1:N:0:TAAGGCGA+TCTCTCCG
TGTGTACCTTCACCCACTTGCAATTCAGATATAGCCGCGAACCTTTGACCAGCTTGAACCACAATACCCATTAATTGTAACAGAGTTCCTGATGGTTCT
>Seq4_CH_M04376:201:000000000-BPY8V:1:1102:25724:20720_1:N:0:TAAGGCGA+TCTCTCCG
TGTGTACCTTCACCCACTTGCAATTCAGATATAGCCGCGAACCTTTGACCAGCTTGAACCACAATACCCATTAATTGTAACAGAGTTCCTGATGGTTCT
>Seq4_CH_M04376:201:000000000-BPY8V:1:1102:4617:20754_1:N:0:TAAGGCGA+TCTCTCCG
TGTGTACCTTCACCCACTTGCAGTTCAGATATAGCCGCGAACCTTTGACCAGCTTGAACCACAATACCCATTAATTGTAACAGAGTTCCTGATGGTTCT
>Seq4_CH_M04376:201:000000000-BPY8V:1:1102:16885:20765_1:N:0:TAAGGCGA+TCTCTCCG
TGTGTACCTTCACCCACTTGCAATTCAGATATAGCCGCGAACCTTTGACCCGCTTGAACCACAATACCCATTAATTGTAACAGAGTTCCTGGTGGTTCT
>Seq4_CH_M04376:201:000000000-BPY8V:1:1102:16894:20799_1:N:0:TAAGGCGA+TCTCTCCG
TGTGTACCTTCACCCACTTGCAATTCAGATATAGCCGCGAACCTTTGACCCGCTTGAACCACAATACCCATTAATTGTAACAGAGTTCCTGATGGTTCT
>Seq4_CH_M04376:201:000000000-BPY8V:1:1102:24448:20824_1:N:0:TAAGGCGA+TCTCTCCG
TGTGTACCTTCACCCACTTGCAGTTCAGATATAGCCGCGAACCTTTGACCAGCTTGAACCACAATACCCATTAATTGTAACAGAGTTCCTGATGGTTCT
>Seq4_CH_M04376:201:000000000-BPY8V:1:1102:24369:20837_1:N:0:TAAGGCGA+TCTCTCCG
TGTGTACCTTCACCCACTTGCAGTTCAGATATAGCCGCGAACCTTTGACCAGCTTGAACCACAATACCCATTAATTGTAACAGAGTTCCTGATGGTTCT
>Seq4_CH_M04376:201:000000000-BPY8V:1:1102:25262:20895_1:N:0:TAAGGCGA+TCTCTCCG
TGTGTACCTTCACCCACTTGCAATTCAGATATAGCCGCGAACCTTTGACCAGCTTGAACCACAATACCCATTAATTGTAACAGAGTTCCTGATGGTTCT
>Seq4_CH_M04376:201:000000000-BPY8V:1:1102:23165:20916_1:N:0:TCAGGCGA+TCTCTCCG
TGTGTACCTTCACCCACTTGCAGTTCAGATATAGCCGCGAACCTTTGACCAGCTTGAACCACAATACCCATTAATTGTAACAGAGTTCCTGATGGTTCT
>Seq4_CH_M04376:201:000000000-BPY8V:1:1102:24646:20998_1:N:0:TAAGGCGA+TCTCTCCG
TGTGTACCTTCACCCACTTGCAGTTCAGATATAGCCGCGAACCTTTGACCAGCTTGAACCACAATACCCATTAATTGTAACAGAGTTCCTGATGGTTCT
>Seq4_CH_M04376:201:000000000-BPY8V:1:1102:26193:21022_1:N:0:TAAGGCGA+TCTCTCCG
TGTGTACCTTCACCCACTTGCAATTCAGATATAGCCGCGAACCTTTGACCAGCTTGAACCACAATACCCATTAATTGTAACAGAGTTCCTGATGGTTCT
>Seq4_CH_M04376:201:000000000-BPY8V:1:1102:21792:21051_1:N:0:TAAGGCGA+TCTCTCCG
TGTGTACCTTCACCCACTTGCAGTTCAGATATAGCCGCGAACCTTTGACCAGCTTGAACCACAATACCCATTAATTGTAACAGAGTTCCTGATGGTTCT
>Seq4_CH_M04376:201:000000000-BPY8V:1:1102:14743:21070_1:N:0:TAAGGCGA+TCTCTCCG
TGTGTACCTTCACCCACTTGCAGTTCAGATATAGCCGCGAACCTTTGACCAGCTTGAACCACGATACCCATTAATTGTAACAGAGTTCCTGATGGTTCT
>Seq4_CH_M04376:201:000000000-BPY8V:1:1102:24256:21090_1:N:0:TAAGGCGA+TCTCTCCG
TGTGTACCTTCACCCACTTGCAGTTCAGATATAGCCGCGAACCTTTGACCAGCTTGAACCACAATACCCATTAATTGTAACAGAGTTCCTGATGGTTCT
>Seq4_CH_M04376:201:000000000-BPY8V:1:1102:11534:21147_1:N:0:TAAGGCGA+TCTCTCCG
TGTGTACCTTCACCCACTTGCAATTCAGATATAGCCGCGAACCTTTGACCAGCTTGAACCACAATACCCATTAATTGTAACAGAGTTCCTGATGGTTCT
>Seq4_CH_M04376:201:000000000-BPY8V:1:1102:21508:21222_1:N:0:TAAGGCGA+TCTCTCCG
TGTGTACCTTCACCCACTTGCAATTCAGATATAGCCGCGAACCTTTGACCAGCTTGAACCACAATACCCATTAATTGTAACAGAGTTCCTGATGGTTCT
>Seq4_CH_M04376:201:000000000-BPY8V:1:1102:4338:21253_1:N:0:TAAGGCGA+TCTCTCCG
TGGGTACCTTCCCCCACGTGCAGTTCAGATATAGCCGCGAACCTTTGACCAGCTTGAACCACAATACCCATTAATTGTAACAGAGTTCCTGATGGTTCT
>Seq4_CH_M04376:201:000000000-BPY8V:1:1102:18878:21266_1:N:0:TAAGGCGA+TCTCTCCG
TGTGTACCTTCACCCACTTGCAATTCAGATATAGCCGCGAACCTTTGACCAGCTTGAACCACAATACCCATTAATTGTAACAGAGTTCCTGATGGTTCT
>Seq4_CH_M04376:201:000000000-BPY8V:1:1102:18886:21281_1:N:0:TAAGGCGA+TCTCTCCG
TGTGTACCTTCACCCACTTGCAGTTCAGATATAGCCGCGAACCTTTGACCAGCTTGAACCACAATACCCATTAATTGTAACAGAGTTCCTGATGGTTCT
>Seq4_CH_M04376:201:000000000-BPY8V:1:1102:6834:21295_1:N:0:TAAGGCGA+TCTCTCCG
TGTGTACCTTCACCCACTTGCAGTTCAGATATAGCCGCGAACCTTTGACCAGCTTGAACCACAATACCCATTAATTGTAACAGAGTTCCTGATGGTTCT
>Seq4_CH_M04376:201:000000000-BPY8V:1:1102:14526:21374_1:N:0:TAAGGCGA+TCTCTCCG
TGTGGACCTTCACCCACTTGCAGTTCAGATATAGCCGCGAACCTTTGACCAGCTTGAACCACAATACCCATTAATTGTAACAGAGTTCCTGATGGTTCT
>Seq4_CH_M04376:201:000000000-BPY8V:1:1102:16855:21407_1:N:0:TAAGGCGA+TCTCTCCG
TGTGTACCTTCACCCACTTGCAGTTCAGATATAGCCGCGAACCTTTGACCAGCTTGAACCACAATACCCATTAATTGTAACAGAGTTCCTGATGGTTCT
>Seq4_CH_M04376:201:000000000-BPY8V:1:1102:18519:21419_1:N:0:TAAGGCGA+TCTCTCCG
TGTGTACCTTCACCCACTTGCAGTTCAGATATAGCCGCGAACCTTTGACCAGCTTGAACCACAATACCCATTAATTGTAACAGAGTTCCTGATGGTTCT
>Seq4_CH_M04376:201:000000000-BPY8V:1:1102:11949:21441_1:N:0:TAAGGCGA+TCTCTCCG
TGTGTACCTTCACCCACTTGCAGTTCAGATATAGCCGCGAACCTTTGACCAGCTTGAACCACAATACCCATTAATTGTAACAGAGTTCCTGATGGTTCT
>Seq4_CH_M04376:201:000000000-BPY8V:1:1102:9549:21449_1:N:0:TAAGGCGA+TCTCTCCG
TGTGTACCTTCACCCACTTGCAATTCAGATATAGCCGCGAACCTTTGACCAGCTTGAACCACAATACCCATTAATTGGAACAGAGTTCCTGATGGTTCT
>Seq4_CH_M04376:201:000000000-BPY8V:1:1102:19161:21453_1:N:0:TAAGGCGA+TCTCTCCG
TGTGTACCTTCACCCACTTGCAATTCAGATATAGCCGCGAACCTTTGACCAGCTTGAACCACAATACCCATTAATTGTAACAGAGTTCCGGATGGTTCT
>Seq4_CH_M04376:201:000000000-BPY8V:1:1102:17627:21476_1:N:0:TAAGGCGA+TCTCTCCG
TGTGTACCTTCACCCACTTGCAATTCAGATATAGCCGCGAACCTTTGACCAGCTTGAACCACAATACCCATTAATTGTAACAGAGTTCCTGATGGTTCT
>Seq4_CH_M04376:201:000000000-BPY8V:1:1102:23103:21519_1:N:0:TCAGGCGA+TCTCTCCG
TGTGTACCTTCACCCACTTGCAATTCAGATATAGCCGCGAACCTTTGACCAGCTTGAACCACAATACCCATTAATTGTAACAGAGTTCCTGATGGTTCT
>Seq4_CH_M04376:201:000000000-BPY8V:1:1102:7612:21704_1:N:0:TAAGGCGA+TCTCTCCG
TGTGTACCTTCACCCACTTGCAATTCAGATATAGCCGCGAATCTTTGACCAGCTTGAACCACAATACCCATTAATTGTAACAGAGTTCCTGATGGTTCT
>Seq4_CH_M04376:201:000000000-BPY8V:1:1102:14207:21719_1:N:0:TAAGGCGA+TCTCTCCG
TGTGTACCTTCACCCACTTGCAATTCAGATATAGCCGCGAACCTTTGACCAGCTTGAACCACAATACCCATTAATTGTAACAGAGTTCCTGATGGTTCT
>Seq4_CH_M04376:201:000000000-BPY8V:1:1102:12356:21726_1:N:0:TAAGGCGA+TCTCTCCG
TGTGTACCGTCACCCACTTGCAGTTCAGATATAGCCGCGAACCTTTGACCAGCTTGAACCACAATACCCATTAATTGTAACAGAGTTCCTGATGGTTCT
>Seq4_CH_M04376:201:000000000-BPY8V:1:1102:16552:21770_1:N:0:TCAGGCGA+TCTCTCCG
TGTGTACCTTCACCCACTTGCAATTCAGATATAGCCGCGAACCTTTGACCAGCTTGAACCACAATACCCATTAATTGTAACAGAGTTCCTGATGGTTCT
>Seq4_CH_M04376:201:000000000-BPY8V:1:1102:19832:21788_1:N:0:TAAGGCGA+TCTCTCCG
TGTGTACCTTCACCCACTTGCAATTCAGATATAGCCGCGAACCTTTGACCAGCTTGAACCACAATACCCATTAATTGTAACAGAGTTCCTGATGGTTCT
>Seq4_CH_M04376:201:000000000-BPY8V:1:1102:6577:21799_1:N:0:TAAGGCGA+TCTCTCCG
TGTGTACCTTCACCCACTTGCAATTCAGATATAGCCGCGAACCTTTGACCAGCTTGAACCACAATACCCATTAATTGTAACAGAGTTCCTGATGGTTCT
>Seq4_CH_M04376:201:000000000-BPY8V:1:1102:21002:21802_1:N:0:TAAGGCGA+TCTCTCCG
TGTGTACCTTCACCCACTTGCAATTCAGATATAGCCGCGAATCTTTGACCAGCTTGAACCACAATACCCATTAATTGTAACAGAGTTCCTGATGGTTCT
>Seq4_CH_M04376:201:000000000-BPY8V:1:1102:12997:21816_1:N:0:TAAGGCGA+TCTCTCCG
TGTGTACCGTCACCCACTTGCAATTCAGATATAGCCGCGAACCTTTGACCAGCTTGAACCACAATACCCATTAATTGTAACAGAGTTCCTGATGGTTCT
>Seq4_CH_M04376:201:000000000-BPY8V:1:1102:11193:21872_1:N:0:TCAGGCGA+TCTCTCCG
TGTGTACCTTCACCCACTTGCAGTTCAGATATAGCCGCGAACCTTTGACCAGCTTGAACCACAATACCCATTAATTGTAACAGAGTTCCTGATGGTTCT
>Seq4_CH_M04376:201:000000000-BPY8V:1:1102:9092:21891_1:N:0:TCAGGCGA+TCTCTCCG
TGTGTACCTTCACCCACTTGCAATTCAGATATAGCCGCGAACCTTTGACCAGCTTGAACCACAATACCCATTAATTGTAACAGAGTTCCTGATGGTTCT
>Seq4_CH_M04376:201:000000000-BPY8V:1:1102:20502:21975_1:N:0:TAAGGCGA+TCTCTCCG
TGTGTACCTTCACCCACTTGCAGTTCAGATATAGCCGCGAACCTTTGACCAGCTTGAACCACAATACCCATTAATTGTAACAGAGTTCCTGATGGTTCT
>Seq4_CH_M04376:201:000000000-BPY8V:1:1102:9362:22065_1:N:0:TCAGGCGA+TCTCTCCG
TGTGTACCTTCACCCACTTGCAATTCAGATATAGCCGCGAACCTTTGACCAGCTTGAACCACAATACCCATTAATTGTAACAGAGTTCCTGATGGTTCT
>Seq4_CH_M04376:201:000000000-BPY8V:1:1102:10163:22107_1:N:0:TCAGGCGA+TCTCTCCG
TGTGTACCTTCACCCACTTGCAATTCAGATATAGCCGCGAACCTTTGACCAGCTTGAACCACAATACCCATTAATTGTAACAGAGTTCCTGATGGTTCT
>Seq4_CH_M04376:201:000000000-BPY8V:1:1102:20398:22121_1:N:0:TAAGGCGA+TCTCTCCG
TGTGTACCTTCACCCACTTGCAATTCAGATATAGCCGCGAACCTTTGACCAGCTTGAACCACAATACCCATTAATTGTAACAGAGTTCCGGATGGTTCT
>Seq4_CH_M04376:201:000000000-BPY8V:1:1102:20386:22179_1:N:0:TAAGGCGA+TCTCTCCG
TGTGTACCTTCACCCACTTGCAATTCAGATATAGCCGCGAACCTTTGACCAGCTTGAACCACAATACCCATTAATTGTAACAGAGTTCCTGATGGTTCT
>Seq4_CH_M04376:201:000000000-BPY8V:1:1102:18983:22233_1:N:0:TAAGGCGA+TCTCTCCG
TGTGTACCTTCACCCACTTGCAATTCAGATATAGCCGCGAACCTTTGACCAGCTTGAACCACAATACCCATTAATTGTAACAGAGTTCCTGATGGTTCT
>Seq4_CH_M04376:201:000000000-BPY8V:1:1102:13138:22255_1:N:0:TAAGGCGA+TCTCTCCG
TGTGTTACCTTCACCCACTTGCAATTCAGATATAGCCGCGAACCTTTGACCAGCTTGAACCACAATACCCATTAATTGTAACAGAGTTCCTGATGGTTCT
>Seq4_CH_M04376:201:000000000-BPY8V:1:1102:25377:22282_1:N:0:TAAGGCGA+TCTCTCCG
TGTGTACCGTCACCCACTTGCAGTGCAGATATAGCCGCGAACCTTTGACCAGCTTGAACCACAATACCCATTAATTGTAACAGAGTTCCTGATGGTTCT
>Seq4_CH_M04376:201:000000000-BPY8V:1:1102:19938:22297_1:N:0:TAAGGCGA+TCTCTCCG
TGTGTACCTTCACCCACTTGCAATTCAGATATAGCCGCGAACCTTTGACCAGCTTGAACCACAATACCCATTAATTGTAACAGAGTTCCTGATGGTTCT
>Seq4_CH_M04376:201:000000000-BPY8V:1:1102:7790:22304_1:N:0:TAAGGCGA+TCTCTCCG
TGTGTACCTTCACCCACTTGCAATTCAGATATAGCCGCGAACCTTTGACCAGCTTGAACCACAATACCCATTAATTGTAACAGAGTTCCTGATGGTTCT
>Seq4_CH_M04376:201:000000000-BPY8V:1:1102:22642:22359_1:N:0:TCAGGCGA+TCTCTCCG
TGTGTACCTTCACCCACTTGCAATTCAGATATAGCCGCGAACCTTTGACCAGCTTGAACCACAATACCCATTAATTGTAACAGAGTTCCTGATGGTTCT
>Seq4_CH_M04376:201:000000000-BPY8V:1:1102:22894:22364_1:N:0:TCAGGCGA+TCTCTCCG
TGTGTACCTTCACCCACTTGCAATTCAGATATAGCCGCGAACCTTTGACCAGCTTGAACCACAATACCCATTAATTGTAACAGAGTTCCTGATGGTTCT
>Seq4_CH_M04376:201:000000000-BPY8V:1:1102:19776:22368_1:N:0:TAAGGCGA+TCTCTCCG
TGTGTACCTTCACCCACTTGCAATTCAGATATAGCCGCGAATCTTTGACCAGCTTGAACCACAATACCCATTAATTGTAACAGAGTTCCTGATGGTTCT
>Seq4_CH_M04376:201:000000000-BPY8V:1:1102:7498:22384_1:N:0:TAAGGCGA+TCTCTCCG
TGTGTACCTTCACCCACTTGCAATTCAGATATAGCCGCGAACCTTTGACCAGCTTGAACCACAATACCCATTAATTGTAACAGAGTTCCTGATGGTTCT
>Seq4_CH_M04376:201:000000000-BPY8V:1:1102:15957:22431_1:N:0:TAAGGCGA+TCTCTCCG
TGTGTACCTTCACCCACTTGCAATTCAGATATAGCCGCGAACCTTTGACCAGCTTGAACCACAATACCCATTAATTGTAACAGAGTTCCTGATGGTTCT
>Seq4_CH_M04376:201:000000000-BPY8V:1:1102:12121:22454_1:N:0:TAAGGCGA+TCTCTCCG
TGTGTACCGTCACCCACTTGCAATTCAGATATAGCCGCGAACCTTTGACCAGCTTGAACCACAATACCCATTAATTGTAACAGAGTTCCTGATGGTTCT
>Seq4_CH_M04376:201:000000000-BPY8V:1:1102:17539:22459_1:N:0:TCAGGCGA+TCTCTCCG
TGTGTACCTTCACCCACTTGCAATTCAGATATAGCCGCGAACCTTTGACCAGCTTGAACCACAATACCCATTAATTGTAACAGAGTTCCTGATGGTTCT
>Seq4_CH_M04376:201:000000000-BPY8V:1:1102:7653:22481_1:N:0:TAAGGCGA+TCTCTCCG
TGTGTACCTTCACCCACTTGCAGTTCAGATATAGCCGCGAACCTTTGACCAGCTTGAACCACAATACCCATTAATTGTAACAGAGTTCCTGATGGTTCT
>Seq4_CH_M04376:201:000000000-BPY8V:1:1102:19300:22547_1:N:0:TAAGGCGA+TCTCTCCG
TGTGTACCTTCACCCACTTGCAATTCAGATATAGCCGCGAATCTTTGACCAGCTTGAACCACAATACCCATTAATTGTAACAGAGTTCCTGATGGTTCT
>Seq4_CH_M04376:201:000000000-BPY8V:1:1102:13771:22560_1:N:0:TAAGGCGA+TCTCTCCG
TGTGTACCTTCACCCACTTGCAATTCAGATATAGCCGCGAACCTTTGACCAGCTTGAACCACAATACCCATTAATTGTAACAGAGTTCCTGATGGTTCTC
>Seq4_CH_M04376:201:000000000-BPY8V:1:1102:23000:22573_1:N:0:TCAGGCGA+TCTCTCCG
TGTGTACCTTCACCCACTTGCAATTCAGATATAGCCGCGAACCTTTGACCAGCTTGAACCACAATACCCATTAATTGTAACAGAGTTCCTGATGGTTCT
>Seq4_CH_M04376:201:000000000-BPY8V:1:1102:19761:22624_1:N:0:TAAGGCGA+TCTCTCCG
TGTGTACCTTCACCCACTTGCAGTTCAGATATAGCCGCGAACCTTTGACCAGCTTGAACCACAATACCCATTAATTGTAACAGAGTTCCTGATGGTTCT
>Seq4_CH_M04376:201:000000000-BPY8V:1:1102:23911:22645_1:N:0:TCAGGCGA+TCTCTCCG
TGTGTACCTTCACCCACTTGCAATTCAGATATAGCCGCGAACCTTTGACCAGCTTGAACCACAATACCCATTAATTGTAACAGAGTTCCTGATGGTTCT
>Seq4_CH_M04376:201:000000000-BPY8V:1:1102:9177:22683_1:N:0:TCAGGCGA+TCTCTCCG
TGTGTACCTTCACCCACTTGCAATTCAGATATAGCCGCGAACCTTTGACCAGCTTGAACCACAATACCCATTAATTGTAACAGAGTTCCTGATGGTTCT
>Seq4_CH_M04376:201:000000000-BPY8V:1:1102:9039:22687_1:N:0:TCAGGCGA+TCTCTCCG
TGTGTACCTTCACCCACTTGCAGTTCAGATATAGCCGCGAACCTTTGACCAGCTTGAACCACAATACCCATTAATTGTAACAGAGTTCCTGATGGTTCT
>Seq4_CH_M04376:201:000000000-BPY8V:1:1102:17168:22692_1:N:0:TCAGGCGA+TCTCTCCG
TGTGTACCTTCACCCACTTGCAGTTCAGATATAGCCGCGAACCTTTGACCAGCTTGAACCACAATACCCATTAATTGTAACAGAGTTCCTGATGGTTCT
>Seq4_CH_M04376:201:000000000-BPY8V:1:1102:17842:22719_1:N:0:TCAGGCGA+TCTCTCCG
TGTGTACCTTCACCCACTTGCAATTCAGATATAGCCGCGAACCTTTGACCAGCTTGAACCACAATACCCATTAATTGTAACAGAGTTCCTGATGGTTCT
>Seq4_CH_M04376:201:000000000-BPY8V:1:1102:10148:22799_1:N:0:TCAGGCGA+TCTCTCCG
TGTGTACCTTCACCCACTTGCAATTCAGATATAGCCGCGAACCTTTGACCAGCTTGAACCACAATACCCATTAATTGTAACAGAGTTCCTGATGGTTCT
>Seq4_CH_M04376:201:000000000-BPY8V:1:1102:9246:22849_1:N:0:TCAGGCGA+TCTCTCCG
TGTGTACCTTCACCCACTTGCAATTCAGATATAGCCGCGAACCTTTGACCAGCTTGAACCACAATACCCATTAATTGTAACAGAGTTCCTGATGGTTCT
>Seq4_CH_M04376:201:000000000-BPY8V:1:1102:20983:22849_1:N:0:TAAGGCGA+TCTCTCCG
TGTGTACCTTCACCCACTTGCAATTCAGATATAGCCGCGAACCTTTGACCAGCTTGAACCACAATACCCATTAATTGTAACAGAGTTCCTGATGGTTCT
>Seq4_CH_M04376:201:000000000-BPY8V:1:1102:20317:22901_1:N:0:TAAGGCGA+TCTCTCCG
TGTGTACCTTCACCCACTTGCAATTCAGATATAGCCGCGAACCTTTGACCAGCTTGAACCACAATACCCATTAATTGTAACAGAGTTCCTGATGGTTCT
>Seq4_CH_M04376:201:000000000-BPY8V:1:1102:15037:22919_1:N:0:TAAGGCGA+TCTCTCCG
TGTGTACCTTCACCCACTTGCAATTCAGATATAGCCGCGAATCTTTGACCAGCTTGAACCACAATACCCATTAATTGTAACAGAGTTCCTGATGGTTCT
>Seq4_CH_M04376:201:000000000-BPY8V:1:1102:18583:22953_1:N:0:TCAGGCGA+TCTCTCCG
TGTGTACCTTCACCCACTTGCAATTCAGATATAGCCGCGAACCTTTGACCAGCTTGAACCACAATACCCATTAATTGTAACAGAGTTCCTGATGGTTCT
>Seq4_CH_M04376:201:000000000-BPY8V:1:1102:19297:23006_1:N:0:TAAGGCGA+TCTCTCCG
TGTGTACCTTCACCCACTTGCAATTCAGATATAGCCGCGAACCTTTGACCAGCTTGAACCACAATACCCATTAATTGTAACAGAGTTCCGGATGGTTCT
>Seq4_CH_M04376:201:000000000-BPY8V:1:1102:6401:23015_1:N:0:TAAGGCGA+TCTCTCCG
TGTGTACCTTCACCCACTTGCAGTTCAGATATAGCCGCGAACCTTTGACCAGCTTGAACCACAATACCCATTAATTGTAACAGAGTTCCTGATGGTTCT
>Seq4_CH_M04376:201:000000000-BPY8V:1:1102:21968:23095_1:N:0:TCAGGCGA+TCTCTCCG
TGTGTACCTTCACCCACTTGCAGTTCAGATATAGCCGCGAACCTTTGACCAGCTTGAACCACAATACCCATTAATTGTAACAGAGTTCCTGATGGTTCT
>Seq4_CH_M04376:201:000000000-BPY8V:1:1102:6292:23112_1:N:0:TAAGGCGA+TCTCTCCG
TGTGTACCTTCACCCACTTGCAATTCAGATATAGCCGCGAACCTTTGACCAGCTTGAACCACAATACCCATTAATTGTAACAGAGTTCCTGATGGTTCT
>Seq4_CH_M04376:201:000000000-BPY8V:1:1102:6612:23133_1:N:0:TAAGGCGA+TCTCTCCG
TGTGTACCTTCACCCACTTGCAGTTCAGATATAGCCGCGAACCTTTGACCAGCTTGAACCACAATACCCATTAATTGTAACAGAGTTCCTGATGGTTCT
>Seq4_CH_M04376:201:000000000-BPY8V:1:1102:17901:23170_1:N:0:TCAGGCGA+TCTCTCCG
TGTGTACCTTCACCCACTTGCAATTCAGATATAGCCGCGAATCTTTGACCAGCTTGAACCACAATACCCATTAATTGTAACAGAGTTCCTGATGGTTCT
>Seq4_CH_M04376:201:000000000-BPY8V:1:1102:15900:23273_1:N:0:TAAGGCGA+TCTCTCCG
TGTGTACCTTCACCCACTTGCAATTCAGATATAGCCGCGAACCTTTGACCAGCTTGAACCACAATACCCATTAATTGTAACAGAGTTCCTGATGGTTCT
>Seq4_CH_M04376:201:000000000-BPY8V:1:1102:20863:23296_1:N:0:TAAGGCGA+TCTCTCCG
TGTGTACCTTCACCCACTTGCAGTTCAGATATAGCCGCGAACCTTTGACCAGCTTGAACCACAATACCCATTAATTGTAACAGAGTTCCTGATGGTTCT
>Seq4_CH_M04376:201:000000000-BPY8V:1:1102:13922:23389_1:N:0:TAAGGCGA+TCTCTCCG
TGTGTACCTTCACCCACTTGCAGTTCAGATATAGCCGCGAACCTTTGACCAGCTTGAACCACAATACCCATTAATTGTAACAGAGTTCCTGATGGTTCT
>Seq4_CH_M04376:201:000000000-BPY8V:1:1102:19566:23419_1:N:0:TAAGGCGA+TCTCTCCG
TGTGTACCTTCACCCACTTGCAATTCAGATATAGCCGCGAACCTTTGACCAGCTTGAACCACAATACCCATTAATTGTAACAGAGTTCCTGATGGTTCT
>Seq4_CH_M04376:201:000000000-BPY8V:1:1102:6820:23435_1:N:0:TAAGGCGA+TCTCTCCG
TGTGTACCTTCACCCACTTGCAGTTCAGATATAGCCGCGAACCTTTGACCAGCTTGAACCACAATACCCATTAATTGTAACAGAGTTCCTGATGGTTCT
>Seq4_CH_M04376:201:000000000-BPY8V:1:1102:13746:23456_1:N:0:TAAGGCGA+TCTCTCCG
TGTGTACCGTCACCCACTTGCAATTCAGATATAGCCGCGAACCTTTGACCAGCTTGAACCACAATACCCATTAATTGTAACAGAGTTCCTGATGGTTCT
>Seq4_CH_M04376:201:000000000-BPY8V:1:1102:20413:23478_1:N:0:TAAGGCGA+TCTCTCCG
TGTGTACCTTCACCCACTTGCAGTTCAGATATAGCCGCGAACCTTTGACCAGCTTGAACCACAATACCCATTAATTGTAACAGAGTTCCTGATGGTTCT
>Seq4_CH_M04376:201:000000000-BPY8V:1:1102:11729:23514_1:N:0:TAAGGCGA+TCTCTCCG
TGTGTACCGTCACCCACTTGCAATTCAGATATAGCCGCGAACCTTTGACCAGCTTGAACCACAATACCCATTAATTGTAACAGAGTTCCTGATGGTTCT
>Seq4_CH_M04376:201:000000000-BPY8V:1:1102:16060:23606_1:N:0:TAAGGCGA+TCTCTCCG
TGTGTACCTTCACCCACTTGCAGTTCAGATATAGCCGCGAACCTTTGACCAGCTTGAACCACAATACCCATTAATTGTAACAGAGTTCCTGATGGTTCT
>Seq4_CH_M04376:201:000000000-BPY8V:1:1102:12170:23625_1:N:0:TAAGGCGA+TCTCTCCG
TGTGTACCGTCACCCACTTGCAGTTCAGATATAGCCGCGAACCTTTGACCAGCTTGAACCACAATACCCATTAATTGTAACAGAGTTCCTGATGGTTCT
>Seq4_CH_M04376:201:000000000-BPY8V:1:1102:10237:23689_1:N:0:TCAGGCGA+TCTCTCCG
TGTGTACCTTCACCCACTTGCAATTCAGATATAGCCGCGAATCTTTGACCAGCTTGAACCACAATACCCATTAATTGTAACAGAGTTCCTGATGGTTCT
>Seq4_CH_M04376:201:000000000-BPY8V:1:1102:15277:23747_1:N:0:TAAGGCGA+TCTCTCCG
TGTGTACCTTCACCCACTTGCAATTCAGATATAGCCGCGAACCTTTGACCAGCTTGAACCACAATACCCATTAATTGTAACAGAGTTCCTGATGGTTCT
>Seq4_CH_M04376:201:000000000-BPY8V:1:1102:19519:23844_1:N:0:TAAGGCGA+TCTCTCCG
TGTGTACCTTCACCCACTTGCAGTTCAGATATAGCCGCGAACCTTTGACCAGCTTGAACCACAATACCCATTAATTGTAACAGAGTTCCTGATGGTTCT
>Seq4_CH_M04376:201:000000000-BPY8V:1:1102:20608:23852_1:N:0:TAAGGCGA+TCTCTCCG
TGTGTACCTTCACCCACTTGCAATTCAGATATAGCCGCGAACCTTTGACCAGCTTGAACCACAATACCCATTAATTGTAACAGAGTTCCTGATGGTTCT
>Seq4_CH_M04376:201:000000000-BPY8V:1:1102:6974:23891_1:N:0:TAAGGCGA+TCTCTCCG
TGTGTACCTTCACCCACTTGCAGTTCAGCTATAGCCGCGAACCTTTGACCAGCTTGAACCACAATACCCATTAATTGTAACAGAGTTCCTGATGGTTCT
>Seq4_CH_M04376:201:000000000-BPY8V:1:1102:14163:23918_1:N:0:TAAGGCGA+TCTCTCCG
TGTGTACCTTCACCCACTTGCAATTCAGATATAGCCGCGAACCTTTGACCAGCTTGAACCACAATACCCATTAATTGTAACAGAGTTCCTGATGGTTCT
>Seq4_CH_M04376:201:000000000-BPY8V:1:1102:18390:23923_1:N:0:TCAGGCGA+TCTCTCCG
TGTGTACCTTCACCCACTTGCAATTCAGATATAGCCGCGAACCTTTGACCAGCTTGAACCACAATACCCATTAATTGTAACAGAGTTCCTGATGGTTCT
>Seq4_CH_M04376:201:000000000-BPY8V:1:1102:15577:24038_1:N:0:TAAGGCGA+TCTCTCCG
TGTGTACCTTCACCCACTTGCAATTCAGATATAGCCGCGAACCTTTGACCAGCTTGAACCACAATACCCATTAATTGTAACAGAGTTCCTGATGGTTCT
>Seq4_CH_M04376:201:000000000-BPY8V:1:1102:19824:24046_1:N:0:TAAGGCGA+TCTCTCCG
TGTGTACCTTCACCCACTTGCAGTTCAGATATAGCCGCGAACCTTTGACCAGCTTGAACCACAATACCCATTAATTGTAACAGAGTTCCTGATGGTTCT
>Seq4_CH_M04376:201:000000000-BPY8V:1:1102:22135:24084_1:N:0:TCAGGCGA+TCTCTCCG
TGTGTACCTTCACCCACTTGCAGTTCAGATATAGCCGCGAACCTTTGACCAGCTTGAACCACAATACCCATTAATTGTAACAGAGTTCCTGATGGTTCT
>Seq4_CH_M04376:201:000000000-BPY8V:1:1102:19716:24107_1:N:0:TAAGGCGA+TCTCTCCG
TGTGTACCTTCACCCACTTGCAGTTCAGATATAGCCGCGAACCTTTGACCAGCTTGAACCACAATACCCATTAATTGTAACAGAGTTCCTGATGGTTCT
>Seq4_CH_M04376:201:000000000-BPY8V:1:1102:19801:24107_1:N:0:TAAGGCGA+TCTCTCCG
TGTGTACCTTCACCCACTTGCAATTCAGATATAGCCGCGAACCTTTGACCAGCTTGAACCACAATACCCATTAATTGTAACAAAGTTCCTGATGGTTCT
>Seq4_CH_M04376:201:000000000-BPY8V:1:1102:9869:24164_1:N:0:TCAGGCGA+TCTCTCCG
TGTGTACCTTCACCCACTTGCAATTCAGATATAGCCGCGAACCTTTGACCAGCTTGAACCACAATACCCATTAATTGTAACAGAGTTCCTGATGGTTCT
>Seq4_CH_M04376:201:000000000-BPY8V:1:1102:18966:24171_1:N:0:TAAGGCGA+TCTCTCCG
TGTGTACCTTCACCCACTTGCAATTCAGATATAGCCGCGAACCTTTGACCAGCTTGAACCACAATACCCATTAATTGTAACAGAGTTCCTGATGGTTCT
>Seq4_CH_M04376:201:000000000-BPY8V:1:1102:15157:24213_1:N:0:TAAGGCGA+TCTCTCCG
TGTGTACCTTCACCCACTTGTAATTCAGATATAGCCGCGAACCTTTGACCAGCTTGAACCACAATACCCATTAATTGTAACAGAGTTCCTGATGGTTCT
>Seq4_CH_M04376:201:000000000-BPY8V:1:1102:21338:24216_1:N:0:TAAGGCAA+TCTCTCCG
TGTGTACCTTCACCCACTTGCAGTTCAGATATAGCCGCGAACCTTTGACCAGCTTGAACCACAATACCCATTAATTGTAACAGAGTTCCTGATGGTTCT
>Seq4_CH_M04376:201:000000000-BPY8V:1:1102:13443:24243_1:N:0:TAAGGCGA+TCTCTCCG
TGTGTACCGTCACCCACTTGCAATTCAGATATAGCCGCGAACCTTTGACCAGCTTGAACCACAATACCCATTAATTGTAACAGAGTTCCTGATGGTTCT
>Seq4_CH_M04376:201:000000000-BPY8V:1:1102:18725:24244_1:N:0:TCAGGCGA+TCTCTCCG
TGTGTACCTTCACCCACTTGCAATTCAGATATAGCCGCGAACCTTTGACCAGCTTGAACCACAATACCCATTAATTGTAACAGAGTTCCTGATGGTTCT
>Seq4_CH_M04376:201:000000000-BPY8V:1:1102:13074:24271_1:N:0:TAAGGCGA+TCTCTCCG
TGTGTACTTCACCCACTTGCAATTCAGATATAGCCGCGAACCTTTGACCAGCTTGAACCACAATACCCATTAATTGTAACAGAGTTCCTGATGGTTCT
>Seq4_CH_M04376:201:000000000-BPY8V:1:1102:17386:24319_1:N:0:TCAGGCGA+TCTCTCCG
TGTGTACCTTCACCCACTTGCAGTTCAGATATAGCCGCGAACCTTTGACCAGCTTGAACCACAATACCCATTAATTGTAACAGAGTTCCTGATGGTTCT
>Seq4_CH_M04376:201:000000000-BPY8V:1:1102:12631:24345_1:N:0:TAAGGCGA+TCTCTCCG
TGTGTACCGTCACCCACTTGCAATTCAGATATAGCCGCGAACCTTTGACCAGCTTGAACCACAATACCCATTAATTGTAACAGAGTTCCTGATGGTTCT
>Seq4_CH_M04376:201:000000000-BPY8V:1:1102:19153:24346_1:N:0:TAAGGCGA+TCTCTCCG
TGTGTACCTTCACCCACTTGCAATTCAGATATAGCCGCGAATCTTTGACCAGCTTGAACCACAATACCCATTAATTGTAACAGAGTTCCTGATGGTTCT
>Seq4_CH_M04376:201:000000000-BPY8V:1:1102:21348:24365_1:N:0:TAAGGCGA+TCTCTCCG
TGTGTACCTTCACCCACTTGCAGTTCAGATATAGCCGCGAACCTTTGACCAGCTTGAACCACAATACCCATTAATTGTAACAGAGTTCCTGATGGTTCT
>Seq4_CH_M04376:201:000000000-BPY8V:1:1102:22413:24406_1:N:0:TCAGGCGA+TCTCTCCG
TGTGTACCTTCACCCACTTGCAGTTCAGATATAGCCGCGAACCTTTGACCAGTTTGAACCACAATACCCATTAATTGTAACAGAGTTCCTGATGGTTCT
>Seq4_CH_M04376:201:000000000-BPY8V:1:1102:23908:24442_1:N:0:TCAGGCGA+TCTCTCCG
TGTGTACCTTCACCCACTTGCAGTTCAGATATAGCCGCGAACCTTTGACCAGCTTGAACCACAATACCCATTAATTGTAACAGAGTTCCTGATGGGTCT
>Seq4_CH_M04376:201:000000000-BPY8V:1:1102:23711:24500_1:N:0:TCAGGCGA+TCTCTCCG
TGTGTACCTTCACCCACTTGCAGTTCAGATATAGCCGCGAACCTTTGACCAGCTTGAACCACAATACCCATTAATTGTAACAGAGTTCCTGATGGTTCT
>Seq4_CH_M04376:201:000000000-BPY8V:1:1102:17858:24511_1:N:0:TCAGGCGA+TCTCTCCG
TGTGTACCTTCACCCACTTGCAATTCAGATATAGCCGCGAACCTTTGACCAGCTTGAACCACAATACCCATTAATTGTAACAGAGTTCCTGATGGTTCT
>Seq4_CH_M04376:201:000000000-BPY8V:1:1102:9120:24514_1:N:0:TCAGGCGA+TCTCTCCG
TGTGTGCCTTACCCACTTGCAGTTCAGATATAGCCGCGAACCTTTGACCAGCTTGAACCACAATACCCATTAATTGTAACAGAGTTCCTGATGGTTCT
>Seq4_CH_M04376:201:000000000-BPY8V:1:1102:10804:24535_1:N:0:TCAGGCGA+TCTCTCCG
TGTGTACCTTCACCCACTTGCAATTCAGATATAGCCGCGAACCTTTGACCAGCTTGAACCACAATACCCATTAATTGTAACAGAGTTCCTGATGGTTCT
>Seq4_CH_M04376:201:000000000-BPY8V:1:1102:23339:24540_1:N:0:TCAGGCGA+TCTCTCCG
TGTGTACCTTCACCCACTTGCAGTTCAGATATAGCCGCGAACCTTTGACCAGCTTGAACCACAATACCCATTAATTGTAACAGAGTTCCTGATGGTTCT
>Seq4_CH_M04376:201:000000000-BPY8V:1:1102:17831:24542_1:N:0:TCAGGCGA+TCTCTCCG
TGTGTACCTTCACCCACTTGCAATTCAGATATAGCCGCGAACCTTTGACCAGCTTGAACCACAATACCCATTAATTGTAACAGAGTTCCTGATGGTTCT
>Seq4_CH_M04376:201:000000000-BPY8V:1:1102:20006:24617_1:N:0:TAAGGCGA+TCTCTCCG
TGTGTACCTTCACCCACTTGCAGTTCAGATATAGCCGCGAACCTTTGACCAGCTTGAACCACAATACCCATTAATTGTAACAGAGTTCCTGATGGTTCT
>Seq4_CH_M04376:201:000000000-BPY8V:1:1102:20019:24629_1:N:0:TAAGGCGA+TCTCTCCG
TGTGTACCTTCACCCACTTGCAGTTCAGATATAGCCGCGAACCTTTGACCAGCTTGAACCACAATACCCATTAATTGTAACAGAGTTCCGGATGGTTCT
>Seq4_CH_M04376:201:000000000-BPY8V:1:1102:12873:24649_1:N:0:TAAGGCGA+TCTCTCCG
TGTGTACCTTCACCCACTTGCAATTCAGATATAGCCGCGAACCTTTGACCAGCTTGAACCACAATACCCATTAATTGTAACAGAGTTCCTGATGGTTCT
>Seq4_CH_M04376:201:000000000-BPY8V:1:1102:9706:24708_1:N:0:TCAGGCGA+TCTCTCCG
TGTGTACCTTCACCCACTTGCAATTCAGATATAGCCGCGAACCTTTGACCAACTTGAACCACAATACCCATTAATTGTAACAGAGTTCCTGATGGTTCT
>Seq4_CH_M04376:201:000000000-BPY8V:1:1102:9140:24739_1:N:0:TCAGGCGA+TCTCTCCG
TGTGTACCTTCACCCACTTGCAGTTCAGATATAGCCGCGAACCTTTGACCAGCTTGAACCACAATACCCATTAATTGTAACAGAGTTCCTGATGGTTCT
>Seq4_CH_M04376:201:000000000-BPY8V:1:1102:8088:24748_1:N:0:TAAGGCGA+TCTCTCCG
TGTGTACCTTCACCCACTTGCAGTTCAGATATAGCCGCGAACCTTTGACCAGCTTGAACCACAATACCCATTAATTGTAACAGAGTTCCTGATGGTTCT
>Seq4_CH_M04376:201:000000000-BPY8V:1:1102:17964:24756_1:N:0:TCAGGCGA+TCTCTCCG
TGTGTACCTTCACCCACTTGCAATTCAGATATAGCCGCGAACCTTTGACCAGCTTGAACCACAATACCCATTAATTGTAACAGAGTTCCTGATGGTTCT
>Seq4_CH_M04376:201:000000000-BPY8V:1:1102:20645:24838_1:N:0:TAAGGCGA+TCTCTCCG
TGTGTACCTTCACCCACTTGCAATTCAGATATAGCCGCGAACCTTTGACCAGCTTGAACCACAATACCCATTAATTGTAACAGAGTTCCTGATGGTTCT
>Seq4_CH_M04376:201:000000000-BPY8V:1:1102:14035:24843_1:N:0:TAAGGCGA+TCTCTCCG
TGTGTACCTTCACCCACTTGCAGTTCAGATATAGCCGCGAACCTTTGACCAGCTTGAACCACAATACCCATTAATTGTAACAGAGTTCCTGATGGTTCT
>Seq4_CH_M04376:201:000000000-BPY8V:1:1102:22678:24885_1:N:0:TCAGGCGA+TCTCTCCG
TGTGTACCTTCACCCACTTGCAATTCAGATATAGCCGCGAATCTTTGACCAGCTTGAACCACAATACCCATTAATTGTAACAGAGTTCCTGATGGTTCT
>Seq4_CH_M04376:201:000000000-BPY8V:1:1102:13645:24938_1:N:0:TAAGGCGA+TCTCTCCG
TGTGTACCGTCACCCACTTGCAGTTCAGATATAGCCGCGAACCTTTGACCAGCTTGAACCACAATACCCATTAATTGTAACAGAGTTCCTGATGGTTCT
>Seq4_CH_M04376:201:000000000-BPY8V:1:1102:16173:24956_1:N:0:TAAGGCGA+TCTCTCCG
TGTGTACCTTCACCCACTTGCAATTCAGATATAGCCGCGAACCTTTGACCAGCTTGAACCACAATACCCATTAATTGTAACAGAGTTCCTGATGGTTCT
>Seq4_CH_M04376:201:000000000-BPY8V:1:1102:14463:25002_1:N:0:TAAGGCGA+TCTCTCCG
TGTGTACCTTCACCCACTTGCAATTCAGATATAGCCGCGAACCTTTGACCAGCTTGAACCACAATACCCATTAATTGTAACAGAGTTCCTGATGGTTCT
>Seq4_CH_M04376:201:000000000-BPY8V:1:1102:23052:25074_1:N:0:TCAGGCGA+TCTCTCCG
TGTGTACCTTCACCCACTTGCAATTCAGATATAGCCGCGAACCTTTGACCAGCTTGAACCACAATACCCATTAATTGTAACAGAGTTCCTGATGGTTCT
>Seq4_CH_M04376:201:000000000-BPY8V:1:2115:14025:1415_1:N:0:NAAGGCGA+NCTCTCCG
TGTGTACCTTCACCCACTTGCAGTTCAGATATAGCCGCGAACCTTTGACCAGCTTGAACCACAATACCCATTAATTGTACCAGAGTTCCTGATGGTTCT
>Seq4_CH_M04376:201:000000000-BPY8V:1:2115:15066:1499_1:N:0:NAAGGCGA+TCTCTCCG
TGTGTACCTTCACCCACTTGCAGTTCAGATATAGCCGCGAACCTTTGACCAGCTTGAACCACAATACCCATTAATTGTAACAGAGTTCCTGATGGTTCT
>Seq4_CH_M04376:201:000000000-BPY8V:1:2115:12680:1532_1:N:0:NAAGGCGA+TCTCTCCG
TGTGTACCTTCACCCACTTGCAATTCAGATATAGCCGCGAACCTTTGACCAGCTTGAACCACAATACCCATTAATTGTAACAGAGTTCCTGATGGTTCT
>Seq4_CH_M04376:201:000000000-BPY8V:1:2115:13563:1544_1:N:0:NAAGGCGA+TCTCTCCG
TGTGTACCTTCACCCACTTGCAGTTCAGATATAGCCGCGAACCTTTGACCAGCTTGAACCACAATACCCATTAATTGTAACAGAGTTCCTGATGGTTCT
>Seq4_CH_M04376:201:000000000-BPY8V:1:2115:19078:1558_1:N:0:NAAGGCGA+TCTCTCCG
TGTGTACCTTCACCCACTTGCAATTCAGATATAGCCGCGAACCTTTGACCAGCTTGAACCACAATACCCATTAATTGTAACAGAGTTCCTGATGGTTCT
>Seq4_CH_M04376:201:000000000-BPY8V:1:2115:17840:1565_1:N:0:TAAGGCGA+TCTCTCCG
TGTGTAACCTTCACCCACTTGCAGTTCAGATATAGCCGCGAACCTTTGACCAGCTTGAACCACAATACCCATTAATTGTAACAGAGTTCCTGATGGTTCT
>Seq4_CH_M04376:201:000000000-BPY8V:1:2115:23309:1612_1:N:0:TAAGGCGA+TCTCTCCG
TGTGTACCTTCACCCACTTGCAATTCAGATATAGCCGCGAACCTTTGACCAGCTTGAACCACAATACCCATTAATTGTAACAGAGTTCCTGATGGTTCT
>Seq4_CH_M04376:201:000000000-BPY8V:1:2114:16008:2504_1:N:0:TAAGGCGA+TCTCTCCG
TGTGTACCTTCCCCAACTTGCAATTCAGATATAGCCGCGAACCTTTGACCAGCTTGAACCACAATACCCATTAATTGTAACAGAGTTCCTGATGGTTCT
>Seq4_CH_M04376:201:000000000-BPY8V:1:2114:24097:2527_1:N:0:TAAGGCGA+TCTCTCCG
TGTGTACCTTCACCCACTTGCAATTCAGATATAGCCGCGAACCTTTGACCAGCTTGAACCACAATACCCATTAATTGTAACAGAGTTCCTGATGGTTCT
>Seq4_CH_M04376:201:000000000-BPY8V:1:2114:14547:2544_1:N:0:TCAGGCGA+TCTCTCCG
TGTGTACCTTCACCCACTTGCAATTCAGATATAGCCGCGAACCTTTGACCAGCTTGAACCACAATACCCATTAATTGTAACAGAGTTCCTGATGGTTCT
>Seq4_CH_M04376:201:000000000-BPY8V:1:2114:22876:2557_1:N:0:TAAGGCGA+TCTCTCCG
TGTGTACCTTCACCCACTTGCAGTTCAGATATAGCCGCGAACCTTTGACCAGCTTGAACCACAATACCCATTAATTGTAACAGAGTTCCTGATGGTTCT
>Seq4_CH_M04376:201:000000000-BPY8V:1:2114:14975:2562_1:N:0:TCAGGCGA+TCTCTCCG
TGTGTACCTTCACCCACTTGCAATTCAGATATAGCCGCGAACCTTTGACCAGCTTGAACCACAATACCCATTAATTGTAACAGAGTTCCTGATGGTTCT
>Seq4_CH_M04376:201:000000000-BPY8V:1:2114:14430:2650_1:N:0:TCAGGCGA+TCTCTCCG
TGTGTACCTTCACCCACTTGCAATTCAGATATAGCCGCGAACCTTTGACCAGCTTGAACCACAATACCCATTAATTGTAACAGAGTTCCTGATGGTTCT
>Seq4_CH_M04376:201:000000000-BPY8V:1:2114:12420:2706_1:N:0:TAAGGCGA+TCTCTCCG
TGTGGACCTTCACCCACTTGCAATTCAGATATAGCCGCGAACCTTTGACCAGCTTGAACCACAATACCCATTAATTGTAACAGAGTTCCTGATGGTTCT
>Seq4_CH_M04376:201:000000000-BPY8V:1:2114:12321:2737_1:N:0:TAAGGCGA+TCTCTCCG
TGTGTACCTTCACCCACTTGCAATTCAGATATAGCCGCGAACCTTTGACCAGCTTGAACCACAATACCCATTAATTGTAACAGAGTTCCTGATGGTTCT
>Seq4_CH_M04376:201:000000000-BPY8V:1:2114:12596:2753_1:N:0:TAAGGCGA+TCTCTCCG
TGTGTACCTTCACCCACTTGCAGTTCAGATATAGCCGCGAACCTTTGACCAGCTTGAACCACAATACCCATTAATTGTAACAGAGTTCCTGATGGTTCT
>Seq4_CH_M04376:201:000000000-BPY8V:1:2114:23543:2816_1:N:0:TAAGGCGA+TCTCTCCG
TGTGTACCTTCACCCACTTGCAGTTCAGATATAGCCGCGAACCTTTGACCAGCTTGAACCACAATACCCATTAATTGTAACAGAGTTCCTGATGGTTCT
>Seq4_CH_M04376:201:000000000-BPY8V:1:2114:15467:2820_1:N:0:TCAGGCGA+TCTCTCCG
TGTGTACCTTCACCCACTTGCAATTCAGATATAGCCGCGAACCTTTGACCAGCTTGAACCACAATACCCATTAATTGTAACAGAGTTCCTGATGGTTCT
>Seq4_CH_M04376:201:000000000-BPY8V:1:2114:10234:2852_1:N:0:TAAGGCGA+TCTCTCCG
TGTGTACCTTCACCCACTTGCAGTTCAGATATAGCCGCGAACCTTTGACCAGCTTGAACCACAATACCCATTAATTGTAACAGAGTTCCTGATGGTTCT
>Seq4_CH_M04376:201:000000000-BPY8V:1:2114:24824:2891_1:N:0:TAAGGCGA+TCTCTCCG
TGTGTACCTTCACCCACTTGCAATTCAGATATAGCCGCGAACCTTTGACCAGCTTGAACCACAATACCCATTAATTGTAACAGAGTTCCTGATGGTTCT
>Seq4_CH_M04376:201:000000000-BPY8V:1:2114:10532:2894_1:N:0:TAAGGCGA+TCTCTCCG
TGTGTACCTTCACCCACTTGCAATTCAGATATAGCCGCGAACCTTTGACCAGCTTGAACCACAATACCCATTAATTGTAACAGAGTTCCTGATGGTTCT
>Seq4_CH_M04376:201:000000000-BPY8V:1:2114:16068:3025_1:N:0:TAAGGCGA+TCTCTCCG
TGTGTACCTTCACCCACTTGCAATTCAGATATAGCCGCGAACCTTTGACCAGCTTGAACCACAATACCCATTAATTGTAACAGAGTTCCTGATGGTTCT
>Seq4_CH_M04376:201:000000000-BPY8V:1:2114:24845:3063_1:N:0:TAAGGCGA+TCTCTCCG
TGTGTACCTTCACCCACTTGCAATTCAGATATAGCCGCGAACCTTTGACCAGCTTGAACCACAATACCCATTAATTGTAACAGAGTTCCTGATGGTTCT
>Seq4_CH_M04376:201:000000000-BPY8V:1:2114:14911:3116_1:N:0:TCAGGCGA+TCTCTCCG
TGTGTACCTTCACCCACTTGCAATTCAGATATAGCCGCGAACCTTTGGCCAGCTTGAACCACAATACCCATTAATTGTAACAGAGTTCCTGATGGTTCT
>Seq4_CH_M04376:201:000000000-BPY8V:1:2114:7291:3155_1:N:0:TAAGGCGA+TCTCTCCG
TGTGTACCTTCACCCACTTGCAGTTCAGATATAGCCGCGAACCTTTGACCAGCTTGAACCACAATACCCATTAATTGTAACAGAGTTCCTGATGGTTCT
>Seq4_CH_M04376:201:000000000-BPY8V:1:2114:15377:3232_1:N:0:TCAGGCGA+TCTCTCCG
TGTGTACCTTCACCCACTTGCAGTTCAGATATAGCCGCGAACCTTTGACCAGCTTGAACCACAATACCCATTAATTGTAACAGAGTTCCTGATGGTTCT
>Seq4_CH_M04376:201:000000000-BPY8V:1:2114:8279:3297_1:N:0:TAAGGCGA+TCTCTCCG
TGTGTACCTTCACCCACTTGCAATTCAGATATAGCCGCGAACCTTTGACCAGCTTGAACCACAATACCCATTAATTGTAACAGAGTTCCTGATGGTTCT
>Seq4_CH_M04376:201:000000000-BPY8V:1:2114:16049:3318_1:N:0:TAAGGCGA+TCTCTCCG
TGTGTACCTTCACCCACTTGCAATTCAGATATAGCCGCGAACCTTTGACCAGCTTGAACCACAATACCCATTAATTGTAACAGAGTTCCTGATGGTTCT
>Seq4_CH_M04376:201:000000000-BPY8V:1:2114:18456:3325_1:N:0:TAAGGCGA+TCTCTCCG
TGTGTACCTTCACCCACTTGCAATTCAGATATAGCCGCGAACCTTTGACCAGCTTGAACCACAATACCCATTAATTGTAACAGAGTTCCTGATGGTTCT
>Seq4_CH_M04376:201:000000000-BPY8V:1:2114:24886:3488_1:N:0:TAAGGCGA+TCTCTCCG
TGTGTACCTTCACCCACTTGCAATTCAGATATAGCCGCGAACCTTTGACCAGCTTGAACCACAATACCCATTAATTGTAACAGAGTTCCTGATGGTTCT
>Seq4_CH_M04376:201:000000000-BPY8V:1:2114:22498:3504_1:N:0:TAAGGCGA+TCTCTCCG
TGTGTACCTTCACCCACTTGCAATTCAGATATAGCCGCGAACCTTTGACCAGCTTGAACCACAATACCCATTAATTGTAACAGAGTTCCTGATGGTTCT
>Seq4_CH_M04376:201:000000000-BPY8V:1:2114:9443:3507_1:N:0:TAAGGCGA+TCTCTCCG
TGTGTACCTTCACCCACTTGCAATTCAGATATAGCCGCGAACCTTTGACCAGCTTGAACCACAATACCCATTAATTGTAACAGAGTTCCTGATGGTTCT
>Seq4_CH_M04376:201:000000000-BPY8V:1:2114:12753:3590_1:N:0:TAAGGCGA+TCTCTCCG
TGTGTACCTTCACCCACTTGCAATTCAGATATAGCCGCGAACCTTTGACCAGCTTGAACCACAATACCCATTAATTGTAACAGAGTTCCTGATGGTTCT
>Seq4_CH_M04376:201:000000000-BPY8V:1:2114:23925:3596_1:N:0:TAAGGCGA+TCTCTCCG
TGTGTACCTTCACCCACTTGCAATTCAGATATAGCCGCGAACCTTTGACCAGCTTGAACCACAATACCCATTAATTGTAACAGAGTTCCTGATGGTTCT
>Seq4_CH_M04376:201:000000000-BPY8V:1:2114:10805:3651_1:N:0:TAAGGCGA+TCTCTCCG
TGTGTACCTTCACCCACTTGCAATTCAGATATAGCCGCGAACCTTTGACCAGCTTGAACCACAATACCCATTAATTGTAACAGAGTTCCTGATGGTTCT
>Seq4_CH_M04376:201:000000000-BPY8V:1:2114:25763:3682_1:N:0:TAAGGCGA+TCTCTCCG
TGTGTACCTTCACCCACTTGCAATTCAGATATAGCCGCGAACCTTTGACCAGCTTGAACCACAATACCCATTAATTGTAACAGAGTTCCTGATGGTTCT
>Seq4_CH_M04376:201:000000000-BPY8V:1:2114:18221:3699_1:N:0:TAAGGCGA+TCTCTCCG
TGTGTACCTTCACCCACTTGCAATTCAGATATAGCCGCGAACCTTTGACCAGCTTGAACCACAATACCCATTAATTGTAACAGAGTTCCTGATGGTTCT
>Seq4_CH_M04376:201:000000000-BPY8V:1:2114:19163:3701_1:N:0:TAAGGCGA+TCTCTCCG
TGTGTACCTTCACCCACTTGCAGTTCAGATATAGCCGCGAACCTTTGACCAGCTTGAACCACAATACCCATTAATTGTAACAGAGTTCCTGATGGTTCT
>Seq4_CH_M04376:201:000000000-BPY8V:1:2114:18648:3723_1:N:0:TAAGGCGA+TCTCTGCG
TGTGTACCTTCACCCACTTGCAATTCAGATATAGCCGCGAACCTTTGACCAGCTTGAACCACAATACCCATTAATTGTAACAGAGTTCCTGATGGTTCT
>Seq4_CH_M04376:201:000000000-BPY8V:1:2114:6700:3768_1:N:0:TAAGGCGA+TCTCTCCG
TGTGTACCTTCACCCACTTGCAATTCAGATATAGCCGCGAACCTTTGACCAGCTTGAACCACAATACCCATTAATTGTAACAGAGTTCCTGATGGTTCT
>Seq4_CH_M04376:201:000000000-BPY8V:1:2114:7866:3776_1:N:0:TAAGGCGA+TCTCTCCG
TGTGTACCTTCACCCACTTGCAGTTCAGATATAGCCGCGAACCTTTGACCAGCTTGAACCACAATACCCATTAATTGTAACAGAGTTCCTGATGGTTCT
>Seq4_CH_M04376:201:000000000-BPY8V:1:2114:24217:3789_1:N:0:TAAGGCGA+TCTCTCCG
TGTGTACCTTCACCCACTTGCAGTTCAGATATAGCCGCGAACCTTTGACCAGCTTGAACCACAATACCCATTAATTGTAACAGAGTTCCTGATGGTTCT
>Seq4_CH_M04376:201:000000000-BPY8V:1:2114:18258:3834_1:N:0:TAAGGCGA+TCTCTCCG
TGTGGACCTTCACCCACTTGCAGTTCAGATATAGCCGCGAACCTTTGACCAGCTTGAACCACAATACCCATTAATTGTAACAGAGTTCCTGATGGTTCT
>Seq4_CH_M04376:201:000000000-BPY8V:1:2114:9099:3873_1:N:0:TAAGGCGA+TCTCTCCG
TGTGTACCTTCACCCACTTGCAATTCAGATATAGCCGCGAACCTTTGACCGGCTTGAACCACAATACCCATTAATTGTAACAGAGTTCCTGATGGTTCT
>Seq4_CH_M04376:201:000000000-BPY8V:1:2114:23320:3897_1:N:0:TAAGGCGA+TCTCTCCG
TGTGTACCTTCACCCACTTGCAGTTCAGATATAGCCGCGAACCTTTGACCAGCTTGAACCACAATACCCATTAATTGTAACAGAGTTCCTGATGGTTCT
>Seq4_CH_M04376:201:000000000-BPY8V:1:2114:10608:3927_1:N:0:TAAGGCGA+TCTCTCCG
TGTGTACCTTCACCCACTTGCAATTCAGATATAGCCGCGAACCTTTGACCAGCTTGAACCACAATACCCATTAATTGTAACAGAGTTCCTGATGGTTCT
>Seq4_CH_M04376:201:000000000-BPY8V:1:2114:6493:3931_1:N:0:TAAGGCGA+TCTCTCCG
TGTGTACCTTCACCCACTTGCAATTCAGATATAGCCGCGAACCTTTGACCAGCTTGAACCACAATACCCATTAATTGTAACAGAGTTCCTGATGGTTCT
>Seq4_CH_M04376:201:000000000-BPY8V:1:2114:17899:3951_1:N:0:TAAGGCGA+TCTCTCCG
TGTGTACCTTCACCCACTTGCAGTTCAGATATAGCCGCGAACCTTTGACCAGCTTGAACCACAATACCCATTAATTGTAACAGAGTTCCTGATGGTTCT
>Seq4_CH_M04376:201:000000000-BPY8V:1:2114:18377:3953_1:N:0:TAAGGCGA+TCTCTCCG
TGTGTACCTTCACCCACTTGCAGTTCAGATATAGCCGCGAACCTTTGACCAGCTTGAACCACAATACCCATTAATTGTAACAGAGTTCCTGATGGTTCT
>Seq4_CH_M04376:201:000000000-BPY8V:1:2114:11255:3982_1:N:0:TAAGGCGA+TCTCTCCG
TGTGTACCTTCACCCACTTGCAATTCAGATATAGCCGCGAACCTTTGACCAGCTTGAACCACAATACCCATTAATTGTAACAGAGTTCCTGATGGTTCT
>Seq4_CH_M04376:201:000000000-BPY8V:1:2114:9789:3984_1:N:0:TAAGGCGA+TCTCTCCG
TGTGTACCTTCACCCACTTGCAATTCAGATATAGCCGCGAACCTTTGACCAGCTTGAACCACAATACCCATTAATTGTAACAGAGTTCCTGATGGTTCT
>Seq4_CH_M04376:201:000000000-BPY8V:1:2114:24604:4017_1:N:0:TAAGGCGA+TCTCTCCG
TGTGTACCTTCACCCACTTGCAATTCAGATATAGCCGCGAACCTTTGACCAGCTTGAACCACAATACCCATTAATTGTAACAGAGTTCCTGATGGTTCT
>Seq4_CH_M04376:201:000000000-BPY8V:1:2114:14770:4026_1:N:0:TCAGGCGA+TCTCTCCG
TGTGTACCTTCACCCACTTGCAATTCAGATATAGCCGCGAACCTTTGACCAGCTTGAACCACAATACCCATTAATTGTAACAGAGTTCCTGATTTCT
>Seq4_CH_M04376:201:000000000-BPY8V:1:2114:13170:4048_1:N:0:TAAGGCGA+TCTCTCCG
TGTGTACCTTCACCCACTTGCAATTCAGATATAGCCGCGAACCTTTGACCAGCTTGAACCACAATACCCATTAATTGTAACAGAGTTCCTGATGGTTCT
>Seq4_CH_M04376:201:000000000-BPY8V:1:2114:12528:4055_1:N:0:TAAGGCGA+TCTCTCCG
TGTGTACCTTCACCCACTTGCAATTCAGATATAGCCGCGAACCTTTGACCAGCTTGAACCACAATACCCATTAATTGTAACAGAGTTCCTGATGGTTCT
>Seq4_CH_M04376:201:000000000-BPY8V:1:2114:24072:4127_1:N:0:TAAGGCGA+TCTCTCCG
TGTGTACCTTCACCCACTTGCAATTCAGATATAGCCGCGAACCTTTGACCAGCTTGAACCACAATACCCATTAATTGTAACAGAGTTCCTGATGGTTCT
>Seq4_CH_M04376:201:000000000-BPY8V:1:2114:11214:4173_1:N:0:TAAGGCGA+TCTCTCCG
TGTGTACCTTCACCCACTTGCAGTTCAGATATAGCCGCGAACCTTTGACCAGCTTGAACCACAATACCCATTAATTGTAACAGAGTTCCTGATGGTTCT
>Seq4_CH_M04376:201:000000000-BPY8V:1:2114:17754:4265_1:N:0:TAAGGCGA+TCTCTCCG
TGTGTACCTTCACCCACTTGCAGTTCAGATATAGCCGCGAACCTTTGACCAGCTTGAACCACAATACCCATTAATTGTAACAGAGTTCCTGATGGTTCT
>Seq4_CH_M04376:201:000000000-BPY8V:1:2114:5607:4285_1:N:0:TAAGGCGA+TCTCTCCG
TGTGTACCTTCACCCACTTGCAATTCAGATATAGCCGCGAACCTTTGACCAGCTTGAACCACAATACCCATTAATTGTAACAGAGTTCCTGATGGTTCT
>Seq4_CH_M04376:201:000000000-BPY8V:1:2114:18845:4286_1:N:0:TAAGGCGA+TCTCTCCG
TGTGTACCTTCACCCACTTGCAATTCAGATATAGCCGCAAACCTTTGACCAGCTTGAACCACAATACCCATTAATTGTAACAGAGTTCCTGATGGTTCT
>Seq4_CH_M04376:201:000000000-BPY8V:1:2114:5625:4293_1:N:0:TAAGGCGA+TCTCTCCG
TGTGTACCTTCACCCACTTGCAATTCAGATATAGCCGCGAACCTTTGACCAGCTTGAACCACAATACCCATTAATTGTAACAGAGTTCCTGATGGTTCT
>Seq4_CH_M04376:201:000000000-BPY8V:1:2114:12577:4305_1:N:0:TAAGGCGA+TCTCTCCG
TGTGTACCTTCACCCACTTGCAATTCAGATATAGCCGCGAACCTTTGACCAGCTTGAACCACAATACCCATTAATTGTAACAGAGTTCCTGATGGTTCT
>Seq4_CH_M04376:201:000000000-BPY8V:1:2114:13258:4323_1:N:0:TAAGGCGA+TCTCTCCG
TGTGTACCTTCACCCACTTGCAATTCAGATATAGCCGCGAACCTTTGACCAGCTTGAACCACAATACCCATTAATTGTAACAGAGTTCCTGATGGTTCT
>Seq4_CH_M04376:201:000000000-BPY8V:1:2114:24806:4381_1:N:0:TAAGGCGA+TCTCTCCG
TGTGTACCTTCACCCACTTGCAATTCAGATATAGCCGCGAACCTTTGACCAGCTTGAACCACAATACCCATTAATTGTAACAGAGTTCCTGATGGTTCT
>Seq4_CH_M04376:201:000000000-BPY8V:1:2114:14664:4383_1:N:0:TCAGGCGA+TCTCTCCG
TGTGTACCTTCACCCACTTGCAGTTCAGATATAGCCGCGAACCTTTGACCAGCTTGAACCACAATACCCATTAATTGTAACAGAGTTCCTGATGGTTCT
>Seq4_CH_M04376:201:000000000-BPY8V:1:2114:13425:4414_1:N:0:TAAGGCGA+TCTCTCCG
TGTGTACCTTCACCCACTTGCAATTCAGATATAGCCGCGAACCTTTGACCAGCTTGAACCACAATACCCATTAATTGTAACAGAGTTCCTGATGGTTCT
>Seq4_CH_M04376:201:000000000-BPY8V:1:2114:21284:4428_1:N:0:TAAGGCGA+TCTCTCCG
TGTGTACCTTCACCCACTTGCAGTTCAGATATAGCCGCGAACCTTTGACCAGCTTGAACCACAATACCCATTAATTGTAACAGAGTTCCTGATGGTTCT
>Seq4_CH_M04376:201:000000000-BPY8V:1:2114:22368:4430_1:N:0:TAAGGCGA+TCTCTCCG
TGTGTACCTTCACCCACTTGCAATTCAGATATAGCCGCGAATCTTTGACCAGCTTGAACCACAATACCCATTAATTGTAACAGAGTTCCTGATGGTTCT
>Seq4_CH_M04376:201:000000000-BPY8V:1:2114:7918:4433_1:N:0:TAAGGCGA+TCTCTCCG
TGTGTACCTTCACCCACTTGCAGTTCAGATATAGCCGCGAACCTTTGACCAGCTTGAACCACAATACCCATTAATTGTAACAGAGTTCCTGATGGTTCT
>Seq4_CH_M04376:201:000000000-BPY8V:1:2114:17235:4440_1:N:0:TAAGGCGA+TCTCTCCG
TGTGTACCTTCACCCACTTGCAATTCAGATATAGCCGCGAACCTTTGACCAGCTTGAACCACAATACCCATTAATTGTAACAGAGTTCCTGATGGTTCT
>Seq4_CH_M04376:201:000000000-BPY8V:1:2114:23706:4458_1:N:0:TAAGGCGA+TCTCTCCG
TGTGTACCTTCACCCACTTGCAATTCAGATATAGCCGCGAACCTTTGACCAGCTTGAACCACAATACCCATTAATTGTAACAGAGTTCCTGATGGTTCT
>Seq4_CH_M04376:201:000000000-BPY8V:1:2114:16910:4490_1:N:0:TAAGGCGA+TCTCTCCG
TGTGTACCTTCACCCACTTGCAGTTCAGATATAGCCGCGAACCTTTGACCAGCTTGAACCACAATACCCATTAATTGTAACAGAGTTCCTGATGGTTCT
>Seq4_CH_M04376:201:000000000-BPY8V:1:2114:18896:4504_1:N:0:TAAGGCGA+TCTCTCCG
TGTGTACCTTCACCCACTTGCAATTCAGATATAGCCGCGAACCTTTGACCAGCTTGAACCACAATACCCATTAATTGTAACAGAGTTCCTGATGGTTCT
>Seq4_CH_M04376:201:000000000-BPY8V:1:2114:21021:4506_1:N:0:TAAGGCGA+TCTCTCCG
TGTGTACCTTCACCCACTTGCAGTTCAGATATAGCCGCGAACCTTTGACCAGCTTGAACCACAATACCCATTAATTGTAACAGAGTTCCTGATGGTTCT
>Seq4_CH_M04376:201:000000000-BPY8V:1:2114:24167:4507_1:N:0:TAAGGCGA+TCTCTCCG
TGTGTACCTTCACCCACTTGCAATTCAGATATAGCCGCGAACCTTTGACCAGCTTGAACCACAATACCCATTAATTGTAACAGAGTTCCTGATGGTTCT
>Seq4_CH_M04376:201:000000000-BPY8V:1:2114:7843:4641_1:N:0:TAAGGCGA+TCTCTCCG
TGTGTACCTTCACCCACTTGCAGTTCAGATATAGCCGCGAACCTTTGACCAGCTTGAACCACAATACCCATTAATTGTAACAGAGTTCCTGATGGTTCT
>Seq4_CH_M04376:201:000000000-BPY8V:1:2114:22490:4667_1:N:0:TAAGGCGA+TCTCTCCG
TGTGTACCTTCACCCACTTGCAATTCAGATATAGCCGCGAACCTTTGACCAACTTGAACCACAATACCCATTAATTGTAACAGAGTTCCTGATGGTTCT
>Seq4_CH_M04376:201:000000000-BPY8V:1:2114:9844:4668_1:N:0:TAAGGCGA+TCTCTCCG
TGTGTACCTTCACCCACTTGCAGTTCAGATATAGCCGCGAACCTTTGACCAGCTTGAACCACAATACCCATTAATTGTAACAGAGTTCCTGACGGTTCT
>Seq4_CH_M04376:201:000000000-BPY8V:1:2114:11694:4674_1:N:0:TAAGGCGA+TCTCTCCG
TGTGTACCTTCACCCACTTGCAGTTCAGATATAGCCGCGAACCTTTGACCAGCTTGAACCACAATACCCATTAATTGTAACAGAGTTCCTGATGGTTCT
>Seq4_CH_M04376:201:000000000-BPY8V:1:2114:9685:4678_1:N:0:TAAGGCGA+TCTCTCCG
TGTGTACCTTCACCCACTTGCAATTCAGATATAGCCGCGAACCTTTGACCAGCTTGAACCACAATACCCATTAATTGTAACAGAGTTCCTGATGGTTCT
>Seq4_CH_M04376:201:000000000-BPY8V:1:2114:7579:4702_1:N:0:TAAGGCGA+TCTCTCCG
TGTGTACCTTCACCCACTTGCAATTCAGATATAGCCGCGAACCTTTGACCAGCTTGAACCACAATACCCATTAATTGTAACAGAGTTCCTGATGGTTCT
>Seq4_CH_M04376:201:000000000-BPY8V:1:2114:14126:4705_1:N:0:TCAGGCGA+TCTCTCCG
TGTGTACCTTCACCCACTTGCAATTCAGATATAGCCGCGAACCTTTGACCAGCTTGAACCACAATACCCATTAATTGTAACAGAGTTCCTGATGGTTCT
>Seq4_CH_M04376:201:000000000-BPY8V:1:2114:13431:4736_1:N:0:TAAGGCGA+TCTCTCCG
TGTGTACCTTCACCCACTTGCAATTCAGATATAGCCGCGAACCTTTGACCAGCTTGAACCACAATACCCATTAATTGTAACAGAGTTCCTGATGGTTCT
>Seq4_CH_M04376:201:000000000-BPY8V:1:2114:19517:4751_1:N:0:TAAGGCGA+TCTCTCCG
TGTGTACCTTCACCCACTTGCAATTCAGATATAGCCGCGAACCTTTGACCAGCTTGAACCACAATACCCATTAATTGTAACAGAGTTCCTGATGGTTCT
>Seq4_CH_M04376:201:000000000-BPY8V:1:2114:11428:4756_1:N:0:TAAGGCGA+TCTCTCCG
TGTGTACCTTCACCCACTTGCAGTTCAGATATAGCCGCGAACCTTTGACCAGCTTGAACCACAATACCCATTAATTGTAACAGAGTTCCTGATGGTTCT
>Seq4_CH_M04376:201:000000000-BPY8V:1:2114:15219:4772_1:N:0:TCAGGCGA+TCTCTCCG
TGTGTACCTTCACCCACTTGCAGTTCAGATATAGCCGCGAACCTTTGACCAGCTTGAACCACAATACCCATTAATTGTAACAGAGTTCCTGATGGTTCT
>Seq4_CH_M04376:201:000000000-BPY8V:1:2114:20701:4806_1:N:0:TAAGGCGA+TCTCTCCG
TGTGTACCTTCACCCACTTGCAGTTCAGATATAGCCGCGAACCTTTGACCAGCTTGAACCACAATACCCATTAATTGTAACAGAGTTCCTGATGGTTCT
>Seq4_CH_M04376:201:000000000-BPY8V:1:2114:18713:4953_1:N:0:TAAGGCGA+TCTCTCCG
TGTGTACCTTCACCCACTTGCAATTCAGATATAGCCGCGAACCTTTGACCAGCTTGAACCACAATACCCATTAATTGTAACAGAGTTCCTGATGGTTCT
>Seq4_CH_M04376:201:000000000-BPY8V:1:2114:18433:4995_1:N:0:TAAGGCGA+TCTCTCCG
TGTGTACCTTCACCCACTTGCAGTTCAGATATAGCCGCGAACCTTTGACCAGCTTGAACCACAATACCCATTAATTGTAACAGAGTTTCCTGATGGTTCT
>Seq4_CH_M04376:201:000000000-BPY8V:1:2114:24019:5005_1:N:0:TAAGGCGA+TCTCTCCG
TGTGTACCTTCACCCACTTGCAATTCAGATATAGCCGCGAACCTTTGACCAGCTTGAACCACAATACCCATTAATTGTAACAGAGTTCCTGATGGTTCT
>Seq4_CH_M04376:201:000000000-BPY8V:1:2114:23386:5023_1:N:0:TAAGGCGA+TCTCTCCG
TGTGTACCTTCACCCACTTGCAATTCAGATATAGCCGCGAACCTTTGACCAGCTTGAACCACAATACCCATTAATTGTAACAGAGTTCCTGATGGTTCT
>Seq4_CH_M04376:201:000000000-BPY8V:1:2114:18231:5024_1:N:0:TAAGGCGA+TCTCTCCG
TGTGTACCTTCACCCACTTGCAATTCAGATATAGCCGCGAACCTTTGACCAGCTTGAACCACAATACCCATTAATTGTAACAGAGTTCCTGATGGTTCT
>Seq4_CH_M04376:201:000000000-BPY8V:1:2114:5498:5075_1:N:0:TAAGGCGA+TCTCTCCG
TGTGTACCTTCACCCACTTGCAGTTCAGATATAGCCGCGAACCTTTGACCAGCTTGAACCACAATACCCATTAATTGTAACAGAGTTCCTGATGGTTCT
>Seq4_CH_M04376:201:000000000-BPY8V:1:2114:11118:5174_1:N:0:TAAGGCGA+TCTCTCCG
TGTGTACCTTCACCCACTTGCAATTCAGATATAGCCGCGAACCTTTGACCAGCTTGAACCACAATACCCATTAATTGTAACAGAGTTCCTGATGGTTCT
>Seq4_CH_M04376:201:000000000-BPY8V:1:2114:9981:5186_1:N:0:TAAGGCGA+TCTCTCCG
TGTGTACCTTCACCCACTTGCAATTCAGATATAGCCGCGAACCTTTGACCAGCTTGAACCACAATACCCATTAATTGTAACAGAGTTCCTGATGGTTCT
>Seq4_CH_M04376:201:000000000-BPY8V:1:2114:9448:5259_1:N:0:TAAGGCGA+TCTCTCCG
TGTGTACCTTCACCCACTTGCAGTTCAGATATAGCCGCGAACCTTTGACCAGCTTGAACCACAATACCCATTAATTGTAACAGAGTTCCTGATGGTTCT
>Seq4_CH_M04376:201:000000000-BPY8V:1:2114:6482:5268_1:N:0:TAAGGCGA+TCTCTCCG
TGTGTACCTTCACCCACTTGCAATTCAGATATAGCCGCGAACCTTTGACCAGCTTGAACCACAATACCCATTAATTGTAACAGAGTTCCTGATGGTTCT
>Seq4_CH_M04376:201:000000000-BPY8V:1:2114:15111:5298_1:N:0:TCAGGCGA+TCTCTCCG
TGTGTACCTTCACCCACTTGCAGTTCAGATATAGCCGCGAACCTTTGACCAGCTTGAACCACAATACCCATTAATTGTAACAGAGTTCCTGATGGTTCT
>Seq4_CH_M04376:201:000000000-BPY8V:1:2114:11948:5328_1:N:0:TAAGGCGA+TCTCTCCG
TGTGTACCTTCACCCACTTGCAGTTCAGATATAGCCGCGAACCTTTGACCAGCTTGAACCACAATACCCATTAATTGTAACAGAGTTCCTGATGGTTCT
>Seq4_CH_M04376:201:000000000-BPY8V:1:2114:7056:5345_1:N:0:TAAGGCGA+TCTCTCCG
TGTGTACCTTCACCCACTTGCAATTCAGATATAGCCGCGAACCTTTGACCAGCTTGAACCACAATACCCATTAATTGTAACAGAGTTCCTGATGGTTCT
>Seq4_CH_M04376:201:000000000-BPY8V:1:2114:16427:5350_1:N:0:TAAGGCGA+TCTCTCCG
TGTGTACCTTCACCCACTTGCAATTCAGATATAGCCGCGAACCTTTGACCAGCTTGAACCACAATACCCATTAATTGTAACAGAGTTCCTGATGGTTCT
>Seq4_CH_M04376:201:000000000-BPY8V:1:2114:6814:5354_1:N:0:TAAGGCGA+TCTCTCCG
TGTGTACCTTCACCCACTTGCAATTCAGATATAGCCGCGAACCTTTGACCAGCTTGAACCACAATACCCATTAATTGTAACAGAGTTCCTGATGGTTCT
>Seq4_CH_M04376:201:000000000-BPY8V:1:2114:19947:5357_1:N:0:TAAGGCGA+TCTCTCCG
TGTGTACCTTCACCCACTTGCAATTCAGATATAGCCGCGAACCTTTGACCAGCTTGAACCACAATACCCATTAATTGTAACAGAGTTCCTGATGGTTCT
>Seq4_CH_M04376:201:000000000-BPY8V:1:2114:17066:5371_1:N:0:TAAGGCGA+TCTCTCCG
TGTGTACCTTCACCCACTTGCAGTTCAGATATAGCCGCGAACCTTTGACCAGCTTGAACCACAATACCCATTAATTGTAACAGAGTTCCTGATGGTTCT
>Seq4_CH_M04376:201:000000000-BPY8V:1:2114:13156:5379_1:N:0:TAAGGCGA+TCTCTCCG
TGTGTACCTTCACCCACTTGCAATTCAGATATAGCCGCGAACCTTTGACCAGCTTGAACCACAATACCCATTAATTGTAACAGAGTTCCTGATGGTTCT
>Seq4_CH_M04376:201:000000000-BPY8V:1:2114:21617:5403_1:N:0:TAAGGCGA+TCTCTCCG
TGTGTACCTTCACCCACTTGCAATTCAGATATAGCCGCGAACCTTTGACCAGCTTGAACCACAATACCCATTAATTGTAACAGAGTTCCTGATGGTTCT
>Seq4_CH_M04376:201:000000000-BPY8V:1:2114:10917:5407_1:N:0:TAAGGCGA+TCTCTCCG
TGTGTACCTTCACCCACTTGCAATTCAGATATAGCCGCGAACCTTTGACCAGCTTGAACCACAATACCCATTAATTGTAACAGAGTTCCTGATGGTTCT
>Seq4_CH_M04376:201:000000000-BPY8V:1:2114:25142:5413_1:N:0:TAAGGCGA+TCTCTCCG
TGTGTACCTTCACCCACTTGCAATTCAGATATAGCCGCGAACCTTTGACCAGCTTGAACCACAATACCCATTAATTGTAACAGAGTTCCTGATGGTTCT
>Seq4_CH_M04376:201:000000000-BPY8V:1:2114:8860:5421_1:N:0:TAAGGCGA+TCTCTCCG
TGTGTACCTTCACCCACTTGCAATTCAGATATAGCCGCGAACCTTTGACCAGCTTGAACCACAATACCCATTAATTGTAACAGAGTTCCTGATGGTTCT
>Seq4_CH_M04376:201:000000000-BPY8V:1:2114:20600:5443_1:N:0:TAAGGCGA+TCTCTCCG
TGTGTACCTTCACCCACTTGCAATTCAGATATAGCCGCGAACCTTTGACCAGCTTGAACCACAATACCCATTAATTGTAACAGAGTTCCTGATGGTTCT
>Seq4_CH_M04376:201:000000000-BPY8V:1:2114:21207:5470_1:N:0:TAAGGCGA+TCTCTCCG
TGTGTACCTTCACCCACTTGCAGTTCAGATATAGCCGCGAACCTTTGACCAGCTTGAACCACAATACCCATTAATTGTAACAGAGTTCCTGATGGTTCT
>Seq4_CH_M04376:201:000000000-BPY8V:1:2114:11002:5479_1:N:0:TAAGGCGA+TCTCTCCG
TGTGTACCTTCACCCACTTGCAGTTCAGATATAGCCGCGAACCTTTGACCAGCTTGAACCACAATACCCATTAATTGTAACAGAGTTCCTGATGGTTCT
>Seq4_CH_M04376:201:000000000-BPY8V:1:2114:6056:5553_1:N:0:TAAGGCGA+TCTCTCCG
TGTGTACCTTCACCCACTTGCAATTCAGATATAGCCGCGAACCTTTGACCAGCTTGAACCACAATACCCATTAATTGTAACAGAGTTCCTGATGGTTCT
>Seq4_CH_M04376:201:000000000-BPY8V:1:2114:6530:5561_1:N:0:TAAGGCGA+TCTCTCCG
TGTGTACCTTCACCCACTTGCAATTCAGATATAGCCGCGAACCTTTGACCAGCTTGAACCACAATACCCATTAATTGTAACAGAGTTCCTGATGGTTCT
>Seq4_CH_M04376:201:000000000-BPY8V:1:2114:6498:5642_1:N:0:TAAGGCGA+TCTCTCCG
TGTGTACCTTCACCCACTTGCAATTCAGATATAGCCGCGAACCTTTGACCAGCTTGAACCACAATACCCATTAATTGTAACAGAGTTCCTGATGGTTCT
>Seq4_CH_M04376:201:000000000-BPY8V:1:2114:24929:5654_1:N:0:TAAGGCGA+TCTCTCCG
TGTGTACCTTCACCCACTTGCAATTCAGATATAGCCGCGAACCTTTGACCAGCTTGAACCACAATACCCATTAATTGTAACAGAGTTCCTGATGGTTCT
>Seq4_CH_M04376:201:000000000-BPY8V:1:2114:4969:5660_1:N:0:TAAGGCGA+TCTCTCCG
TGTGTACCTTCACCCACTTGCAATTCAGATATAGCCGCGAACCTTTGACCAGCTTGAACCACAATACCCATTAATTGTAACAGAGTTCCTGATGGTTCT
>Seq4_CH_M04376:201:000000000-BPY8V:1:2114:6883:5673_1:N:0:TAAGGCGA+TCTCTCCG
TGTGTACCTTCACCCACTTGCAATTCAGATATAGCCGCGAACCTTTGACCAGCTTGAACCACAATACCCATTAATTGTAACAGAGTTCCTGATGGATCT
>Seq4_CH_M04376:201:000000000-BPY8V:1:2114:20921:5674_1:N:0:TAAGGCGA+TCTCTCCG
TGTGTACCTTCACCCACTTGCAATTCAGATATAGCCGCGAACCTTTGACCAGCTTGAACCACAATACCCATTAATTGTAACAGAGTTCCTGATGGTTCT
>Seq4_CH_M04376:201:000000000-BPY8V:1:2114:18254:5719_1:N:0:TCAGGCGA+TCTCTCCG
TGTGTACCTTCACCACTTGCAGTTCAGATATAGCCGCGAACCTTTGACCAGCTTGAACCACAATACCCATTAATTGTAACAGAGTTCCTGATGGTTCT
>Seq4_CH_M04376:201:000000000-BPY8V:1:2114:14731:5748_1:N:0:TCAGGCGA+TCTCTCCG
TGTGTACCTTCACCCACTTGCAATTCAGATATAGCCGCGAACCTTTGACCAGCTTGAACCACAATACCCATTAATTGTAACAGAGTTCCTGATGGTTCT
>Seq4_CH_M04376:201:000000000-BPY8V:1:2114:7106:5752_1:N:0:TAAGGCGA+TCTCTCCG
TGTGTACCTTCACCCACTTGCAGTTCAGATATAGCCGCGAACCTTTGACCAGCTTGAACCACAATACCCATTAATTGTAACAGAGTTCCTGATGGTTCT
>Seq4_CH_M04376:201:000000000-BPY8V:1:2114:14345:5781_1:N:0:TCAGGCGA+TCTCTCCG
TGTGTACCTTCACCCACTTGCAATTCAGATATAGCCGCGAACCTTTGACCAGCTTGAACCACAATACCCATTAATTGTAACAGAGTTCCTGATGGTTCT
>Seq4_CH_M04376:201:000000000-BPY8V:1:2114:6063:5813_1:N:0:TAAGGCGA+TCTCTCCG
TGTGTACCTTCACCCACTTGCAGTTCAGATATAGCCGCGAACCTTTGACCAGCTTGAACCACAATACCCATTAATTGTAACAGAGTTCCTGATGGTTCT
>Seq4_CH_M04376:201:000000000-BPY8V:1:2114:20387:5831_1:N:0:TAAGGCGA+TCTCTCCG
TGTGTACCTTCACCCACTTGCAATTCAGATATAGCCGCGAACCTTTGACCAGCTTGAACCACAATACCCATTAATTGTAACAGAGTTCCTGATGGTTCT
>Seq4_CH_M04376:201:000000000-BPY8V:1:2114:26129:5853_1:N:0:TAAGGCGA+TCTCTCCG
TGTGTACCTTCACCCACTTGCAATTCAGATATAGCCGCGAACCTTTGACCAGCTTGAACCACAATACCCATTAATTGTAACAGAGTTCCTGATGGTTCT
>Seq4_CH_M04376:201:000000000-BPY8V:1:2114:5562:5865_1:N:0:TAAGGCGA+TCTCTCCG
TGTGTACCTTCACCCACTTGCAATTCAGATATAGCCGCGAACCTTTGACCAGCTTGAACCACAATACCCATTAATTGTAACAGAGTTCCTGATGGTTCT
>Seq4_CH_M04376:201:000000000-BPY8V:1:2114:25314:5873_1:N:0:TAAGGCGA+TCTCTCCG
TGTGTACCTTCACCCACTTGCAATTCAGATATAGCCGCGAACCTTTGACCAGCTTGAACCACAATACCCATTAATTGTAACAGAGTTCCTGATGGTTCT
>Seq4_CH_M04376:201:000000000-BPY8V:1:2114:10444:5908_1:N:0:TAAGGCGA+TCTCTCCG
TGTGTACCTTCACCCACTTGCAATTCAGATATAGCCGCGAACCTTTGACCAGCTTGAACCACAATACCCATTAATTGTAACAGAGTTCCTGATGGTTCT
>Seq4_CH_M04376:201:000000000-BPY8V:1:2114:12758:5923_1:N:0:TAAGGCGA+TCTCTCCG
TGTGTACCTTCACCCACTTGCAATTCAGATATAGCTGCGAACCTTTGACCAGCTTGAACCACAATACCCATTAATTGTAACAGAGTTCCTGATGGTTCT
>Seq4_CH_M04376:201:000000000-BPY8V:1:2114:20026:5942_1:N:0:TAAGGCGA+TCTCTCCG
TGTGTACCTTCACCCACTTGCAGTTCAGATATAGCCGCGAACCTTTGACCAGCTTGAACCACAATACCCATTAATTGTAACAGAGTTCCTGATGGTTCT
>Seq4_CH_M04376:201:000000000-BPY8V:1:2114:15499:5968_1:N:0:TCAGGCGA+TCTCTCCG
TGTGTACCTTCACCCACTTGCAATTCAGATATAGCCGCGAACCTTTGACCAGCTTGAACCACAATACCCATTAATTGTAACAGAGTTCCTGATGGTTCT
>Seq4_CH_M04376:201:000000000-BPY8V:1:2114:18802:5991_1:N:0:TAAGGCGA+TCTCTCCG
TGTGTACCTTCACCCACTTGCAATTCAGATATAGCCGCGAACCTTTGACCAGCGTGAACCACAATACCCATTAATTGTAACAGAGTTCCTGATGGTTCT
>Seq4_CH_M04376:201:000000000-BPY8V:1:2114:25529:6042_1:N:0:TAAGGCGA+TCTCTCCG
TGTGTACCTTCACCCACTTGCAATTCAGATATAGCCGCGAACCTTTGACCAGCTTGAACCACAATACCCATTAATTGTAACAGAGTTCCTGATGGTTCT
>Seq4_CH_M04376:201:000000000-BPY8V:1:2114:7748:6050_1:N:0:TAAGGCGA+TCTCTCCG
TGTGTACCTTCACCCACTTGCAATTCAGATATAGCCGCGAACCTTTGACCAGCTTGAACCACAATACCCATTAATTGTAACAGAGTTCCTGATGGTTCT
>Seq4_CH_M04376:201:000000000-BPY8V:1:2114:4720:6051_1:N:0:TAAGGCGA+TCTCTCCG
TGTGTACCTTCACCCACTTGCAATTCAGATATAGCCGCGAACCTTTGACCAGCTTGAACCACAATACCCATTAATTGTAACAGAGTTCCTGATGGTTCT
>Seq4_CH_M04376:201:000000000-BPY8V:1:2114:23257:6059_1:N:0:TAAGGCGA+TCTCTCCG
TGTGTACCTTCACCCACTTGCAATTCAGATATAGCCGCGAACCTTTGACCAGCTTGAACCACAATACCCATTAATTGTAACAGAGTTCCTGATGGTTCT
>Seq4_CH_M04376:201:000000000-BPY8V:1:2114:25979:6108_1:N:0:TAAGGCGA+TCTCTCCG
TGTGTACCTTCACCCACTTGCAATTCAGATATAGCCGCGAACCTTTGACCAGCTTGAACCACAATACCCATTAATTGTAACAGAGTTCCTGATGGTTCT
>Seq4_CH_M04376:201:000000000-BPY8V:1:2114:21234:6113_1:N:0:TAAGGCGA+TCTCTCCG
TGTGTACCTTCACCCACTTGCAATTCAGATATAGCCGCGAACCTTTGACCAGCTTGAACCACAATACCCATTAATTGTAACAGAGTTCCTGATGGTTCT
>Seq4_CH_M04376:201:000000000-BPY8V:1:2114:18462:6130_1:N:0:TAAGGCGA+TCTCTCCG
TGTGTACCTTCACCCACTTGCAATTCAGATATAGCCGCGAACCTTTGACCAGCTTGAACCACAATACCCATTAATTGTAACAGAGTTCCTGATGGTTCT
>Seq4_CH_M04376:201:000000000-BPY8V:1:2114:18462:6159_1:N:0:TAAGGCGA+TCTCTCCG
TGTGTACCTTCACCCACTTGCAGTTCAGATATAGCCGCGAACCTTTGACCAGCTTGAACCACAATACCCATTAATTGTAACAGAGTTCCTGATGGTTCT
>Seq4_CH_M04376:201:000000000-BPY8V:1:2114:13501:6177_1:N:0:TAAGGCGA+TCTCTCCG
TGTGTACCTTCACCCACTTGCAGTTCAGATATAGCCGCGAACCTTTGACCAGCTTGAACCACAATACCCATTAATTGTAACAGAGTTCCTGATGGTTCT
>Seq4_CH_M04376:201:000000000-BPY8V:1:2114:11090:6226_1:N:0:TAAGGCGA+TCTCTCCG
TGTGTACCTTCACCCACTTGCAATTCAGATATAGCCGCGAACCTTTGACCAGCTTGAACCACAATACCCATTAATTGTAACAGAGTTCCTGATGGTTCT
>Seq4_CH_M04376:201:000000000-BPY8V:1:2114:17660:6282_1:N:0:TAAGGCGA+TCTCTCCG
TGTGGACCTTCACCCACTTGCAGTTCAGATATAGCCGCGAACCTTTGACCAGCTTGAACCACAATACCCATTAATTGTAACAGAGTTCCTGATGGTTCT
>Seq4_CH_M04376:201:000000000-BPY8V:1:2114:18589:6296_1:N:0:TAAGGCGA+TCTCTCCG
TGTGTACCTTCACCCACTTGCAATTCAGATATAGCCGCGAACCTTTGACCAGCTTGAACCACAATACCCATTAATTGTAACAGAGTTCCTGATGGTTCT
>Seq4_CH_M04376:201:000000000-BPY8V:1:2114:20802:6312_1:N:0:TAAGGCGA+TCTCTCCG
TGTGTACCTTCACCCACTTGCAATTCAGATATAGCCGCGAACCTTTGACCAGCTTGAACCACAATACCCATTAATTGTAACAGAGTTCCTGATGGTTCT
>Seq4_CH_M04376:201:000000000-BPY8V:1:2114:12970:6313_1:N:0:TAAGGCGA+TCTCTCCG
TGTGTACCTTCACCACTTGCAATTCAGATATAGCCGCGAACCTTTGACCAGCTTGAACCACAATACCCATTAATTGTAACAGAGTTCCTGATGGTTCT
>Seq4_CH_M04376:201:000000000-BPY8V:1:2114:13980:6336_1:N:0:TCAGGCGA+TCTCTCCG
TGTGTACCTTCACCCACTTGCAATTCAGATATAGCCGCGAACCTTTGACCAGCTTGAACCACAATACCCATTAATTGTAACAGAGTTCCTGATGGTTCT
>Seq4_CH_M04376:201:000000000-BPY8V:1:2114:24599:6339_1:N:0:TAAGGCGA+TCTCTCCG
TGTGTACCTTCACCCACTTGCAATTCAGATATAGCCGCGAACCTTTGACCAGCTTGGACCACAATACCCATTAATTGTAACAGAGTTCCTGATGGTTCT
>Seq4_CH_M04376:201:000000000-BPY8V:1:2114:17011:6343_1:N:0:TAAGGCGA+TCTCTCCG
TGTGGACCTTCACCCACTTGCAATTCAGATATAGCCGCGAACCTTTGACCAGCTTGGACCACAATACCCATTAATTGTAACAGAGTTCCTGATGGTTCT
>Seq4_CH_M04376:201:000000000-BPY8V:1:2114:16693:6398_1:N:0:TAAGGCGA+TCTCTCCG
TGTGTACCTTCACCCACTTGCAATTCAGATATAGCCGCGAACCTTTGACCAGCTTGAACCACAATACCCATTAATTGTAACAGAGTTCCTGATGGTTCT
>Seq4_CH_M04376:201:000000000-BPY8V:1:2114:20631:6412_1:N:0:TAAGGCGA+TCTCTCCG
TGTGTACCTTCACCCACTTGCAATTCAGATATAGCCGCGAACCTTTGACCAGCTTGAACCACAATACCCATTAATTGTAACAGAGTTCCTGATGGTTCT
>Seq4_CH_M04376:201:000000000-BPY8V:1:2114:19272:6425_1:N:0:TAAGGCGA+TCTCTCCG
TGTGTACCTTCACCCACTTGCAATTCAGATATAGCCGCGAACCTTTGACCAGCTTGAACCACAATACCCATTAATTGTAACAGAGTTCCTGATGGTTCT
>Seq4_CH_M04376:201:000000000-BPY8V:1:2114:13333:6429_1:N:0:TAAGGCGA+TCTCTCCG
TGTGTACCTTCACCCACTTGCAGTTCAGATATAGCCGCGAACCTTTGACCAGCTTGAACCACAATACCCATTAATTGTAACAGAGTTCCTGATGGTTCT
>Seq4_CH_M04376:201:000000000-BPY8V:1:2114:23693:6483_1:N:0:TAAGGCGA+TCTCTCCG
TGTGTACCTTCACCCACTTGCAATTCAGATATAGCCGCGAACCTTTGACCAGCTTGAACCACAATACCCATTAATTGTAACAGAGTTCCTGATGGTTCT
>Seq4_CH_M04376:201:000000000-BPY8V:1:2114:10111:6543_1:N:0:TCAGGCGA+TCTCTCCG
TGTGTACCTTCACCCACTTGCAATTCAGATATAGCCGCGAACCTTTGACCAGCTTGAACCACAATACCCATTAATTGTAACAGAGTTCCTGATGGTTCT
>Seq4_CH_M04376:201:000000000-BPY8V:1:2114:20030:6555_1:N:0:TAAGGCGA+TCTCTCCG
TGTGGACCTTCACCCACTTGCAATTCAGATATAGCCGCGAACCTTTGCCCAGCTTGAACCACAATACCCATTAATTGTAACAGAGTTCCTGATGGTTCT
>Seq4_CH_M04376:201:000000000-BPY8V:1:2114:10805:6563_1:N:0:TCAGGCGA+TCTCTCCG
TGTGTACCTTCACCCACTTGCAGTTCAGATATAGCCGCGAACCTTTGACCCGCTTGAACCACAATACCCATTAATTGTAACAGAGTTCCTGATGGTTCT
>Seq4_CH_M04376:201:000000000-BPY8V:1:2114:14790:6564_1:N:0:TAAGGCGA+TCTCTCCG
TGTGTACCTTCACCCACTTGCAATTCAGATATAGCCGCGAACCTTTGACCAGCTTGAACCACAATACCCATTAATTGTAACAGAGTTCCTGATGGTTCT
>Seq4_CH_M04376:201:000000000-BPY8V:1:2114:7266:6568_1:N:0:TAAGGCGA+TCTCTCCG
TGTGTACCTTCACCCACTTGCAATTCAGATATAGCCGCGAATCTTTGACCAGCTTGAACCACAATACCCATTAATTGTAACAGAGTTCCTGATGGTTCT
>Seq4_CH_M04376:201:000000000-BPY8V:1:2114:21563:6569_1:N:0:TAAGGCGA+TCTCTCCG
TGTGTACCTTCACCCACTTGCAATTCAGATATAGCCGCGAACCTTTGACCAGCTTGAACCACAATACCCATTAATTGTAACAGAGTTCCTGATGGTTCT
>Seq4_CH_M04376:201:000000000-BPY8V:1:2114:13474:6593_1:N:0:TAAGGCGA+TCTCTCCG
TGTGTACCTTCACCCACTTGCAATTCAGATATAGCCGCGAACCTTTGACCAGCTTGAACCACAATACCCATTAATTGTAACAGAGTTCCTGATGGTTCT
>Seq4_CH_M04376:201:000000000-BPY8V:1:2114:12513:6596_1:N:0:TAAGGCGA+TCTCTCCG
TGTGTACCTTCACCCACTTGCAGTTCAGATATAGCCGCGAACCTTTGACCAGCTTGAACCACAATACCCATTAATTGTAACAGAGTTCCTGATGGTTCT
>Seq4_CH_M04376:201:000000000-BPY8V:1:2114:8805:6606_1:N:0:TCAGGCGA+TCTCTCCG
TGTGTACCTTCACCCACTTGCAGTTCAGATATAGCCGCGAACCTTTGACCAGCTTGAACCACAATACCCATTAATTGTAACAGAGTTCCTGATGGTTCT
>Seq4_CH_M04376:201:000000000-BPY8V:1:2114:27968:6612_1:N:0:TAAGGCGA+TCTCTCCG
TGTGTACCTTCACCCACTTGCAATTCAGATATAGCCGCGAACCTTTGACCAGCTTGAACCACAATACCCATTAATTGTAACAGAGTTCCTGATGGTTCT
>Seq4_CH_M04376:201:000000000-BPY8V:1:2114:6959:6616_1:N:0:TAAGGCGA+TCTCTCCG
TGTGTACCTTCACCCACTTGCAATTCAGATATAGCCGCGAACCTTTGACCAGCTTGAACCACAATACCCATTAATTGTAACAGAGTTCCTGATGGTTCT
>Seq4_CH_M04376:201:000000000-BPY8V:1:2114:14684:6630_1:N:0:TAAGGCGA+TCTCTCCG
TGTGTACCGTCACCCACTTGCAAGTCAGATATAGCCGCGAACCTTTGACCCGCTTGAACCACAATACCCATTAATTGTAACAGAGTTCCTGATGGTTCT
>Seq4_CH_M04376:201:000000000-BPY8V:1:2114:12998:6637_1:N:0:TAAGGCGA+TCTCTCCG
TGTGTACCTTCACCCACTTGCAATTCAGATATAGCCGCGAACCTTTGACCAGCTTGAACCACAATACCCATTAATTGTAACAGAGTTCCTGATGGTTCT
>Seq4_CH_M04376:201:000000000-BPY8V:1:2114:17098:6638_1:N:0:TAAGGCGA+TCTCTCCG
TGTGTACCTTCACCCACTTGCAGTTCAGATATAGCCGCGAACCTTTGACCAGCTTGAACCACAATACCCATTAATTGTAACAGAGTTCCTGATGGTTCT
>Seq4_CH_M04376:201:000000000-BPY8V:1:2114:9547:6671_1:N:0:TCAGGCGA+TCTCTCCG
TGTGTACCTTCACCCACTTGCAGTTCAGATATAGCCGCGAACCTTTGACCCGCTTGAACCACAATACCCATTAATTGTAACAGAGTTCCTGATGGTTCT
>Seq4_CH_M04376:201:000000000-BPY8V:1:2114:23166:6720_1:N:0:TAAGGCGA+TCTCTCCG
TGTGTACCTTCACCCACTTGCAATTCAGATATAGCCGCGAACCTTTGACCAGCTTGAACCACAATACCCATTAATTGTAACAGAGTTCCTGATGGTTCT
>Seq4_CH_M04376:201:000000000-BPY8V:1:2114:25931:6739_1:N:0:TAAGGCGA+TCTCTCCG
TGTGTACCTTCACCCACTTGCAATTCAGATATAGCCGCGAACCTTTGACCAGCTTGAACCACAATACCCATTAATTGTAACAGAGTTCCTGATGGTTCT
>Seq4_CH_M04376:201:000000000-BPY8V:1:2114:5578:6744_1:N:0:TAAGGCGA+TCTCTCCG
TGTGTACCTTCACCCACTTGCAGTTCAGATATAGCCGCGAACCTTTGACCAGCTTGAACCACAATACCCATTAATTGTAACAGAGTTCCTGATGGTTCT
>Seq4_CH_M04376:201:000000000-BPY8V:1:2114:17654:6755_1:N:0:TAAGGCGA+TCTCTCCG
TGTGTACCTTCACCCACTTGCAATTCAGATATAGCCGCGAACCTTTGACCAGCTTGAACCACAATACCCATTAATTGTAACAGAGTTCCTGATGGTTCT
>Seq4_CH_M04376:201:000000000-BPY8V:1:2114:18065:6803_1:N:0:TAAGGCGA+TCTCTCCG
TGTGTACCTTCACCCACTTGCAATTCAGATATAGCCGCGAACCTTTGACCAGCTTGAACCACAATACCCATTAATTGTAACAGAGTTCCTGATGGTTCT
>Seq4_CH_M04376:201:000000000-BPY8V:1:2114:20837:6819_1:N:0:TAAGGCGA+TCTCTCCG
TGTGTACCTTCACCCACTTGCAATTCAGATATAGCCGCGAACCTTTGACCAGCTTGAACCACAATACCCATTAATTGTAACAGAGTTCCTGATGGTTCT
>Seq4_CH_M04376:201:000000000-BPY8V:1:2114:22909:6840_1:N:0:TAAGGCGA+TCTCTCCG
TGTGTACCTTCACCCACTTGCAATTCAGATATAGCCGCGAACCTTTGACCAGCTTGAACCACAATACCCATTAATTGTAACAGAGTTCCTGATGGTTCT
>Seq4_CH_M04376:201:000000000-BPY8V:1:2114:21539:6858_1:N:0:TAAGGCGA+TCTCTCCG
TGTGTACCTTCACCCACTTGCAGTTCAGATATAGCCGCGAACCTTTGACCAGCTTGAACCACAATACCCATTAATTGTAACAGAGTTCCTGATGGTTCT
>Seq4_CH_M04376:201:000000000-BPY8V:1:2114:6551:6893_1:N:0:TAAGGCGA+TCTCTCCG
TGTGTACCTTCACCCACTTGCAATTCAGATATAGCCGCGAACCTTTGACCAGCTTGAACCACAATACCCATTAATTGTAACAGAGTTCCTGATGGTTCT
>Seq4_CH_M04376:201:000000000-BPY8V:1:2114:24614:6931_1:N:0:TAAGGCGA+TCTCTCCG
TGTGTACCTTCACCCACTTGCAGTTCAGATATAGCCGCGAACCTTTGACCAGCTTGAACCACAATACCCATTAATTGTAACAGAGTTCCTGATGGTTCT
>Seq4_CH_M04376:201:000000000-BPY8V:1:2114:7000:6955_1:N:0:TAAGGCGA+TCTCTCCG
TGTGTACCTTCACCCACTTGCAGTTCAGATATAGCCGCGAACCTTTGACCAGCTTGAACCACAATACCCATTAATTGTAACAGAGTTCCTGATGGTTCT
>Seq4_CH_M04376:201:000000000-BPY8V:1:2114:21309:6981_1:N:0:TAAGGCGA+TCTCTCCG
TGTGTACCTTCACCCACTTGCAATTCAGATATAGCCGCGAACCTTTGACCAGCTTGAACCACAATACCCATTAATTGTAACAGAGTTCCTGATGGTTCT
>Seq4_CH_M04376:201:000000000-BPY8V:1:2114:6532:7002_1:N:0:TAAGGCGA+TCTCTCCG
TGTGTACCTTCACCCACTTGCAGTTCAGATATAGCCGCGAACCTTTGACCAGCTTGAACCACAATACCCATTAATTGTAACAGAGTTCCTGATGGTTCT
>Seq4_CH_M04376:201:000000000-BPY8V:1:2114:5507:7012_1:N:0:TAAGGCGA+TCTCTCCG
TGTGTACCTTACCCACTTGCAATTCAGATATAGCCGCGAACCTTTGACCAGCTTGAACCACAATACCCATTAATTGTAACAGAGTTCCTGATGGTTCT
>Seq4_CH_M04376:201:000000000-BPY8V:1:2114:13342:7016_1:N:0:TAAGGCGA+TCTCTCCG
TGTGTACCTTCACCCACTTGCAGTTCAGATATAGCCGCGAACCTTTGACCAGCTTGAACCACAATACCCATTAATTGTAACAGAGTTCCTGATGGTTCT
>Seq4_CH_M04376:201:000000000-BPY8V:1:2114:11226:7050_1:N:0:TCAGGCGA+TCTCTCCG
TGTGTACCTTCACCCACTTGCAGTTCAGATATAGCCGCGAACCTTTGACCCGCTTGAACCACAATACCCATTAATTGTAACAGAGTTCCTGATGGTTCT
>Seq4_CH_M04376:201:000000000-BPY8V:1:2114:18242:7059_1:N:0:TAAGGCGA+TCTCTCCG
TGTGTACCTTCACCCACTTGCAATTCAGATATAGCCGCGAACCTTTGACCAGCTTGAACCACAATACCCATTAATTGTAACAGAGTTCCTGATGGTTCT
>Seq4_CH_M04376:201:000000000-BPY8V:1:2114:20055:7148_1:N:0:TAAGGCGA+TCTCTCCG
TGTGTACCTTCACCCACTTGCAATTCAGATATAGCCGCGAACCTTTGACCAGCTTGAACCACAATACCCATTAATTGTAACAGAGTTCCTGATGGTTCT
>Seq4_CH_M04376:201:000000000-BPY8V:1:2114:6376:7186_1:N:0:TAAGGCGA+TCTCTCCG
TGTGTACCTTCACCCACTTGCAGTTCAGATATAGCCGCGAACCTTTGACCAGCTTGAACCACAATACCCATTAATTGTAACAGAGTTCCTGATGGTTCT
>Seq4_CH_M04376:201:000000000-BPY8V:1:2114:24959:7216_1:N:0:TAAGGCGA+TCTCTCCG
TGTGTACCTTCACCCACTTGCAGTTCAGATATAGCCGCGAACCTTTGACCAGCTTGGACCACAATACCCATTAATTGTAACAGAGTTCCTGATGGTTCT
>Seq4_CH_M04376:201:000000000-BPY8V:1:2114:4869:7225_1:N:0:TAAGGCGA+TCTCTCCG
TGTGTACCTTCACCCACTTGCAATTCAGATATAGCCGCGAACCTTTGACCAGCTTGGACCACAATACCCATTAATTGTAACAGAGTTCCTGATGGTTCT
>Seq4_CH_M04376:201:000000000-BPY8V:1:2114:4133:7321_1:N:0:TAAGGCGA+TCTCTCCG
TGTGTACCTTCACCCACTTGCAATTCAGATATAGCCGCGAACCTTTGACCAGCTTGAACCACAATACCCATTAATTGTAACAGAGTTCCTGATGGTTCT
>Seq4_CH_M04376:201:000000000-BPY8V:1:2114:24268:7329_1:N:0:TAAGGCGA+TCTCTCCG
TGTGTACCTTCACCCACTTGCAGTTCAGATATAGCCGCGAACCTTTGACCAGCTTGAACCACAATACCCATTAATTGTAACAGAGTTCCTGATGGTTCT
>Seq4_CH_M04376:201:000000000-BPY8V:1:2114:13198:7371_1:N:0:TAAGGCGA+TCTCTCCG
TGTGTACCTTCACCCACTTGCAATTCAGATATAGCCGCGAACCTTTGACCAGCTTGAACCACAATACCCATTAATTGTAACAGAGTTCCTGATGGTTCT
>Seq4_CH_M04376:201:000000000-BPY8V:1:2114:25366:7390_1:N:0:TAAGGCGA+TCTCTCCG
TGTGTACCTTCACCCACTTGCAATTCAGATATAGCCGCGAACCTTTGACCAGCTTGAACCACAATACCCATTAATTGTAACAGAGTTCCTGATGGTTCT
>Seq4_CH_M04376:201:000000000-BPY8V:1:2114:10205:7400_1:N:0:TCAGGCGA+TCTCTCCG
TGTGTACCTTCACCCACTTGCAGTTCAGATATAGCCGCGAACCTTTGACCAGCTTGAACCACAATACCCATTAATTGTAACAGAGTTCCTGATGGTTCT
>Seq4_CH_M04376:201:000000000-BPY8V:1:2114:6051:7412_1:N:0:TAAGGCGA+TCTCTCCG
TGTGTACCTTCACCCACTTGCAGTTCAGATATAGCCGCGAACCTTTGACCAGCTTGAACCACAATACCCATTAATTGTAACAGAGTTCCTGATGGTTCT
>Seq4_CH_M04376:201:000000000-BPY8V:1:1101:12189:1164_1:N:0:NAAGGCGA+NCTCTCCG
TGTGTACCTTCACCCACTTGCAGTTCAGATATAGCCGCGAACCTTTGACCAGCTTGAACCACAATACCCATTAATTGTAACAGAGTTCCTGATGGTTCT
>Seq4_CH_M04376:201:000000000-BPY8V:1:1101:12856:1296_1:N:0:TCAGGCGA+TCTCTCCG
TGTGTACCTTCACCCACTTGCAATTCAGATATAGCCGCGAACCTTTGACCAGCTTGAACCACAATACCCATTAATTGTAACAGAGTTCCTGATGGTTCT
>Seq4_CH_M04376:201:000000000-BPY8V:1:1101:22757:1299_1:N:0:TCAGGCGA+TCTCTCCG
TGTGTACCTTCACCCACTTGCAATTCAGATATAGCCGCGAACCTTTGACCAGCTTGGACCACAATACCCATTAATTGTAACAGAGTTCCTGATGGTTCT
>Seq4_CH_M04376:201:000000000-BPY8V:1:1101:15921:1331_1:N:0:TAAGGCGA+TCTCTCCG
TGTGTACCTTCACCCACTTGCAGTTCAGATATAGCCGCGAACCTTTGACCAGCTTGAACCACAATACCCATTAATTGTAACAGAGTTCCTGATGGTTCT
>Seq4_CH_M04376:201:000000000-BPY8V:1:1101:21054:1404_1:N:0:TAAGGCGA+TCTCTCCG
TGTGTACCTTCACCCACTTGCAGTTCAGATATAGCCGCGAACCTTTGACCAGCTTGAACCACAATACCCATTAATTGTAACAGAGTTCCTGATGGTTCT
>Seq4_CH_M04376:201:000000000-BPY8V:1:1101:11369:1454_1:N:0:TCAGGCGA+TCTCTCCG
TGTGTACCTTCACCCACTTGCAATTCAGATATAGCCGCGAACCTTTGACCAGCTTGAACCACAATACCCATTAATTGTAACAGAGTTCCTGATGGTTCT
>Seq4_CH_M04376:201:000000000-BPY8V:1:1101:8789:1480_1:N:0:TAAGGCGA+TCTCTCCG
TGTGTACCTTCACCCACTTGCAATTCAGATATAGCCGCGAACCTTTGACCAGCTTGAACCACAATACCCATTAATTGTAACAGAGTTCCTGATGGTTCT
>Seq4_CH_M04376:201:000000000-BPY8V:1:1101:18040:1485_1:N:0:TCAGGCGA+TCTCTCCG
TGTGTACCTTCACCCACTTGCAATTCAGATATAGCCGCGAACCTTTGACCAGCTTGAACCACAATACCCATTAATTGTAACAGAGTTCCTGATGGTTCT
>Seq4_CH_M04376:201:000000000-BPY8V:1:1101:12371:1550_1:N:0:TCAGGCGA+TCTCTCCG
TGTGTACCTTCACCCACTTGCAATTCAGATATAGCCGCGAACCTTTGACCAGCTTGAACCACAATACCCATTAATTGTAACAGAGTTCCTGATGGTTCT
>Seq4_CH_M04376:201:000000000-BPY8V:1:1101:9160:1550_1:N:0:TAAGGCGA+TCTCTCCG
TGTGTACCTTCACCCACTTGCAGTTCAGATATAGCCGCGAACCTTTGACCAGCTTGAACCACAATACCCATTAATTGTAACAGAGTTCCTGATGGTTCT
>Seq4_CH_M04376:201:000000000-BPY8V:1:1101:9169:1565_1:N:0:TAAGGCGA+TCTCTCCG
TGTGTACCTTCACCCACTTGCAGTTCAGATATAGCCGCGAACCTTTGACCAGCTTGAACCACAATACCCATTAATTGTAACAGAGTTCCTGATGGTTCT
>Seq4_CH_M04376:201:000000000-BPY8V:1:1101:20628:1577_1:N:0:TAAGGCGA+TCTCTCCG
TGTGTACCTTCACCCACTTGCAATTCAGATATAGCCGCGAACCTTTGACCAGCTTGAACCACAATACCCATTAATTGTAACAGAGTTCCTGATGGTTCT
>Seq4_CH_M04376:201:000000000-BPY8V:1:1101:12798:1581_1:N:0:TCAGGCGA+TCTCTCCG
TGTGTACCTTCACCCACTTGCAATTCAGATATAGCCGCGAACCTTTGACCAGCTTGAACCACAATACCCATTAATTGTAACAGAGTTCCTGATGGTTCT
>Seq4_CH_M04376:201:000000000-BPY8V:1:1101:20083:1587_1:N:0:TAAGGCGA+TCTCTCCG
TGTGTACCTTCACCCACTTGCAATTCAGATATAGCCGCGAACCTTTGACCAGCTTGAACCACAATACCCATTAATTGTAACAGAGTTCCTGATGGTTCT
>Seq4_CH_M04376:201:000000000-BPY8V:1:1101:22962:1597_1:N:0:TCAGGCGA+TCTCTCCG
TGTGTACCTTCACCCACTTGCAGTTCAGATATAGCCGCGAACCTTTGACCAGCTTGAACCACAATACCCATTAATTGTAACAGAGTTCCTGATGGTTCT
>Seq4_CH_M04376:201:000000000-BPY8V:1:1101:19183:1619_1:N:0:TAAGGCGA+TCTCTCCG
TGTGTACCTTCACCCACTTGCAGTTCAGATATAGCCGCGAACCTTTGACCAGCTTGAACCACAATACCCATTAATTGTAACAGAGTTCCTGATGGTTCT
>Seq4_CH_M04376:201:000000000-BPY8V:1:1101:12787:1694_1:N:0:TAAGGCGA+TCTCTCCG
TGTGTACCTTCACCCACTTGCAATTCAGATATAGCCGCGAACCTTTGACCAGCTTGAACCACAATACCCATTAATTGTAACAGAGTTCCTGATGGTTCT
>Seq4_CH_M04376:201:000000000-BPY8V:1:1101:10542:1723_1:N:0:TAAGGCGA+TCTCTCCG
TGTGTACCTTCACCCACTTGCAATTCAGATATAGCCGCGAACCTTTGACCAGCTTGAACCACAATACCCATTAATTGTAACAGAGTTCCTGATGGTTCT
>Seq4_CH_M04376:201:000000000-BPY8V:1:1101:14204:1815_1:N:0:TAAGGCGA+TCTCTCCG
TGTGTACCTTCACCCACTTGCAATTCAGATATAGCCGCGAACCTTTGACCAGCTTGAACCACAATACCCATTAATTGTAACAGAGTTCCTGATGGTTC
>Seq4_CH_M04376:201:000000000-BPY8V:1:1101:13957:1869_1:N:0:TAAGGCGA+TCTCTCCG
TGTGTACCTTCACCCACTTGCAATTCAGATATAGCCGCGAACCTTTGACCAGCTTGAACCACAATACCCATTAATTGTAACAGAGTTCCTGATGGTTCT
>Seq4_CH_M04376:201:000000000-BPY8V:1:1101:8711:1887_1:N:0:TAAGGCGA+TCTCTCCG
TGTGTACCTTCACCCACTTGCAGTTCAGATATAGCCGCGAACCTTTGACCAGCTTGAACCACAATACCCATTAATTGTAACAGAGTTCCTGATGGTTCT
>Seq4_CH_M04376:201:000000000-BPY8V:1:1101:14283:1905_1:N:0:TAAGGCGA+TCTCTCCG
TGTGTACCTTCACCCACTTGCAATTCAGATATAGCCGCGAACCTTTGACCAGCTTGAACCACAATACCCATTAATTGTAACAGAGTTCCTGATGGTTCT
>Seq4_CH_M04376:201:000000000-BPY8V:1:1101:7659:1934_1:N:0:TAAGGCGA+TCTCTCCG
TGTGTACCGTCACCCACTTGCAATTCAGATATAGCCGCGAACCTTTGACCAGCGTGAACCACAATACCCATTAATTGTAACAGAGTTCCTGATGGTTCT
>Seq4_CH_M04376:201:000000000-BPY8V:1:1101:22733:1953_1:N:0:TCAGGCGA+TCTCTCCG
TGTGTACCTTCACCCACTTGCAATTCAGATATAGCCGCGAACCTTTGACCAGCTTGAACCACAATACCCATTAATTGTAACAGAGTTCCTGATGGTTCT
>Seq4_CH_M04376:201:000000000-BPY8V:1:1101:17898:1960_1:N:0:TCAGGCGA+TCTCTCCG
TGTGTACCTTCACCCACTTGCAATTCAGATATAGCCGCGAACCTTTGACCAGCTTGAACCACAATACCCATTAATTGTAACAGAGTTCCTGATGGTTCT
>Seq4_CH_M04376:201:000000000-BPY8V:1:1101:8828:1995_1:N:0:TAAGGCGA+TCTCTCCG
TGTGTACCTTCACCCACTTGCAATTCAGATATAGCCGCGAACCTTTGACCAGCTTGAACCACAATACCCATTAATTGTAACAGAGTTCCTGATGGTTCT
>Seq4_CH_M04376:201:000000000-BPY8V:1:1101:23594:2012_1:N:0:TCAGGCGA+TCTCTCCG
TGTGTACCTTCACCCACTTGCAATTCAGATATAGCCGCGAACCTTTGACCAGCTTGAACCACAATACCCATTAATTGTAACAGAGTTCCTGATGGTTCT
>Seq4_CH_M04376:201:000000000-BPY8V:1:1101:8833:2013_1:N:0:TAAGGCGA+TCTCTCCG
TGTGTACCTTCACCCACTTGCAATTCAGATATAGCCGCGAACCTTTGACCAGCTTGAACCACAATACCCATTAATTGTAACAGAGTTCCTGATGGTTCT
>Seq4_CH_M04376:201:000000000-BPY8V:1:1101:16342:2015_1:N:0:TAAGGCGA+TCTCTCCG
TGTGTACCTTCACCCACTTGCAATTCAGATATAGCCGCGAACCTTTGACCAGCTTGAACCACAATACCCATTAATTGTAACAGAGTTCCTGATGGTTCT
>Seq4_CH_M04376:201:000000000-BPY8V:1:1101:22849:2038_1:N:0:TCAGGCGA+TCTCTCCG
TGTGTACCTTCACCCACTTGCAGTTCAGATATAGCCGCGAACCTTTGACCAGCTTGAACCACAATACCCATTAATTGTAACAGAGTTCCTGATGGTTCT
>Seq4_CH_M04376:201:000000000-BPY8V:1:1101:16496:2076_1:N:0:TCAGGCGA+TCTCTCCG
TGTGTACCTTCACCCACTTGCAGTTCAGATATAGCCGCGAACCTTTGACCAGCTTGAACCACAATACCCATTAATTGTAACAGAGTTCCTGATGGTTCT
>Seq4_CH_M04376:201:000000000-BPY8V:1:1101:14932:2144_1:N:0:TAAGGCGA+TCTCTCCG
TGTGTACCTTCACCCACTTGCAATTCAGATATAGCCGCGAACCTTTGACCAGCTTGAACCACAATACCCATTAATTGTAACAGAGTTCCTGATGGTTCT
>Seq4_CH_M04376:201:000000000-BPY8V:1:1101:8058:2150_1:N:0:TAAGGCGA+TCTCTCCG
TGTGTACTTCACCCACTTGCAATTCAGATATAGCCGCGAATCTTTGACCAGCTTGAACCACAATACCCATTAATTGTAACAGAGTTCCTGATGGTTCT
>Seq4_CH_M04376:201:000000000-BPY8V:1:1101:19059:2154_1:N:0:TAAGGCGA+TCTCTCCG
TGTGTACCTTCATCCACTTGCAATTCAGATATAGCCGCGAACCTTTGACCAGCTTGAACCACAATACCCATTAATTGTAACAGAGTTCCTGATGGTTCT
>Seq4_CH_M04376:201:000000000-BPY8V:1:1101:10831:2169_1:N:0:TAAGGCGA+TCTCTCCG
TGTGTACCTTCACCCACTTGCAGTTCAGATATAGCCGCGAACCTTTGACCAGCTTGAACCACAATACCCATTAATTGTAACAGAGTTCCTGATGGTTCT
>Seq4_CH_M04376:201:000000000-BPY8V:1:1101:8189:2190_1:N:0:TAAGGCGA+TCTCTCCG
TGTGTACCTTCACCCACTTGCAATTCAGATATAGCCGCGAACCTTTGACCAGCTTGAACCACAATACCCATTAATTGTAACAGAGTTCCTGATGGTTCT
>Seq4_CH_M04376:201:000000000-BPY8V:1:1101:19881:2217_1:N:0:TAAGGCGA+TCTCTCCG
TGTGTACCTTCACCCACTTGCAATTCAGATATAGCCGCGAACCTTTGACCAGCTTGAACCACAATACCCATTAATTGTAACAGAGTTCCTGATGGTTCT
>Seq4_CH_M04376:201:000000000-BPY8V:1:1101:20241:2220_1:N:0:TAAGGCGA+TCTCTCCG
TGTGTACCTTCACCCACTTGCAATTCAGATATAGCCGCGAACCTTTGACCAGCTTGAACCACAATACCCATTAATTGTAACAGAGTTCCTGATGGTTCT
>Seq4_CH_M04376:201:000000000-BPY8V:1:1101:21544:2236_1:N:0:TCAGGCGA+TCTCTCCG
TGTGTACCTTCACCCACTTGCAATTCAGATATAGCCGCGAACCTTTGATCAGCTTGAACCACAATACCCATTAATTGTAACAGAGTTCCTGATGGTTCT
>Seq4_CH_M04376:201:000000000-BPY8V:1:1101:19663:2250_1:N:0:TAAGGCGA+TCTCTCCG
TGTGTACCTTCACCCACTTGCAATTCAGATATAGCCGCGAACCTTTGACCAGCTTGAACCACAATACCCATTAATTGTAACAGAGTTCCTGATGGTTCT
>Seq4_CH_M04376:201:000000000-BPY8V:1:1101:12028:2270_1:N:0:TCAGGCGA+TCTCTCCG
TGTGTACCTTCACCCACTTGCAATTCAGATATAGCCGCGAACCTTTGACCAGCTTGAACCACAATACCCATTAATTGTAACAGAGTTCCTGATGGTTCT
>Seq4_CH_M04376:201:000000000-BPY8V:1:1101:21523:2390_1:N:0:TCAGGCGA+TCTCTCCG
TGTGTACCTTCACCCACTTGCAATTCAGATATAGCCGCGAACCTTTGACCAGCTTGAACCACAATACCCATTAATTGTAACAGAGTTCCTGATGGTTCT
>Seq4_CH_M04376:201:000000000-BPY8V:1:1101:11135:2421_1:N:0:TAAGGCGA+TCTCTCCG
TGTGTACCTTCACCCACTTGCAGTTCAGATATAGCCGCGAACCTTTGACCAGCTTGAACCACAATACCCATTAATTGTAACAGAGTTCCTGATGGTTCT
>Seq4_CH_M04376:201:000000000-BPY8V:1:1101:17012:2477_1:N:0:TCAGGCGA+TCTCTCCG
TGTGTACCTTCACCCACTTGCAATTCAGATATAGCCGCGAATCTTTGACCAGCTTGAACCACAATACCCATTAATTGTAACAGAGTTCCTGATGGTTCT
>Seq4_CH_M04376:201:000000000-BPY8V:1:1101:20562:2492_1:N:0:TAAGGCGA+TCTCTCCG
TGTGTACCTTCACCCACTTGCAGTTCAGATATAGCCGCGAACCTTTGACCAGCTTGAACCACAATACCCATTAATTGTAACAGAGTTCCTGATGGTTCT
>Seq4_CH_M04376:201:000000000-BPY8V:1:1101:9879:2516_1:N:0:TAAGGCGA+TCTCTCCG
TGTGTACCTTCACCCACTTGCAATTCAGATATAGCCGCGAACCTTTGACCAGCTTGAACCACAATACCCATTAATTGTAACAGAGTTCCTGATGGTTCT
>Seq4_CH_M04376:201:000000000-BPY8V:1:1101:12482:2562_1:N:0:TCAGGCGA+TCTCTCCG
TGTGTACCTTCACCCACTTGTAATTCAGATATAGCCGCGAACCTTTGACCAGCTTGAACCACAATACCCATTAATTGTAACAGAGTTCCTGATGGTTCT
>Seq4_CH_M04376:201:000000000-BPY8V:1:1101:9648:2573_1:N:0:TAAGGCGA+TCTCTCCG
TGTGTACCTTCACCCACTTGCAATTCAGATATAGCCGCGAACCTTTGACCAGCTTGAACCGCAATACCCATTAATTGTAACAGAGTTCCTGATGGTTCT
>Seq4_CH_M04376:201:000000000-BPY8V:1:1101:20004:2710_1:N:0:TAAGGCGA+TCTCTCCG
TGTGTACCTTCACCCACTTGCAATTCAGATATAGCCGCGAACCTTTGACCAGCTTGAACCACAATACCCATTAATTGTAACAGAGTTCCTGATGGTTCT
>Seq4_CH_M04376:201:000000000-BPY8V:1:1101:8677:2714_1:N:0:TAAGGCGA+TCTCTCCG
TGTGTACCTTCACCCACTTGCAATTCAGATATAGCCGCGAACCTTTGACCAGCTTGAACCACAATACCCATTAATTGTAACAGAGTTCCTGATGGTTCT
>Seq4_CH_M04376:201:000000000-BPY8V:1:1101:8688:2729_1:N:0:TAAGGCGA+TCTCTCCG
TGTGTACCGTCACCCACTTGCAATTCAGATATAGCCGCGAACCTTTGACCAGCTTGAACCACAATACCCATTAAGTGTAACAGAGTTCCTGATGGTTCT
>Seq4_CH_M04376:201:000000000-BPY8V:1:1101:22094:2736_1:N:0:TCAGGCGA+TCTCTCCG
TGTGTACCTTCACCCACTTGCAATTCAGATATAGCCGCGAACCTTTGACCAGCTTGAACCACAATACCCATTAATTGTAACAGAGTTCCTGATGGTTCT
>Seq4_CH_M04376:201:000000000-BPY8V:1:1101:20399:2766_1:N:0:TAAGGCGA+TCTCTCCG
TGTGTACCTTCACCCACTTGCAATTCAGATATAGCCGCGAACCTTTGACCAGCTTGAACCACAATACCCATTAATTGTAACAGAGTTCCTGATGGTTCT
>Seq4_CH_M04376:201:000000000-BPY8V:1:1101:16180:2839_1:N:0:TAAGGCGA+TCTCTCCG
TGTGTACCTTCACCCACTTGCAATTCAGATATAGCCGCGAACCTTTGACCAGCTTGAACCACAATACCCATTAATTGTAACAGAGTTCCTGATGGTTCT
>Seq4_CH_M04376:201:000000000-BPY8V:1:1101:15019:2885_1:N:0:TAAGGCGA+TCTCTCCG
TGTGTACCTTCACCCACTTGCAGTTCAGATATAGCCGCGAACCTTTGACCAGCTTGAACCACAATACCCATTAATTGTAACAGAGTTCCTGATGGTTCT
>Seq4_CH_M04376:201:000000000-BPY8V:1:1101:12548:2911_1:N:0:TCAGGCGA+TCTCTCCG
TGTGTACCTTCACCCACTTGCAGTTCAGATATAGCCGCGAACCTTTGACCAGCTTGAACCACAATACCCATTAATTGTAACAGAGTTCCTGATGGTTCT
>Seq4_CH_M04376:201:000000000-BPY8V:1:1101:9283:2912_1:N:0:TAAGGCGA+TCTCTCCG
TGTGTACCTTCACCCACTTGCAGTTCAGATATAGCCGCGAACCTTTGACCAGCTTGAACCACAATACCCATTAATTGTAACAGAGTTCCTGATGGTTCT
>Seq4_CH_M04376:201:000000000-BPY8V:1:1101:12823:2934_1:N:0:TCAGGCGA+TCTCTCCG
TGTGTATCTTCACCCACTTGCAATTCAGATATAGCCGCGAACCTTTGACCAGCTTGAACCACAATACCCATTAATTGTAACAGAGTTCCTGATGGTTCT
>Seq4_CH_M04376:201:000000000-BPY8V:1:1101:10766:2963_1:N:0:TAAGGCGA+TCTCTCCG
TGTGTACCTTCACCCACTTGCAATTCAGATATAGCCGCGAACCTTTGACCAGCTTGGACCACAATACCCATTAATTGTAACAGAGTTCCTGATGGTTCT
>Seq4_CH_M04376:201:000000000-BPY8V:1:1101:11010:2992_1:N:0:TAAGGCGA+TCTCTCCG
TGTGTACCTTCACCCACTTGCAATTCAGATATAGCCGCGAACCTTTGACCAGCTTGAACCACAATACCCATTAATTGTAACAGAGTTCCTGATGGTTCT
>Seq4_CH_M04376:201:000000000-BPY8V:1:1101:8707:2997_1:N:0:TAAGGCGA+TCTCTCCG
TGTGTACCTTCACCCACTTGCAGTTCAGATATAGCCGCGAACCTTTGACCAGCTTGAACCACAATACCCATTAATTGTAACAGAGTTCCTGATGGTTCT
>Seq4_CH_M04376:201:000000000-BPY8V:1:1101:8011:3116_1:N:0:TAAGGCGA+TCTCTCCG
TGTGTACCGTCACCCACTTGCAATTCAGATATAGCCGCGAACCTTTGACCAGCTTGAACCACAATACCCATTAATTGTAACAGAGTTCCTGATGGTTCT
>Seq4_CH_M04376:201:000000000-BPY8V:1:1101:8023:3135_1:N:0:TAAGGCGA+TCTCTCCG
TGTGTACCGTCACCCACTTGCAATTCAGATATAGCCGCGAACCTTTGACCAGCTTGAACCACAATACCCATTAATTGTAACAGAGTTCCTGATGGTTCT
>Seq4_CH_M04376:201:000000000-BPY8V:1:1101:7915:3175_1:N:0:TAAGGCGA+TCTCTCCG
TGTGTACCTTCACCCACTTGCAATTCAGATATAGCCGCGAACCTTTGACCAGCTTGGACCACAATACCCATTAATTGTAACAGAGTTCCTGATGGTTCT
>Seq4_CH_M04376:201:000000000-BPY8V:1:1101:7927:3190_1:N:0:TAAGGCGA+TCTCTCCG
TGTGTACCTTCACCCACTTGCAATTCAGATATAGCCGCGAACCTTTGACCAGCTTGGACCACAATACCCATTAATTGTAACAGAGTTCCTGATGGTTCT
>Seq4_CH_M04376:201:000000000-BPY8V:1:1101:19033:3190_1:N:0:TAAGGCGA+TCTCTCCG
TGTGTACCTTCACCCACTTGCAATTCAGATATAGCCGCGAACCTTTGACCAGCTTGAACCACAATACCCATTAATTGTAACAGAGTTCCTGATGGCTCT
>Seq4_CH_M04376:201:000000000-BPY8V:1:1101:24527:3310_1:N:0:TCAGGCGA+TCTCTCCG
TGTGTACCTTCACCCACTTGCAGTTCAGATATAGCCGCGAACCTTTGACCAGCTTGAACCACAATACCCATTAATTGTAACAGAGTTCCTGATGGTTCT
>Seq4_CH_M04376:201:000000000-BPY8V:1:1101:10656:3340_1:N:0:TAAGGCGA+TCTCTCCG
TGTGTACCTTCACCCACTTGCAATTCAGATATAGCCGCGAACCTTTGACCAGCTTGAACCACAATACCCATTAATTGTAACAGAGTTCCTGATGGTTCT
>Seq4_CH_M04376:201:000000000-BPY8V:1:1101:14245:3357_1:N:0:TAAGGCGA+TCTCTCCG
TGTGTACCTTCACCCACTTGCAGTTCAGATATAGCCGCGAACCTTTGACCAGCTTGAACCACAATACCCATTAATTGTAACAGAGTTCCTGATGGTTCT
>Seq4_CH_M04376:201:000000000-BPY8V:1:1101:20199:3397_1:N:0:TAAGGCGA+TCTCTCCG
TGTGTACCTTCACCCACTTGCAATTCAGATATAGCCGCGAACCTTTGACCAGCTTGAACCACAATACCCATTAATTGTAACAGAGTTCCTGATGGTTCT
>Seq4_CH_M04376:201:000000000-BPY8V:1:1101:15742:3435_1:N:0:TAAGGCGA+TCTCTCCG
TGTGTACCTTCACCCACTTGCAATTCAGATATAGCCGCGAACCTTTGACCAGCTTGAACCACAATACCCATTAATTGTAACAGAGTTCCTGATGGTTCT
>Seq4_CH_M04376:201:000000000-BPY8V:1:1101:11707:3470_1:N:0:TCAGGCGA+TCTCTCCG
TGTGTACCTTCACCCACTTGCAATTCAGATATAGCCGCGAACCTTTGACCAGCTTGAACCACAATACCCATTAATTGTAACAGAGTTCCTGATGGTTCT
>Seq4_CH_M04376:201:000000000-BPY8V:1:1101:19475:3520_1:N:0:TAAGGCGA+TCTCTCCG
TGTGTACCTTCACCCACTTGCAGTTCAGATATAGCCGCGAACCTTTGACCAGCTTGAACCACAATACCCATTAATTGTAACAGAGTTCCTGATGGTTCT
>Seq4_CH_M04376:201:000000000-BPY8V:1:1101:14425:3558_1:N:0:TAAGGCGA+TCTCTCCG
TGTGTACCTTCACCCACTTGCAATTCAGATATAGCCGCGAACCTTTGACCAGCTTGAACCACAATACCCATTAATTGTAACAGAGTTCCTGATGGTTCT
>Seq4_CH_M04376:201:000000000-BPY8V:1:1101:19376:3608_1:N:0:TAAGGCGA+TCTCTCCG
TGTGTACCTTCACCCACTTGCAATTCAGATATAGCCGCGAATCTTTGACCAGCTTGAACCACAATACCCATTAATTGTAACAGAGTTCCTGATGGTTCT
>Seq4_CH_M04376:201:000000000-BPY8V:1:1101:20025:3609_1:N:0:TAAGGCGA+TCTCTCCG
TGTGTACCTTCACCCACTTGCAATTCAGATATAGCCGCGAACCTTTGACCAGCTTGAACCACAATACCCATTAATTGTAACAGAGTTCCTGATGGTTCT
>Seq4_CH_M04376:201:000000000-BPY8V:1:1101:19410:3647_1:N:0:TAAGGCGA+TCTCTCCG
TGTGTACCTTCACCCACTTGCAATTCAGATATAGCCGCGAACCTTTGACCAGCTTGAACCACAATACCCATTAATTGTAACAGAGTTCCTGATGGTTCT
>Seq4_CH_M04376:201:000000000-BPY8V:1:1101:21293:3715_1:N:0:TAAGGCGA+TCTCTCCG
TGTGTACCTTCACCCACTTGCAATTCAGATATAGCCGCGAATCTTTGACCAGCTTGAACCACAATACCCATTAATTGTAACAGAGTTCCTGATGGTTCT
>Seq4_CH_M04376:201:000000000-BPY8V:1:1101:21780:3730_1:N:0:TCAGGCGA+TCTCTCCG
TGTGTACCTTCACCCACTTGCAATTCAGATATAGCCGCGAACCTTTGACCAGCTTGAACCACAATACCCATTAATTGTAACAGAGTTCCTGATGGTTCT
>Seq4_CH_M04376:201:000000000-BPY8V:1:1101:16096:3731_1:N:0:TAAGGCGA+TCTCTCCG
TGTGTACCTTCTCCCACTTGCAGTTCAGATATAGCCGCGAACCTTTGACCAGCTTGAACCACAATACCCATTAATTGTAACAGAGTTCCTGATGGTTCT
>Seq4_CH_M04376:201:000000000-BPY8V:1:1101:22528:3756_1:N:0:TCAGGCGA+TCTCTCCG
TGTGTACCTTCACCCACTTGCAATTCAGATATAGCCGCGAACCTTTGACCAGCTTGAACCACAATACCCATTAATTGTAACAGAGTTCCTGATGGTTCT
>Seq4_CH_M04376:201:000000000-BPY8V:1:1101:14787:3779_1:N:0:TAAGGCGA+TCTCTCCG
TGTGTACCTTCACCCACTTGCAATTCAGATATAGCCGCGAACCTTTGACCAGCTTGAACCACAATACCCATTAATTGTAACAGAGTTCCTGATGGTTCT
>Seq4_CH_M04376:201:000000000-BPY8V:1:1101:8271:3795_1:N:0:TAAGGCGA+TCTCTCCG
TGTGTACCTTCACCCACTTGCAATTCAGATATAGCCGCGAACCTTTGACCAGCTTGAACCACAATACCCATTAATTGTAACAGAGTTCCTGATGGTTCT
>Seq4_CH_M04376:201:000000000-BPY8V:1:1101:7471:3824_1:N:0:TAAGGCGA+TCTCTCCG
TGTGTACCTTCACCCACTTGCAGTTCAGATATAGCCGCGAACCTTTGACCAGCTTGAACCACAATACCCATTAATTGTAACAGAGTTCCTGATGGTTCT
>Seq4_CH_M04376:201:000000000-BPY8V:1:1101:12784:3846_1:N:0:TCAGGCGA+TCTCTCCG
TGTGTACCTTCACCCACTTGCAGTTCAGATATAGCCGCGAACCTTTGACCAGCTTGAACCACAATACCCATTAATTGTAACAGAGTTCCTGATGGTTCT
>Seq4_CH_M04376:201:000000000-BPY8V:1:1101:11315:3862_1:N:0:TCAGGCGA+TCTCTCCG
TGTGTACCTTCACCCACTTGCAGTTCAGATATAGCCGCGAACCTTTGACCAGCTTGAACCACAATACCCATTAATTGTAACAGAGTTCCTGATGGTTCT
>Seq4_CH_M04376:201:000000000-BPY8V:1:1101:22053:3868_1:N:0:TCAGGCGA+TCTCTCCG
TGTGTACCTTCACCCACTTGCAATTCAGATATAGCCGCGAACCTTTGACCAGCTTGAACCACAATACCCATTAATTGTAACAGAGTTCCTGATGGTTCT
>Seq4_CH_M04376:201:000000000-BPY8V:1:1101:21475:3876_1:N:0:TAAGGCGA+TCTCTCCG
TGTGTACCTTCACCCACTTGCAATTCAGATATAGCCGCGAACCTTTGACCAGCTTGAACCACAATACCCATTAATTGTAACAGAGTTCCTGATGGTTCT
>Seq4_CH_M04376:201:000000000-BPY8V:1:1101:6885:3916_1:N:0:TAAGGCGA+TCTCTCCG
TGTGTACCTTCACCCACTTGCAGTTCAGATATAGCCGCGAACCTTTGACCAGCTTGAACCACAATACCCATTAATTGTAACAGAGTTCCTGATGGTTCT
>Seq4_CH_M04376:201:000000000-BPY8V:1:1101:12186:3951_1:N:0:TCAGGCGA+TCTCTCCG
TGTGTACCTTCACCCACTTGCAATTCAGATATAGCCGCGAACCTTTGACCAGCATGAACCACAATACCCATTAATTGTAACAGAGTTCCTGATGGTTCT
>Seq4_CH_M04376:201:000000000-BPY8V:1:1101:20408:4032_1:N:0:TAAGGCGA+TCTCTCCG
TGTGTACCTTCACCCACTTGCAATTCAGATATAGCCGCGAACCTTTGACCAGCTTGAACCACAATACCCATTAATTGTAACAGAGTTCCTGATGGTTCT
>Seq4_CH_M04376:201:000000000-BPY8V:1:1101:19326:4037_1:N:0:TAAGGCGA+TCTCTCCG
TGTGTACCTTCACCCACTTGCAATTCAGATATAGCCGCGAACCTTTGACCAGCTTGAACCACAATACCCATTAATTGTAACAGAGTTCCTGATGGTTCT
>Seq4_CH_M04376:201:000000000-BPY8V:1:1101:18970:4069_1:N:0:TAAGGCGA+TCTCTCCG
TGTGTACCTTCACCCACTTGCAGTTCAGATATAGCCGCGAACCTTTGACCAGCTTGAACCACAATACCCATTAATTGTAACAGAGTTCCTGATGGTTCT
>Seq4_CH_M04376:201:000000000-BPY8V:1:1101:12664:4110_1:N:0:TCAGGCGA+TCTCTCCG
TGTGTACCTTCACCCACTTGCAATTCAGATATAGCCGCGAACCTTTGACCAGCTTGAACCACAATACCCATTAATTGTAACAGAGTTCCTGATGGTTCT
>Seq4_CH_M04376:201:000000000-BPY8V:1:1101:8487:4118_1:N:0:TAAGGCGA+TCTCTCCG
TGTGTACCGTCACCCACTTGCAGTTCAGATATAGCCGCGAACCTTTGACCAGCTTGAACCACAATACCCATTAATTGTAACAGAGTTCCTGATGGTTCT
>Seq4_CH_M04376:201:000000000-BPY8V:1:1101:15791:4125_1:N:0:TAAGGCGA+TCTCTCCG
TGTGTACCTTCACCCACTTGCAGTTCAGATATAGCCGCGAACCTTTGACCAGCTTGAACCACAATACCCATTAATTGTAACAGAGTTCCTGATGGTTCT
>Seq4_CH_M04376:201:000000000-BPY8V:1:1101:7551:4156_1:N:0:TAAGGCGA+TCTCTCCG
TGTACCTTCACCCACTTGCAGTTCAGATATAGCCGCGAACCTTTGACCAGCTTGAACCACAATACCCATTAATTGTAACAGAGTTCCTGATGGTTCT
>Seq4_CH_M04376:201:000000000-BPY8V:1:1101:15076:4164_1:N:0:TAAGGCGA+TCTCTCCG
TGTGTACCTTCACCCACTTGCAGTTCAGATATAGCCGCGAACCTTTGACCAGCTTGAACCACAATACCCATTAATTGTAACAGAGTTCCTGATGGTTCT
>Seq4_CH_M04376:201:000000000-BPY8V:1:1101:22747:4184_1:N:0:TCAGGCGA+TCTCTCCG
TGTGTACCTTCACCCACTTGCAATTCAGATATAGCCGCGAACCTTTGACCAGCTTGAACCACAATACCCATTAATTGTAACAGAGTTCCTGATGGTTCT
>Seq4_CH_M04376:201:000000000-BPY8V:1:1101:10963:4229_1:N:0:TAAGGCGA+TCTCTCCG
TGTGTACCTTCACCCACTTGCAATTCAGATATAGCCGCGAACCTTTGACCAGCTTGAACCACAATACCCATTAATTGTAACAGAGTTCCTGATGGTTCT
>Seq4_CH_M04376:201:000000000-BPY8V:1:1101:22848:4234_1:N:0:TCAGGCGA+TCTCTCCG
TGTGTACCTTCACCCACTTGCAATTCAGATATAGCCGCGAATCTTTGACCAGCTTGAACCACAATACCCATTAATTGTAACAGAGTTCCTGATGGTTCT
>Seq4_CH_M04376:201:000000000-BPY8V:1:1101:20153:4247_1:N:0:TAAGGCGA+TCTCTCCG
TGTGTACCTTCACCCACTTGCAATTCAGATATAGCCGCGAACCTTTGACCAGCTTGAACCACAATACCCATTAATTGTAACAGAGTTCCTGATGGTTCT
>Seq4_CH_M04376:201:000000000-BPY8V:1:1101:7826:4260_1:N:0:TAAGGCGA+TCTCTCCG
TGTGTACCTTCACCCACTTGCAGTTCAGATATAGCCGCGAACCTTTGAACAGCTTGAACCACAATACCCATTAATTGTAACAGAGTTCCTGATGGTTCT
>Seq4_CH_M04376:201:000000000-BPY8V:1:1101:10048:4289_1:N:0:TAAGGCGA+TCTCTCCG
TGTGTACCTTCACCCACTTGCAATTCAGATATAGCCGCGAACCTTTGACCAGCTTGAACCACAATACCCATTAATTGTAACAGAGTTCCTGATGGTTCT
>Seq4_CH_M04376:201:000000000-BPY8V:1:1101:19785:4294_1:N:0:TAAGGCGA+TCTCTCCG
TGTGTACCTTCACCCACTTGCAATTCAGATATAGCCGCGAACCTTTGACCAGCTTGAACCACAATACCCATTAATTGTAACAGAGTTCCTGATGGTTCT
>Seq4_CH_M04376:201:000000000-BPY8V:1:1101:13215:4301_1:N:0:TCAGGCGA+TCTCTCCG
TGTGTACCTTCACCCACTTGCAATTCAGATATAGCCGCGAACCTTTGACCAGCTTGAACCACAATACCCATTAATTGTAACAGAGTTCCTGATGGTTCT
>Seq4_CH_M04376:201:000000000-BPY8V:1:1101:23268:4304_1:N:0:TCAGGCGA+TCTCTCCG
TGTGTACCTTCACCCACTTGCAATTCAGATATAGCCGCGAACCTTTGACCAGCTTGAACCACAATACCCATTAATTGTAACAGAGTTCCTGATGGTTCT
>Seq4_CH_M04376:201:000000000-BPY8V:1:1101:23626:4310_1:N:0:TCAGGCGA+TCTCTCCG
TGTGTACCTTCACCCACTTGCAGTTCAGATATAGCCGCGAACCTTTGACCAGCTTGAACCACAATACCCATTAATTGTAACAGAGTTCCTGATGGTTCT
>Seq4_CH_M04376:201:000000000-BPY8V:1:1101:19179:4317_1:N:0:TAAGGCGA+TCTCTCCG
TGTGTACCTTCACCCACTTGCAATTCAGATATAGCCGCGAACCTTTGACCAGCTTGAACCACAATACCCATTAATTGTAACAGAGTTCCTGATGGTTCT
>Seq4_CH_M04376:201:000000000-BPY8V:1:1101:10023:4465_1:N:0:TAAGGCGA+TCTCTCCG
TGTGTACCTTCACCCACTTGCAATTCAGATATAGCCGCGAACCTTTGACCAGCTTGAACCACAATACCCATTAATTGTAACAGAGTTCCTGATGGTTCT
>Seq4_CH_M04376:201:000000000-BPY8V:1:1101:20155:4473_1:N:0:TAAGGCGA+TCTCTCCG
TGTGTACCTTCACCCACTTGCAATTCAGATATAGCCGCGAACCTTTGACCAGCTTGAACCACAATACCCATTAATTGTAACAGAGTTCCTGATGGTTCT
>Seq4_CH_M04376:201:000000000-BPY8V:1:1101:20736:4483_1:N:0:TAAGGCGA+TCTCTCCG
TGTGTACCTTCACCCACTTGCAGTTCAGATATAGCCGCGAACCTTTGACCAGCTTGAACCACAATACCCATTAATTGTAACAGAGTTCCTGATGGTTCT
>Seq4_CH_M04376:201:000000000-BPY8V:1:1101:12858:4485_1:N:0:TCAGGCGA+TCTCTCCG
TGTGTACCTTCACCCACTTGCAATTCAGATATAGCCGCGAACCTTTGACCAGCTTGAACCACAATACCCATTAATTGTAACAGAGTTCCTGATGGTTCT
>Seq4_CH_M04376:201:000000000-BPY8V:1:1101:7601:4494_1:N:0:TAAGGCGA+TCTCTCCG
TGTGTACCGTCACCCACTTGCAGTTCAGATATAGCCGCGAACCTTTGACCAGCTTGAACCACAATACCCATTAATTGTAACAGAGTTCCTGATGGTTCT
>Seq4_CH_M04376:201:000000000-BPY8V:1:1101:10632:4495_1:N:0:TAAGGCGA+TCTCTCCG
TGTGTACCTTCACCCACTTGCAATTCAGATATAGCCGCGAACCTTTGACCAGCTTGAACCACAATACCCATTAATTGTAACAGAGTTCCTGATGGTTCT
>Seq4_CH_M04376:201:000000000-BPY8V:1:1101:13560:4515_1:N:0:TCAGGCGA+TCTCTCCG
TGTGTACCTTCACCCACTTGCAATTCAGATATAGCCGCGAACCTTTGACCAGCTTGAACCACAATACCCATTAATTGTAACAGAGTTCCTGATGGTTCT
>Seq4_CH_M04376:201:000000000-BPY8V:1:1101:15276:4577_1:N:0:TAAGGCGA+TCTCTCCG
TGTGTACCTTCACCCACTTGCAGTTCAGATATAGCCGCGAACCTTTGACCAGCTTGAACCACAATACCCATTAATTGTAACAGAGTTCCTGATGGTTCT
>Seq4_CH_M04376:201:000000000-BPY8V:1:1101:20848:4595_1:N:0:TAAGGCGA+TCTCTCCG
TGTGTACCTTCACCCACTTGCAGTTCAGATATAGCCGCGAACCTTTGACCAGCTTGAACCACAATACCCATTAATTGTAACAGAGTTCCTGATGGTTCT
>Seq4_CH_M04376:201:000000000-BPY8V:1:1101:18885:4599_1:N:0:TCAGGCGA+TCTCTCCG
TGTGTACCTTCACCCACTTGCAATTCAGATATAGCCGCGAACCTTTGACCAGCTTGAACCACAATACCCATTAATTGTAACAGAGTTCCTGATGGTTCT
>Seq4_CH_M04376:201:000000000-BPY8V:1:1101:8541:4605_1:N:0:TAAGGCGA+TCTCTCCG
TGTGTACCGTCACCCACTTGCAATTCAGATATAGCCGCGAACCTTTGACCAGCTTGAACCACAATACCCATTAATTGTAACAGAGTTCCTGATGGTTCT
>Seq4_CH_M04376:201:000000000-BPY8V:1:1101:9295:4606_1:N:0:TAAGGCGA+TCTCTCCG
TGTGTACCTTCACCCACTTGCAGTTCAGATATAGCCGCGAACCTTTGACCAGCTTGAACCACAATACCCATTAATTGTAACAGAGTTCCTGATGGTTCT
>Seq4_CH_M04376:201:000000000-BPY8V:1:1101:13879:4641_1:N:0:TAAGGCGA+TCTCTCCG
TGTGTACCTTCACCCACTTGCAGTTCAGATATAGCCGCGAACCTTTGACCAGCTTGTACCACAATACCCATTAATTGTAACAGAGTTCCTGATGGTTCT
>Seq4_CH_M04376:201:000000000-BPY8V:1:1101:17326:4670_1:N:0:TCAGGCGA+TCTCTCCG
TGTGTACCTTCACCCACTTGCAATTCAGATATAGCCGCGAACCTTTGACCAGCTTGAACCACAATACCCATTAATTGTAACAGAGTTCCTGATGGTTCT
>Seq4_CH_M04376:201:000000000-BPY8V:1:1101:6107:4680_1:N:0:TAAGGCGA+TCTCTCCG
TGTGTACCTTCCCCCACTTGCAGTTCAGATATAGCCGCGAACCTTTGACCAGCTTGAACCACAATACCCATTAATTGTAACAGAGTTCCTGATGGTTCG
>Seq4_CH_M04376:201:000000000-BPY8V:1:1101:9163:4714_1:N:0:TAAGGCGA+TCTCTCCG
TGTGTACCTTCACCCACTTGCAGTTCAGATATAGCCGCGAACCTTTGACCAGCTTGAACCACAATACCCATTAATTGTAACAGAGTTCCTGATGGTTCT
>Seq4_CH_M04376:201:000000000-BPY8V:1:1101:22038:4719_1:N:0:TCAGGCGA+TCTCTCCG
TGTGTACCTTCACCCACTTGCAATTCAGATATAGCCGCGAACCTTTGACCAGCTTGAACCACAATACCCATTAATTGTAACAGAGTTCCTGATGGTTCT
>Seq4_CH_M04376:201:000000000-BPY8V:1:1101:11299:4720_1:N:0:TCAGGCGA+TCTCTCCG
TGTGTACCTTCACCCACTTGCAATTCAGATATAGCCGCGAACCTTTGACCAGCTTGAACCACAATACCCATTAATTGTAACAGAGTTCCTGATGGTTCT
>Seq4_CH_M04376:201:000000000-BPY8V:1:1101:23504:4729_1:N:0:TCAGGCGA+TCTCTCCG
TGTGTACCTTCACCCACTTGCAGTTCAGATATAGCCGCGAACCTTTGACCAGCTTGAACCACAATACCCATTAATTGTAACAGAGTTCCTGATGGTTCT
>Seq4_CH_M04376:201:000000000-BPY8V:1:1101:13528:4737_1:N:0:TCAGGCGA+TCTCTCCG
TGTGTACCTTCACCCACTTGCAGTTCAGATATAGCCGCGAACCTTTGACCAGCTTGAACCACAATACCCATTAATTGTAACAGAGTTCCTGATGGTTCT
>Seq4_CH_M04376:201:000000000-BPY8V:1:1101:12174:4756_1:N:0:TCAGGCGA+TCTCTCCG
TGTGTACCTTCACCCACTTGCAGTTCAGATATAGCCGCGAACCTTTGACCAGCTTGAACCACAATACCCATTAATTGTAACAGAGTTCCTGATGGTTCT
>Seq4_CH_M04376:201:000000000-BPY8V:1:1101:23564:4792_1:N:0:TCAGGCGA+TCTCTCCG
TGTGTACCTTCACCCACTTGCAGTTCAGATATAGCCGCGAACCTTTGACCAGCTTGAACCACAATACCCATTAATTGTAACAGAGTTCCTGATGGTTCT
>Seq4_CH_M04376:201:000000000-BPY8V:1:1101:18343:4794_1:N:0:TCAGGCGA+TCTCTCCG
TGTGTACCTTCACCCACTTGCAGTTCAGATATAGCCGCGAACCTTTGACCAGCTTGAACCACAATACCCATTAATTGTAACAGAGTTCCTGATGGTTCT
>Seq4_CH_M04376:201:000000000-BPY8V:1:1101:11951:4825_1:N:0:TCAGGCGA+TCTCTCCG
TGTGTACCTTCACCCACTTGCAATTCAGATATAGCCGCGAACCTTTGACCAGCTTGAACCACAATACCCATTAATTGTAACAGAGTTCCTGATGGTTCT
>Seq4_CH_M04376:201:000000000-BPY8V:1:1101:17480:4859_1:N:0:TCAGGCGA+TCTCTCCG
TGTGTACCTTCACCCACTTGCAATTCAGATATAGCCGCGAACCTTTGACCAGCTTGAACCACAATACCCATTAATTGTAACAGAGTTCCTGATGGTTCT
>Seq4_CH_M04376:201:000000000-BPY8V:1:1101:22897:4902_1:N:0:TCAGGCGA+TCTCTCCG
TGTGTACCTTCACCCACTTGCAATTCAGATATAGCCGCGAACCTTTGACCAGCTTGAACCACAATACCCATTAATTGTAACAGAGTTCCTGATGGTTCT
>Seq4_CH_M04376:201:000000000-BPY8V:1:1101:15046:4951_1:N:0:TAAGGCGA+TCTCTCCG
TGTGTACCTTCACCCACTTGCAATTCAGATATAGCCGCGAACCTTTGACCAGCTTGAACCACAATACCCATTAATTGTAACAGAGTTCCTGATGGTTCT
>Seq4_CH_M04376:201:000000000-BPY8V:1:1101:13743:4979_1:N:0:TCAGGCGA+TCTCTCCG
TGTGTACCTTCACCCACTTGCAATTCAGATATAGCCGCGAACCTTTGACCAGCTTGAACCACAATACCCATTAATTGTAACAGAGTTCCTGATGGTTCT
>Seq4_CH_M04376:201:000000000-BPY8V:1:1101:12433:4984_1:N:0:TAAGGCGA+TCTCTCCG
TGTGTACCTTCACCCACTTGCAGTTCAGATATAGCCGCGAACCTTTGACCAGCTTGAACCACAATACCCATTAATTGTAACAGAGTTCCTGATGGTTCT
>Seq4_CH_M04376:201:000000000-BPY8V:1:1101:14439:4990_1:N:0:TAAGGCGA+TCTCTCCG
TGTGTACCTTCACCCACTTGCAGTTCAGATATAGCCGCGAACCTTTGACCAGCTTGAACCACAATACCCATTAATTGTAACAGAGTTCCTGATGGTTCT
>Seq4_CH_M04376:201:000000000-BPY8V:1:1101:15159:5008_1:N:0:TAAGGCGA+TCTCTCCG
TGTGTACCTTCACCCACTTGCAATTCAGATATAGCCGCGAACCTTTGACCAGCTTGAACCACAATACCCATTAATTGTAACAGAGTTCCTGATGGTTCT
>Seq4_CH_M04376:201:000000000-BPY8V:1:1101:7552:5053_1:N:0:TAAGGCGA+TCTCTCCG
TGTGTACCTTCACCCACTTGCAATTCAGATATAGCCGCGAACCTTTGACCAGCTTGAACCACAATACCCATTAATTGTAACAGAGTTCCTGATGGTTCT
>Seq4_CH_M04376:201:000000000-BPY8V:1:1101:7538:5120_1:N:0:TAAGGCGA+TCTCTCCG
TGTGTACCTTCACCCACTTGCAATTCAGATATAGCCGCGAACCTTTGACCAGCTTGAACCACAATACCCATTAATTGTAACAGAGTTCCTGATGGTTCT
>Seq4_CH_M04376:201:000000000-BPY8V:1:1101:19342:5137_1:N:0:TAAGGCGA+TCTCTCCG
TGTGTACCTTCACCCACTTGCAATTCAGATATAGCCGCGAACCTTTGACCAGCTTGAACCACAATACCCATTAATTGTAACAGAGTTCCTGATGGTTCT
>Seq4_CH_M04376:201:000000000-BPY8V:1:1101:19328:5218_1:N:0:TAAGGCGA+TCTCTCCG
TGTGTACCTTCACCCACTTGCAATTCAGATATAGCCGCGAACCTTTGACCAGCTTGAACCACAATACCCATTAATTGTAACAGAGTTCCTGATGGTTCT
>Seq4_CH_M04376:201:000000000-BPY8V:1:1101:21121:5272_1:N:0:TAAGGCGA+TCTCTCCG
TGTGTACCTTCACCCACTTGCAGTTCAGATATAGCCGCGAACCTTTGACCAGCTTGAACCACAATACCCATTAATTGTAACAGAGTTCCTGATGGTTCT
>Seq4_CH_M04376:201:000000000-BPY8V:1:1101:21869:5317_1:N:0:TCAGGCGA+TCTCTCCG
TGTGTACCTTCACCCACTTGCAATTCAGATATAGCCGCGAACCTTTGACCAGCTTGAACCACAATACCCATTAATTGTAACAGAGTTCCTGATGGTTCT
>Seq4_CH_M04376:201:000000000-BPY8V:1:1101:10472:5381_1:N:0:TAAGGCGA+TCTCTCCG
TGTGTACCTTCACCCACTTGCAATTCAGATATAGCCGCGAACCTTTGACCAGCTTGAACCACAATACCCATTAATTGTAACAGAGTTCCTGATGGTTCT
>Seq4_CH_M04376:201:000000000-BPY8V:1:1101:23788:5452_1:N:0:TCAGGCGA+TCTCTCCG
TGTGTACCTTCACCCACTTGCAGTTCAGATATAGCCGCGAACCTTTGACCAGCTTGAACCACAATACCCATTAATTGTAACAGAGTTCCTGATGGTTCT
>Seq4_CH_M04376:201:000000000-BPY8V:1:1101:15197:5484_1:N:0:TAAGGCGA+TCTCTCCG
TGTGTACCTTCACCCACTTGCAGTTCAGATATAGCCGCGAACCTTTGACCAGCTTGAACCACAATACCCATTAATTGTAACAGAGTTCCTGATGGTTCT
>Seq4_CH_M04376:201:000000000-BPY8V:1:1101:9481:5518_1:N:0:TAAGGCGA+TCTCTCCG
TGTGTACCTTCACCCACTTGCAATTCAGATATAGCCGCGAACCTTTGACCAGCTTGAACCACAATACCCATTAATTGTAACAGAGTTCCTGATGGTTCT
>Seq4_CH_M04376:201:000000000-BPY8V:1:1101:12618:5558_1:N:0:TCAGGCGA+TCTCTCCG
TGTGTACCTTCACCCACTTGCAGTTCAGATATAGCCGCGAACCTTTGACCAGCTTGAACCACAATACCCATTAATTGTAACAGAGTTCCTGATGGTTCT
>Seq4_CH_M04376:201:000000000-BPY8V:1:1101:15060:5692_1:N:0:TAAGGCGA+TCTCTCCG
TGTGTACCTTCACCCACTTGCAATTCAGATATAGCCGCGAACCTTTGACCAGCTTGAACCACAATACCCATTAATTGTAACAGAGTTCCTGATGGTTCT
>Seq4_CH_M04376:201:000000000-BPY8V:1:1101:12715:5707_1:N:0:TCAGGCGA+TCTCTCCG
TGTGTACCTTCACCCACTTGCAATTCAGATATAGCCGCGAATCTTTGACCAGCTTGAACCACAATACCCATTAATTGTAACAGAGTTCCTGATGGTTCT
>Seq4_CH_M04376:201:000000000-BPY8V:1:1101:17669:5728_1:N:0:TCAGGCGA+TCTCTCCG
TGTGTACCTTCACCCACTTGCAATTCAGATATAGCCGCGAATCTTTGACCAGCTTGAACCACAATACCCATTAATTGTAACAGAGTTCCTGATGGTTCT
>Seq4_CH_M04376:201:000000000-BPY8V:1:1101:8292:5762_1:N:0:TAAGGCGA+TCTCTCCG
TGTGTACCTTCACCCACTTGCAATTCAGATATAGCCGCGAACCTTTGACCAGCTTGAACCACAATACCCATTAATTGTAACAGAGTTCCTGATGGTTCT
>Seq4_CH_M04376:201:000000000-BPY8V:1:1101:8600:5819_1:N:0:TAAGGCGA+TCTCTCCG
TGTGTACCTTCACCCACTTGCAATTCAGATATAGCCGCGAACCTTTGACCAGCTTGAACCACAATACCCATTAATTGTAACAGAGTTCCTGATGGTTCT
>Seq4_CH_M04376:201:000000000-BPY8V:1:1101:7790:5904_1:N:0:TAAGGCGA+TCTCTCCG
TGTGTACCTTCACCCACTTGCAGTTCAGATATAGCCGCGAACCTTTGACCAGCTTGAACCACAATACCCATTAATTGTAACAGAGTTCCTGATGGTTCT
>Seq4_CH_M04376:201:000000000-BPY8V:1:1101:16733:5934_1:N:0:TCAGGCGA+TCTCTCCG
TGTGTACCTTCACCCACTTGCAATTCAGATATAGCCGCGAACCTTTGACCAGCTTGAACCACAATACCCATTAATTGTAACAGAGTTCCTGATGGTTCT
>Seq4_CH_M04376:201:000000000-BPY8V:1:1101:26272:5954_1:N:0:TCAGGCGA+TCTCTCCG
TGTGTACCTTCACCCACTTGCAGTTCAGATATAGCCGCGAACCTTTGACCAGCTTGAACCACAATACCCATTAATTGTAACAGAGTTCCTGATGGTTCT
>Seq4_CH_M04376:201:000000000-BPY8V:1:1101:14025:5981_1:N:0:TAAGGCGA+TCTCTCCG
TGTGTACCTTCACCCACTTGCAATTCAGATATAGCCGCGAACCTTTGGCCAGCTTGAACCACAATACCCATTAATTGTAACAGAGTTCCTGATGGTTCT
>Seq4_CH_M04376:201:000000000-BPY8V:1:1101:19989:5994_1:N:0:TAAGGCGA+TCTCTCCG
TGTGTACCTTCACCCACTTGCAATTCAGATATAGCCGCGAACCTTTGACCCGCTTGAACCACAATACCCATTAATTGTAACAGAGTTCCTGATGGTTCT
>Seq4_CH_M04376:201:000000000-BPY8V:1:1101:17847:6042_1:N:0:TCAGGCGA+TCTCTCCG
TGTGTACCTTCACCCACTTGCAATTCAGATATAGCCGCGAACCTTTGACCAGCTTGAACCACAATACCCATTAATTGTAACAGAGTTCCTGATGGTTCT
>Seq4_CH_M04376:201:000000000-BPY8V:1:1101:17964:6217_1:N:0:TAAGGCGA+TCTCTCCG
TGTGTACCTTCACCCACTTGCAGTTCAGATATAGCCGCGAACCTTTGACCAGCTTGAACCACAATACCCATTAATTGTAACAGAGTTCCTGATGGTTCT
>Seq4_CH_M04376:201:000000000-BPY8V:1:1101:6480:6218_1:N:0:TAAGGCGA+TCTCTCCG
TGTGTACCTTCACCCACTTGCAATTCAGATATAGCCGCGAACCTTTGACCAGCTTGAACCACAATACCCATTAATTGTAACAGAGTTCCTGATGGTTCT
>Seq4_CH_M04376:201:000000000-BPY8V:1:1101:18822:6267_1:N:0:TAAGGCGA+TCTCTCTG
TGTGTACCTTCACCCACTTGCAGTTCAGATATAGCCGCGAACCTTTGACCAGCTTGAACCACAATACCCATTAATTGTAACAGAGTTCCTGATGGTTCT
>Seq4_CH_M04376:201:000000000-BPY8V:1:1101:14717:6299_1:N:0:TAAGGCGA+TCTCTCCG
TGTGTACCTTCACCCACTTGCAGTTCAGATATAGCCGCGAACCTTTGACCCGCTTGAACCACAATACCCAGTAATTGTAACAGAGTTCCTGATGGTTCT
>Seq4_CH_M04376:201:000000000-BPY8V:1:1101:13185:6305_1:N:0:TAAGGCGA+TCTCTCCG
TGTGTACCTTCACCCACTTGCAATTCAGATATAGCTGCGAACCTTTGACCAGCTTGAACCACAATACCCATTAATTGTAACAGAGTTCCTGATGGTTCT
>Seq4_CH_M04376:201:000000000-BPY8V:1:1101:16747:6344_1:N:0:TAAGGCGA+TCTCTCCG
TGTGTACCTTCACCCACTTGCAGTTCAGATATAGCCGCGAACCTTTGACCAGCTTGAACCACAATACCCATTAATTGTAACAGAGTTCCTGATGGTTCT
>Seq4_CH_M04376:201:000000000-BPY8V:1:1101:13888:6363_1:N:0:TAAGGCGA+TCTCTCCG
TGTGTACCTTCACCCACTTGCAATTCAGATATAGCCGCGAACCGTTGACCCGCTTGAACCACAATACCCAGTAAGTGTAACAGAGTTCCTGATGGTTCT
>Seq4_CH_M04376:201:000000000-BPY8V:1:1101:23915:6378_1:N:0:TCAGGCGA+TCTCTCCG
TGTGTACCTTCACCCACTTGCAATTCAGATATAGCCGCGAACCTTTGACCAGCTTGAACCACAATACCCATTAATTGTAACAGAGTTCCTGATGGTTCT
>Seq4_CH_M04376:201:000000000-BPY8V:1:1101:19716:6407_1:N:0:TAAGGCGA+TCTCTCCG
TGTGTACCTTCACCCACTTGCAATTCAGCTATAGCCGCGAACCTTTGACCAGCTTGAACCACAATACCCATTAATTGTAACAGAGTTCCTGATGGTTCT
>Seq4_CH_M04376:201:000000000-BPY8V:1:1101:14575:6425_1:N:0:TAAGGCGA+TCTCTCCG
TGTGTACCTTCCCCCACTTGCAGTTCAGATATAGCCGCGAACCTTTGACCCGCTTGAACCACAATACCCATTAATTGTAACAGAGTTCCTGATGGTTCT
>Seq4_CH_M04376:201:000000000-BPY8V:1:1101:7057:6475_1:N:0:TAAGGCGA+TCTCTCCG
TGTGTACCTTCACCCACTTGCAATTCAGATATAGCCGCGAACCTTTGACCAGCTTGAACCACAATACCCATTAATTGTAACAGAGTTCCTGATGGTTCT
>Seq4_CH_M04376:201:000000000-BPY8V:1:1101:27795:6479_1:N:0:TAAGGCGA+TCTCTCCG
TGTGTACCTTCACCCACTTGCAATTCAGATATAGCCGCGAACCTTTGACCAGCTTGAACCACAATACCCATTAATTGTAACAGAGTTCCTGATGGTTCT
>Seq4_CH_M04376:201:000000000-BPY8V:1:1101:20051:6484_1:N:0:TAAGGCGA+TCTCTCCG
TGTGTACCTTCACCCACTTGCAGTTCAGATATAGCCGCGAACCTTTGACCAGCTTGAACCACAATACCCATTAATTGTAACAGAGTTCCTGATGGTTCT
>Seq4_CH_M04376:201:000000000-BPY8V:1:1101:15491:6515_1:N:0:TAAGGCGA+TCTCTCCG
TGTGTACCTTCACCCACTTGCAATTCAGATATAGCCGCGAACCTTTGACCCGCTTGAACCACAATACCCAGTAATTGTAACAGAGTTCCTGATGGTTCT
>Seq4_CH_M04376:201:000000000-BPY8V:1:1101:27048:6548_1:N:0:TAAGGCGA+TCTCTCCG
TGTGTACCGTCACCCACTTGCAGTTCAGATATAGCCGCGAACCTTTGACCAGCTTGAACCACAATACCCATTAATTGTAACAGAGTTCCTGATGGTTCT
>Seq4_CH_M04376:201:000000000-BPY8V:1:1101:16025:6549_1:N:0:TAAGGCGA+TCTCTCCG
TGTGTACCTTCACCCACTTGCAATTCAGATATAGCCGCGAACCTTTGACCAGCTGGAACCACAATACCCAGTAATTGTAACAGAGTTCCTGATGGTTCT
>Seq4_CH_M04376:201:000000000-BPY8V:1:1101:26715:6554_1:N:0:TAAGGCGA+TCTCTCCG
TGTGTACCTTCACCCACTTGCAGTTCAGATATAGCCGCGAACCTTTGACCAGCTTGAACCACAATACCCATTAATTGTAACAGAGTTCCTGATGGTTCT
>Seq4_CH_M04376:201:000000000-BPY8V:1:1101:16575:6586_1:N:0:TAAGGCGA+TCTCTCCG
TGTGTACCTTCACCCACTTGCAGTTCAGATATAGCCGCGAACCTTTGACCAGCTTGAACCACAATACCCATTAATTGTAACAGAGTTCCTGATGGTTCT
>Seq4_CH_M04376:201:000000000-BPY8V:1:1101:5505:6629_1:N:0:TCAGGCGA+TCTCTCCG
TGTGTACCTTCACCCACTTGCAATTCAGATATAGCCGCGAACCTTTGACCAGCTTGAACCACAATACCCATTAATTGTAACAGAGTTCCTGATGGTTCT
>Seq4_CH_M04376:201:000000000-BPY8V:1:1101:6471:6685_1:N:0:TAAGGCGA+TCTCTCCG
TGTGTACCTTCACCCACTTGCAGTTCAGATATAGCCGCGAACCTTTGACCAGCTTGAACCACAATACCCATTAATTGTAACAGAGTTCCTGATGGTTCT
>Seq4_CH_M04376:201:000000000-BPY8V:1:1101:24070:6689_1:N:0:TAAGGCGA+TCTCTCCG
TGTGTACCTTCACCCACTTGCAATTCAGATATAGCCGCGAACCTTTGACCAGCTTGAACCACAATACCCATTAATTGTAACAGAGTTCCTGATGGTTCT
>Seq4_CH_M04376:201:000000000-BPY8V:1:1101:21068:6693_1:N:0:TAAGGCGA+TCTCTCCG
TGTGTACCTTCACCCACTTGCAATTCAGATATAGCCGCGAACCTTTGACCAGCTTGAACCACAATACCCATTAATTGTAACAGAGTTCCTGATGGTTCT
>Seq4_CH_M04376:201:000000000-BPY8V:1:1101:5145:6719_1:N:0:TCAGGCGA+TCTCTCCG
TGTGTACCTTCACCCACTTGCAATTCAGATATAGCCGCGAACCTTTGACCAGCTTGAACCACAATACCCATTAATTGTAACAGAGTTCCTGATGGTTCT
>Seq4_CH_M04376:201:000000000-BPY8V:1:1101:8048:6749_1:N:0:TAAGGCGA+TCTCTCCG
TGTGTACCTTCACCCACTTGCAATTCAGATATAGCCGCGAACCTTTGACCAGCTTGAACCACAATACCCATTAATTGTAACAGAGTTCCTGATGGTTCT
>Seq4_CH_M04376:201:000000000-BPY8V:1:2114:5858:16123_1:N:0:TAAGGCGA+TCTCTCCG
TGTGTACCTTCACCCACTTGCAATTCAGATATAGCCGCGAACCTTTGACCAGCTTGAACCACAATACCCATTAATTGTAACAGAGTTCCGGATGGTTCT
>Seq4_CH_M04376:201:000000000-BPY8V:1:2114:17144:16142_1:N:0:TAAGGCGA+TCTCTCCG
TGTGTACCGTCACCCACTTGCAATTCAGATATAGCCGCGAACCTTTGACCAGCTTGAACCACAATACCCATTAATTGTAACAGAGTTCCTGATGGTTCT
>Seq4_CH_M04376:201:000000000-BPY8V:1:2114:9796:16145_1:N:0:TAAGGCGA+TCTCTCCG
TGTGTACCTTCACCCACTTGCAATTCAGATATAGCCGCGAACCTTTGACCAGCTTGAACCACAATACCCATTAATTGTAACAGAGTTCCTGATGGTTCT
>Seq4_CH_M04376:201:000000000-BPY8V:1:2114:18245:16162_1:N:0:TAAGGCGA+TCTCTCCG
TGTGTACCGTCACCCACTTGCAATTCAGATATAGCCGCGAACCTTTGACCAGCTTGAACCACAATACCCATTAATTGTAACAGAGTTCCTGATGGTTCT
>Seq4_CH_M04376:201:000000000-BPY8V:1:2114:20814:11200_1:N:0:TAAGGCGA+TCTCTCCG
TGTGTACCTTCACCCACTTGCAGTTCAGATATAGCCGCGAACCTTTGACCAGCTTGAACCACAATACCCATTAATTGTAACAGAGTTCCTGATGGTTCT
>Seq4_CH_M04376:201:000000000-BPY8V:1:2114:2995:11241_1:N:0:TCAGGCGA+TCTCTCCG
TGTGTACCTTCACCCACTTGCAATTCAGATATAGCCGCGAATCTTTGACCAGCTTGAACCACAATACCCATTAATTGTAACAGAGTTCCTGATGGTTCT
>Seq4_CH_M04376:201:000000000-BPY8V:1:2114:2431:11255_1:N:0:TCAGGCGA+TCTCTCCG
TGTGTACCTTCACCCACTTGCAATTCAGATATAGCCGCGAACCTTTGACCAGCTTGAACCACAATACCCATTAATTGTAACAGAGTTCCTGATGGTTCT
>Seq4_CH_M04376:201:000000000-BPY8V:1:2114:24349:11300_1:N:0:TAAGGCGA+TCTCTCCG
TGTGTACCTTCACCCACTTGCAATTCAGATATAGCCGCGAACCTTTGACCAGCTTGAACCACAATACCCATTAATTGTAACAGAGTTCCTGATGGTTCT
>Seq4_CH_M04376:201:000000000-BPY8V:1:2114:17230:11333_1:N:0:TAAGGCGA+TCTCTCCG
TGTGTACCTTCACCCACTTGCAATTCAGATATAGCCGCGAACCTTTGACCAGCTTGAACCACAATACCCATTAATTGTAACAGAGTTCCTGATGGTTCT
>Seq4_CH_M04376:201:000000000-BPY8V:1:2114:25808:11350_1:N:0:TAAGGCGA+TCTCTCCG
TGTGTACCTTCACCCACTTGCAGTTCAGATATAGCCGCGAACCTTTGACCAGCTTGAACCACAATACCCATTAATTGTAACAGAGTTCCTGATGGTTCT
>Seq4_CH_M04376:201:000000000-BPY8V:1:2114:9279:11402_1:N:0:TCAGGCGA+TCTCTCCG
TGTGTACCTTCACCCACTTACAATTCAGATATAGCCGCGAACCTTTGACCAGCTTGAACCACAATACCCATTAATTGTAACAGAGTTCCTGATGGTTCT
>Seq4_CH_M04376:201:000000000-BPY8V:1:2114:13260:11406_1:N:0:TAAGGCGA+TCTCTCCG
TGTGTACCTTCACCCACTTGCAATTCAGATATAGCCGCGAACCTTTGACCAGCTTGAACCACAATACCCATTAATTGTAACAGAGTTCCTGATGGTTCT
>Seq4_CH_M04376:201:000000000-BPY8V:1:2114:3457:11529_1:N:0:TAAGGCGA+TCTCTCCG
TGTGTACCTTCACCCACTTGCAGTTCAGATATAGCCGCGAACCTTTGACCAGCTTGAACCACAATACCCATTAATTGTAACAGAGTTCCTGATGGTTCT
>Seq4_CH_M04376:201:000000000-BPY8V:1:2114:12147:11546_1:N:0:TAAGGCGA+TCTCTCCG
TGTGTACCGTCACCCACTTGCAATTCAGATATAGCCGCGAACCTTTGACCAGCTTGAACCACAATACCCATTAATTGTAACAGAGTTCCTGATGGTTCT
>Seq4_CH_M04376:201:000000000-BPY8V:1:2114:5578:11611_1:N:0:TAAGGCGA+TCTCTCCG
TGTGTACCTTCACCCACTTGCAAGTCAGATATAGCCGCGAACCTTTGACCAGCTTGAACCACAATACCCATTAATTGTAACAGAGTTCCTGATGGTTCT
>Seq4_CH_M04376:201:000000000-BPY8V:1:2114:18460:11618_1:N:0:TAAGGCGA+TCTCTCCG
TGTGTACCGTCACCCACTTGCAGTTCAGATATAGCCGCGAACCTTTGACCAGCTTGAACCACAATACCCATTAATTGTAACAGAGTTCCTGATGGTTCT
>Seq4_CH_M04376:201:000000000-BPY8V:1:2114:12713:11624_1:N:0:TAAGGCGA+TCTCTCCG
TGTGTACCGTCACCCACTTGCAATTCAGATATAGCCGCGAATCTTTGACCAGCTTGAACCACAATACCCATTAATTGTAACAGAGTTCCTGATGGTTCT
>Seq4_CH_M04376:201:000000000-BPY8V:1:2114:3683:11629_1:N:0:TAAGGCGA+TCTCTCCG
TGTGTACCTTCACCCACTTGCAAGTCAGCTATAGCCGCGAACCTTTGACCAGCTTGAACCACAATACCCATTAATTGTAACAGAGTTCCGGATGGTTCT
>Seq4_CH_M04376:201:000000000-BPY8V:1:2114:28676:11650_1:N:0:TAAGGCGA+TCTCTCCG
TGTGTACCTTCACCCACTTGCAATTCAGATATAGCCGCGAACCTTTGACCAGCTTGAACCACAATACCCAGTAATTGTAACAGAGTTCCTGATGGTTCT
>Seq4_CH_M04376:201:000000000-BPY8V:1:2114:24233:11662_1:N:0:TCAGGCGA+TCTCTCCG
TGTGTACCTTCACCCACTTGCAATTCAGATATAGCCGCGAACCTTTGACCCGCTTGAACCACAATACCCATTAATTGTAACAGAGTTCCTGATGGTTCT
>Seq4_CH_M04376:201:000000000-BPY8V:1:2114:13672:11665_1:N:0:TAAGGCGA+TCTCTCCG
TGTGTACCGTCACCCACTTGCAGTTCAGATATAGCCGCGAACCTTTGACCAGCTTGAACCACAATACCCATTAATTGTAACAGAGTTCCTGATGGTTCT
>Seq4_CH_M04376:201:000000000-BPY8V:1:2114:29120:11704_1:N:0:GAAGGCGA+TCTCTCCG
TGTGTACCTTCACCCACTTGCAGTTCAGATATAGCCGCGAACCTTTGACCAGCTTGAACCACAATACCCAGTAATTGTAACAGAGTTCCTGATGGTTCT
>Seq4_CH_M04376:201:000000000-BPY8V:1:2114:15061:11708_1:N:0:TAAGGCGA+TCTCTCCG
TGTGTACCTGCACCCACTTGCAGTTCAGATATAGCCGCGAACCTTTGACCAGCTTGAACCACAATACCCATTAATTGTAACAGAGTTCCTGATGGTTCT
>Seq4_CH_M04376:201:000000000-BPY8V:1:2114:6024:11736_1:N:0:TAAGGCGA+TCTCTCCG
TGTGTACCTTCACCCACTTGCAATTCAGATATAGCCGCGAACCTTTGACCAGCTTGAACCACAATACCCATTAATTGTAACAGAGTTCCGGATGGTTCT
>Seq4_CH_M04376:201:000000000-BPY8V:1:2114:5557:11779_1:N:0:TAAGGCGA+TCTCTCCG
TGTGTACCTTCACCCACTTGCAAGTCAGATATAGCCGCGAACCTTTGACCAGCTTGAACCACAATACCCATTAATTGTAACAGAGTTCCGGATGGTTCT
>Seq4_CH_M04376:201:000000000-BPY8V:1:2114:14328:11787_1:N:0:TAAGGCGA+TCTCTCCG
TGTGTACCTTCACCCACTTGCAGTTCAGATATAGCCGCGAACCTTTGACCAGCTTGAACCACAATACCCAGTAATTGTAACAGAGTTCCTGATGGTTCT
>Seq4_CH_M04376:201:000000000-BPY8V:1:2114:22583:11787_1:N:0:TAAGGCGA+TCTCTCCG
TGTGTACCTTCACCCACTTGCAGTTCAGATATAGCCGCGAACCTTTGACCAGCTTGAACCACAATACCCATTAATTGTAACAGAGTTCCTGATGGTTCT
>Seq4_CH_M04376:201:000000000-BPY8V:1:2114:11054:11798_1:N:0:TAAGGCGA+TCTCTCCG
TGTGTACCTTCACCCACTTGCAATTCAGATATAGCCGCGAACCTTTGACCAGCTTGAACCACAATACCCATTAATTGTAACAGAGTTCCTGATGGTTCT
>Seq4_CH_M04376:201:000000000-BPY8V:1:2114:27083:11809_1:N:0:TAAGGCGA+TCTCTCCG
TGTGTACCTTCACCCACTTGCAATTCAGATATAGCCGCGAACCTTTGACCAGCTTGAACCACAATACCCATTAATTGTAACAGAGTTCCTGATGGTTCT
>Seq4_CH_M04376:201:000000000-BPY8V:1:2114:2101:11843_1:N:0:TAAGGCGA+TCTCTCCG
TGTGTACCTTCACCCACTTGCAATTCAGATATAGCCGCGAACCTTTGACCAGCTTGAACCACAATACCCATTAATTGTAACAGAGTTCCTGATGGTTCT
>Seq4_CH_M04376:201:000000000-BPY8V:1:2114:23641:11846_1:N:0:TAAGGCGA+TCTCTCCG
TGTGTACCTTCACCCACTTGCAATTCAGATATAGCCGCGAACCTTTGACCAGCTTGAACCACAATACCCATTAATTGTAACAGAGTTCCTGATGGTTCT
>Seq4_CH_M04376:201:000000000-BPY8V:1:2114:14759:11919_1:N:0:TCAGGCGA+TCTCTCCG
TGTGTACCTTCACCCACTTGCAATTCAGATATAGCCGCGAACCTTTGACCAGCTTGAACCACAATACCCAGTAATTGTAACAGAGTTCCTGATGGTTCT
>Seq4_CH_M04376:201:000000000-BPY8V:1:2114:26780:11957_1:N:0:TAAGGCGA+TCTCTCCG
TGTGTACCTTCACCCACTTGCAATTCAGATATAGCCGCGAACCTTTGACCAGCTTGAACCACAATACCCATTAATTGTAACAGAGTTCCTGATGGTTCT
>Seq4_CH_M04376:201:000000000-BPY8V:1:2114:8738:11958_1:N:0:TAAGGCGA+TCTCTCCG
TGTGTACCGTCACCCACTTGCAATTCAGATATAGCCGCGAACCTTTGACCAGCTTGAACCGCAATACCCATTAATTGTAACAGAGTTCCTGATGGTTCT
>Seq4_CH_M04376:201:000000000-BPY8V:1:2114:17867:11963_1:N:0:TAAGGCGA+TCTCTCCG
TGTGTACCTTCACCCACTTGCAATTCAGATATAGCCGCGAACCTTTGACCAGCTTGAACCACAATACCCATTAATTGTAACAGAGTTCCGATGGTTCT
>Seq4_CH_M04376:201:000000000-BPY8V:1:2114:28712:11977_1:N:0:TAAGGCGA+TCTCTCCG
TGTGTACCTTCACCCACTTGCAATTCAGATATAGCCGCGAACCTTTGACCAGCTTGAATCACAATACCCAGTAATTGTAACAGAGTTCCTGATGGTTCT
>Seq4_CH_M04376:201:000000000-BPY8V:1:2114:4856:11990_1:N:0:TAAGGCGA+TCTCTCCG
TGTGTACCTTCACCCACTTGCAATTCAGATATAGCCGCGAACCTTTGACCAGCTTGAACCACAATACCCATTAATTGTAACAGAGTTCCTGATGGTTCT
>Seq4_CH_M04376:201:000000000-BPY8V:1:2114:3058:11990_1:N:0:TAAGGCGA+TCTCTCCG
TGTGTACCTTCACCCACTTGCAATTCAGATATAGCCGCGAATCTTTGACCAGCTTGAACCACAATACCCATTAATTGTAACAGAGTTCCTGATGGTTCT
>Seq4_CH_M04376:201:000000000-BPY8V:1:2114:5517:12079_1:N:0:TAAGGCGA+TCTCTCCG
TGTGTACCTTCACCCACTTGCAGTTCAGATATAGCCGCGAACCTTTGACCAGCTTGAACCACAATACCCATTAATTGTAACAGAGTTCCGGATGGTTCT
>Seq4_CH_M04376:201:000000000-BPY8V:1:2114:2574:12098_1:N:0:TAAGGCGA+TCTCTCCG
TGTGTACCTTCACCCACTTGCAATTCAGATATAGCCGCGAACCTTTGACCAGCTTGAACCACAATACCCATTAATTGTAACAGAGTTCCTGATGGTTCT
>Seq4_CH_M04376:201:000000000-BPY8V:1:2114:13231:12107_1:N:0:TAAGGCGA+TCTCTCCG
TGTGTACCGTCACCCACTTGCAATTCAGATATAGCCGCGAACCTTTGACCAGCTTGAACCACAATACCCATTAATTGTAACAGAGTTCCTGATGGTTCT
>Seq4_CH_M04376:201:000000000-BPY8V:1:2114:7502:12111_1:N:0:TAAGGCGA+TCTCTCCG
TGTGTACCTTCACCCACTTGCAATTCAGATATAGCCGCGAACCTTTGACCCGCTTGAACCACAATACCCATTAATTGTAACAGAGTTCCTGATGGTTCT
>Seq4_CH_M04376:201:000000000-BPY8V:1:2114:10545:12117_1:N:0:TAAGGCGA+TCTCTCCG
TGTGTACCTTCACCCACTTGCAATTCAGATATAGCCGCGAACCTTTGACCAGCTTGAACCACAATACCCATTAATTGTAACAGAGTTCCTGATGGTTCT
>Seq4_CH_M04376:201:000000000-BPY8V:1:2114:7680:12122_1:N:0:TAAGGCGA+TCTCTCCG
TGTGTACCTTCACCCACTTGCAATTCAGATATAGCCGCGAACCTTTGACCCGCTTGAACCACAATACCCATTAATTGTAACAGAGTTCCTGATGGTTCT
>Seq4_CH_M04376:201:000000000-BPY8V:1:2114:7654:12159_1:N:0:TAAGGCGA+TCTCTCCG
TGTGTACCTTCACCCACTTGCAGTTCAGATATAGCCGCGAACCTTTGACCCGCTTGAACCACAATACCCATTAATTGTAACAGAGTTCCTGATGGTTCT
>Seq4_CH_M04376:201:000000000-BPY8V:1:2114:5142:12164_1:N:0:TAAGGCGA+TCTCTCCG
TGTGTACCTTCACCCACTTGCAAGTCAGATATAGCCGCGAACCTTTGACCAGCTTGAACCACAATACCCATTAATTGTAACAGAGTTCCTGATGGTTCT
>Seq4_CH_M04376:201:000000000-BPY8V:1:2114:5922:12179_1:N:0:TAAGGCGA+TCTCTCCG
TGTGTACCTTCACCCACTTGCAAGTCAGATATAGCCGCGAACCTTTGACCAGCTTGAACCACAATACCCATTAATTGTAACAGAGTTCCGGATGGTTCT
>Seq4_CH_M04376:201:000000000-BPY8V:1:2114:23547:12192_1:N:0:TAAGGCGA+TCTCTCCG
TGTGTACCTGCACCCACTTGCAATTCAGATATAGCCGCGAACCTTTGACCAGCTTGAACCACAATACCCATTAATTGTAACAGAGTTCCTGATGGTTCT
>Seq4_CH_M04376:201:000000000-BPY8V:1:2114:7873:12196_1:N:0:TAAGGCGA+TCTCTCCG
TGTGTACCTTCACCCACTTGCAATTCAGATATAGCCGCGAACCTTTGACCAGCTTGAACCACAATACCCATTAATTGTAACAGAGTTCCTGATGGTTCT
>Seq4_CH_M04376:201:000000000-BPY8V:1:2114:8550:12208_1:N:0:TAAGGCGA+TCTCTCCG
TGTGTACCTTCACCCACTTGCAATTCAGATATAGCCGCGAACCTTTGACCCGCTTGAACCACAATACCCATTAATTGTAACAGAGTTCCTGATGGTTCT
>Seq4_CH_M04376:201:000000000-BPY8V:1:2114:9165:12209_1:N:0:TCAGGCGA+TCTCTCCG
TGTGTACCTTCACCCACTTGCAATTCAGATATAGCCGCGAACCTTTGACCAGCTTGAACCACAATACCCATTAATTGTAACAGAGTTCCTGATGGTTCT
>Seq4_CH_M04376:201:000000000-BPY8V:1:2114:23473:12275_1:N:0:TAAGGCGA+TCTCTCCG
TGTGTACCTTCACCCACTTGCGGTTCAGATATAGCCGCGAACCTTTGACCAGCTTGAACCACAATACCCATTAATTGTAACAGAGTTCCTGATGGTTCT
>Seq4_CH_M04376:201:000000000-BPY8V:1:2114:5988:12292_1:N:0:TAAGGCGA+TCTCTCCG
TGTGTACCTTCACCCACTTGCAGGTCAGATATAGCCGCGAACCTTTGACCAGCTTGAACCACAATACCCATTAATTGTAACAGAGTTCCGGATGGTTCT
>Seq4_CH_M04376:201:000000000-BPY8V:1:2114:3495:12327_1:N:0:TAAGGCGA+TCTCTCCG
TGTGTACCTTCACCCACTTGCAATTCAGATATAGCCGCGAACCTTTGACCAGCTTGAACCACAATACCCATTAATTGTAACAGAGTTCCTGATGGTTCT
>Seq4_CH_M04376:201:000000000-BPY8V:1:2114:18920:12338_1:N:0:TAAGGCGA+TCTCTCCG
TGTGTACCGTCACCCACTTGCAGTTCAGATATAGCCGCGAACCTTTGACCAGCTTGAACCACAATACCCATTAATTGTAACAGAGTTCCTGATGGTTCT
>Seq4_CH_M04376:201:000000000-BPY8V:1:2114:18043:12364_1:N:0:TAAGGCGA+TCTCTCCG
TGTGTACCGTCACCCACTTGCAATTCAGATATAGCCGCGAACCTTTGACCAGCTTGAACCACAATACCCATTAATTGTAACAGAGTTCCTGATGGTTCT
>Seq4_CH_M04376:201:000000000-BPY8V:1:2114:14724:12499_1:N:0:TCAGGCGA+TCTCTCCG
TGTGTACCTGCACCCACTTGCAGTTCAGATATAGCCGCGAACCTTTGACCAGCTTGAACCACAATACCCAGTAATTGTAACAGAGTTCCTGATGGTTCT
>Seq4_CH_M04376:201:000000000-BPY8V:1:2114:11238:12518_1:N:0:TAAGGCGA+TCTCTCCG
TGTGTACCTTCACCCACCTGCAATTCAGATATAGCCGCGAACCTTTGACCAGCTTGAACCACAATACCCATTAATTGTAACAGAGTTCCTGATGGTTCT
>Seq4_CH_M04376:201:000000000-BPY8V:1:2114:3926:12542_1:N:0:TAAGGCGA+TCTCTCCG
TGTGTACCTTCACCCACTTGCAATTCAGATATAGCCGCGAACCTTTGACCAGCTTGAACCACAATACCCATTAATTGTAACAGAGTTCCGGATGGTTCT
>Seq4_CH_M04376:201:000000000-BPY8V:1:2114:11655:12552_1:N:0:TAAGGCGA+TCTCTCCG
TGTGTACCGTCACCCACTTGCAATTCAGATATAGCCGCGAACCTTTGACCAGCTTGAACCACAATACCCATTAATTGTAACAGAGTTCCTGATGGTTCT
>Seq4_CH_M04376:201:000000000-BPY8V:1:2114:13547:12691_1:N:0:TAAGGCGA+TCTCTCCG
TGTGTACCGTCACCCACTTGCAGTTCAGATATAGCCGCGAACCTTTGACCAGCTTGAACCACAATACCCATTAATTGTAACAGAGTTCCTGATGGTTCT
>Seq4_CH_M04376:201:000000000-BPY8V:1:2114:8878:12736_1:N:0:TAAGGCGA+TCTCTCCG
TGTGTACCTTCACCCACTTGCAATTCAGATATAGCCGCGAACCTTTGACCAGCTTGAACCACAATACCCATTAATTGTAACAGAGTTCCTGATGGTTCT
>Seq4_CH_M04376:201:000000000-BPY8V:1:2114:6834:12739_1:N:0:TAAGGCGA+TCTCTCCG
TGTGTACCTTCACCCACTTGCAGTTCAGATATAGCCGCGAACCTTTGACCCGCTTGAACCACAATACCCATTAATTGTAACAGAGTTCCTGATGGTTCT
>Seq4_CH_M04376:201:000000000-BPY8V:1:2114:22139:12772_1:N:0:TAAGGCGA+TCTCTCCG
TGTGTACCTTCACCCACTTGCAATTCAGATATAGCCGCGAACCTTTGACCAGCTTGAACCACAATACCCATTAATTGTAACAGAGTTCCTGATGGTTCT
>Seq4_CH_M04376:201:000000000-BPY8V:1:2114:14234:12917_1:N:0:TAAGGCGA+TCTCTCCG
TGTGTACCTGCACCCACTTGCAGTTCAGATATAGCCGCGAACCTTTGACCAGCTTGAACCACAATACCCAGTAATTGTAACAGAGTTCCTGATGGTTCT
>Seq4_CH_M04376:201:000000000-BPY8V:1:2114:12816:12967_1:N:0:TAAGGCGA+TCTCTCCG
TGTGTACCTTCAACCCACTTGCAATTCAGATATAGCCGCGAACCTTTGACCAGCTTGAACCACAATACCCATTAATTGTAACAGAGTTCCTGATGGTTCT
>Seq4_CH_M04376:201:000000000-BPY8V:1:2114:15472:12971_1:N:0:TAAGGCGA+TCTCTCCG
TGTGTACCTGCACCCACTTGCAGTTCAGATATAGCCGCGAACCTTTGACCAGCTTGAACCACAATACCCATTAATTGTAACAGAGTTCCTGATGGTTCT
>Seq4_CH_M04376:201:000000000-BPY8V:1:2114:26260:13035_1:N:0:TCAGGCGA+TCTCTCCG
TGTGTACCTTCACCCACTTGCAATTCAGATATAGCCGCGAACCTTTGACCCGCTTGAACCACAATACCCATTAATTGTAACAGAGTTCCTGATGGTTCT
>Seq4_CH_M04376:201:000000000-BPY8V:1:2114:14769:13041_1:N:0:TCAGGCGA+TCTCTCCG
TGTGTACCTTCACCCACTTGCAGTTCAGATATAGCCGCGAACCTTTGACCAGCTTGAACCACAATACCCAGTAATTGTAACAGAGTTCCTGATGGTTCT
>Seq4_CH_M04376:201:000000000-BPY8V:1:2114:23388:13052_1:N:0:TAAGGCGA+TCTCTCCG
TGTGTACCTTCACCCACTTGCAATTCAGATATAGCCGCGAACCTTTGACCAGCTTGAACCACAATACCCATTAATTGTAACAGAGTTCCTGATGGTTCT
>Seq4_CH_M04376:201:000000000-BPY8V:1:2114:10508:13125_1:N:0:TAAGGCGA+TCTCTCCG
TGTGTACCTTCACCCACTTGCAATTCAGATATAGCCGCGAACCTTTGACCAGCTTGAACCACAATACCCATTAATTGTAACAGAGTTCCTGATGGTTCT
>Seq4_CH_M04376:201:000000000-BPY8V:1:2114:28402:13134_1:N:0:TAAGGCGA+TCTCTCCG
TGTGTACCTTCACCCACTTGCAATTCAGATATAGCCGCGAACCTTTGACCAGCTTGAACCACAATACCCATTAATTGTAACAGAGTTCCTGATGGTTCT
>Seq4_CH_M04376:201:000000000-BPY8V:1:2114:26967:13198_1:N:0:TAAGGCGA+TCTCTCCG
TGTGTACCTTCACCCACTTGCAGTTCAGATATAGCCGCGAACCTTTGACCAGCTTGAACCACAATACCCATTAATTGTAACAGAGTTCCTGATGGTTCT
>Seq4_CH_M04376:201:000000000-BPY8V:1:2114:12875:13211_1:N:0:TAAGGCGA+TCTCTCCG
TGTGTACCGTCACCCACTTGCAGTTCAGATATAGCCGCGAACCTTTGACCAGCTTGAACCACAATACCCATTAATTGTAACAGAGTTCCTGATGGTTCT
>Seq4_CH_M04376:201:000000000-BPY8V:1:2114:24497:13220_1:N:0:TCAGGCGA+TCTCTCCG
TGTGTACCTTCACCCACTTGCAATTCAGATATAGCCGCGAACCTTTGACCAGCTTGAACCACAATACCCATTAATTGTAACAGAGTTCCTGATGGTTCT
>Seq4_CH_M04376:201:000000000-BPY8V:1:2114:14560:13229_1:N:0:TAAGGCGA+TCTCTCCG
TGTGTACCTGCACCCACTTGCAGTTCAGATATAGCCGCGAACCTTTGACCAGCTTGAACCACAATACCCATTAATTGTAACAGAGTTCCTGATGGTTCT
>Seq4_CH_M04376:201:000000000-BPY8V:1:2114:8394:13351_1:N:0:TAAGGCGA+TCTCTCCG
TGTGTACCTTCACCCACTTGCAATTCAGATATAGCCGCGAACCTTTGACCCGCTTGAACCACAATACCCATTAATTGTAACAGAGTTCCTGATGGTTCT
>Seq4_CH_M04376:201:000000000-BPY8V:1:2114:13649:13363_1:N:0:TAAGGCGA+TCTCTCCG
TGTGTACCGTCACCCACTTGCAGTTCAGATATAGCCGCGAACCTTTGACCAGCTTGAACCACAATACCCATTAATTGTAACAGAGTTCCTGATGGTTCT
>Seq4_CH_M04376:201:000000000-BPY8V:1:2114:1957:13385_1:N:0:TAAGGCGA+TCTCTCCG
TGTGTACCTTCACCCACTTGCAATCCAGATATAGCCGCGAACCTTTGACCAGCTTGAACCACAATACCCATTAATTGTAACAGAGTTCCTGATGGTTCT
>Seq4_CH_M04376:201:000000000-BPY8V:1:2114:9063:13409_1:N:0:TAAGGCGA+TCTCTCCG
TGTGTACCTTCACCCACTTGCAATTCAGATATAGCCGCGAACCTTTGACCAGCTTGAACCACAATACCCATTAATTGTAACAGAGTTCCTGATGGTTCT
>Seq4_CH_M04376:201:000000000-BPY8V:1:2114:8637:13431_1:N:0:TAAGGCGA+TCTCTCCG
TGTGTACCTTCACCCACTTGCAGTTCAGATATAGCCGCGAACCTTTGACCCGCTTGAACCACAATACCCATTAATTGTAACAGAGTTCCTGATGGTTCT
>Seq4_CH_M04376:201:000000000-BPY8V:1:2114:23134:13435_1:N:0:TAAGGCGA+TCTCTCCG
TGTGTACCTTCACCCACTTGCAGTTCAGATATAGCCGCGAACCTTTGACCAGCTTGAACCACAATACCCATTAATTGTAACAGAGTTCCTGATGGTTCT
>Seq4_CH_M04376:201:000000000-BPY8V:1:2114:8146:13459_1:N:0:TAAGGCGA+TCTCTCCG
TGTGTACCTTCACCCACTTGCAATTCAGATATAGCCGCGAACCTTTGACCCGCTTGAACCACAATACCCATTAATTGTAACAGAGTTCCTGATGGTTCT
>Seq4_CH_M04376:201:000000000-BPY8V:1:2114:11571:13497_1:N:0:TAAGGCGA+TCTCTCCG
TGTGTACCGTCACCCACTTGCAGTTCAGATATAGCCGCGAACCTTTGACCAGCTTGAACCACAATACCCATTAATTGTAACAGAGTTCCTGATGGTTCT
>Seq4_CH_M04376:201:000000000-BPY8V:1:2114:18820:13507_1:N:0:TAAGGCGA+TCTCTCCG
TGTGTACCGTCACCCACTTGCAATTCAGATATAGCCGCGAACCTTTGACCAGCTTGAACCACAATACCCATTAATTGTAACAGAGTTCCTGATGGTTCT
>Seq4_CH_M04376:201:000000000-BPY8V:1:2114:15199:13576_1:N:0:TAAGGCGA+TCTCTCCG
TGTGTACCTGCACCCACTTGCAGTTCAGATATAGCCGCGAACCTTTGACCAGCTTGAACCACAATACCCATTAATTGTAACAGAGTTCCTGATGGTTCT
>Seq4_CH_M04376:201:000000000-BPY8V:1:2114:14650:13631_1:N:0:TAAGGCGA+TCTCTCCG
TGTGTACCTTCACCCACTTGCAGTTCAGATATAGCCGCGAACCTTTGACCAGCTTGAACCACAATACCCAGTAATTGTAACAGAGTTCCTGATGGTTCT
>Seq4_CH_M04376:201:000000000-BPY8V:1:2114:16938:13678_1:N:0:TAAGGCGA+TCTCTCCG
TGTGTACCGTCACCCACTTGCAGTTCAGATATAGCCGCGAACCTTTGACCAGCTTGAACCACAATACCCATTAATTGTAACAGAGTTCCTGATGGTTCT
>Seq4_CH_M04376:201:000000000-BPY8V:1:2114:18305:13690_1:N:0:TAAGGCGA+TCTCTCCG
TGTGTACCGTCACCCACTTGCAATTCAGATATAGCCGCGAACCTTTGACCAGCTTGAACCACAATACCCATTAATTGTAACAGAGTTCCTGATGGTTCT
>Seq4_CH_M04376:201:000000000-BPY8V:1:2114:27415:13731_1:N:0:TAAGGCGA+TCTCTCCG
TGTGTACCTTCACCCACTTGCAGTTCAGATATAGCCGCGAACCTTTGACCAGCTTGAACCACAATACCCAGTAATTGTAACAGAGTTCCTGATGGTTCT
>Seq4_CH_M04376:201:000000000-BPY8V:1:2114:17152:13764_1:N:0:TAAGGCGA+TCTCTCCG
TGTGTACCGTCACCCACTTGCAGTTCAGATATAGCCGCGAACCTTTGACCAGCTTGAACCACAATACCCATTAATTGTAACAGAGTTCCTGATGGTTCT
>Seq4_CH_M04376:201:000000000-BPY8V:1:2114:14712:13784_1:N:0:TAAGGCGA+TCTCTCCG
TGTGTACCTTCACCCACTTGCAATTCAGATATAGCCGCGAACCTTTGACCAGCTTGAACCACAATACCCAGTAATTGTAACAGAGTTCCTGATGGTTCT
>Seq4_CH_M04376:201:000000000-BPY8V:1:2114:24835:13841_1:N:0:TCAGGCGA+TCTCTCCG
TGTGTACCTTCACCCACTTGCAATTCAGATATAGCCGCGAACCTTTGACCCGCTTGAACCACACTACCCATTAATTGTAACAGAGTTCCTGATGGTTCT
>Seq4_CH_M04376:201:000000000-BPY8V:1:2114:13711:13849_1:N:0:TAAGGCGA+TCTCTCCG
TGTGTACCGTCACCCACTTGCAATTCAGATATAGCCGCGAACCTTTGACCAGCTTGAACCACAATACCCATTAATTGTAACAGAGTTCCTGATGGTTCT
>Seq4_CH_M04376:201:000000000-BPY8V:1:2114:3947:13885_1:N:0:TAAGGCGA+TCTCTCCG
TGTGTACCTTCACCCACTTGCAATTCAGATATAGCCGCGAACCTTTGACCAGCTTGAACCACAATACCCATTAATTGTAACAGAGTTCCGGATGGTTCT
>Seq4_CH_M04376:201:000000000-BPY8V:1:2114:12876:13898_1:N:0:TAAGGCGA+TCTCTCCG
TGTGTACCGTCACCCACTTGCAATTCAGATATAGCCGCGAATCTTTGACCAGCTTGAACCACAATACCCATTAATTGTAACAGAGTTCCTGATGGTTCT
>Seq4_CH_M04376:201:000000000-BPY8V:1:2114:28203:13904_1:N:0:TAAGGCGA+TCTCTCCG
TGTGTACCTTCACCCACTTGCAGTTCAGATATAGCCGCGAACCTTTGACCAGCTTGAACCACACTACCCAGTAATTGTAACAGAGTTCCTGATGGTTCT
>Seq4_CH_M04376:201:000000000-BPY8V:1:2114:11527:13921_1:N:0:TAAGGCGA+TCTCTCCG
TGTGTACCTTCACCCACTTGCAATTCAGATATAGCCGCGAACCTTTGACCAGCTTGAACCACAATACCCATTAATTGTAACAGAGTTCCTGAGGTTCT
>Seq4_CH_M04376:201:000000000-BPY8V:1:2114:4265:13933_1:N:0:TAAGGCGA+TCTCTCCG
TGTGTACCTTCACCCACTTGCAAGTCAGATATAGCCGCGAACCTTTGACCAGCTTGAACCACAATACCCATTAATTGTAACAGAGTTCCGGATGGTTCT
>Seq4_CH_M04376:201:000000000-BPY8V:1:2114:7949:13966_1:N:0:TAAGGCGA+TCTCTCCG
TGTGTACCTTCACCCACTTGCAATTCAGATATAGCCGCGAACCTTTGACCCGCTTGAACCACAATACCCATTAATTGTAACAGAGTTCCTGATGGTTCT
>Seq4_CH_M04376:201:000000000-BPY8V:1:2114:6612:13974_1:N:0:TAAGGCGA+TCTCTCCG
TGTGTACCTTCACCCACTTGCAATTCAGATATAGCCGCGAACCTTTGACCAGCTTGAACCACAATACCCATTAATTGTAACAGAGTTCCTGATGGTTCT
>Seq4_CH_M04376:201:000000000-BPY8V:1:2114:2376:13976_1:N:0:TAAGGCGA+TCTCTCCG
TGTGTACCTTCACCCACTTGCAATTCAGATATAGCCGCGAACCTTTGACCAGCTTGAACCACAATACCCATTAATTGTAACAGAGTTCCTGATGGTTCT
>Seq4_CH_M04376:201:000000000-BPY8V:1:2114:23834:14015_1:N:0:TAAGGCGA+TCTCTCCG
TGTGTACCTTCACCCACTTGCAGTTCAGATATAGCCGCGAACCTTTGATCAGCTTGAACCACAATACCCATTAATTGTAACAGAGTTCCTGATGGTTCT
>Seq4_CH_M04376:201:000000000-BPY8V:1:2114:10376:14055_1:N:0:TCAGGCGA+TCTCTCCG
TGTGTACCTTCACCCACTTGCAATTCAGATATAGCCGCGAACCTTTGACCAGCTTGAACCACAATACCCATTAATTGTAACAGAGTTCCTGATGGTTCT
>Seq4_CH_M04376:201:000000000-BPY8V:1:2114:7904:14060_1:N:0:TAAGGCGA+TCTCTCCG
TGTGTACCTTCACCCACTTGCAATTCAGATATAGCCGCGAACCTTTGACCCGCTTGAACCACAATACCCATTAATTGTAACAGAGTTCCTGATGGTTCT
>Seq4_CH_M04376:201:000000000-BPY8V:1:2114:23902:14112_1:N:0:TAAGGCGA+TCTCTCCG
TGTGTACCTTCACCCACTTGCAGTTCAGATATAGCCGCGAACCTTTGACCAGCTTGAACCACAATACCCATTAATTGTAACAGAGTTCCTGATGGTTCT
>Seq4_CH_M04376:201:000000000-BPY8V:1:2114:11997:14136_1:N:0:TAAGGCGA+TCTCTCCG
TGTGTACCGTCACCCACTTGCAATTCAGATATAGCCGCGAACCTTTGACCAGCTTGAACCACAATACCCATTAATTGTAACAGAGTTCCTGATGGTTCT
>Seq4_CH_M04376:201:000000000-BPY8V:1:2114:23616:14141_1:N:0:TAAGGCGA+TCTCTCCG
TGTGTACCTTCACCCACTTGCAATTCAGATATAGCCGCGAACCTTTGACCAGCTTGAACCACAATACCCATTAATTGTAACAGAGTTCCTGATGGTTCT
>Seq4_CH_M04376:201:000000000-BPY8V:1:2114:6502:14233_1:N:0:TAAGGCGA+TCTCTCCG
TGTGTACCTTCACCCACTTGCAATTCAGATATAGCCGCGAACCTTTGACCAGCTTGAACCACAATACCCATTAATTGTAACAGAGTTCCTGATGGTTCT
>Seq4_CH_M04376:201:000000000-BPY8V:1:2114:5622:14244_1:N:0:TAAGGCGA+TCTCTCCG
TGTGTACCTTCACCCACTTGCAATTCAGATATAGCCGCGAACCTTTGACCAGCTTGAACCACAATACCCATTAATTGTAACAGAGTTCCGGATGGTTCT
>Seq4_CH_M04376:201:000000000-BPY8V:1:2114:26779:14254_1:N:0:TAAGGCGA+TCTCTCCG
TGTGTACCTTCACCCACTTGCAGTTCAGATATAGCCGCGAACCTTTGACCAGCTTGAACCACAATACCCATTAATTGTAACAGAGTTCCTGATGGTTCT
>Seq4_CH_M04376:201:000000000-BPY8V:1:2114:17179:14262_1:N:0:TAAGGCGA+TCTCTCCG
TGTGTACCGTCACCCACTTGCAATTCAGATATAGCCGCGAACCTTTGACCAGCTTGAACCACAATACCCATTAATTGTAACAGAGTTCCTGATGGTTCT
>Seq4_CH_M04376:201:000000000-BPY8V:1:2114:7305:14265_1:N:0:TAAGGCGA+TCTCTCCG
TGTGTACCTTCACCCACTTGCAATTCAGATATAGCCGCGAACCTTTGACCAGCTTGAACCACAATACCCATTAATTGTAACAGAGTTCCTGATGGTTCT
>Seq4_CH_M04376:201:000000000-BPY8V:1:2114:17588:14313_1:N:0:TAAGGCGA+TCTCTCCG
TGTGTACCGTCACCCACTTGCAATTCAGATATAGCCGCGAACCTTTGACCAGCTTGAACCACAATACCCATTAATTGTAACAGAGTTCCTGATGGTTCT
>Seq4_CH_M04376:201:000000000-BPY8V:1:2114:17155:14335_1:N:0:TAAGGCGA+TCTCTCCG
TGTGTACCGTCACCCACTTGCAGTTCAGATATAGCCGCGAACCTTTGACCAGCTTGAACCACAATACCCATTAATTGTAACAGAGTTCCTGATGGTTCT
>Seq4_CH_M04376:201:000000000-BPY8V:1:2114:14220:14343_1:N:0:TCAGGCGA+TCTCTCCG
TGTGTACCTGCACCCACTTGCAATTCAGATATAGCCGCGAACCTTTGACCAGCTTGAACCACAATACCCAGTAATTGTAACAGAGTTCCTGATGGTTCT
>Seq4_CH_M04376:201:000000000-BPY8V:1:2114:23304:14382_1:N:0:TAAGGCGA+TCTCTCCG
TGTGTACCTTCACCCACTTGCAATTCAGATATAGCCGCGAACCTTTGACCAGCTTGAACCACACTACCCATTAATTGTAACAGAGTTCCTGATGGTTCT
>Seq4_CH_M04376:201:000000000-BPY8V:1:2114:15846:14392_1:N:0:TCAGGCGA+TCTCTCCG
TGTGTACCTGCACCCACTTGCAATTCAGATATAGCCGCGAACCTTTGACCAGCTTGAACCACAATACCCATTAATTGTAACAGAGTTCCTGATGGTTCT
>Seq4_CH_M04376:201:000000000-BPY8V:1:2114:26219:14395_1:N:0:TCAGGCGA+TCTCTCCG
TGTGTACCTTCACCCACTTGCAGTTCAGATATAGCCGCGAACCTTTGACCAGCTTGAACCACAATACCCATTAATTGTAACAGAGTTCCTGATGGTTCT
>Seq4_CH_M04376:201:000000000-BPY8V:1:2114:27536:14463_1:N:0:TAAGGCGA+TCTCTCCG
TGTGTACCTTCACCCACTTGCAATTCAGATATAGCCGCGAACCTTTGACCAGCTTGAACCACAATACCCAGTAATTGTAACAGAGTTCCTGATGGTTCT
>Seq4_CH_M04376:201:000000000-BPY8V:1:2114:26518:14477_1:N:0:TCAGGCGA+TCTCTCCG
TGTGTACCTTCACCCACTTGCAGTTCAGATATAGCCGCGAACCTTTGACCAGCTTGAACCACAATACCCATTAATTGTAACAGAGTTCCTGATGGTTCT
>Seq4_CH_M04376:201:000000000-BPY8V:1:2114:10069:14496_1:N:0:TAAGGCGA+TCTCTCCG
TGTGTACCTTCACCCACTTGCAATTCAGATATAGCCGCGAACCTTTGACCAGCTTGAACCACAATACCCATTAATTGTAACAGAGTTCCTGATGGTTCT
>Seq4_CH_M04376:201:000000000-BPY8V:1:2114:18276:14518_1:N:0:TAAGGCGA+TCTCTCCG
TGTGTACCGTCACCCACTTGCAATTCAGATATAGCCGCGAACCTTTGACCAGCTTGAACCACAATACCCATTAATTGTAACAGAGTTCCTGATGGTTCT
>Seq4_CH_M04376:201:000000000-BPY8V:1:2114:2297:14546_1:N:0:TAAGGCGA+TCTCTCCG
TGTGTACCTTCACCCACTTGCAATTCAGATATAGCCGCGAACCTTTGACCAGCTTGAACCACAATACCCATTAATTGTAACAGAGTTCCTGATGGTCT
>Seq4_CH_M04376:201:000000000-BPY8V:1:2114:18533:14553_1:N:0:TAAGGCGA+TCTCTCCG
TGTGTACCGTCACCCACTTGCAATTCAGATATAGCCGCGAACCTTTGACCAGCTTGAACCACAATACCCATTAATTGTAACAGAGTTCCTGATGGTTCT
>Seq4_CH_M04376:201:000000000-BPY8V:1:2114:28169:14561_1:N:0:TAAGGCGA+TCTCTCCG
TGTGTACCTTCACCCACTTGCAATTCAGATATAGCCGCGAATCTTTGACCAGCTTGAACCACAATACCCATTAATTGTAACAGAGTTCCTGATGGTTCT
>Seq4_CH_M04376:201:000000000-BPY8V:1:2114:12185:14571_1:N:0:TAAGGCGA+TCTCTCCG
TGTGTACCGTCACCCACTTGCAATTCAGATATAGCCGCGAACCTTTGACCAGCTTGAACCACTATACCCATTAATTGTAACAGAGTTCCTGATGGTTCT
>Seq4_CH_M04376:201:000000000-BPY8V:1:2114:11961:14573_1:N:0:TAAGGCGA+TCTCTCCG
TGTGTACCGTCACCCACTTGCAATTCTGATATAGCCGCGAACCTTTGACCAGCTTGAACCACAATACCCATTAATTGTAACAGAGTTCCTGATGGTTCT
>Seq4_CH_M04376:201:000000000-BPY8V:1:2114:26947:14580_1:N:0:TAAGGCGA+TCTCTCCG
TGTGTACCTTCACCCACTTGCAATTCAGATATAGCCGCGAACCTTTGACCAGCTTGAACCACAATACCCATTAATTGTAACAGAGTTCCTGATGGTTCT
>Seq4_CH_M04376:201:000000000-BPY8V:1:2114:15228:14596_1:N:0:TAAGGCGA+TCTCTCCG
TGTGTACCTTCACCCACTTGCAGTTCAGATATAGCCGCGAACCTTTGACCAGCTTGAACCACAATACCCATTAATTGTAACAGAGTTCCTGATGGTTCT
>Seq4_CH_M04376:201:000000000-BPY8V:1:2114:25890:14647_1:N:0:TCAGGCGA+TCTCTCCG
TGTGTACCTTCACCCACTTGCAGTTCAGATATAGCCGCGAACCTTTGACCCGCTTGAACCACAATACCCATTAATTGTAACAGAGTTCCTGATGGTTCT
>Seq4_CH_M04376:201:000000000-BPY8V:1:2114:18596:14657_1:N:0:TAAGGCGA+TCTCTCCG
TGTGTACCGTCACCCACTTGCAATTCAGATATAGCCGCGAACCTTTGACCAGCTTGAACCACAATACCCATTAATTGTAACAGAGTTCCTGATGGTTCT
>Seq4_CH_M04376:201:000000000-BPY8V:1:2114:12061:14664_1:N:0:TAAGGCGA+TCTCTCCG
TGTGTACCGTCACCCACTTGCAATTCAGATATAGCCGCGAACCTTTGACCAGCTTGAACCACAATACCCATTAATTGTAACAGAGTTCCTGATGGTTCT
>Seq4_CH_M04376:201:000000000-BPY8V:1:2114:3404:14676_1:N:0:TAAGGCGA+TCTCTCCG
TGTGTACCTTCACCCACTTGCAATTCAGATATAGCCGCGAACCTTTGACCAGCTTGAACCACAATACCCATTAATTGTAACAGAGTTCCTGATGGTTCT
>Seq4_CH_M04376:201:000000000-BPY8V:1:2114:11729:14719_1:N:0:TAAGGCGA+TCTCTCCG
TGTGTACCGTCACCCACTTGCAGTTCAGATATAGCCGCGAACCTTTGACCAGCTTGAACCACAATACCCATTAATTGTAACAGAGTTCCTGATGGTTCT
>Seq4_CH_M04376:201:000000000-BPY8V:1:2114:5707:14743_1:N:0:TAAGGCGA+TCTCTCCG
TGTGTACCTTCACCCACTTGCAGTTCAGATATAGCCGCGAACCTTTGACCAGCTTGAACCACAATACCCATTAATTGTAACAGAGTTCCGGATGGTTCT
>Seq4_CH_M04376:201:000000000-BPY8V:1:2114:24031:14750_1:N:0:TAAGGCGA+TCTCTCCG
TGTGTACCTGCACCCACTTGCAATTCAGATATAGCCGCGAACCTTTGACCAGCTTGAACCACAATACCCATTAATTGTAACAGAGTTCCTGATGGTTCT
>Seq4_CH_M04376:201:000000000-BPY8V:1:2114:3517:14786_1:N:0:TAAGGCGA+TCTCTCCG
TGTGTACCTTCACCCACTTGCAGTTCAGATATAGCCGCGAACCTTTGACCAGCTTGAACCACAATACCCATTAATTGTAACAGAGTTCCTGATGGTTCT
>Seq4_CH_M04376:201:000000000-BPY8V:1:2114:18689:14790_1:N:0:TAAGGCGA+TCTCTCCG
TGTGTACCGTCACCCACTTGCAATTCAGATATAGCCGCGAACCTTTGACCAGCTTGAACCACAATACCCATTAATTGTAACAGAGTTCCTGATGGTTCT
>Seq4_CH_M04376:201:000000000-BPY8V:1:2114:4975:14834_1:N:0:TAAGGCGA+TCTCTCCG
TGTGTACCTTCACCCACTTGCAATTCAGATATAGCCGCGAACCTTTGACCAGCTTGAACCACAATACCCATTAATTGTAACAGAGTTCCGGATGGTTCT
>Seq4_CH_M04376:201:000000000-BPY8V:1:2114:27768:14849_1:N:0:TAAGGCGA+TCTCTCCG
TGTGTACCTTCACCCACTTGCAGTTCAGATATAGCCGCGAACCTTTGACCAGCTTGAACCACACTACCCAGTAATTGTAACAGAGTTCCTGATGGTTCT
>Seq4_CH_M04376:201:000000000-BPY8V:1:2114:3202:14859_1:N:0:TAAGGCGA+TCTCTCCG
TGTGTACCTTCACCCACTTGCAATTCAGGTATAGCCGCGAACCTTTGACCAGCTTGAACCACAATACCCATTAATTGTAACAGAGTTCCTGATGGTTCT
>Seq4_CH_M04376:201:000000000-BPY8V:1:2114:9529:14898_1:N:0:TAAGGCGA+TCTCTCCG
TGTGTACCTTCACCCACTTGCAATTCAGATATAGCCGCGAACCTTTGACCAGCTTGAACCACAATACCCATTAATTGTAACAGAGTTCCTGATGGTTCT
>Seq4_CH_M04376:201:000000000-BPY8V:1:2114:3771:14905_1:N:0:TAAGGCGA+TCTCTCCG
TGTGTACCTTCACCCACTTGCAATTCAGATATAGCCGCGAACCTTTGACCAGCTTGAACCACAATACCCATTAATTGTAACAGAGTTCCGGATGGTTCT
>Seq4_CH_M04376:201:000000000-BPY8V:1:2114:24402:14937_1:N:0:TCAGGCGA+TCTCTCCG
TGTGTACCTTCACCCACTTGCAGTTCAGATATAGCCGCGAACCTTTGACCAGCTTGAACCACAATACCCATTAATTGTAACAGAGTTCCTGATGGTTCT
>Seq4_CH_M04376:201:000000000-BPY8V:1:2114:29323:14975_1:N:0:TAAGGCGA+TCTCTCCG
TGTGTACCTTCACCCACTTGCAATTCAGATATAGCCGCGAACCTTTGACCAGCTTGAACCACAATACCCAGTAATTGTAACAGAGTTCCTGATGGTTCT
>Seq4_CH_M04376:201:000000000-BPY8V:1:2114:15416:14994_1:N:0:TAAGGCGA+TCTCTCCG
TGTGTACCTTCACCCACTTGCAGTTCAGATATAGCCGCGAACCTTTGACCAGCTTGAACCACAATACCCATTAATTGTAACAGAGTTCCTGATGGTTCT
>Seq4_CH_M04376:201:000000000-BPY8V:1:2114:12283:15008_1:N:0:TAAGGCGA+TCTCTCCG
TGTGTACCGTCACCCACTTGCAATTCAGATATAGCCGCGAACCTTTGACCAGCTTGAACCACAATACCCATTAATTGTAACAGAGTTCCTGATGGTTCT
>Seq4_CH_M04376:201:000000000-BPY8V:1:2114:26474:15012_1:N:0:TCAGGCGA+TCTCTCCG
TGTGTACCTTCACCCACTTGCAGTTCAGATATAGCCGCGAACCTTTGACCCGCTTGAACCACAATACCCATTAATTGTAACAGAGTTCCTGATGGTTCT
>Seq4_CH_M04376:201:000000000-BPY8V:1:2114:27844:15034_1:N:0:TAAGGCGA+TCTCTCCG
TGTGTACCTTCACCCACTTGCAATTCAGATATAGCCGCGAACCTTTGACCAGCTTGAACCACAATACCCATTAATTGTAACAGAGTTCCTGATGGTTCT
>Seq4_CH_M04376:201:000000000-BPY8V:1:2114:7902:15035_1:N:0:TAAGGCGA+TCTCTCCG
TGTGTACCTTCACCCACTTGCAATTCAGATATAGCCGCGAACCTTTGACCCGCTTGAACCACAATACCCATTAATTGTAACAGAGTTCCTGATGGTTCT
>Seq4_CH_M04376:201:000000000-BPY8V:1:2114:3160:15058_1:N:0:TAAGGCGA+TCTCTCCG
TGTGTACCTTCACCCACTTGCAGTTCAGATATAGCCGCGAACCTTTGACCAGCTTGAACCACAATACCCATTAATTGTAACAGAGTTCCTGATGGTTCT
>Seq4_CH_M04376:201:000000000-BPY8V:1:2114:12310:15078_1:N:0:TAAGGCGA+TCTCTCCG
TGTGTACCGTCACCCACTTGCAATTCAGATATAGCCGCGAACCTTTGACCAGCTTGAACCACAATACCCATTAATTGTAACAGAGTTCCTGATGGTTCT
>Seq4_CH_M04376:201:000000000-BPY8V:1:2114:2848:15090_1:N:0:TAAGGCGA+TCTCTCCG
TGTGTACCTTCACCCACTTGCAATTCAGATATAGCCGCGAACCTTTGACCAGCTTGAACCACAATACCCATTAATTGTAACAGAGTTCCTGATGGTTCT
>Seq4_CH_M04376:201:000000000-BPY8V:1:2114:10828:15100_1:N:0:TAAGGCGA+TCTCTCCG
TGTGTACCTTCACCCACTTGCAATTCAGATATAGCCGCGAACCTTTGACCAGCTTGAACCACAATACCCATTAATTGTAACAGAGTTCCTGATGGTTCT
>Seq4_CH_M04376:201:000000000-BPY8V:1:2114:8248:15129_1:N:0:TAAGGCGA+TCTCTCCG
TGTGTACCTTCACCCACTTGCAGTTCAGATATAGCCGCGAACCTTTGACCCGCTTGAACCACAATACCCATTAATTGTAACAGAGTTCCTGATGGTTCT
>Seq4_CH_M04376:201:000000000-BPY8V:1:2114:28446:15163_1:N:0:TAAGGCGA+TCTCTCCG
TGTGTACCTTCACCCACTTGCAATTCAGATATAGCCGCGAACCTTTGACCAGCTTGAACCACAATACCCATTAATTGTAACAGAGTTCCTGATGGTTCT
>Seq4_CH_M04376:201:000000000-BPY8V:1:2114:14907:15174_1:N:0:TAAGGCGA+TCTCTCCG
TGTGTACCTGCACCCACTTGCAGTTCAGATATAGCCGCGAACCTTTGACCAGCTTGAACCACAATACCCATTAATTGTAACAGAGTTCCTGATGGTTCT
>Seq4_CH_M04376:201:000000000-BPY8V:1:2114:11416:15208_1:N:0:TAAGGCGA+TCTCTCCG
TGTGTACCGTCACCCACTTGCAGTTCAGATATAGCCGCGAACCTTTGACCAGCTTGAACCACAATACCCATTAATTGTAACAGAGTTCCTGATGGTTCT
>Seq4_CH_M04376:201:000000000-BPY8V:1:2114:24998:15227_1:N:0:TCAGGCGA+TCTCTCCG
TGTGTACCTTCACCCACTTGCAATTCAGATATAGCCGCGAATCTTTGACCCGCTTGAACCACAATACCCATTAATTGTAACAGAGTTCCTGATGGTTCT
>Seq4_CH_M04376:201:000000000-BPY8V:1:2114:23486:15229_1:N:0:TAAGGCGA+TCTCTCCG
TGTGTACCTTCACCCACTTGCAATTCAGATATAGCCGCGAACCTTTGACCAGCTTGAACCACAATACCCATTAATTGTAACAGAGTTCCTGATGGTTCT
>Seq4_CH_M04376:201:000000000-BPY8V:1:2114:27507:15268_1:N:0:TAAGGCGA+TCTCTCCG
TGTGTACCTTCACCCACTTGCAATTCAGATATAGCCGCGAACCTTTGACCAGCTTGAACCACACTACCCATTAATTGTAACAGAGTTCCTGACGGTTCT
>Seq4_CH_M04376:201:000000000-BPY8V:1:2114:2202:15318_1:N:0:TAAGGCGA+TCTCTCCG
TGTGTACCTTCACCCACTTGCAATTCAGATATAGCCGCGAACCTTTGACCAGCTTGAACCACAATACCCATTAATTGTAACAGAGTTCCTGATGGTTCT
>Seq4_CH_M04376:201:000000000-BPY8V:1:2114:13566:15354_1:N:0:TAAGGCGA+TCTCTCCG
TGTGTACCGTCACCCACTTGCAATTCAGATATAGCCGCGAACCTTTGACCAGCTTGAACCACAATACCCATTAATTGTAACAGAGTTCCTGATGGTTCT
>Seq4_CH_M04376:201:000000000-BPY8V:1:2114:28097:15372_1:N:0:TAAGGCGA+TCTCTCCG
TGTGTACCTTCACCCACTTGCAATTCAGATATAGCCGCGAACCTTTGACCAGCTTGAACCACAATACCCATTAATTGTAACAGAGTTCCTGATGGTTCT
>Seq4_CH_M04376:201:000000000-BPY8V:1:2114:14378:15406_1:N:0:TAAGGCGA+TCTCTCCG
TGTGTACCTTCACCCACTTGCAATTCAGATATAGCCGCGAACCTTTGACCAGCTTGAACCACAATACCCATTAATTGTAACAGAGTTCCTGATGGTTCT
>Seq4_CH_M04376:201:000000000-BPY8V:1:2114:27856:15415_1:N:0:TAAGGCGA+TCTCTCCG
TGTGTACCTTCACCCACTTGCAATTCAGATATAGCCGCGAACCTTTGACCAGCTTGAACCACAATACCCAGTAATTGTAACAGAGTTCCTGATGGTTCT
>Seq4_CH_M04376:201:000000000-BPY8V:1:2114:6929:15416_1:N:0:TAAGGCGA+TCTCTCCG
TGTGTACCTTCACCCACTTGCAATTCAGATATAGCCGCGAACCTTTGACCCGCTTGAACCACAATACCCATTAATTGTAACAGAGTTCCTGATGGTTCT
>Seq4_CH_M04376:201:000000000-BPY8V:1:2114:3963:15433_1:N:0:TAAGGCGA+TCTCTCCG
TGTGTACCTTCACCCACTTGCAATTCAGATATAGCCGCGAACCTTTGACCAGCTTGAACCACAATACCCATTAATTGTAACAGAGTTCCGGATGGTTCT
>Seq4_CH_M04376:201:000000000-BPY8V:1:2114:23938:15436_1:N:0:TAAGGCGA+TCTCTCCG
TGTGTACCTTCACCCACTTGCAATTCAGATATAGCCGCGAACCTTTGACCAGCTTGAACCACAATACCCATTAATTGTAACAGAGTTCCTGATGGTTCT
>Seq4_CH_M04376:201:000000000-BPY8V:1:2114:28486:15438_1:N:0:TAAGGCGA+TCTCTCCG
TGTGTACCTTCACCCACTTGCAGTTCAGATATAGCCGCGAACCTTTGACCAGCTTGAACCACAATACCCATTAATTGTAACAGAGTTCCTGATGGTTCT
>Seq4_CH_M04376:201:000000000-BPY8V:1:2114:24361:15446_1:N:0:TCAGGCGA+TCTCTCCG
TGTGTACCTTCACCCACTTGCAGTTCAGATATAGCCGCGAACCTTTGACCAGCTTGAACCACAATACCCATTAATTGTAACAGAGTTCCTGATGGTTCT
>Seq4_CH_M04376:201:000000000-BPY8V:1:2114:13048:15458_1:N:0:TAAGGCGA+TCTCTCCG
TGTGTACCGTCACCCACTTGCAGTTCAGATATAGCCGCGAACCTTTGACCAGCTTGAACCACAATACCCATTAATTGTAACAGAGTTCCTGATGGTTCT
>Seq4_CH_M04376:201:000000000-BPY8V:1:2114:9247:15464_1:N:0:TAAGGCGA+TCTCTCCG
TGTGTACCTTCACCCACTTGCAGTTCAGATATAGCCGCGAACCTTTGACCAGCTTGAACCACAATACCCATTAATTGTAACAGAGTTCCTGATGGTTCT
>Seq4_CH_M04376:201:000000000-BPY8V:1:2114:17149:15492_1:N:0:TAAGGCGA+TCTCTCCG
TGTGTACCGTCACCCACTTGCAATTCAGATATAGCCGCGAACCTTTGACCAGCTTGAACCACAATACCCATTAATTGTAACAGAGTTCCTGATGGTTCT
>Seq4_CH_M04376:201:000000000-BPY8V:1:2114:4344:15525_1:N:0:TAAGGCGA+TCTCTCCG
TGTGTACCTTCACCCACTTGCAATTCAGATATAGCCGCGAACCTTTGACCAGCTTGAACCACAATACCCATTAATTGTAACAGAGTTCCGGATGGTTCT
>Seq4_CH_M04376:201:000000000-BPY8V:1:2114:3226:15525_1:N:0:TAAGGCGA+TCTCTCCG
TGTGTACCTTCACCCACTTGCAATTCAGATATAGCCGCGAACCTTTGACCAGCTTGAACCACAATACCCATTAATTGTAACAGAGTTCCTGATGGTTCT
>Seq4_CH_M04376:201:000000000-BPY8V:1:2114:7531:15543_1:N:0:TAAGGCGA+TCTCTCCG
TGTGTACCTTCACCCACTTGCAATTCAGATATAGCCGCGAACCTTTGACCCGCTTGAACCACAATACCCATTAATTGTAACAGAGTTCCTGATGGTTCT
>Seq4_CH_M04376:201:000000000-BPY8V:1:2114:2952:15585_1:N:0:TAAGGCGA+TCTCTCCG
TGTGTACCTTCACCCACTTGCAGTTCAGATATAGCCGCGAACCTTTGACCAGCTTGAACCACAATACCCATTAATTGTAACAGAGTTCCTGATGGTTCT
>Seq4_CH_M04376:201:000000000-BPY8V:1:2114:28129:15601_1:N:0:TAAGGCGA+TCTCTCCG
TGTGTACCTTCACCCACTTGCAATTCAGATATAGCCGCGAACCTTTGACCAGCTTGAACCACACTACCCAGTAATTGTAACAGAGTTCCTGATGGTTCT
>Seq4_CH_M04376:201:000000000-BPY8V:1:2114:10468:15654_1:N:0:TAAGGCGA+TCTCTCCG
TGTGTACCTTCACCCACTTGCAATTCAGATATAGCCGCGAACCTTTGACCAGCTTGAACCACAATACCCATTAATTGTAACAGAGTTCCTGATGGTTCT
>Seq4_CH_M04376:201:000000000-BPY8V:1:2114:26984:15704_1:N:0:TAAGGCGA+TCTCTCCG
TGTGTACCTTCACCCACTTGCAATTCAGATATAGCCGCGAACCTTTGACCAGCTTGAACCACAATACCCATTAATTGTAACAGAGTTCCTGATGGTTCT
>Seq4_CH_M04376:201:000000000-BPY8V:1:2114:9034:15721_1:N:0:TAAGGCGA+TCTCTCCG
TGTGTACCTTCACCCACTTGCAATTCAGATATAGCCGCGAACCTTTGACCAGCTTGAACCACAATACCCATTAATTGTAACAGAGTTCCTGATGGTTCT
>Seq4_CH_M04376:201:000000000-BPY8V:1:2114:6530:15822_1:N:0:TAAGGCGA+TCTCTCCG
TGTGTACCTTCACCCACTTGCAATTCAGATATAGCCGCGAACCTTTGACCCGCTTGAACCACAATACCCATTAATTGTAACAGAGTTCCTGATGGTTCT
>Seq4_CH_M04376:201:000000000-BPY8V:1:2114:7769:15836_1:N:0:TAAGGCGA+TCTCTCCG
TGTGTACCTTCACCCACTTGCAATTCAGATATAGCCGCGAACCTTTGACCCGCTTGAACCACAATACCCATTAATTGTAACAGAGTTCCTGATGGTTCT
>Seq4_CH_M04376:201:000000000-BPY8V:1:2114:2868:15852_1:N:0:TAAGGCGA+TCTCTCCG
TGTGTACCTTCACCCACTTGCAGTTCAGATATAGCCGCGAACCTTTGACCAGCTTGAACCACAATACCCATTAATTGTAACAGAGTTCCTGATGGTTCT
>Seq4_CH_M04376:201:000000000-BPY8V:1:2114:17682:15882_1:N:0:TAAGGCGA+TCTCTCCG
TGTGTACCGTCACCCACTTGCAATTCAGATATAGCCGCGAACCTTTGACCAGCTTGAACCACAATACCCATTAATTGTAACAGAGTTCCTGATGGTTCT
>Seq4_CH_M04376:201:000000000-BPY8V:1:2114:11781:15885_1:N:0:TAAGGCGA+TCTCTCCG
TGTGTACCGTCACCCACTTGCAGTTCAGATATAGCCGCGAACCTTTGACCAGCTTGAACCACAATACCCATTAATTGTAACAGAGTTCCTGATGGTTCT
>Seq4_CH_M04376:201:000000000-BPY8V:1:2114:24649:15902_1:N:0:TCAGGCGA+TCTCTCCG
TGTGTACCTTCACCCACTTGCAGTTCAGATATAGCCGCGAACCTTTGACCAGCTTGAACCACAATACCCATTAATTGTAACAGAGTTCCTGATGGTTCT
>Seq4_CH_M04376:201:000000000-BPY8V:1:2114:26258:15916_1:N:0:TCAGGCGA+TCTCTCCG
TGTGTACCTTCACCCACTTGCAATTCAGATATAGCCGCGAACCTTTGACCAGCTTGAACCACAATACCCATTAATTGTAACAGAGTTCCTGATGGTTCT
>Seq4_CH_M04376:201:000000000-BPY8V:1:2114:13408:15951_1:N:0:TAAGGCGA+TCTCTCCG
TGTGTACCGTCACCCACTTGCAATTCAGATATAGCCGCGAACCTTTGACCAGCTTGAACCACAATACCCATTAATTGTAACAGAGTTCCTGATGGTTCT
>Seq4_CH_M04376:201:000000000-BPY8V:1:2114:17508:15968_1:N:0:TAAGGCGA+TCTCTCCG
TGTGTACCGTCACCCACTTGCAATTCAGATATAGCCGCGAACCTTTGACCAGCTTGAACCACAATACCCATTAATTGTAACAGAGTTCCTGATGGTTCT
>Seq4_CH_M04376:201:000000000-BPY8V:1:2114:25847:16068_1:N:0:TCAGGCGA+TCTCTCCG
TGTGTACCTTCACCCACTTGCAATTCAGATATAGCCGCGAACCTTTGACCCGCTTGAACCACAATACCCATTAATTGTAACAGAGTTCCTGATGGTTCT
>Seq4_CH_M04376:201:000000000-BPY8V:1:2114:12403:16072_1:N:0:TAAGGCGA+TCTCTCCG
TGTGTACCGTCACCCACTTGCAATTCAGATATAGCCGCGAACCTTTGACCAGCTTGAACCACAATACCCATTAATTGTAACAGAGTTCCTGATGGTTCT
>Seq4_CH_M04376:201:000000000-BPY8V:1:2114:14819:20687_1:N:0:TAAGGCGA+TCTCTCCG
TGTGTACCTTCACCCACTTGCAATTCAGATATAGCCGCGAACCTTTGACCAGCTTGAACCACAATACCCATTAATTGTAACAGAGTTCCTGATGGTTCT
>Seq4_CH_M04376:201:000000000-BPY8V:1:2114:17312:20697_1:N:0:TAAGGCGA+TCTCTCCG
TGTGGACCTTCACCCACTTGCAATTCAGATATAGCCGCGAACCTTTGACCCGCTTGAACCACAATACCCATTAATTGTAACAGAGTTCCTGATGGTTCT
>Seq4_CH_M04376:201:000000000-BPY8V:1:2114:14492:20795_1:N:0:TAAGGCGA+TCTCTCCG
TGTGTACCTTCACCCACTTGCAATTCAGATATAGCCGCGAACCTTTGACCAGCTTGAACCACAATACCCATTAATTGTAACAGAGTTCCTGATGGTTCT
>Seq4_CH_M04376:201:000000000-BPY8V:1:2114:11975:20875_1:N:0:TCAGGCGA+TCTCTCCG
TGTGTACCTTCACCCACTTGCAATTCAGATATAGCCGCGAACCTTTGACCAGCTTGAACCACAATACCCATTAATTGTAACAGAGTTCCTGATGGTTCT
>Seq4_CH_M04376:201:000000000-BPY8V:1:2114:13576:20907_1:N:0:TCAGGCGA+TCTCTCCG
TGGTACCTTACCCACTTGCAATTCAGATATAGCCGCGAACCTTTGACCAGCTTGAACCACAATACCCATTAATTGTAACAGAGTTCCTGATGGTTCT
>Seq4_CH_M04376:201:000000000-BPY8V:1:2114:7848:20917_1:N:0:TAAGGCGA+TCTCTCCG
TGTGTACCTTCACCCACTTGCAGTTCAGATATAGCCGCGAACCTTTGACCAGCTTGAACCACAATACCCATTAATTGTAACAGAGTTCCTGATGGTTCT
>Seq4_CH_M04376:201:000000000-BPY8V:1:2114:10716:20925_1:N:0:TAAGGCGA+TCTCTCCG
TGTGTACCTTCACCCACTTGCAGTTCAGATATAGCCGCGAACCTTTGACCAGCTTGAACCACAATACCCATTAATTGTAACAGAGTTCCTGATGGTTCT
>Seq4_CH_M04376:201:000000000-BPY8V:1:2114:14775:20932_1:N:0:TAAGGCGA+TCTCTCCG
TGTGTACCTTCACCCACTTGCAATTCAGATATAGCCGCGAACCTTTGACCAGCTTGAACCACAATACCCATTAATTGTAACAGAGTTCCTGATGGTTCT
>Seq4_CH_M04376:201:000000000-BPY8V:1:2114:21521:21014_1:N:0:TAAGGCGA+TCTCTCCG
TGTGTACCTTCACCCACTTGCAATTCAGATATAGCCGCGAATCTTTGACCAGCTTGAACCACAATACCCATTAATTGTAACAGAGTTCCTGATGGTTCT
>Seq4_CH_M04376:201:000000000-BPY8V:1:2114:19634:21025_1:N:0:TAAGGCGA+TCTCTCCG
TGTGTACCTTCACCCACTTGCAATTCAGATATAGCCGCGAACCTTTGACCAGCTTGAACCACAATACCCATTAATTGTAACAGAGTTCCTGATGGTTCT
>Seq4_CH_M04376:201:000000000-BPY8V:1:2114:15419:21031_1:N:0:TAAGGCGA+TCTCTCCG
TGTGTACCTTCACCCACTTGCAATTCAGATATAGCCGCGAACCTTTGACCAGCTTGAACCACAATACCCATTAATTGTAACAGAGTTCCTGATGGTTCT
>Seq4_CH_M04376:201:000000000-BPY8V:1:2114:9353:21033_1:N:0:TAAGGCGA+TCTCTCCG
TGTGTACCTTCACCCACTTGCAATTCAGATATAGCCGCGAACCTTTGACCAGCTTGAACCACGATACCCATTAATTGTAACAGAGTTCCTGATGGTTCT
>Seq4_CH_M04376:201:000000000-BPY8V:1:2114:6686:21039_1:N:0:TAAGGCGA+TCTCTCCG
TGTGTACCTTCACCCACTTGCAGTTCAGATATAGCCGCGAACCTTTGACCAGCTTGAACCACAATACCCATTAATTGTAACAGAGTTCCTGATGGTTCT
>Seq4_CH_M04376:201:000000000-BPY8V:1:2114:12992:21070_1:N:0:TCAGGCGA+TCTCTCCG
TGTGTACCTTCACCCACTTGCAGTTCAGATATAGCCGCGAACCTTTGACCAGCTTGAACCACAATACCCATTAATTGTAACAGAGTTCCTGATGGTTCT
>Seq4_CH_M04376:201:000000000-BPY8V:1:2114:9179:21078_1:N:0:TAAGGCGA+TCTCTCCG
TGTGTACCTTCACCCACTTGCAATTCAGATATAGCCGCGAACCTTTGACCAGCTTGAACCACAATACCCATTAATTGTAACAGAGTTCCTGATGGTTCT
>Seq4_CH_M04376:201:000000000-BPY8V:1:2114:23118:21163_1:N:0:TAAGGCGA+TCTCTCCG
TGTGTACCTTCACCCACTTGCAATTCAGCTATAGCCGCGAATCTTTGACCAGCTTGAACCACAATACCCATTAATTGTAACAGAGTTCCTGATGGTTCT
>Seq4_CH_M04376:201:000000000-BPY8V:1:2114:25099:21168_1:N:0:TAAGGCGA+TCTCTCCG
TGTGTACCTTCACCCACTTGCAGTTCAGATATAGCCGCGAACCTTTGACCAGCTTGAACCACAATACCCATTAATTGTAACAGAGTTCCTGATGGTTCT
>Seq4_CH_M04376:201:000000000-BPY8V:1:2114:7892:21177_1:N:0:TAAGGCGA+TCTCTCCG
TGTGTACCTTCACCCACTTGCAATTCAGCTATAGCCGCGAACCTTTGACCAGCTTGAACCACAATACCCATTAATTGTAACAGAGTTCCTGATGGTTCT
>Seq4_CH_M04376:201:000000000-BPY8V:1:2114:23567:21183_1:N:0:TAAGGCGA+TCTCTCCG
TGTGTACCTTCACCCACTTGCAGTTCAGATATAGCCGCGAACCTTTGACCAGCTTGAACCACAATACCCATTAATTGTAACAGAGTTCCTGATGGTTCT
>Seq4_CH_M04376:201:000000000-BPY8V:1:2114:9231:21229_1:N:0:TAAGGCGA+TCTCTCCG
TGTGTACCTTCACCCACTTGCAATTCAGATATAGCCGCGAACCTTTGACCAGCTTGAACCACAATACCCATTAATTGTAACAGAGTTCCTGATGGTTCT
>Seq4_CH_M04376:201:000000000-BPY8V:1:2114:6716:21262_1:N:0:TAAGGCGA+TCTCTCCG
TGTGTACCTTCACCCACTTGCAATTCAGATGTAGCCGCGAACCTTTGACCAGCTTGAACCACAATACCCATTAATTGTAACAGAGTTCCTGATGGTTCT
>Seq4_CH_M04376:201:000000000-BPY8V:1:2114:12589:21325_1:N:0:TCAGGCGA+TCTCTCCG
TGTGTACCTTCACCACTTGCAATTCAGATATAGCCGCGAACCTTTGACCAGCTTGAACCACAATACCCATTAATTGTAACAGAGTTCCTGATGGTTCT
>Seq4_CH_M04376:201:000000000-BPY8V:1:2114:25238:21341_1:N:0:TAAGGCGA+TCTCTCCG
TGTGTACCTTCACCCACTTGCAGTTCAGATATAGCCGCGAACCTTTGACCAGCTTGAACCACAATACCCATTAATTGTAACAGAGTTCCTGATGGTTCT
>Seq4_CH_M04376:201:000000000-BPY8V:1:2114:10135:21366_1:N:0:TAAGGCGA+TCTCTCCG
TGTGTACCTTCACCCACTTGCAATTCAGATATAGCCGCGAACCTTTGACCAGCTTGAACCACAATACCCATTAATTGTAACAGAGTTCCTGATGGTTCT
>Seq4_CH_M04376:201:000000000-BPY8V:1:2114:23898:21372_1:N:0:TAAGGCGA+TCTCTCCG
TGTGTACCTTCACCCACTTGCAATTCAGATATAGCCGCGAACCTTTGACCAGCTTGAACCACAATACCCATTAATTGTAACAGAGTTCCTGATGGTTCT
>Seq4_CH_M04376:201:000000000-BPY8V:1:2114:23908:21387_1:N:0:TAAGGCGA+TCTCTCCG
TGTGTACCTTCACCCACTTGCAATTCAGATATAGCCGCGAACCTTTGACCAGCTTGAACCACAATACCCATTAATTGTAACAGAGTTCCTGATGGTTCT
>Seq4_CH_M04376:201:000000000-BPY8V:1:2114:23066:21419_1:N:0:TAAGGCGA+TCTCTCCG
TGTGGTCCTTCACCCACTTGCAGTTCAGATATAGCCGCGAACCTTTGACCAGCTTGAACCACAATACCCATTAATTGTAACAGAGTTCCTGATGGTTCT
>Seq4_CH_M04376:201:000000000-BPY8V:1:2114:18788:21438_1:N:0:TAAGGCGA+TCTCTCCG
TGTGGACCTTCACCCACTTGCAATTCAGATATAGCCGCGAACCTTTGACCCGCTTGAACCACAATACCCATTAATTGTAACAGAGTTCCTGATGGTTCT
>Seq4_CH_M04376:201:000000000-BPY8V:1:2114:9142:21499_1:N:0:TAAGGCGA+TCTCTCCG
TGTGTACCTTCACCCACTTGCAATTCAGATATAGCCGCGAACCTTTGACCAGCTTGAACCACAATACCCATTAATTGTAACAGAGTTCCTGATGGTTCT
>Seq4_CH_M04376:201:000000000-BPY8V:1:2114:4881:21520_1:N:0:TAAGGCGA+TCTCTCCG
TGTGTACCTTCACCCACTTGCAATTCAGATATAGCCGCGAACCTTTGACCAGCTTGAACCACAATACCCATTAATTGTAACAGAGTTCCTGATGGTTCT
>Seq4_CH_M04376:201:000000000-BPY8V:1:2114:13180:21527_1:N:0:TCAGGCGA+TCTCTCCG
TGTGTACCTTCACCCACTTGCAGTTCAGATATAGCCGCGAACCTTTGACCAGCTTGAACCACAATACCCATTAATTGTAACAGAGTTCCTGATGGTTCT
>Seq4_CH_M04376:201:000000000-BPY8V:1:2114:4806:21528_1:N:0:TAAGGCGA+TCTCTCCG
TGTGTACCTTCACCCACTTGCAGTTCAGATATAGCCGCGAACCTTTGACCAGCTTGAACCACAATACCCATTAATTGTAACAGAGTTCCTGATGGTTCT
>Seq4_CH_M04376:201:000000000-BPY8V:1:2114:26316:21617_1:N:0:TAAGGCGA+TCTCTCCG
TGTGTACCTTCACCCACTTGCAGTTCAGATATAGCCGCGAACCTTTGACCAGCTTGAACCACAATACCCATTAATTGTAACAGAGTTCCTGATGGTTCT
>Seq4_CH_M04376:201:000000000-BPY8V:1:2114:24770:21643_1:N:0:TAAGGCGA+TCTCTCCG
TGTGTACCTTCACCCACTTGCAATTCAGATATAGCCGCGAACCTTTGACCAGCTTGAACCACAATACCCATTAATTGTAACAGAGTTCCTGATGGTTCT
>Seq4_CH_M04376:201:000000000-BPY8V:1:2114:5251:21646_1:N:0:TAAGGCGA+TCTCTCCG
TGTGTACCTTCACCCACTTGCAATTCAGATATAGCCGCGAACCTTTGACCAGCTTGAACCACAATACCCATTAATTGTAACAGAGTTCCTGATGGTTCT
>Seq4_CH_M04376:201:000000000-BPY8V:1:2114:24985:21691_1:N:0:TAAGGCGA+TCTCTCCG
TGTGTACCTTCACCCACTTGCAATTCAGATATAGCCGCGAACCTTTGACCAGCTTGAACCACAATACCCATTAATTGTAACAGAGTTCCTGATGGTTCT
>Seq4_CH_M04376:201:000000000-BPY8V:1:2114:26461:21717_1:N:0:TAAGGCGA+TCTCTCCG
TGTGTACCTTCACCCACTTGCAATTCAGATATAGCCGCGAACCTTTGACCAGCTTGGACCACAATACCCATTAATTGTAACAGAGTTCCTGATGGTTCT
>Seq4_CH_M04376:201:000000000-BPY8V:1:2114:25300:21723_1:N:0:TAAGGCGA+TCTCTCCG
TGTGTACCTTCACCCACTTGCAATTCAGATATAGCCGCGAACCTTTGACCAGCTTGAACCACAACACCCATTAATTGTAACAGAGTTCCTGATGGTTCT
>Seq4_CH_M04376:201:000000000-BPY8V:1:2114:21936:21723_1:N:0:TAAGGCGA+TCTCTCCG
TGTGTACCTTCACCCACTTGCAGTTCAGATATAGCCGCGAACCTTTGACCAGCTTGAACCACAATACCCATTAATTGTAACAGAGTTCCTGATGGTTCT
>Seq4_CH_M04376:201:000000000-BPY8V:1:2114:17348:21724_1:N:0:TAAGGCGA+TCTCTCCG
TGTGTACCTTCACCCACTTGCAATTCAGATATAGCCGCGAACCTTTGACCAGCTTGAACCACAATACCCATTAATTGTAACAGAGTTCCTGATGGTTCT
>Seq4_CH_M04376:201:000000000-BPY8V:1:2114:6459:21742_1:N:0:TCAGGCGA+TCTCTCCG
TGTGTACCTTCACCCACTTGCAATTCAGATATAGCCGCGAACCTTTGACCAGCTTGAACCACAATACCCATTAATTGTAACAGAGTTCCTGATGGTTCT
>Seq4_CH_M04376:201:000000000-BPY8V:1:2114:19309:21827_1:N:0:TAAGGCGA+TCTCTCCG
TGTGTACCTTCACCCACTTGCAATTCAGATATAGCCGCGAACCTTTGACCAGCTTGAACCACAATACCCATTAATTGTAACAGAGTTCCTGATGGTTCT
>Seq4_CH_M04376:201:000000000-BPY8V:1:2114:8066:21839_1:N:0:TCAGGCGA+TCTCTCCG
TGTGTACCTTCACCCACTTGCAGTTCAGATATAGCCGCGAACCTTTGACCAGCTTGAACCACAATACCCATTAATTGTAACAGAGTTCCTGATGGTTCT
>Seq4_CH_M04376:201:000000000-BPY8V:1:2114:16423:21855_1:N:0:TAAGGCGA+TCTCTCCG
TGTGTACCTTCACCCACTTGCAGTTCAGATATAGCCGCGAACCTTTGACCAGCTTGAACCACAATACCCATTAATTGTAACAGAGTTCCTGATGGTTCT
>Seq4_CH_M04376:201:000000000-BPY8V:1:2114:26069:21869_1:N:0:TAAGGCGA+TCTCTCCG
TGTGTACCTTCACCCACTTGCAATTCAGATATAGCCGCGAACCTTTGACCAGCTTGAACCACAATACCCATTAATTGTAACAGAGTTCCTGATGGTTCT
>Seq4_CH_M04376:201:000000000-BPY8V:1:2114:8273:21875_1:N:0:TCAGGCGA+TCTCTCCG
TGTGTACCTTCACCCACTTGCAATTCAGATATAGCCGCGAACCTTTGACCCGCTTGAACCACAATACCCATTAATTGTAACAGAGTTCCTGATGGTTCT
>Seq4_CH_M04376:201:000000000-BPY8V:1:2114:10992:22010_1:N:0:TAAGGCGA+TCTCTCCG
TGTGTACCTTCACCCACTTGCAATTCAGATATAGCCGCGAACCTTTGACCAGCTTGAACCACAATACCCATTAATTGTAACAGAGTTCCTGATGGTTCT
>Seq4_CH_M04376:201:000000000-BPY8V:1:2114:25778:22014_1:N:0:TAAGGCGA+TCTCTCCG
TGTGTACCTTCACCCACTTGCAGTTCAGATATAGCCGCGAACCTTTGACCAGCTTGAACCACCATACCCATTAATTGTAACAGAGTTCCTGATGGTTCT
>Seq4_CH_M04376:201:000000000-BPY8V:1:2114:23584:22044_1:N:0:TAAGGCGA+TCTCTCCG
TGTGTACCTTCACCCACTTGCAATTCAGATATAGCCGCGAACCTTTGACCAGCTTGAACCACAATACCCATTAATTGTAACAGAGTTCCTGATGGTTCT
>Seq4_CH_M04376:201:000000000-BPY8V:1:2114:8407:22112_1:N:0:TCAGGCGA+TCTCTCCG
TGTGTACCGTCACCCACTTGCAATTCAGATATAGCCGCGAACCTTTGACCCGCTTGAACCACAATACCCACTAATTGTAACAGAGTTCCTGAGGTTCT
>Seq4_CH_M04376:201:000000000-BPY8V:1:2114:17340:22131_1:N:0:TAAGGCGA+TCTCTCCG
TGTGTACCTTCACCCACTTGCAGTTCAGATATAGCCGCGAACCTTTGACCAGCTTGAACCACAATACCCATTAATTGTAACAGAGTTCCTGATGGTTCT
>Seq4_CH_M04376:201:000000000-BPY8V:1:2114:19869:22137_1:N:0:TAAGGCGA+TCTCTCCG
TGTGTACCTTCACCCACTTGCAGTTCAGATATAGCCGCGAACCTTTGACCAGCTTGAACCACAATACCCATTAATTGTAACAGAGTTCCTGATGGTTCT
>Seq4_CH_M04376:201:000000000-BPY8V:1:2114:18955:22169_1:N:0:TAAGGCGA+TCTCTCCG
TGTGTACCTTCACCCACTTGCAATTCAGATATAGCCGCAAACCTTTGACCAGCTTGAACCACAATACCCATTAATTGTAACAGAGTTCCTGATGGTTCT
>Seq4_CH_M04376:201:000000000-BPY8V:1:2114:5311:22175_1:N:0:TAAGGCGA+TCTCTCCG
TGTGTACCTTCACCCACTTGCAGTTCAGATATAGCCGCGAACCTTTGACCAGCTTGAACCACAATACCCATTAATTGTAACAGAGTTCCTGATGGTTCT
>Seq4_CH_M04376:201:000000000-BPY8V:1:2114:26065:22182_1:N:0:TAAGGCGA+TCTCTCCG
TGTGTACCTTCACCCACTTGCAATTCAGATATAGCCGCGAACCTTTGACCAGCTTGAACCACAATACCCATTAATTGTAACAGAGTTCCTGATGGTTCT
>Seq4_CH_M04376:201:000000000-BPY8V:1:2114:5628:22199_1:N:0:TAAGGCGA+TCTCTCCG
TGTGTACCTTCACCCACTTGCAATTCAGATATAGCCGCGAACCTTTGACCAGCTTGAACCACAATACCCATTAATTGTAACAGAGTTCCTGATGGTTCT
>Seq4_CH_M04376:201:000000000-BPY8V:1:2114:15808:22238_1:N:0:TAAGGCGA+TCTCTCCG
TGTGTACCTTCACCCACTTGCAGTTCAGATATAGCCGCGAACCTTTGACCAGCTTGAACCACAATACCCATTAATTGTAACAGAGTTCCTGATGGTTCT
>Seq4_CH_M04376:201:000000000-BPY8V:1:2114:17347:22244_1:N:0:TAAGGCGA+TCTCTCCG
TGTGTACCTTCACCCACTTGCAGTTCAGATATAGCCGCGAACCTTTGACCAGCTTGAACCACAATACCCATTAATTGTAACAGAGTTCCTGATGGTTCT
>Seq4_CH_M04376:201:000000000-BPY8V:1:2114:10174:22277_1:N:0:TAAGGCGA+TCTCTCCG
TGTGTACCTTCACCCACTTGCAATTCAGATATAGCCGCGAACCTTTGACCAGCTTGAACCACAATACCCATTAATTGTAACAGAGTTCCTGATGGTTCT
>Seq4_CH_M04376:201:000000000-BPY8V:1:2114:25767:22295_1:N:0:TAAGGCGA+TCTCTCCG
TGTGTACCTTCACCCACTTGCAATTCAGATATAGCCGCGAACCTTTGACCAGCTTGAACCACAATACCCATTAATTGTAACAGAGTTCCTGATGGTTCT
>Seq4_CH_M04376:201:000000000-BPY8V:1:2114:20961:22306_1:N:0:TAAGGCGA+TCTCTCCG
TGTGTACCTTCACCCACTTGCAATTCAGATATAGCCGCGAACCTTTGACCAGCTTGAACCACAATACCCATTAATTGTAACAGAGTTCCTGATGGTTCT
>Seq4_CH_M04376:201:000000000-BPY8V:1:2114:26039:22309_1:N:0:TAAGGCGA+TCTCTCCG
TGTGTACCTTCACCCACTTGCAATTCAGATATAGCCGCGAACCTTTGACCAGCTTGAACCACAATACCCATTAATTGTAACAGAGTTCCTGATGGTTCT
>Seq4_CH_M04376:201:000000000-BPY8V:1:2114:9568:22312_1:N:0:TAAGGCGA+TCTCTCCG
TGTGTACCTTCACCCACTTGCAGTTCAGATATAGCCGCGAACCTTTGACCAGCTTGAACCACAATACCCATTAATTGTAACAGAGTTCCTGATGGTTCT
>Seq4_CH_M04376:201:000000000-BPY8V:1:2114:19359:22346_1:N:0:TAAGGCGA+TCTCTCCG
TGTGTACCTTCACCCACTTGCAATTCAGATATAGCCGCGAACCTTTGACCAGCTTGAACCACAATACCCATTAATTGTAACAGAGTTCCTGATGGTTCT
>Seq4_CH_M04376:201:000000000-BPY8V:1:2114:20988:22358_1:N:0:TAAGGCGA+TCTCTCCG
TGTGTACCTTCACCCACTTGCAATTCAGATATAGCCGCGAACCTTTGACCAGCTTGAACCACAATACCCATTAATTGTAACAGAGTTCCTGATGGTTCT
>Seq4_CH_M04376:201:000000000-BPY8V:1:2114:7712:22405_1:N:0:TCAGGCGA+TCTCTCCG
TGTGTACCTTCACCCACTTGCAATTCAGATATAGCCGCGAACCTTTGACCAGCTTGAACCACAATACCCATTAATTGTAACAGAGTTCCTGATGGTTCT
>Seq4_CH_M04376:201:000000000-BPY8V:1:2114:9940:22415_1:N:0:TAAGGCGA+TCTCTCCG
TGTGTACCTTCACCCACTTGCAATTCAGATATGGCCGCGAACCTTTGACCAGCTTGAACCACAATACCCATTAATTGTAACAGAGTTCCTGATGGTTCT
>Seq4_CH_M04376:201:000000000-BPY8V:1:2114:20575:22438_1:N:0:TAAGGCGA+TCTCTCCG
TGTGTACCTTCACCCACTTGCAGTTCAGATATAGCTGCGAACCTTTGACCAGCTTGAACCACAATACCCATTAATTGTAACAGAGTTCCTGATGGTTCT
>Seq4_CH_M04376:201:000000000-BPY8V:1:2114:9859:22479_1:N:0:TAAGGCGA+TCTCTCCG
TGTGTACCTTCACCCACTTGCAGTTCAGATATAGCCGCGAACCTTTGACCAGCTTGAACCACAATACCCATTAATTGTAACAGAGTTCCTGATGGTTCT
>Seq4_CH_M04376:201:000000000-BPY8V:1:2114:5592:22485_1:N:0:TAAGGCGA+TCTCTCCG
TGTGTACCTTCACCCACTTGCAATTCAGATATAGCCGCGAACCTTTGACCAGCTTGAACCACAATACCCATTAATTGTAACAGAGTTCCTGATGGTTCT
>Seq4_CH_M04376:201:000000000-BPY8V:1:2114:6831:22497_1:N:0:TCAGGCGA+TCTCTCCG
TGTGTACCTTCACCCACTTGCAGTTCAGATATAGCCGCGAACCTTTGACCAGCTTGAGCCACAATACCCATTAATTGTAACAGAGTTCCTGATGGTTCT
>Seq4_CH_M04376:201:000000000-BPY8V:1:2114:9385:22519_1:N:0:TAAGGCGA+TCTCTCCG
TGTGTACCTTCACCCACTTGCAATTCAGATATAGCCGCGAACCTTTGACCAGCTTGAACCACAATACCCATTAATTGTAACAGAGTTCCTGATGGTTCT
>Seq4_CH_M04376:201:000000000-BPY8V:1:2114:8911:22549_1:N:0:TAAGGCGA+TCTCTCCG
TGTGTACCTTCACCCACTTGCAATTCAGATATAGCCGCGAACCTTTGACCAGCTTGAACCACAATACCCATTAATTGTAACAGAGTTCCTGATGGTTCT
>Seq4_CH_M04376:201:000000000-BPY8V:1:2114:14080:22557_1:N:0:TAAGGCGA+TCTCTCCG
TGTGTACCTTCACCCACTTGCAGTTCAGATATAGCCGCGAACCTTTGACCAGCTTGAACCCCAATACCCATTAATTGTAACAGAGTTCCTGATGGTTCT
>Seq4_CH_M04376:201:000000000-BPY8V:1:2114:10450:22673_1:N:0:TAAGGCGA+TCTCTCCG
TGTGTACCTTCACCCACTTGCAGTTCAGATATAGCCGCGAACCTTTGACCAGCTTGAACCACAATACCCATTAATTGTAACAGAGTTCCTGATGGTTCT
>Seq4_CH_M04376:201:000000000-BPY8V:1:2114:10869:22692_1:N:0:TAAGGCGA+TCTCTCCG
TGTGTACCTTCACCCACTTGCAGTTCAGATATAGCCGCGAACCTTTGACCAGCTTGAACCACAATACCCATTAATTGTAACAGAGTTCCTGATGGTTCT
>Seq4_CH_M04376:201:000000000-BPY8V:1:2114:6470:22703_1:N:0:TCAGGCGA+TCTCTCCG
TGTGTACCTTCACCCACTTGCAATTCAGATATAGCCGCGAACCTTTGACCCGCTTGAACCACAGTACCCATTAATTGGAACAGAGTTCCTGATGGTTCT
>Seq4_CH_M04376:201:000000000-BPY8V:1:2114:8963:22762_1:N:0:TAAGGCGA+TCTCTCCG
TGTGTACCTTCACCCACTTGCAATTCAGATATAGCCGCGAACCTTTGACCAGCTTGAACCACAATACCCATTAATTGTAACAGAGTTCCTGATGGTTCT
>Seq4_CH_M04376:201:000000000-BPY8V:1:2114:12464:22772_1:N:0:TAAGGCGA+TCTCTCCG
TGTGTACCTTCACCCACTTGCAATTCAGATATAGCCGCGAACCTTTGACCAGCTTGAACCACAATACCCATTAATTGTAACAGAGTTCCTGATGGTTCT
>Seq4_CH_M04376:201:000000000-BPY8V:1:2114:24303:22817_1:N:0:TAAGGCGA+TCTCTCCG
TGTGTACCTTCACCCACTTGCAATTCAGATATAGCCGCGAACCTTTGACCAGCTTGAACCACAATACCCATTAATTGTAACGGAGTTCCTGATGGTTCT
>Seq4_CH_M04376:201:000000000-BPY8V:1:2114:9503:22839_1:N:0:TAAGGCGA+TCTCTCCG
TGTGTACCTTCACCCACTTGCAATTCAGATATAGCCGCGAACCTTTGACCAGCTTGAACCACAATACCCATTAATTGTAACAGAGTTCCTGATGGTTCT
>Seq4_CH_M04376:201:000000000-BPY8V:1:2114:18059:22869_1:N:0:TAAGGCGA+TCTCTCCG
TGTGTACCTTCACCCACTTGCAATTCAGATATAGCCGCGAACCTTTGACCAGCTTGAACCACAATACCCATTAATTGTAACAGAGTTCCTGATGGTTCT
>Seq4_CH_M04376:201:000000000-BPY8V:1:2114:15542:23116_1:N:0:TATGGCGA+TCTCTCCG
TGTGTACCTTCACCCACTTGCAATTCAGATATAGCCGCGAACCTTTGACCAGCTTGAACCACAATACCCATTAATTGTAACAGAGTTCCTGATGGTTCT
>Seq4_CH_M04376:201:000000000-BPY8V:1:2114:25334:23176_1:N:0:TAAGGCGA+TCTCTCCG
TGTGTACCTTCACCCACTTGCAATTCAGATATAGCCGCGAACCTTTGACCAGCTTGAACCACAATACCCATTAATTGTAACAGAGTTCCTGATGGTTCT
>Seq4_CH_M04376:201:000000000-BPY8V:1:2114:20078:23178_1:N:0:TAAGGCGA+TCTCTCCG
TGTGTACCTTCACCCACTTGCAGTTCAGATATAGCCGCGAACCTTTGACCAGCTTGAACCACAATACCCATTAATTGTAACAGAGTTCCTGATGGTTCT
>Seq4_CH_M04376:201:000000000-BPY8V:1:2114:25351:23191_1:N:0:TAAGGCGA+TCTCTCCG
TGTGTACCTTCACCCACTTGCAATTCAGATATAGCCGCGAACCTTTGACCAGCTTGAACCACAATACCCATTAATTGTAACAGAGTTCCTGATGGTTCT
>Seq4_CH_M04376:201:000000000-BPY8V:1:2114:18181:23240_1:N:0:TAAGGCGA+TCTCTCCG
TGTGTACCTTCACCCACTTGCAATTCAGATATAGCCGCGAACCTTTGACCAGCTTGAACCACAATACCCATTAATTGTAACAGAGTTCCTGATGGTTCT
>Seq4_CH_M04376:201:000000000-BPY8V:1:2114:19789:23266_1:N:0:TAAGGCGA+TCTCTCCG
TGTGTACCTTCACCCACTTGCAATTCAGATATAGCCGCGAACCTTTGACCAGCTTGAACCACAATACCCATTAATTGTAACAGAGTTCCTGATGGTTCT
>Seq4_CH_M04376:201:000000000-BPY8V:1:2114:10910:23281_1:N:0:TAAGGCGA+TCTCTCCG
TGTGTACCTTCACCCACTTGCAGTTCAGATATAGCCGCGAACCTTTGACCAGCTTGAACCACAATACCCATTAATTGTAACAGAGTTCCTGATGGTTCT
>Seq4_CH_M04376:201:000000000-BPY8V:1:2114:18227:23296_1:N:0:TAAGGCGA+TCTCTCCG
TGTGTACCTTCACCCACTTGCAGTTCAGATATAGCCGCGAACCTTTGACCAGCTTGAACCACAATACCCATTAATTGTAACAGAGTTCCTGATGGTTCT
>Seq4_CH_M04376:201:000000000-BPY8V:1:2114:25175:23410_1:N:0:TAAGGCGA+TCTCTCCG
TGTGTACCTTCACCCACTTGCAATTCAGATATAGCCGCGAACCTTTGACCAGCTTGAACCACAATACCCATTAATTGTAACAGAGTTCCTGATGGTTCT
>Seq4_CH_M04376:201:000000000-BPY8V:1:2114:15913:23438_1:N:0:TAAGGCGA+TCTCTCCG
TGTGTACCTTCACCCACTTGCAATTCAGATATAGCCGCGAACCTTTGACCAGCTTGAACCACAATACCCATTAATTGTAACAGAGTTCCTGATGGTTCT
>Seq4_CH_M04376:201:000000000-BPY8V:1:2114:9131:23458_1:N:0:TAAGGCGA+TCTCTCCG
TGTGTACCTTCACCCACTTGCAATTCAGATATAGCCGCGAACCTTTGACCAGCTTGAACCACAATACCCATTAATTGTAACAGAGTTCCTGATGGTTCT
>Seq4_CH_M04376:201:000000000-BPY8V:1:2114:11305:23468_1:N:0:TAAGGCGA+TCTCTCCG
TGTGTACCTTCACCCACTTGCAATTCAGATATAGCCGCGAACCTTTGACCAGCTTGAACCACAATACCCATTAATTGTAACAGAGTTCCTGATGGTTCT
>Seq4_CH_M04376:201:000000000-BPY8V:1:2114:20974:23498_1:N:0:TAAGGCGA+TCTCTCCG
TGTGTACCTTCACCCACTTGCAATTCAGATATAGCCGCGAACCTTTGACCAGCTTGAACCACAATACCCATTAATTGTAACAGAGTTCCTGATGGTTCT
>Seq4_CH_M04376:201:000000000-BPY8V:1:2114:15613:23526_1:N:0:TAAGGCGA+TCTCTCCG
TGTGTACCTTCACCCACTTGCAATTCAGATATAGCCGCGAACCTTTGACCAGCTTGAACCACAATACCCATTAATTGTAACAGAGTTCCTGATGGTTCT
>Seq4_CH_M04376:201:000000000-BPY8V:1:2114:10011:23536_1:N:0:TAAGGCGA+TCTCTCCG
TGTGTACCTTCACCCACTTGCAGTTCAGATATAGCCGCGAACCTTTGACCAGCTTGAACCACAATACCCATTAATTGTAACAGAGTTCCTGATGGTTCT
>Seq4_CH_M04376:201:000000000-BPY8V:1:2114:16523:23543_1:N:0:TAAGGCGA+TCTCTCCG
TGTGTACCTTCACCCACTTGCAATTCAGATATAGCCGCGAACCTTTGACCAGCTTGAACCACAATACCCATTAATTGTAACAGAGTTCCTGATGGTTCT
>Seq4_CH_M04376:201:000000000-BPY8V:1:2114:8616:23621_1:N:0:TCAGGCGA+TCTCTCCG
TGTGTACCGTCACCCACTTGCAGTTCAGATATAGCCGCGAACCTTTGACCCGCTTGAACCACAATACCCATTAAGTGGAACAGAGTTCCTGATGGTTCT
>Seq4_CH_M04376:201:000000000-BPY8V:1:2114:16501:23659_1:N:0:TAAGGCGA+TCTCTCCG
TGTGTACCTTCACCCACTTGCAATTCAGATATAGCCGCGAACCTTTGACCAGCTTGAACCACAATACCCATTAATTGTAACAGAGTTCCTGATGGTTCT
>Seq4_CH_M04376:201:000000000-BPY8V:1:2114:8035:23675_1:N:0:TCAGGCGA+TCTCTCCG
TGTGTACCTTCACCCACTTGCAATTCAGATATAGCCGCGAACCTTTGACCAGCTTGAACCACAATACCCATTAATTGTAACAGAGTTCCTGATGGTTCT
>Seq4_CH_M04376:201:000000000-BPY8V:1:2114:6437:23676_1:N:0:TCAGGCGA+TCTCTCCG
TGTGTACCTTCACCCACTTGCAATTCAGATATAGCCGCGAACCTTTGACCAGCTTGAACCACAATACCCATTAAGTGGAACAGAGTTCCTGATGGTTCT
>Seq4_CH_M04376:201:000000000-BPY8V:1:2114:20198:23743_1:N:0:TAAGGCGA+TCTCTCCG
TGTGTACCTTCACCCACTTGCAATTCAGATATAGCCGCGAACCTTTGACCAGCTTGAACCACAATACCCATTAATTGTAACAGAGTTCCTGATGGTTCT
>Seq4_CH_M04376:201:000000000-BPY8V:1:2114:10895:23746_1:N:0:TAAGGCGA+TCTCTCCG
TGTGTACCTTCACCCACTTGCAATTCAGATATAGCCGCGAACCTTTGACCAGCTTGAACCACAATACCCATTAATTGTAACAGAGTTCCTGATGGTTCT
>Seq4_CH_M04376:201:000000000-BPY8V:1:2114:16523:23749_1:N:0:TAAGGCGA+TCTCTCCG
TGTGTACCTTCACCCACTTGCAGTTCAGATATAGCCGCGAACCTTTGACCAGCTTGAACCACAATACCCATTAATTGTAACAGAGTTCCTGATGGTTCT
>Seq4_CH_M04376:201:000000000-BPY8V:1:2114:20975:23767_1:N:0:TAAGGCGA+TCTCTCCG
TGTGTACCTTCACCCACTTGCAATTCAGATATAGCCGCGAACCTTTGACCAGCTTGAACCACAATACCCATTAATTGTAACAGAGTTCCTGATGGTTCT
>Seq4_CH_M04376:201:000000000-BPY8V:1:2114:23062:23772_1:N:0:TCAGGCGA+TCTCTCCG
TGTGTACCTTCACCCACTTGCAGTTCAGATATAGCCGCGAACCTTTGACCAGCTTGAACCACAATACCCATTAATTGTAACAGAGTTCCTGATGGTTCT
>Seq4_CH_M04376:201:000000000-BPY8V:1:2114:13192:23813_1:N:0:TAAGGCGA+TCTCTCCG
TGTGTACCTTCACCCACTTGCAATTCAGATATAGCCGCGAACCTTTGACCAGCTTGAACCACAATACCCATTAATTGTAACAGAGTTCCTGATGGTTCT
>Seq4_CH_M04376:201:000000000-BPY8V:1:2114:14955:23940_1:N:0:TAAGGCGA+TCTCTCCG
TGTGTACCTTCACCCACTTGCAATTCAGATATAGCCGCGAACCTTTGACCAGCTTGAACCACAATACCCATTAATTGTAACAGAGTTCCTGATGGTTCT
>Seq4_CH_M04376:201:000000000-BPY8V:1:2114:15106:23954_1:N:0:TAAGGCGA+TCTCTCCG
TGTGTACCTTCACCCACTTGCAATTCAGATATAGCCGCGAACCTTTGACCAGCTTGAACCACAATACCCATTAATTGTAACAGAGTTCCTGATGGTTCT
>Seq4_CH_M04376:201:000000000-BPY8V:1:2114:14650:23968_1:N:0:TAAGGCGA+TCTCTCCG
TGTGTACCTTCACCCACTTGCAATTCAGATATAGCCGCGAACCTTTGACCAGCTTGAACCACAATACCCATTAATTGTAACAGAGTTCCTGATGGTTCT
>Seq4_CH_M04376:201:000000000-BPY8V:1:2114:21381:24043_1:N:0:TAAGGCGA+TCTCTCCG
TGTGTACCTTCACCCACTTGCAATTCAGATATAGCCGCGAACCTTTGACCAGCTTGAACCACAATACCCATTAATTGTAACAGAGTTCCTGATGGTTCT
>Seq4_CH_M04376:201:000000000-BPY8V:1:2114:21116:24062_1:N:0:TAAGGCGA+TATCTCCG
TGTGTACCTTCACCCACTTGCAATTCAGATATAGCCGCGAATCTTTGACCAGCTTGAACCACAATACCCATTAATTGTAACAGAGTTCCTGATGGTTCT
>Seq4_CH_M04376:201:000000000-BPY8V:1:2114:9459:24082_1:N:0:TAAGGCGA+TCTCTCCG
TGTGTACCTTCACCCACTTGCAATTCAGATATAGCCGCGAACCTTTGACCAGCTTGAACCACAATACCCATTAATTGTAACAGAGTTCCTGATGGTTCT
>Seq4_CH_M04376:201:000000000-BPY8V:1:2114:21211:24294_1:N:0:TAAGGCGA+TCTCTCCG
TGTGTACCTTCACCCACTTGCAATTCAGATATAGCCGCGAACCTTTGACCAGCTTGAACCACAATACCCATTAATTGTAACAGAGTTCCTGATGGTTCT
>Seq4_CH_M04376:201:000000000-BPY8V:1:2114:10329:24303_1:N:0:TAAGGCGA+TCTCTCCG
TGTGTACCTTCACCCACTTGCAATTCAGATATAGCCGCGAACCTTTGACCAGCTTGAACCACAATACCCATTAATTGTAACAGAGTTCCTGATGGTTCT
>Seq4_CH_M04376:201:000000000-BPY8V:1:2114:18974:24318_1:N:0:TAAGGCGA+TCTCTCCG
TGTGTACCTTCACCCACTTGCAATTCAGATATAGCCGCGAACCTTTGACCAGCTTGAACCACAATACCCATTAATTGTAACAGAGTTCCTGATGGTTCT
>Seq4_CH_M04376:201:000000000-BPY8V:1:2114:11189:24440_1:N:0:TAAGGCGA+TCTCTCCG
TGTGTACCTTCACCCACTTGCAATTCAGATATAGCCGCGAACCTTTGACCAGCTTGAACCACAATACCCATTAATTGTAACAGAGTTCCTGATGGTTCT
>Seq4_CH_M04376:201:000000000-BPY8V:1:2114:16666:24474_1:N:0:TAAGGCGA+TCTCTCCG
TGTGTACCTTCACCCACTTGCAATTCAGATATAGCCGCGAACCTTTGACCAGCTTGAACCACAATACCCATTAATTGTAACAGAGTTCCTGATGGTTCT
>Seq4_CH_M04376:201:000000000-BPY8V:1:2114:18990:24495_1:N:0:TAAGGCGA+TCTCTCCG
TGTGTACCTTCACCCACTTGCAGTTCAGATATAGCCGCGAACCTTTGACCAGCTTGAACCACAATACCCATTAATTGTAACAGAGTTCCTGATGGTTCT
>Seq4_CH_M04376:201:000000000-BPY8V:1:2114:11541:24605_1:N:0:TAAGGCGA+TCTCTCCG
TGTGTACCTTCACCCACTTGCAATTCAGATATAGCCGCGAACCTTTGACCAGCTTGAACCACAATACCCATTAATTGTAACAGAGTTCCTGATGGTTCT
>Seq4_CH_M04376:201:000000000-BPY8V:1:2114:8117:24713_1:N:0:TCAGGCGA+TCTCTCCG
TGTGTACCTTCACCCACTTGCAATTCAGATATAGCCGCGAACCTTTGACCAGCTTGAACCACAATACCCATTAATTGTAACAGAGTTCCTGATGGTTCT
>Seq4_CH_M04376:201:000000000-BPY8V:1:2114:17985:24739_1:N:0:TAAGGCGA+TCTCTCCG
TGTGTACCTTCACCCACTTGCAGTTCAGATATAGCCGCGAACCTTTGACCAGCTTGAACCACAATACCCATTAATTGTAACAGAGTTCCTGATGGTTCT
>Seq4_CH_M04376:201:000000000-BPY8V:1:2114:15810:24833_1:N:0:TAAGGCGA+TCTCTCCG
TGTGTACCTTCACCCACTTGCAATTCAGATATAGCCGCGAACCTTTGACCAGCTTGAACCACAATACCCATTAATTGTAACAGAGTTCCTGATGGTTCT
>Seq4_CH_M04376:201:000000000-BPY8V:1:2114:15949:24908_1:N:0:TAAGGCGA+TCTCTCCG
TGTGTACCTTCACCCACTTGCAATTCAGATATAGCCGCGAACCTTTGACCAGCTTGAACCACAATACCCATTAATTGTAACAGAGTTCCTGATGGTTCT
>Seq4_CH_M04376:201:000000000-BPY8V:1:2114:14162:24909_1:N:0:TAAGGCGA+TCTCTCCG
TGTGTACCTTCACCCACTTGCAATTCAGATATAGCCGCGAACCTTTGACCAGCTTGAACCACAATACCCATTAATTGTAACAGAGTTCCTGATGGTTCT
>Seq4_CH_M04376:201:000000000-BPY8V:1:2114:8273:24913_1:N:0:TCAGGCGA+TCTCTCCG
TGTGTACCTTCACCCACTTGCAATTCAGATATAGCCGCGAACCTTTGACCCGCTTGAACCACAATACCCATTAATTGGAACAGAGTTCCTGATGGTTCT
>Seq4_CH_M04376:201:000000000-BPY8V:1:2114:17738:24927_1:N:0:TAAGGCGA+TCTCTCCG
TGTGTACCTTCACCCACTTGCAGTTCAGATATAGCCGCGAACCTTTGACCAGCTTGAACCACAATACCCATTAATTGTAACAGAGTTCCTGATGGTTCT
>Seq4_CH_M04376:201:000000000-BPY8V:1:2114:14465:25044_1:N:0:TAAGGCGA+TCTCTCCG
TGTGTACCTTCACCCACTTGCAATTCAGATATAGCCGCGAACCTTTGACCAGCTTGGACCACAATACCCATTAATTGTAACAGAGTTCCTGATGGTTCT
>Seq4_CH_M04376:201:000000000-BPY8V:1:2114:13211:25058_1:N:0:TAAGGCGA+TCTCTCCG
TGTGTACCTTCACCCACTTGCAGTTCAGATATAGCCGCGAACCTTTGACCAGCTTGAACCACAATACCCATTAATTGTAACAGAGTTCCTGATGGTTCT
>Seq4_CH_M04376:201:000000000-BPY8V:1:2114:18671:25062_1:N:0:TAAGGCGA+TCTCTCCG
TGTGTACCTTCACCCACTTGCAATTCAGATATAGCCGCGAACCTTTGACCAGCTTGAACCACAATACCCATTAATTGTAACAGAGTTCCTGATGGTTCT
>Seq4_CH_M04376:201:000000000-BPY8V:1:2114:22191:25100_1:N:0:TAAGGCGA+TCTCTCCG
TGTGTACCTTCACCCACTTGCAGTTCAGATATAGCCGCGAACCTTTGACCAGCTTGAACCACAATACCCATTAATTGTAACAGAGTTCCTGATGGTTCT
>Seq4_CH_M04376:201:000000000-BPY8V:1:2114:18579:25101_1:N:0:TAAGGCGA+TCTCTCCG
TGTGTACCTTCACCCACTTGCAGTTCAGATATAGCCGCGAACCTTTGACCAGCTTGAACCACAATACCCATTAATTGTAACAGAGTTCCTGATGGTTCT
>Seq4_CH_M04376:201:000000000-BPY8V:1:2114:21421:25117_1:N:0:TAAGGCGA+TCTTTCCG
TGTGTACCTTCACCCACTTGCAATTCAGATATAGCCGCGAACCTTTGACCAGCTTGAACCACAATACCCATTAATTGTAACAGAGTTCCTGATGGTTCT
>Seq4_CH_M04376:201:000000000-BPY8V:1:2114:19925:25118_1:N:0:TAAGGCGA+TCTCTCCG
TGTGTACCTTCACCCACTTGCAGTTCAGATATAGCCGCGAACCTTTGACCAGCTTGAACCACAATACCCATTAATTGTAACAGAGTTCCTGATGGTTCT
>Seq4_CH_M04376:201:000000000-BPY8V:1:2114:17420:25134_1:N:0:TAAGGCGA+TCTCTCCG
TGTGTACCTTCACCCACTTGCAATTCAGATATAGCCGCGAACCTTTGACCAGCTTGAACCACAATACCCATTAATTGTAACAGAGTTCCTGATGGTTCT
>Seq4_CH_M04376:201:000000000-BPY8V:1:2114:12350:25166_1:N:0:TAAGGCGA+TCTCTCCG
TGTGTACCTTCACCCACTTGCAATTCAGATATAGCCGCGAACCTTTGACCAGCTTGAACCACAATACCCATTAATTGTAACAGAGTTCCTGATGGTTCT
>Seq4_CH_M04376:201:000000000-BPY8V:1:2114:13385:25171_1:N:0:TAAGGCGA+TCTCTCCG
TGTGTACCTTCACCCACTTGCAATTCAGATATAGCCGCGAACCTTTGACCAGCTTGAACCACAATACCCATTAATTGTAACAGAGTTCCTGATGGTTCT
>Seq4_CH_M04376:201:000000000-BPY8V:1:2114:19145:25196_1:N:0:TAAGGCGA+TCTCTCCG
TGTGTACCTTCACCCACTTGCAGTTCAGATATAGCCGCGAACCTTTGACCAGCTTGAACCACAATACCCATTAATTGTAACAGAGTTCCTGATGGTTCT
>Seq4_CH_M04376:201:000000000-BPY8V:1:2114:11083:25250_1:N:0:TAAGGCGA+TCTCTCCG
TGTGTACCTTCACCCACTTGCAATTCAGATATAGCCGCGAACCTTTGACCAGCTTGAACCACAATACCCATTAATTGTAACAGAGTTCCTGATGGTTCT
>Seq4_CH_M04376:201:000000000-BPY8V:1:2114:20036:25280_1:N:0:TAAGGCGA+TCTCTCCG
TGTGTACCTTCACCCACTTGCAATTCAGATATAGCCGCGAACCTTTGACCAGCTTGAACCACAATACCCATTAATTGTAACAGAGTTCCTGATGGTTCT
>Seq4_CH_M04376:201:000000000-BPY8V:1:2114:9780:25346_1:N:0:TAAGGCGA+TCTCTCCG
TGTGTACCTTCACCCACTTGCAATTCAGATATAGCCGCGAATCTTTGACCAGCTTGAACCACAATACCCATTAATTGTAACAGAGTTCCTGATGGTTCT
>Seq4_CH_M04376:201:000000000-BPY8V:1:2113:10703:1489_1:N:0:NAAGGCGA+NCTCTCCG
TGTGTACCTTCACCCACTTGCAGTTCAGATATAGCCGCGAACCTTTGACCAGCTTGAACCACAATACCCATTAATTGTAACAGAGTTCCTGATGGTTCT
>Seq4_CH_M04376:201:000000000-BPY8V:1:2113:17790:1510_1:N:0:NAAGGCGA+TCTCTCCG
TGTGTACCTTCACCCACTTGCAGTTCAGATATAGCCGCGAACCTTTGACCAGCTTGAACCACAATACCCATTAATTGTAACAGAGTTCCTGATGGTTCT
>Seq4_CH_M04376:201:000000000-BPY8V:1:2113:20536:1560_1:N:0:NAAGGCGA+TCTCTCCG
TGTGTACCTTCACCCACTTGCAGTTCAGATATAGCCGCGAACCTTTGACCAGCTTGAACCACAATACCCATTAATTGTAACAGAGTTCCTGATGGTTCT
>Seq4_CH_M04376:201:000000000-BPY8V:1:2113:14115:1603_1:N:0:TCAGGCGA+TCTCTCCG
TGTGTACCTTCACCCACTTGCAATTCAGATATAGCCGCGAACCTTTGACCAGCTTGAACCACAATACCCATTAATTGTAACAGAGTTCCTGATGGTTCT
>Seq4_CH_M04376:201:000000000-BPY8V:1:2113:14244:1608_1:N:0:TCAGGCGA+TCTCTCCG
TGTGTACCTTCACCCACTTGCAGTTCAGATATAGCCGCGAACCTTTGACCAGCTTGAACCACAATACCCATTAATTGTAACAGAGTTGATGGTTCT
>Seq4_CH_M04376:201:000000000-BPY8V:1:2113:13428:1640_1:N:0:TAAGGCGA+TCTCTCCG
TGTGTACCTTCACCCACTTGCAGTTCAGATATAGCCGCGAACCTTTGACCAGCTTGAACCACAATACCCATTAATTGTAACAGAGTTCCTGATGGTTCT
>Seq4_CH_M04376:201:000000000-BPY8V:1:2113:15344:1641_1:N:0:TCAGGCGA+TCTCTCCG
TGTGTACCTTCACCCACTTGCAGTTCAGATATAGCCGCGAACCTTTGACCCGCTTGAACCACAATACCCATTAATTGTAACAGAGTTCCTGATGGTTCT
>Seq4_CH_M04376:201:000000000-BPY8V:1:2113:16116:1669_1:N:0:TCAGGCGA+TCTCTCCG
TGTGTACCTTCACCCACTTGCAGTTCAGATATAGCCGCGAACCTTTGACCAGCTTGAACCACAATACCCATTAATTGTAACAGAGTTCCTGATGGTTCT
>Seq4_CH_M04376:201:000000000-BPY8V:1:2113:12181:1697_1:N:0:TAAGGCGA+TCTCTCCG
TGTGTACCTTCACCCACTTGCAATTCAGATATAGCCGCGAATCTTTGACCAGCTTGAACCACAATACCCATTAATTGTAACAGAGTTCCTGATGGTTCT
>Seq4_CH_M04376:201:000000000-BPY8V:1:2113:21178:1709_1:N:0:TAAGGCGA+TCTCTCCG
TGTGTACCTTCACCCACTTGCAATTCAGATATAGCCGCGAACCTTTGACCAGCTTGAACCACAATACCCATTAATTGTAACAGAGTTCCTGATGGTTCT
>Seq4_CH_M04376:201:000000000-BPY8V:1:2113:23492:1718_1:N:0:TAAGGCGA+TCTCTCCG
TGTGTACCTTCACCCACTTGCAGTTCAGATATAGCCGCGAACCTTTGACCAGCTTGAACCACAATACCCATTAATTGTAACAGATTCCTGATGGTTCT
>Seq4_CH_M04376:201:000000000-BPY8V:1:2113:12044:1767_1:N:0:TAAGGCGA+TCTCTCCG
TGTGTACCTTCACCCACTTGCAATTCAGATATAGCCGCGAACCTTTGACCAGCTTGAACCACAATACCCATTAATTGTAACAGAGTTCCTGATGGTTCT
>Seq4_CH_M04376:201:000000000-BPY8V:1:2113:23866:1814_1:N:0:TAAGGCGA+TCTCTCCG
TGTGTACCTTCACCCACTTGCAATTCAGATATAGCCGCGAACCTTTGACCAGCTTGAACCACAATACCCATTAATTGTAACAGAGTTCCTGATGGTTCT
>Seq4_CH_M04376:201:000000000-BPY8V:1:2113:22905:2027_1:N:0:TAAGGCGA+TCTCTCCG
TGTGTACCTTCACCCACTTGCAGTTCAGATATAGCCGCGAACCTTTGACCAGCTTGAACCACAATACCCATTAATTGTAACAGAGTTCCTGATGGTTCT
>Seq4_CH_M04376:201:000000000-BPY8V:1:2113:8595:2076_1:N:0:TAAGGCGA+TCTCTCCG
TGTGTACCTTCACCCACTTGCAATTCAGATATAGCCGCGAATCTTTGACCAGCTTGAACCACAATACCCATTAATTGTAACAGAGTTCCTGATGGTTCT
>Seq4_CH_M04376:201:000000000-BPY8V:1:2113:22424:2102_1:N:0:TAAGGCGA+TCTCTCCG
TGTGTACCTTCACCCACTTGCAATTCAGATATAGCCGCGAACCTTTGACCAGCTTGAACCACAATACCCATTAATTGTAACAGAGTTCCTGATGGTTCT
>Seq4_CH_M04376:201:000000000-BPY8V:1:2113:22410:2113_1:N:0:TAAGGCGA+TCTCTCCG
TGTGTACCTTCACCCACTTGCAATTCAGATATAGCCGCGAACCTTTGACCAGCTTGAACCACAATACCCATTAATTGTAACAGAGTTCCTGATGGTTCT
>Seq4_CH_M04376:201:000000000-BPY8V:1:2113:17510:2121_1:N:0:TAAGGCGA+TCTCTCCG
TGTGTACCTTCACCCACTTGCAATTCAGATATAGCCGCGAACCTTTGACCAGCTTGAACCACAATACCCATTAATTGTAACAGAGTTCCTGATGGTTCT
>Seq4_CH_M04376:201:000000000-BPY8V:1:2113:14419:2139_1:N:0:TCAGGCGA+TCTCTCCG
TGTGTACCTTCACCCACTTGCAGTTCAGATATAGCCGCGAACCTTTGACCCGCTTGAACCACAATACCCATTAATTGTAACAGAGTTCCTGATGGTTCT
>Seq4_CH_M04376:201:000000000-BPY8V:1:2113:7684:2164_1:N:0:TAAGGCGA+TCTCTCCG
TGTGTACCTTCACCCACTTGCAGTTCAGATATAGCCGCGAACCTTTGACCAGCTTGAACCACAATACCCATTAATTGTAACAGAGTTCCTGATGGTTTT
>Seq4_CH_M04376:201:000000000-BPY8V:1:2113:14974:2199_1:N:0:TCAGGCGA+TCTCTCCG
TGTGTACCTTCACCCACTTGCAATTCAGATATAGCCGCGAACCTTTGACCAGCTTGAACCACAATACCCATTAATTGTAACAGAGTTCCTGATGGTTCT
>Seq4_CH_M04376:201:000000000-BPY8V:1:2113:8986:2213_1:N:0:TAAGGCGA+TCTCTCCG
TGTGTACCTTCACCCACTTGCAATTCAGATATAGCCGCGAACCTTTGACCAGCTTGAACCACAATACCCATTAATTGTAACAGAGTTCCTGATGGTTCT
>Seq4_CH_M04376:201:000000000-BPY8V:1:2113:12194:2278_1:N:0:TAAGGCGA+TCTCTCCG
TGTGTACCTTCACCCACTTGCAATTCAGATATAGCCGCGAACCTTTGACCAGCTTGAACCACAATACCCATTAATTGTAACAGAGTTCCTGATGGTTCT
>Seq4_CH_M04376:201:000000000-BPY8V:1:2113:19409:2308_1:N:0:TAAGGCGA+TCTCTCCG
TGTGTACCTTCACCCACTTGCAATTCAGATATAGCCGCGAACCTTTGACCAGCTTGAACCACAATACCCATTAATTGTAACAGAGTTCCTGATGGTTCT
>Seq4_CH_M04376:201:000000000-BPY8V:1:2113:8392:2309_1:N:0:TAAGGCGA+TCTCTCCG
TGTGTACCTTCACCCACTTGCAGTTCAGCTATAGCCGCGAACCTTTGACCAGCTTGAACCACAATACCCATTAATTGTAACAGAGTTCCTGATGGTTCT
>Seq4_CH_M04376:201:000000000-BPY8V:1:2113:9027:2460_1:N:0:TAAGGCGA+TCTCTCCG
TGTGTACCTTCACCCACTTGCAATTCAGATATAGCCGCGAACCTTTGACCAGCTTGAACCACAATACCCATTAATTGTAACAGAGTTCCTGATGGTTCT
>Seq4_CH_M04376:201:000000000-BPY8V:1:2113:17209:2466_1:N:0:TAAGGCGA+TCTCTCCG
TGTGTACCTTCACCCACTTGCAGTTCAGATATAGCCGCGAACCTTTGACCAGCTTGAACCACAATACCCATTAATTGTAACAGAGTTCCTGATGGTTCT
>Seq4_CH_M04376:201:000000000-BPY8V:1:2113:6738:2577_1:N:0:TAAGGCGA+TCTCTCCG
TGTGTACCTTCACCCACTTGCAATTCAGATATAGCCGCGAACCTTTGACCAGCTTGAACCACAATACCCATTAATTGTAACAGAGTTCCTGATGGTTCT
>Seq4_CH_M04376:201:000000000-BPY8V:1:2113:8001:2580_1:N:0:TAAGGCGA+TCTCTCCG
TGTGTACCGTCACCCACTTGCAATTCAGATATAGCCGCGAACCTTTGACCAGCTTGAACCACAATACCCATTAATTGTAACAGAGTTCCTGATGGTTCT
>Seq4_CH_M04376:201:000000000-BPY8V:1:2113:9588:2592_1:N:0:TAAGGCGA+TCTCTCCG
TGTGTACCTTCACCCACTTGCAGTTCAGATATAGCCGCGAACCTTTGACCAGCTTGAACCACAATACCCATTAATTGTAACAGAGTTCCTGATGGTTCT
>Seq4_CH_M04376:201:000000000-BPY8V:1:2113:11741:2601_1:N:0:TAAGGCGA+TCTCTCCG
TGTGTACCTTCACCCACTTGCAATTCAGATATAGCCGCGAACCTTTGACCAGCTTGAACCACAATACCCATTAATTGTAACAGAGTTCCTGATGGTTCT
>Seq4_CH_M04376:201:000000000-BPY8V:1:2113:17481:2623_1:N:0:TAAGGCGA+TCTCTCCG
TGTGTACCTTCACCCACTTGCAGTTCAGATATAGCCGCGAACCTTTGACCAGCTTGAACCACAATACCCATTAATTGTAACAGAGTTCCTGATGGTTCT
>Seq4_CH_M04376:201:000000000-BPY8V:1:2113:7293:2649_1:N:0:TAAGGCGA+TCTCTCCG
TGTGTACCTTCACCCACTTGCAATTCAGATATAGCCGCGAACCTTTGACCAGCTTGAACCACAATACCCATTAATTGTAACAGAGTTCCTGATGGTTCT
>Seq4_CH_M04376:201:000000000-BPY8V:1:2113:11348:2654_1:N:0:TAAGGCGA+TCTCTCCG
TGTGTACCGTCACCCACTTGCAATTCAGATATAGCCGCGAACCTTTGACCAGCTTGAACCACAATACCCATTAATTGTAACAGAGTTCCTGATGGTTCT
>Seq4_CH_M04376:201:000000000-BPY8V:1:2113:9053:2660_1:N:0:TAAGGCGA+TCTCTCCG
TGTGTACCTTCACCCACTTGCAATTCAGATATAGCCGCGAACCTTTGACCAGCTTGAACCACAATACCCATTAATTGTAACAGAGTTCCTGATGGTTCT
>Seq4_CH_M04376:201:000000000-BPY8V:1:2113:13499:2686_1:N:0:TAAGGCGA+TCTCTCCG
TGTGTACCTTCACCCACTTGCAGTTCAGATATAGCCGCGAACCTTTGACCAGCTTGAACCACAATACCCATTAATTGTAACAGAGTTCCTGATGGTTCT
>Seq4_CH_M04376:201:000000000-BPY8V:1:2113:15945:2688_1:N:0:TCAGGCGA+TCTCTCCG
TGTGTATCTTCACCCACTTGCAATTCAGATATAGCCGCGAACCTTTGACCAGCTTGAACCACAATACCCATTAATTGTAACAGAGTTCCTGATGGTTCT
>Seq4_CH_M04376:201:000000000-BPY8V:1:2113:23596:2695_1:N:0:TAAGGCGA+TCTCTCCG
TGTGTACCTTCACCCACTTGCAGTTCAGATATAGCCGCGAACCTTTGACCAGCTTGAACCACAATACCCATTAATTGTAACAGAGTTCCTGATGGTTCT
>Seq4_CH_M04376:201:000000000-BPY8V:1:2113:8855:2709_1:N:0:TAAGGCGA+TCTCTCCG
TGTGTACCTTCACCCACTTGCAGTTCAGATATAGCCGCGAACCTTTGACCAGCTTGAACCACAATACCCATTAATTGTAACAGAGTTCCTGATGGTTCT
>Seq4_CH_M04376:201:000000000-BPY8V:1:2113:16015:2743_1:N:0:TCAGGCGA+TCTCTCCG
TGTGTACCTTCACCCACTTGCAATTCAGATATAGCCGCGAACCTTTGACCAGCTTGAACCACAATACCCATTAATTGTAACAGAGTTCCTGATGGTTCT
>Seq4_CH_M04376:201:000000000-BPY8V:1:2113:23203:2784_1:N:0:TAAGGCGA+TCTCTCCG
TGTGTACCTTCACCCACTTGCAGTTCAGATATAGCCGCGAACCTTTGACCAGCTTGAACCACAATACCCATTAATTGTAACAGAGTTCCTGATGGTTCT
>Seq4_CH_M04376:201:000000000-BPY8V:1:2113:6397:2791_1:N:0:TAAGGCGA+TCTCTCCG
TGTGTACCTTCACCCACTTGCAGTTCAGATATAGCCGCGAACCTTTGACCAGCTTGAACCACAATACCCATTAATTGTAACAGAGTTCCTGATGGTTCT
>Seq4_CH_M04376:201:000000000-BPY8V:1:2113:8217:2827_1:N:0:TAAGGCGA+TCTCTCCG
TGTGTACCTTCACCCACTTGCAATTCAGATATAGCCGCGAACCTTTGACCAGCTTGAACCACAATACCCATTAATTGTAACAGAGTTCCTGATGGTTCT
>Seq4_CH_M04376:201:000000000-BPY8V:1:2113:21148:2849_1:N:0:TAAGGCGA+TCTCTCCG
TGTGTACCTTCACCCACTTGCAATTCAGATATAGCCGCGAACCTTTGACCAGCTTGAACCACAATACCCATTAATTGTAACAGAGTTCCTGATGGTTCT
>Seq4_CH_M04376:201:000000000-BPY8V:1:2113:24314:2898_1:N:0:TAAGGCGA+TCTCTCCG
TGTGTACCTTCACCCACTTGCAATTCAGATATAGCCGCGAACCTTTGACCAGCTTGAACCACAATACCCATTAATTGTAACAGAGTTCCTGATGGTTCT
>Seq4_CH_M04376:201:000000000-BPY8V:1:2113:7210:2929_1:N:0:TAAGGCGA+TCTCTCCG
TGTGTACCTTCACCCACTTGCAGTTCAGATATAGCCGCGAACCTTTGACCAGCTTGAACCACAATACCCATTAATTGTAACAGAGTTCCTGATGGTTCT
>Seq4_CH_M04376:201:000000000-BPY8V:1:2113:15878:2940_1:N:0:TCAGGCGA+TCTCTCCG
TGTGTACCTTCACCCACTTGCAATTCAGATATAGCCGCGAACCTTTGACCAGCTTGAACCACAATACCCATTAATTGTAACAGAGTTCCTGATGGTTCT
>Seq4_CH_M04376:201:000000000-BPY8V:1:2113:19272:2960_1:N:0:TAAGGCGA+TCTCTCCG
TGTGTACCTTCACCCACTTGCAATTCAGATATAGCCGCGAACCTTTGACCAGCTTGAACCACAATACCCATTAATTGTAACAGAGTTCCTGATGGTTCT
>Seq4_CH_M04376:201:000000000-BPY8V:1:2113:16102:2977_1:N:0:TCAGGCGA+TCTCTCCG
TGTGTACCTTCACCCACTTGCAATTCAGATATAGCCGCGAATCTTTGACCAGCTTGAACCACAATACCCATTAATTGTAACAGAGTTCCTGATGGTTCT
>Seq4_CH_M04376:201:000000000-BPY8V:1:2113:23333:2981_1:N:0:TAAGGCGA+TCTCTCCG
TGTGTACCTTCACCCACTTGCAATTCAGATATAGCCGCGAATCTTTGACCAGCTTGAACCACAATACCCATTAATTGTAACAGAGTTCCTGATGGTTCT
>Seq4_CH_M04376:201:000000000-BPY8V:1:2113:9496:2987_1:N:0:TAAGGCGA+TCTCTCCG
TGTGTACCTTCACCCACTTGCAATTCAGATATAGCCGCGAACCTTTGACCAGCTTGAACCACAATACCCATTAATTGTAACAGAGTTCCTGATGGTTCT
>Seq4_CH_M04376:201:000000000-BPY8V:1:2113:18670:2995_1:N:0:TAAGGCGA+TCTCTCCG
TGTGTACCTTCACCCACTTGCAGTTCAGATATAGCCGCGAACCTTTGACCAGCTTGAACCACAATACCCATTAATTGTAACAGAGTTCCTGATGGTTCT
>Seq4_CH_M04376:201:000000000-BPY8V:1:2113:10898:3057_1:N:0:TAAGGCGA+TCTCTCCG
TGTGTACCTTCACCCACTTGCAGTTCAGATATAGCCGCGAACCTTTGACCAGCTTGAACCACAATACCCATTAATTGTAACAGAGTTCCTGATGGTTCT
>Seq4_CH_M04376:201:000000000-BPY8V:1:2113:14951:3067_1:N:0:TCAGGCGA+TCTCTCCG
TGTGTACCTTCACCCACTTGCAATTCAGATATAGCCGCGAACCTTTGACCAGCTTGAACCACAATACCCATTAATTGTAACAGAGTTCCTGATGGTTCT
>Seq4_CH_M04376:201:000000000-BPY8V:1:2113:18386:3129_1:N:0:TAAGGCGA+TCTCTCCG
TGTGTACCTTCACCCACTTGCAATTCAGATATAGCCGCGAACCTTTGACCAGCTTGAACCACAATACCCATTAATTGTAACAGAGTTCCTGATGGTTCT
>Seq4_CH_M04376:201:000000000-BPY8V:1:2113:9274:3186_1:N:0:TAAGGCGA+TCTCTCCG
TGTGTACCTTCACCCACTTGCAGTTCAGATATAGCCGCGAATCTTTGACCAGCTTGAACCACAATACCCATTAATTGTAACAGAGTTCCTGATGGTTCT
>Seq4_CH_M04376:201:000000000-BPY8V:1:2113:8908:3241_1:N:0:TAAGGCGA+TCTCTCCG
TGTGTACCTTCACCCACTTGCAATTCAGATATAGCCGCGAACCTTTGACCGGCTTGAACCACAATACCCATTAATTGTAACAGAGTTCCTGATGGTTCT
>Seq4_CH_M04376:201:000000000-BPY8V:1:2113:23968:3283_1:N:0:TAAGGCGA+TCTCTCCG
TGTGTACCTTCACCCACTTGCAATTCAGATATAGCCGCGAACCTTTGACCAGCTTGAACCACAATACCCATTAATTGTAACAGAGTTCCTGATGGTTCT
>Seq4_CH_M04376:201:000000000-BPY8V:1:2113:19813:3357_1:N:0:TAAGGCGA+TCTCTCCG
TGTGTACCTTCACCCACTTGCAATTCAGATATAGCCGCGAACCTTTGACCAGCTTGAACCACAATACCCATTAATTGTAACAGAGTTCCTGATGGTTCT
>Seq4_CH_M04376:201:000000000-BPY8V:1:2113:24381:3412_1:N:0:TAAGGCGA+TCTCTCCG
TGTGTACCTTCACCCACTTGCAGTTCAGATATAGCCGCGAACCTTTGACCAGCTTGAACCACAATACCCAGTAATTGTAACAGAGTTCCTGATGGTTCT
>Seq4_CH_M04376:201:000000000-BPY8V:1:2113:22768:3427_1:N:0:TAAGGCGA+TCTCTCCG
TGTGTACCTTCACCCACTTGCAATTCAGATATAGCCGCGAACCTTTGACCAGCTTGAACCACAATACCCATTAATTGTAACAGAGTTCCTGATGGTTCT
>Seq4_CH_M04376:201:000000000-BPY8V:1:2113:21465:3440_1:N:0:TAAGGCGA+TCTCTCCG
TGTGTACCTTCACCCACTTGCAGTTCAGATATAGCCGCGAACCTTTGACCAGCTTGAACCACAATACCCATTAATTGTAACAGAGTTCCTGATGGTTCT
>Seq4_CH_M04376:201:000000000-BPY8V:1:2113:15801:3500_1:N:0:TCAGGCGA+TCTCTCCG
TGTGTACCTTCACCCACTTGCAATTCAGATATAGCCGCGAACCTTTGACCAGCTTGAACCACAATACCCATTAATTGTAACAGAGTTCCTGATGGTTCT
>Seq4_CH_M04376:201:000000000-BPY8V:1:2113:14998:3520_1:N:0:TCAGGCGA+TCTCTCCG
TGTGTACCTTCACCCACTTGCAGTTCAGATATAGCCGCGAACCTTTGACCAGCTTGAACCACAATACCCATTAATTGTAACAGAGTTCCTGATGGTTCT
>Seq4_CH_M04376:201:000000000-BPY8V:1:2113:17184:3555_1:N:0:TAAGGCGA+TCTCTCCG
TGTGTACCTTCACCCACTTGCAATTCAGATATAGCCGCGAACCTTTGACCAGCTTGAACCACAATACCCATTAATTGTAACAGAGTTCCTGATGGTTCT
>Seq4_CH_M04376:201:000000000-BPY8V:1:2113:14117:3573_1:N:0:TCAGGCGA+TCTCTCCG
TGTGTACCTTCACCCACTTGCAATTCAGATATAGCCGCGAACCTTTGACCAGCTTGAACCACAATACCCATTAATTGTAACAGAGTTCCTGATGGTTCT
>Seq4_CH_M04376:201:000000000-BPY8V:1:2113:15037:3595_1:N:0:TCAGGCGA+TCTCTCCG
TGTGTACCTTCACCCACTTGCAGTTCAGATATAGCCGCGAACCTTTGACCAGCTTGAACCACAATACCCATTAATTGTAACAGAGTTCCTGATGGTTCT
>Seq4_CH_M04376:201:000000000-BPY8V:1:2113:11602:3649_1:N:0:TAAGGCGA+TCTCTCCG
TGTGTACCTTCACCCACTTGCAGTTCAGATATAGCCGCGAACCTTTGACCAGCTTGAACCACAATACCCATTAATTGTAACAGAGTTCCTGATGGTTCT
>Seq4_CH_M04376:201:000000000-BPY8V:1:2113:17710:3678_1:N:0:TAAGGCGA+TCTCTCCG
TGTGTACCTTCACCCACTTGCAATTCAGATATAGCCGCGAACCTTTGACCAGCTTGGACCACAATACCCATTAATTGTAACAGAGTTCCTGATGGTTCT
>Seq4_CH_M04376:201:000000000-BPY8V:1:2113:8936:3688_1:N:0:TAAGGCGA+TCTCTCCG
TGTGTACCTTCACCCACTTGCAATTCAGATATAGCCGCGAACCTTTGACCAGCTTGAACCACAATACCCATTAATTGTAACAGAGTTCCTGATGGTTCT
>Seq4_CH_M04376:201:000000000-BPY8V:1:2113:16422:3692_1:N:0:TAAGGCGA+TCTCTCCG
TGTGTACCTTCACCCACTTGCAATTCAGATATAGCCGCGAACCTTTGACCAGCTTGAACCACAATACCCATTAATTGTAACAGAGTTCCTGATGGTTCT
>Seq4_CH_M04376:201:000000000-BPY8V:1:2113:17722:3701_1:N:0:TAAGGCGA+TCTCTCCG
TGTGTACCTTCACCCACTTGCAGTTCAGATATAGCCGCGAACCTTTGACCAGCTTGAACCACAATACCCATTAATTGTAACAGAGTTCCTGATGGTTCT
>Seq4_CH_M04376:201:000000000-BPY8V:1:2113:18300:3747_1:N:0:TAAGGCGA+TCTCTCCG
TGTGTACCTTCACCCACTTGCAATTCAGATATAGCCGCGAACCTTTGACCAGCTTGAACCACAATACCCATTAATTGTAACAGAGTTCCTGATGGTTCT
>Seq4_CH_M04376:201:000000000-BPY8V:1:2113:21209:3810_1:N:0:TAAGGCGA+TCTCTCCG
TGTGTACCTTCACCCACTTGCAATTCAGATATAGCCGCGAACCTTTGACCAGCTTGAACCACAATACCCATTAATTGTAACAGAGTTCCTGATGGTTCT
>Seq4_CH_M04376:201:000000000-BPY8V:1:2113:18139:3816_1:N:0:TAAGGCGA+TCTCTCCG
TGTGTACCTTCACCCACTTGCAGTTCAGATATAGCCGCGAACCTTTGACCAGCTTGAACCACAATACCCATTAATTGTAACAGAGTTCCTGATGGTTCT
>Seq4_CH_M04376:201:000000000-BPY8V:1:2113:8975:3824_1:N:0:TAAGGCGA+TCTCTCCG
TGTGTACCTTCACCCACTTGCAGTTCAGATATAGCCGCGAACCTTTGACCAGCTTGAACCACAATACCCATTAATTGTAACAGAGTTCCTGATGGTTCT
>Seq4_CH_M04376:201:000000000-BPY8V:1:2113:8698:3841_1:N:0:TAAGGCGA+TCTCTCCG
TGTGTACCTTCACCCACTTGCAGTTCAGATATAGCCGCGAACCTTTGACCAGCTTGAACCACAATACCCATTAATTGTAACAGAGTTCCTGATGGTTCT
>Seq4_CH_M04376:201:000000000-BPY8V:1:2113:15218:3862_1:N:0:TCAGGCGA+TCTCTCCG
TGTGTACCTTCACCCACTTGCAGTTCAGATATAGCCGCGAACCTTTGACCAGCTTGAACCACAATACCCATTAATTGTAACAGAGTTCCTGATGGTTCT
>Seq4_CH_M04376:201:000000000-BPY8V:1:2113:11055:3869_1:N:0:TAAGGCGA+TCTCTCCG
TGTGTACCTTCACCCACTTGCAATTCAGATATAGCCGCGAATCTTTGACCAGCTTGAACCACAATACCCATTAATTGTAACAGAGTTCCTGATGGTTCT
>Seq4_CH_M04376:201:000000000-BPY8V:1:2113:13536:3871_1:N:0:TAAGGCGA+TCTCTCCG
TGTGTACCTTCACCCACTTGCAATTCAGATATAGCCGCGAACCTTTGACCAGCTTGAACCACAATACCCATTAATTGTAACAGAGTTCCTGATGGTTCT
>Seq4_CH_M04376:201:000000000-BPY8V:1:2113:8538:3907_1:N:0:TAAGGCGA+TCTCTCCG
TGTGTACCGTCATCCACTTGCAGTTCAGATATAGCCGCGAACCTTTGACCAGCTTGAACCACAATACCCATTAATTGTAACAGAGTTCCTGATGGTTCT
>Seq4_CH_M04376:201:000000000-BPY8V:1:2113:17362:3916_1:N:0:TAAGGCGA+TCTCTCCG
TGTGTACCTTCACCCACTTGCAGTTCAGATATAGCCGCGAACCTTTGACCAGCTTGAACCACAATACCCATTAATTGTAACAGAGTTCCTGATGGTTCT
>Seq4_CH_M04376:201:000000000-BPY8V:1:2113:19441:3950_1:N:0:TAAGGCGA+TCTCTCCG
TGTGTACCTTCACCCACTTGCAATTCAGATATAGCCGCGAACCTTTGACCAGCTTGAACCACAATACCCATTAATTGTAACAGAGTTCCTGATGGTTCT
>Seq4_CH_M04376:201:000000000-BPY8V:1:2113:14093:3958_1:N:0:TCAGGCGA+TCTCTCCG
TGTGTACCTTCACCCACTTGCAATTCAGATATAGCCGCGAACCTTTGACCAGCTTGAACCACAATACCCATTAATTGTAACAGAGTTCCTGATGGTTCT
>Seq4_CH_M04376:201:000000000-BPY8V:1:2113:20458:3988_1:N:0:TAAGGCGA+CCTCTCCG
TGTGTACCGTCACCCACTTGCAATTCAGATATAGCCGCGAACCTTTGACCAGCTTGAACCACAATACCCATTAATGGTAACAGAGTTCCTGATGGTTCT
>Seq4_CH_M04376:201:000000000-BPY8V:1:2113:24269:3988_1:N:0:TAAGGCGA+TCTCTCCG
TGTGTACCTTCACCCACTTGCAGTTCAGATATAGCCGCGAACCTTTGACCAGCTTGAACCACAATACCCAGTAATTGTAACAGAGTTCCTGATGGTTCT
>Seq4_CH_M04376:201:000000000-BPY8V:1:2113:26099:3995_1:N:0:TAAGGCGA+TCTCTCCG
TGTGTACCTTCACCCACTTGCAATTCAGATATAGCCGCGAACCTTAGACCAGCTTGAACCACAATACCCATTAATTGTAACAGAGTTCCTGATGGTTCT
>Seq4_CH_M04376:201:000000000-BPY8V:1:2113:24079:3999_1:N:0:TAAGGCGA+TCTCTCCG
TGTGTACCTTCACCCACTTGCAATTCAGATATAGCCGCGAACCTTTGACCAGCTTGAACCACAATACCCATTAATTGTAACAGAGTTCCTGATGGTTCT
>Seq4_CH_M04376:201:000000000-BPY8V:1:2113:16602:4001_1:N:0:TAAGGCGA+TCTCTCCG
TGTGTACCTTCACCCACTTGCAGTTCAGATATAGCCGCGAACCTTTGACCAGCTTGAACCACAATACCCATTAATTGTAACAGAGTTCCTGATGGTTCT
>Seq4_CH_M04376:201:000000000-BPY8V:1:2113:17163:4017_1:N:0:TAAGGCGA+TCTCTCCG
TGTGTACCTTCACCCACTTGCAATTCAGATATAGCCGCGAACCTTTGACCAGCTTGAACCACAATACCCATTAATTGTAACAGAGTTCCTGATGGTTCT
>Seq4_CH_M04376:201:000000000-BPY8V:1:2113:21627:4021_1:N:0:TAAGGCGA+TCTCTCCG
TGTGTACCTTCACCCACTTGCAATTCAGATATAGCCGCGAACCTTTGACCAGCTTGAACCACAATACCCATTAATTGTAACAGAGTTCCTGATGGTTCT
>Seq4_CH_M04376:201:000000000-BPY8V:1:2113:9988:4056_1:N:0:TAAGGCGA+TCTCTCCG
TGTGTACCTTCACCCACTTGCAATTCAGATATAGCCGCGAACCTTTGACCAGCTTGAACCACAATACCCATTAATTGTAACAGAGTTCCTGATGGTTCT
>Seq4_CH_M04376:201:000000000-BPY8V:1:2113:14710:4087_1:N:0:TCAGGCGA+TCTCTCCG
TGTGTACCTTCACCCACTTGCAGTTCAGATATAGCCGCGAACCTTTGACCAGCTTGAACCACAATACCCATTAATTGTAACAGTGTTCCTGATGGTTCT
>Seq4_CH_M04376:201:000000000-BPY8V:1:2113:15856:4092_1:N:0:TCAGGCGA+TCTCTCCG
TGTGTACCTTCACCCACTTGCAGTTCAGATATAGCCGCGAACCTTTGACCAGCTTGAACCACAATACCCATTAATTGTAACAGAGTTCCTGATGGTTCT
>Seq4_CH_M04376:201:000000000-BPY8V:1:2113:25525:4122_1:N:0:TAAGGCGA+TCTCTCCG
TGTGTACCTTCACCCACTTGCAATTCAGATATAGCCGCGAACCTTTGACCAGCTTGAACCACAATACCCATTAATTGTAACAGAGTTCCTGATGGTTCT
>Seq4_CH_M04376:201:000000000-BPY8V:1:2113:16103:4156_1:N:0:TCAGGCGA+TCTCTCCG
TGTGTACCTTCACCCACTTGCAATTCAGATATAGCCGCGAATCTTTGACCAGCTTGAACCACAATACCCATTAATTGTAACAGAGTTCCTGATGGTTCT
>Seq4_CH_M04376:201:000000000-BPY8V:1:2113:10408:4164_1:N:0:TAAGGCGA+TCTCTCCG
TGTGTACCTTCACCCACTTGCAGTTCAGATATAGCCGCGAACCTTTGACCAGCTTGAACCACAATACCCATTAATTGTAACAGAGTTCCTGATGGTTCT
>Seq4_CH_M04376:201:000000000-BPY8V:1:2113:17313:4255_1:N:0:TAAGGCGA+TCTCTCCG
TGTGTACCTTCACCCACTTGCAATTCAGATATAGCCGCGAACCTTTGACCAGCTTGAACCACAATACCCATTAATTGTAACAGAGTTCCTGATGGTTCT
>Seq4_CH_M04376:201:000000000-BPY8V:1:2113:15007:4270_1:N:0:TCAGGCGA+TCTCTCCG
TGTGTACCTTCACCCACTTGCAATTCAGATATAGCCGCGAACCTTTGACCAGCTTGAACCACAATACCCATTAATTGTAACAGAGTTCCTGATGGTTCT
>Seq4_CH_M04376:201:000000000-BPY8V:1:2113:25007:4276_1:N:0:TAAGGCGA+TCTCTCCG
TGTGTACCTTCACCCACTTGTAATTCAGATATAGCCGCGAACCTTTGACCAGCTTGAACCACAATACCCATTAATTGTAACAGAGTTCCTGATGGTTCT
>Seq4_CH_M04376:201:000000000-BPY8V:1:2113:5946:4281_1:N:0:TAAGGCGA+TCTCTCCG
TGTGTACCTTCACCCACTTGCAATTCAGATATAGCCGCGAACCTTTGACCAGCTTGAACCACAATACCCATTAATTGTAACAGAGTTCCTGATGGTTCT
>Seq4_CH_M04376:201:000000000-BPY8V:1:2113:11834:4283_1:N:0:TAAGGCGA+TCTCTCCG
TGTGTACCTTCACCCACTTGCAATTCAGATATAGCCGCGAACCTTTGACCAGCTTGAACCACAATACCCATTAATTGTAACAGAGTTCCTGATGGTTCT
>Seq4_CH_M04376:201:000000000-BPY8V:1:2113:9481:4286_1:N:0:TAAGGCGA+TCTCTCCG
TGTGTACCTTCACCCACTTGCAATTCAGATATAGCCGCGAACCTTTGACCAGCTTGAACCACAATACCCATTAATTGTAACAGAGTTCCTGATGGTTCT
>Seq4_CH_M04376:201:000000000-BPY8V:1:2113:13544:4376_1:N:0:TAAGGCGA+TCTCTCCG
TGTGTACCTTCACCCACTTGCAATTCAGATATAGCCGCGAACCTTTGACCAGCTTGAACCACAATACCCATTAATTGTAACAGAGTTCCTGATGGTTCT
>Seq4_CH_M04376:201:000000000-BPY8V:1:2113:9645:4493_1:N:0:TAAGGCGA+TCTCTCCG
TGTGTACCTTCACCCACTTGCAGTTCAGATATAGCCGCGAACCTTTGACCAGCTTGAACCACAATACCCATTAATTGTAACAGAGTTCCTGATGGTTCT
>Seq4_CH_M04376:201:000000000-BPY8V:1:2113:4799:4507_1:N:0:TAAGGCGA+TCTCTCCG
TGTGTACCTTCACCCACTTGCAATTCAGATATAGCCGCGAACCTTTGACCAGCTTGAACCACAATACCCATTAATTGTAACAGAGTTCCTGATGGTTCT
>Seq4_CH_M04376:201:000000000-BPY8V:1:2113:6807:4524_1:N:0:TAAGGCGA+TCTCTCCG
TGTGTACCTTCACCCACTTGCAATTCAGATATAGCCGCGAACCTTTGACCAGCTTGAACCACAATACCCATTAATTGTAACAGAGTTCCTGATGGTTCT
>Seq4_CH_M04376:201:000000000-BPY8V:1:2113:10778:4535_1:N:0:TAAGGCGA+TCTCTCCG
GTGTGTACCTTCACCCACTTGCAATTCAGATATAGCCGCGAACCTTTGACCAGCTTGAACCACAATACCCATTAATTGTAACAGAGTTCCTGATGGTTCT
>Seq4_CH_M04376:201:000000000-BPY8V:1:2113:8510:4553_1:N:0:TAAGGCGA+TCTCTCCG
TGTGTACCTTCACCCACTTGCAATTCAGATATAGCCGCGAACCTTTGACCAGCTTGAACCACAATACCCATTAATTGTAACAGAGTTCCTGATGGTTCT
>Seq4_CH_M04376:201:000000000-BPY8V:1:2113:11414:4555_1:N:0:TAAGGCGA+TCTCTCCG
TGTGTACCTTCACCCACTTGCAGTTCAGATATAGCCGCGAACCTTTGACCAGCTTGAACCACAATACCCATTAATTGTAACAGAGTTCCTGATGGTTCT
>Seq4_CH_M04376:201:000000000-BPY8V:1:2113:10045:4571_1:N:0:TAAGGCGA+TCTCTCCG
TGTGTACCTTCACCCACTTGCAATTCAGATATAGCCGCGAACCTTTGACCAGCTTGAACCACAATACCCATTAATTGTAACAGAGTTCCTGATGGTTCT
>Seq4_CH_M04376:201:000000000-BPY8V:1:2113:16494:4634_1:N:0:TAAGGCGA+TCTCTCCG
TGTGTACCTTCACCCACTTGCAATTCAGATATAGCCGCGAACCTTTGACCAGCTTGAACCACAATACCCATTAATTGTAACAGAGTTCCTGATGGTTCT
>Seq4_CH_M04376:201:000000000-BPY8V:1:2113:6063:4640_1:N:0:TAAGGCGA+TCTCTCCG
TGTGTACCTTCACCCACTTGCAGTTCAGATATAGCCGCGAACCTTTGACCAGCTTGAACCACAATACCCATTAATTGTAACAGAGTTCCTGATGGTTCT
>Seq4_CH_M04376:201:000000000-BPY8V:1:2113:11221:4658_1:N:0:TAAGGCGA+TCTCTCCG
TGTGTACCTTCACCCACTTGCAATTCAGATATAGCCGCGAACCTTTGACCAGCTTGAACCACAATACCCATTAATTGTAACAGAGTTCCTGATGGTTCT
>Seq4_CH_M04376:201:000000000-BPY8V:1:2113:16899:4663_1:N:0:TAAGGCGA+TCTCTCCG
TGTGTACCTTCACCCACTTGCAATTCAGATATAGCCGCGAACCTTTGACCAGCTTGAACCACAATACCCATTAATTGTAACAGAGTTCCTGATGGTTCT
>Seq4_CH_M04376:201:000000000-BPY8V:1:2113:17828:4678_1:N:0:TAAGGCGA+TCTCTCCG
TGTGTACCTTCACCCACTTGCAATTCAGATATAGCCGCGAACCTTTGACCAGCTTGAACCACAATACCCATTAATTGTAACAGAGTTCCTGATGGTTCT
>Seq4_CH_M04376:201:000000000-BPY8V:1:2113:25710:4680_1:N:0:TAAGGCGA+TCTCTCCG
TGTGTACCTTCACCCACTTGCAGTTCAGATATAGCCGCGAACCTTTGACCAGCTTGAACCACAATACCCATTAATTGTAACAGAGTTCCTGATGGTTCT
>Seq4_CH_M04376:201:000000000-BPY8V:1:2113:13106:4728_1:N:0:TAAGGCGA+TCTCTCCG
TGTGTACCTTCACCCACTTGCAATTCAGATATAGCCGCGAACCTTTGACCAGCTTGAACCACAATACCCATTAATTGTAACAGAGTTCCTGATGGTTCT
>Seq4_CH_M04376:201:000000000-BPY8V:1:2113:15582:4756_1:N:0:TCAGGCGA+TCTCTCCG
TGTGTACCTTCACCCACTTGCAATTCAGATATAGCCGCGAACCTTTGACCCGCTTGAACCACAATACCCATTAATTGTAACAGAGTTCCTGATGGTTCT
>Seq4_CH_M04376:201:000000000-BPY8V:1:2113:12455:4757_1:N:0:TAAGGCGA+TCTCTCCG
TGTGTACCTTCACCCACTTGCAATTCAGATATAGCCGCGAACCTTTGACCAGCTTGAACCACAATACCCATTAATTGTAACAGAGTTCCTGATGGTTCT
>Seq4_CH_M04376:201:000000000-BPY8V:1:2113:25784:4803_1:N:0:TAAGGCGA+TCTCTCCG
TGTGTACCTTCACCCACTTGCAGTTCAGATATAGCCGCGAACCGTTGACCAGCTTGAACCACAATACCCATTAATTGTAACAGAGTTCCTGATGGTTCT
>Seq4_CH_M04376:201:000000000-BPY8V:1:2113:23154:4839_1:N:0:TAAGGCGA+TCTCTCCG
TGTGTACCTTCACCCACTTGCAATTCAGATATAGCCGCGAACCTTTGACCAGCTTGAACCACAATACCCATTAATTGTAACAGAGTTCCTGATGGTTCT
>Seq4_CH_M04376:201:000000000-BPY8V:1:2113:5232:4896_1:N:0:TAAGGCGA+TCTCTCCG
TGTGTACCTTCACCCACTTGCAGTTCAGATATAGCCGCGAACCTTTGACCAGCTTGAACCACAATACCCATTAATTGTAACAGAGTTCCTGATGGTTCT
>Seq4_CH_M04376:201:000000000-BPY8V:1:2113:10413:4906_1:N:0:TAAGGCGA+TCTCTCCG
TGTGTACCTTCACCCACTTGCAATTCAGATATAGCCGCGAACCTTTGACCAGCTTGAACCACAATACCCATTAATTGTAACAGAGTTCCTGATGGTTCT
>Seq4_CH_M04376:201:000000000-BPY8V:1:2113:15842:4912_1:N:0:TCAGGCGA+TCTCTCCG
TGTGTACCTTCACCCACTTGCAATTCAGATATAGCCGCGAACCTTTGACCAGCTTGAACCACAATACCCATTAATTGTAACAGAGTTCCTGATGGTTCT
>Seq4_CH_M04376:201:000000000-BPY8V:1:2113:23684:4928_1:N:0:TAAGGCGA+TCTCTCCG
TGTGTACCTTCACCCACTTGCAATTCAGATATAGCCGCGAACCTTTGACCAGCTTGAACCACAATACCCATTAAGTGTAACAGAGTTCCTGATGGTTCT
>Seq4_CH_M04376:201:000000000-BPY8V:1:2113:7025:4928_1:N:0:TAAGGCGA+TCTCTCCG
TGTGTACCTTCACCCACTTGCAATTCAGATATAGCCGCGAATCTTTGACCAGCTTGAACCACAATACCCATTAATTGTAACAGAGTTCCTGATGGTTCT
>Seq4_CH_M04376:201:000000000-BPY8V:1:2113:26211:4933_1:N:0:TAAGGCGA+TCTCTCCG
TGTGTACCTTCACCCACTTGCAGTTCAGATATAGCCGCGAACCTTTGACCAGCTTGAACCACAATACCCATTAATTGTAACAGAGTTCCTGATGGTTCT
>Seq4_CH_M04376:201:000000000-BPY8V:1:2113:12403:4981_1:N:0:TAAGGCGA+TCTCTCCG
TGTGTACCTTCACCCACTTGCAATTCAGATATAGCCGCGAACCTTTGACCAGCTTGAACCACAATACCCATTAATTGTAACAGAGTTCCTGATGGTTCT
>Seq4_CH_M04376:201:000000000-BPY8V:1:2113:24523:5026_1:N:0:TAAGGCGA+TCTCTCCG
TGTGTACCTTCACCCACTTGCAGTTCAGATATAGCCGCGAACCTTTGACCAGCTTGAACCACAATACCCATTAATTGTAACAGAGTTCCTGATGGTTCT
>Seq4_CH_M04376:201:000000000-BPY8V:1:2113:24506:5035_1:N:0:TAAGGCGA+TCTCTCCG
TGTGTACCTTCACCCACTTGCAGTTCAGATATAGCCGCGAACCTTTGACCAGCTTGAACCACAATACCCATTAATTGTAACAGAGTTCCTGATGGTTCT
>Seq4_CH_M04376:201:000000000-BPY8V:1:2113:8508:5048_1:N:0:TAAGGCGA+TCTCTCCG
TGTGTACCTTCACCCACTTGCAATTCAGATATAGCCGCGAACCTTTGACCCGCTTGAACCACAATACCCATTAATTGTAACAGAGTTCCTGATGGTTCT
>Seq4_CH_M04376:201:000000000-BPY8V:1:2113:19217:5089_1:N:0:TAAGGCGA+TCTCTCCG
TGTGTACCTTCACCCACTTGCAATTCAGATATAGCCGCGAACCTTTGACCAGCTTGAACCACAATACCCATTAATTGTAACAGAGTTCCTGATGGTTCT
>Seq4_CH_M04376:201:000000000-BPY8V:1:2113:6100:5112_1:N:0:TAAGGCGA+TCTCTCCG
TGTGTACCTTCACCCACTTGCAATTCAGATATAGCCGCGAACCTTTGACCAGCTTGAACCACAATACCCATTAATTGTAACAGAGTTCCTGATGGTTCT
>Seq4_CH_M04376:201:000000000-BPY8V:1:2113:22757:5143_1:N:0:TAAGGCGA+TCTCTCCG
TGTGTACCTTCACCCACTTGCAATTCAGATATAGCCGCGAACCTTTGACCAGCTTGAACCACAATACCCATTAATTGTAACAGAGTTCCTGATGGTTCT
>Seq4_CH_M04376:201:000000000-BPY8V:1:2113:6723:5170_1:N:0:TAAGGCGA+TCTCTCCG
TGTGTACCTTCACCCACTTGCAATTCAGATATAGCCGCGAACCTTTGACCAGCTTGAACCACAATACCCATTAATTGTAACAGAGTTCCTGATGGTTCT
>Seq4_CH_M04376:201:000000000-BPY8V:1:2113:18051:5172_1:N:0:TAAGGCGA+TCTCTCCG
TGTGTACCTTCACCCACTTGCAGTTCAGATATAGCCGCGAACCTTTGACCAGCTTGAACCACAATACCCATTAATTGTAACAGATTCCTGATGGTTCT
>Seq4_CH_M04376:201:000000000-BPY8V:1:2113:20622:5239_1:N:0:TAAGGCGA+TCTCTCCG
TGTGTACCTTCACCCACTTGCAATTCAGATATAGCCGCGAACCTTTGACCAGCTTGAACCACAATACCCATTAATTGTAACAGAGTTCCTGATGGTTCT
>Seq4_CH_M04376:201:000000000-BPY8V:1:2113:24798:5288_1:N:0:TAAGGCGA+TCTCTCCG
TGTGTACCTTCACCCACTTGCAGTTCAGATATAGCCGCGAACCTTTGACCAGCTTGAACCACAATACCCATTAATTGTAACAGAGTTCCTGATGGTTCT
>Seq4_CH_M04376:201:000000000-BPY8V:1:2113:24598:5300_1:N:0:TAAGGCGA+TCTCTCCG
TGTGTACCTTCACCCACTTGCAATTCAGATATAGCCGCGAACCTTTGACCAGCTTGAACCACAATACCCATTAATTGTAACAGAGTTCCTGATGGTTCT
>Seq4_CH_M04376:201:000000000-BPY8V:1:2113:6412:5301_1:N:0:TAAGGCGA+TCTCTCCG
TGTGTACCTTCACCCACTTGCAATTCAGATATAGCCGCGAACCTTTGACCAGCTTGAACCACAATACCCATTAATTGTAACAGAGTTCCTGATGGTTCT
>Seq4_CH_M04376:201:000000000-BPY8V:1:2113:10438:5307_1:N:0:TAAGGCGA+TCTCTCCG
TGTGTACCTTCACCCACTTGCAATTCAGATATAGCCGCGAACCTTTGACCAGCTTGAACCACAATACCCATTAATTGTAACAGAGTTCCTGATGGTTCT
>Seq4_CH_M04376:201:000000000-BPY8V:1:2113:14472:5311_1:N:0:TCAGGCGA+TCTCTCCG
TGTGTACCTTCACCCACTTGCAGTTCAGATATAGCCGCGAACCTTTGACCAGCTTGAACCACAATACCCATTAATTGTAACAGAGTTCCTGATGGTTCT
>Seq4_CH_M04376:201:000000000-BPY8V:1:2113:25328:5338_1:N:0:TAAGGCGA+TCTCTCCG
TGTGTACCTTCACCCACTTGCAATTCAGATATAGCCGCGAACCTTTGACCAGCTTGAACCACAATACCCATTAATTGTAACAGAGTTCCTGATGGTTCT
>Seq4_CH_M04376:201:000000000-BPY8V:1:2113:7732:5366_1:N:0:TAAGGCGA+TCTCTCCG
TGTGTACCGTCACCCACTTGCAGTTCAGATATAGCCGCGAACCTTTGACCAGCTTGAACCACAATACCCATTAATTGTAACAGAGTTCCTGATGGTTCT
>Seq4_CH_M04376:201:000000000-BPY8V:1:2113:7110:5383_1:N:0:TAAGGCGA+TCTCTCCG
TGTGTACCTTCACCCACTTGCAATTCAGATATAGCCGCGAACCTTTGACCAGCTTGAACCACAATACCCATTAATTGTAACAGAGTTCCTGATGGTTCT
>Seq4_CH_M04376:201:000000000-BPY8V:1:2113:9215:5385_1:N:0:TAAGGCGA+TCTCTCCG
TGTGTACCTTCACCCACTTGCAATTCAGATATAGCCGCGAACCTTTGACCAGCTTGAACCACAATACCCATTAATTGTAACAGAGTTCCTGATGGTTCT
>Seq4_CH_M04376:201:000000000-BPY8V:1:2113:14725:5388_1:N:0:TCAGGCGA+TCTCTCCG
TGTGTACCTTCACCCACTTGCAGTTCAGATATAGCCGCGAACCTTTGACCAGCTTGAACCACAATACCCATTAATTGTAACAGAGTTCCTGATGGTTCT
>Seq4_CH_M04376:201:000000000-BPY8V:1:2113:16772:5396_1:N:0:TAAGGCGA+TCTCTCCG
TGTGTACCTTCACCCACTTGCAATTCAGATATAGCCGCGAACCTTTGACCAGCTTGAACCACAATACCCATTAATTGTAACAGAGTTCCTGATGGTTCT
>Seq4_CH_M04376:201:000000000-BPY8V:1:2113:14553:5431_1:N:0:TCAGGCGA+TCTCTCCG
TGTGTACCTTCACCCACTTGCAGTTCAGATATAGCCGCGAACCTTTGACCAGCTTGAACCACAATACCCATTAATTGTAACAGAGTTCCTGATGGTTCT
>Seq4_CH_M04376:201:000000000-BPY8V:1:2113:6147:5439_1:N:0:TAAGGCGA+TCTCTCCG
TGTGTACCGTCACCCACTTGCAGTTCAGATATAGCCGCGAACCTTTGACCAGCTTGAACCACAATACCCATTAATTGTAACAGAGTTCCTGATGGTTCT
>Seq4_CH_M04376:201:000000000-BPY8V:1:2113:11946:5506_1:N:0:TAAGGCGA+TCTCTCCG
TGTGTACCTTCACCCACTTGCAATTCAGATATAGCCGCGAACCTTTGACCAGCTTGAACCACAATACCCATTAATTGTAACAGAGTTCCTGATGGTTCT
>Seq4_CH_M04376:201:000000000-BPY8V:1:2113:14129:5571_1:N:0:TCAGGCGA+TCTCTCCG
TGTGTACCTTCACCCACTTGCAGTTCAGATATAGCCGCGAACCTTTGACCAGCTTGAACCACAATACCCATTAATTGTAACAGAGTTCCTGATGGTTCT
>Seq4_CH_M04376:201:000000000-BPY8V:1:2113:17089:5574_1:N:0:TAAGGCGA+TCTCTCCG
TGTGTACCTTCACCCACTTGCAATTCAGATATAGCCGCGAACCTTTGACCAGCTTGAACCACAATACCCATTAATTGTAACAGAGTTCCTGATGGTTCT
>Seq4_CH_M04376:201:000000000-BPY8V:1:2113:13361:5577_1:N:0:TAAGGCGA+TCTCTCCG
TGTGTACCTTCACCCACTTGCAATTCAGATATAGCCGCGAACCTTTGACCAGCTTGAACCACAATACCCATTAATTGTAACAGAGTTCCTGATGGTTCT
>Seq4_CH_M04376:201:000000000-BPY8V:1:2113:12615:5592_1:N:0:TAAGGCGA+TCTCTCCG
TGTGTACCTTCACCCACTTGCAATTCAGATATAGCCGCGAACCTTTGACCAGCTTGAACCACAATACCCATTAATTGTAACAGAGTTCCTGATGGTTCT
>Seq4_CH_M04376:201:000000000-BPY8V:1:2113:17897:5605_1:N:0:TAAGGCGA+TCTCTCCG
TGTGTACCTTCACCCACTTGCAATTCAGATATAGCCGCGAACCTTTGACCAGCTTGAACCACAATACCCATTAATTGTAACAGAGTTCCTGATGGTTCT
>Seq4_CH_M04376:201:000000000-BPY8V:1:2113:12452:5657_1:N:0:TAAGGCGA+TCTCTCCG
TGTGTACCTTCACCCACTTGCAATTCAGATATAGCCGCGAACCTTTGACCAGCTTGAACCACAATACCCATTAATTGTAACAGAGTTCCTGATGGTTCT
>Seq4_CH_M04376:201:000000000-BPY8V:1:2113:5180:5659_1:N:0:TAAGGCGA+TCTCTCCG
TGTGTACCTTCACCCACTTGCAATTCAGATATAGCCGCAAACCTTTGACCAGCTTGAACCACAATACCCATTAATTGTAACAGAGTTCCTGATGGTTCT
>Seq4_CH_M04376:201:000000000-BPY8V:1:2113:5828:5695_1:N:0:TAAGGCGA+TCTCTCCG
TGTGTACCTTCACCCACTTGCAGTTCAGATATAGCCGCGAACCTTTGACCAGCTTGAACCACAATACCCATTAATTGTAACAGAGTTCCTGATGGTTCT
>Seq4_CH_M04376:201:000000000-BPY8V:1:2113:11883:5695_1:N:0:TAAGGCGA+TCTCTCCG
TGTGTACCTTCACCCACTTGCAATTCAGATATAGCCGCGAACCTTTGGCCAGCTTGAACCACAATACCCATTAATTGTAACAGAGTTCCTGATGGTTCT
>Seq4_CH_M04376:201:000000000-BPY8V:1:2113:19434:5724_1:N:0:TAAGGCGA+TCTCTCCG
TGTGTACCTTCACCCACTTGCAATTCAGATATAGCCGCGAACCTTTGACCAGCTTGAACCACAATACCCATTAATTGTAACAGAGTTCCTGATGGTTCT
>Seq4_CH_M04376:201:000000000-BPY8V:1:2113:10608:5733_1:N:0:TAAGGCGA+TCTCTCCG
TGTGTACCTTCACCCACTTGCAATTCAGATATAGCCGCGAACCTTTGACCAGCTTGAACCACAATACCCATTAATTGTAACAGAGTTCCTGATGGTTCT
>Seq4_CH_M04376:201:000000000-BPY8V:1:2113:25002:5820_1:N:0:TAAGGCGA+TCTCTCCG
TGTGTACCTTCACCCACTTGCAATTCAGATATAGCCGCGAACCTTTGACCAGCTTGAACCACAATACCCATTAATTGTAACAGAGTTCCTGATGGTTCT
>Seq4_CH_M04376:201:000000000-BPY8V:1:2113:11997:5835_1:N:0:TAAGGCGA+TCTCTCCG
TGTGTACCTTCACCCACTTGCAGTTCAGATATAGCCGCGAACCTTTGACCAGCTTGAACCACAATACCCATTAATTGTAACAGAGTTCCTGATGGTTCT
>Seq4_CH_M04376:201:000000000-BPY8V:1:2113:8150:5859_1:N:0:TAAGGCGA+TCTCTCCG
TGTGTACCTTCACCCACTTGCAATTCAGATATAGCCGCGAACCTTTGACCAGCTTGAACCACAATACCCATTAATTGTAACAGAGTTCCTGATGGTTCT
>Seq4_CH_M04376:201:000000000-BPY8V:1:2113:4329:5894_1:N:0:TAAGGCGA+TCTCTCCG
TGTGTACCTTCACCCACTTGCAGTTCAGATATAGCCGCGAACCTTTGACCAGCTTGAACCACAATACCCATTAATTGTAACAGAGTTCCTGATGGTTCT
>Seq4_CH_M04376:201:000000000-BPY8V:1:2113:19186:5902_1:N:0:TAAGGCGA+TCTCTCCG
TGTGTACCTTCACCCACTTGCAATTCAGATATAGCCGCGAACCTTTGACCAGCTTGAACCACAATACCCATTAATTGTAACAGAGTTCCTGATGGTTCT
>Seq4_CH_M04376:201:000000000-BPY8V:1:2113:15245:5918_1:N:0:TCAGGCGA+TCTCTCCG
TGTGTACCTTCACCCACTTGCAATTCAGATATAGCCGCGAACCTTTGACCAGCTTGAACCACAATACCCATTAATTGTAACAGAGTTCCTGATGGTTCT
>Seq4_CH_M04376:201:000000000-BPY8V:1:2113:12135:5932_1:N:0:TAAGGCGA+TCTCTCCG
TGTGTACCTTCACCCACTTGCAGTTCAGATATAGCCGCGAACCTTTGACCAGCTTGAACCACAATACCCATTAATTGTAACAGAGTTCCTGATGGTTCT
>Seq4_CH_M04376:201:000000000-BPY8V:1:2113:7438:5949_1:N:0:TAAGGCGA+TCTCTCCG
TGTGTACCTTCACCCACTTGCAATTCAGATATAGCCGCGAACCTTTGACCAGCTTGAACCACAATACCCATTAATTGTAACAGAGTTCCTGATGGTTCT
>Seq4_CH_M04376:201:000000000-BPY8V:1:2113:24563:5988_1:N:0:TAAGGCGA+TCTCTCCG
TGTGTACCTTCACCCACTTGCAATTCAGATATAGCCGCGAACCTTTGACCAGCTTGAACCACAATACCCATTAATTGTAACAGAGTTCCTGATGGTTCT
>Seq4_CH_M04376:201:000000000-BPY8V:1:2113:19953:5991_1:N:0:TAAGGCGA+TCTCTCCG
TGTGTACCTTCACCCACTTGCAATTCAGATATAGCCGCGAACCTTTGACCAGCTTGAACCACAATACCCATTAATTGTAACAGAGTTCCTGATGGTTCT
>Seq4_CH_M04376:201:000000000-BPY8V:1:2113:14585:6015_1:N:0:TCAGGCGA+TCTCTCCG
TGTGTACCTTCACCCACTTGCAGTTCAGATATAGCCGCGAACCTTTGACCCGCTTGAACCACAATACCCATTAATTGTAACAGAGTTCCTGATGGTTCT
>Seq4_CH_M04376:201:000000000-BPY8V:1:2113:19136:6029_1:N:0:TAAGGCGA+TCTCTCCG
TGTGTACCTTCACCCACTTGCAATTCAGATATAGCCGCGAACCTTTGACCAGCTTGAACCACAATACCCATTAATTGTAACAGAGTTCCTGATGGTTCT
>Seq4_CH_M04376:201:000000000-BPY8V:1:2113:23758:6052_1:N:0:TAAGGCGA+TCTCTCCG
TGTGTACCTTCACCCACTTGCAATTCAGATATAGCCGCGAACCTTTGACCAGCTTGAACCACAATACCCATTAATTGTAACAGAGTTCCTGATGGTTCT
>Seq4_CH_M04376:201:000000000-BPY8V:1:2113:9662:6059_1:N:0:TAAGGCGA+TCTCTCCG
TGTGTACCTTCACCCACTTGCAGTTCAGATATAGCCGCGAACCTTTGACCAGCTTGAACCACAATACCCATTAATTGTAACAGAGTTCCTGATGGTTCT
>Seq4_CH_M04376:201:000000000-BPY8V:1:2113:24020:6092_1:N:0:TAAGGCGA+TCTCTCCG
TGTGTACCTTCACCCACTTGCAGTTCAGATATAGCCGCGAACCTTTGACCAGCTTGAACCACAATACCCATTAATTGTAACAGAGTTCCTGATGGTTCT
>Seq4_CH_M04376:201:000000000-BPY8V:1:2113:11227:6115_1:N:0:TAAGGCGA+TCTCTCCG
TGTGTACCTTCACCCACTTGCAATTCAGATATAGCCGCGAACCTTTGACCAGCTTGAACCACAATACCCATTAATTGTAACAGAGTTCCTGATGGTTCT
>Seq4_CH_M04376:201:000000000-BPY8V:1:2113:8511:6143_1:N:0:TAAGGCGA+TCTCTCCG
TGTGTACCTTCACCCACTTGCAGTTCAGATATAGCCGCGAACCTTTGACCAGCTTGAACCACAATACCCATTAATTGTAACAGAGTTCCTGATGGTTCT
>Seq4_CH_M04376:201:000000000-BPY8V:1:2113:21555:6144_1:N:0:TAAGGCGA+TCTCTCCG
TGTGTACCTTCACCCACTTGCAATTCAGATATAGCCGCGAACCTTTGACCAGCTTGAACCACAATACCCATTAATTGTAACAGAGTTCCTGATGGTTCT
>Seq4_CH_M04376:201:000000000-BPY8V:1:2113:5826:6191_1:N:0:TAAGGCGA+TCTCTCCG
TGTGTACCTTCACCCACTTGCAGTTCAGATATAGCCGCGAACCTTTGACCAGCTTGAACCACAATACCCATTAATTGTAACAGAGTTCCTGATGGTTCT
>Seq4_CH_M04376:201:000000000-BPY8V:1:2113:17204:6205_1:N:0:TAAGGCGA+TCTCTCCG
TGTGTACCTTCACCCACTTGCAGTTCAGATATAGCCGCGAACCTTTGACCAGCTTGAACCACAATACCCATTAATTGTAACAGAGTTCCTGATGGTTCT
>Seq4_CH_M04376:201:000000000-BPY8V:1:2113:6510:6207_1:N:0:TAAGGCGA+TCTCTCCG
TGTGTACCTTCACCCACTTGCAGTTCAGATATAGCCGCGAACCTTTGACCAGCTTGAACCACAATACCCATTAATTGTAACAGAGTTCCTGATGGTTCT
>Seq4_CH_M04376:201:000000000-BPY8V:1:2113:22738:6239_1:N:0:TAAGGCGA+TCTCTCCG
TGTGTACCTTCACCCACTTGCAATTCAGATATAGCCGCGAACCTTTGACCAGCTTGAACCACAATACCCATTAATTGTAACAGAGTTCCTGATGGTTCT
>Seq4_CH_M04376:201:000000000-BPY8V:1:2113:11287:6259_1:N:0:TAAGGCGA+TCTCTCCG
TGTGTACCTTCACCCACTTGCAATTCAGATATAGCCGCGAACCTTTGACCAGCTTGAACCACAATACCCATTAATTGTAACAGAGTTCCTGATGGTTCT
>Seq4_CH_M04376:201:000000000-BPY8V:1:2113:24794:6283_1:N:0:TAAGGCGA+TCTCTCCG
TGTGTACCTTCACCCACTTGCAGTTCAGATATAGCCGCGAACCTTTGACCAGCTTGAACCACAATACCCATTAATTGTAACAGAGTTCCTGATGGTTCT
>Seq4_CH_M04376:201:000000000-BPY8V:1:2113:4259:6324_1:N:0:TAAGGCGA+TCTCTCCG
TGTGTACCTTCACCCACTTGCAGTTCAGATATAGCCGCGAACCTTTGACCAGCTTGAACCACAATACCCATTAATTGTAACAGAGTTCCTGATGGTTCT
>Seq4_CH_M04376:201:000000000-BPY8V:1:2113:4327:6359_1:N:0:TAAGGCGA+TCTCTCCG
TGTGTACCTTCACCCACTTGCAGTTCAGATATAGCCGCGAACCTTTGACCAGCTTGAACCACAATACCCATTAATTGTAACAGAGTTCCTGATGGTTCT
>Seq4_CH_M04376:201:000000000-BPY8V:1:2113:16638:6360_1:N:0:TAAGGCGA+TCTCTCCG
TGTGTACCTTCACCCACTTGCAGTTCAGATATAGCCGCGAACCTTTGACCAGCTTGAACCACAATACCCATTAATTGTAACAGAGTTCCTGATGGTTCT
>Seq4_CH_M04376:201:000000000-BPY8V:1:2113:12639:6360_1:N:0:TAAGGCGA+TCTCTCCG
TGTGTACCTTCACCCACTTGCAATTCAGATATAGCCGCGAACCTTTGACCAGCTTGAACCACAATACCCATTAATTGTAACAGAGTTCCTGATGGTTCT
>Seq4_CH_M04376:201:000000000-BPY8V:1:2113:20539:6362_1:N:0:TAAGGCGA+TCTCTCCG
TGTGTACCTTCACCCACTTGCAATTCAGATATAGCCGCGAACCTTTGACCCGCGTGAACCACAATACCCATTAATTGTAACAGAGTTCCTGATGGTTCT
>Seq4_CH_M04376:201:000000000-BPY8V:1:2113:16656:6365_1:N:0:TAAGGCGA+TCTCTCCG
TGTGTACCTTCACCCACTTGCAATTCAGATATAGCCGCGAACCTTTGACCAGCTTGAACCACAATACCCATTAATTGTAACAGAGTTCCTGATGGTTCT
>Seq4_CH_M04376:201:000000000-BPY8V:1:2113:4831:6410_1:N:0:TAAGGCGA+TCTCTCCG
TGTGTACCTTCACCCACTTGCAATTCAGATATAGCCGCGAACCTTTGACCAGCTTGAACCACAATACCCATTAATTGTAACAGAGTTCCTGATGGTTCT
>Seq4_CH_M04376:201:000000000-BPY8V:1:2113:5800:6447_1:N:0:TAAGGCGA+TCTCTCCG
TGTGTACCTTCACCCACTTGCAGTTCAGATATAGCCGCGAACCTTTGACCAGCTTGAACCACAATACCCATTAATTGTAACAGAGTTCCTGATGGTTCT
>Seq4_CH_M04376:201:000000000-BPY8V:1:2113:21533:6449_1:N:0:TAAGGCGA+TCTCTCCG
TGTGTACCTTCACCCACTTGCAGTTCAGATATAGCCGCGAACCTTTGACCAGCTTGAACCACAACACCCATTAATTGTAACAGAGTTCCTGATGGTTCT
>Seq4_CH_M04376:201:000000000-BPY8V:1:2113:5744:6474_1:N:0:TAAGGCGA+TCTCTCCG
TGTGTACCTTCACCCACTTGCAATTCAGATATAGCCGCGAACCTTTGACCAGCTTGAACCACAATACCCATTAATTGTAACAGAGTTCCTGATGGTTCT
>Seq4_CH_M04376:201:000000000-BPY8V:1:2113:20721:6482_1:N:0:TAAGGCGA+TCTCTCCG
TGTGTACCTTCACCCACTGGCAATTCAGATATAGCCGCGAACCTTTGACCAGCTTGAACCACAATACCCATTAATTGTAACAGAGTTCCTGATGGTTCT
>Seq4_CH_M04376:201:000000000-BPY8V:1:2113:10865:6482_1:N:0:TAAGGCGA+TCTCTCCG
TGTGTACCTTCACCCACTTGCAATTCAGATATAGCCGCGAACCTTTGACCAGCTTGAACCACAATACCCATTAATTGTAACAGAGTTCCTGATGGTTCT
>Seq4_CH_M04376:201:000000000-BPY8V:1:2113:27572:6512_1:N:0:TAAGGCGA+TCTCTCCG
TGTGTACCTTCACCCACTTGCAATTCAGATATAGCCGCGAACCTTTGACCAGCTTGAACCACAATACCCATTAATTGTAACAGAGTTCCTGATGGTTCT
>Seq4_CH_M04376:201:000000000-BPY8V:1:2113:21058:6667_1:N:0:TAAGGCGA+TCTCTCCG
TGTGTACCTTCACCCACTTGCAATTCAGATATAGCCGCGAACCTTTGACCAGCTTGAACCACAATACCCATTAATTGGAACAGAGTTCCTGATGGTTCT
>Seq4_CH_M04376:201:000000000-BPY8V:1:2113:26648:6719_1:N:0:TAAGGCGA+TCTCTCCG
TGTGTACCTTCACCCACTTGCAATTCAGATATAGCCGCGAACCTTTGACCAGCTTGAACCACAATACCCATTAATTGTAACAGAGTTCCTGATGGTTCT
>Seq4_CH_M04376:201:000000000-BPY8V:1:2113:13336:6761_1:N:0:TCAGGCGA+TCTCTCCG
TGTGTACCTTCACCCACTTGCAATTCAGATATAGCCGCGAACCTTTGACCAGCTTGAACCACAATACCCATTAATTGTAACAGAGTTCCTGATGGTTCT
>Seq4_CH_M04376:201:000000000-BPY8V:1:2113:13662:6807_1:N:0:TCAGGCGA+TCTCTCCG
TGTGTACCTTCACCCACTTGCAATTCAGATATAGCCGCGAACCTTTGACCAGCTTGAACCACAATACCCATTAATTGTAACAGAGTTCCTGATGGTTCT
>Seq4_CH_M04376:201:000000000-BPY8V:1:2113:26103:6809_1:N:0:TAAGGCGA+TCTCTCCG
TGTGTACCTTCACCCACTTGCAATTCAGATATAGCCGCGAACCTTTGACCAGCTTGAACCACAATACCCATTAATTGTAACAGAGTTCCTGATGGTTCT
>Seq4_CH_M04376:201:000000000-BPY8V:1:2113:25613:6812_1:N:0:TAAGGCGA+TCTCTCCG
TGTGTACCTTCACCCACTTGCAATTCAGATATAGCCGCGAACCTTTGACCAGCTTGAACCACAATACCCATTAATTGTAACAGAGTTCCTGATGGTTCT
>Seq4_CH_M04376:201:000000000-BPY8V:1:2113:9013:6879_1:N:0:TAAGGCGA+TCTCTCCG
TGTGTACCTTCACCCACTTGCAGTTCAGATATAGCCGCGAACCTTTGACCAGCTTGAACCACAATACCCATTAATTGTAACAGAGTTCCTGATGGTTCT
>Seq4_CH_M04376:201:000000000-BPY8V:1:2113:16611:6880_1:N:0:TAAGGCGA+TCTCTCCG
TGTGTACCTTCACCCACTTGCAATTCAGATATAGCCGCGAACCTTTGACCAGCTTGAACCACAATACCCATTAATTGTAACAGAGTTCCTGATGGTTCT
>Seq4_CH_M04376:201:000000000-BPY8V:1:2113:17015:6880_1:N:0:TAAGGCGA+TCTCTCCG
TGTGTACCTTCACCCACTTGCAATTCAGATATAGCCGCGAACCTTTGACCAGCTTGAACCACAATACCCATTAATTGTAACAGAGTTCCTGATGGTTCT
>Seq4_CH_M04376:201:000000000-BPY8V:1:2113:6340:6884_1:N:0:TAAGGCGA+TCTCTCCG
TGTGTACCTTCACCCACTTGCAGTTCAGATATAGCCGCGAACCTTTGACCAGCTTGAACCACAATACCCATTAATTGTAACAGAGTTCCTGATGGTTCT
>Seq4_CH_M04376:201:000000000-BPY8V:1:2113:23554:6902_1:N:0:TAAGGCGA+TCTCTCCG
TGTGTACCTTCACCCACTTGCAATTCAGATATAGCCGCGAACCTTTGACCAGCTTGAACCACAATACCCATTAATTGTAACAGAGTTCCTGATGGTTCT
>Seq4_CH_M04376:201:000000000-BPY8V:1:2113:5453:6948_1:N:0:TAAGGCGA+TCTCTCCG
TGTGTACCTTCACCCACTTGCAATTCAGATATAGCCGCGAACCTTTGACCAGCTTGAACCACAATACCCATTAATTGTAACAGAGTTCCTGATGGTTCT
>Seq4_CH_M04376:201:000000000-BPY8V:1:2113:22785:6973_1:N:0:TAAGGCGA+TCTCTCCG
TGTGTACCTTCACCCACTTGCAATTCAGATATAGCCGCGAACCTTTGACCAGCTTGAACCACAATACCCATTAATTGTAACAGAGTTCCTGATGGTTCT
>Seq4_CH_M04376:201:000000000-BPY8V:1:2113:17518:6988_1:N:0:TAAGGCGA+TCTCTCCG
TGTGTACCTTCACCCACTTGCAATTCAGATATAGCCGCGAACCTTTGACCAGCTTGAACCACAATACCCATTAATTGTAACAGAGTTCCTGATGGTTCT
>Seq4_CH_M04376:201:000000000-BPY8V:1:2113:11836:7008_1:N:0:TCAGGCGA+TCTCTCCG
TGTGTACCTTCACCCACTTGCAATTCAGATATAGCCGCGAACCTTTGACCAGCTTGAACCACAATACCCATTAATTGTAACAGAGTTCCTGATGGTTCT
>Seq4_CH_M04376:201:000000000-BPY8V:1:2113:19306:7014_1:N:0:TAAGGCGA+TCTCTCCG
TGTGTACCTTCACCCACTTGCAGTTCAGATATAGCCGCGAACCTTTGACCCGCTGGAACCACAATACCCATTAATTGGAACAGAGTTCCTGATGGTTCT
>Seq4_CH_M04376:201:000000000-BPY8V:1:2113:11761:7014_1:N:0:TCAGGCGA+TCTCTCCG
TGTGTACCTTCACCCACTTGCAATTCAGATATAGCCGCGAACCTTTGACCAGCTTGAACCACAATACCCATTAATTGTAACAGAGTTCCTGATGGTTCT
>Seq4_CH_M04376:201:000000000-BPY8V:1:2113:3781:7030_1:N:0:TAAGGCGA+TCTCTCCG
TGTGTACCTTCACCCACTTGCAGTTCAGATATAGCCGCGAACCTTTGACCAGCTTGAACCACAATACCCATTAATTGTAACAGAGTTCCTGATGGTTCT
>Seq4_CH_M04376:201:000000000-BPY8V:1:2113:4976:7043_1:N:0:TAAGGCGA+TCTCTCCG
TGTGTACCTTCACCCACTTGCAATTCAGATATAGCCGCGAACCTTTGACCAGCTTGAACCACAATACCCATTAATTGTAACAGAGTTCCTGATGGTTCT
>Seq4_CH_M04376:201:000000000-BPY8V:1:2113:18294:7101_1:N:0:TAAGGCGA+TCTCTCCG
TGTGTACCTTCACCCACTTGCAATTCAGATATAGCCGCGAACCTTTGACCAGCTTGAACCACAATACCCATTAATTGTAACAGAGTTCCTGATGGTTCT
>Seq4_CH_M04376:201:000000000-BPY8V:1:2113:12251:7111_1:N:0:TCAGGCGA+TCTCTCCG
TGTGTACCTTCACCCACTTGCAGTTCAGATATAGCCGCGAACCTTTGACCAGCTTGAACCACAATACCCATTAATTGTAACAGAGTTCCTGATGGTTCT
>Seq4_CH_M04376:201:000000000-BPY8V:1:2113:12252:7160_1:N:0:TCAGGCGA+TCTCTCCG
TGTGTACCTTCACCCACTTGCAATTCAGATATAGCCGCGAACCTTTGACCAGCTTGAACCACAATACCCATTAATTGTAACAGAGTTCCTGATGGTTCT
>Seq4_CH_M04376:201:000000000-BPY8V:1:2113:26184:7209_1:N:0:TAAGGCGA+TCTCTCCG
TGTGTACCTTCACCCACTTGCAGTTCAGATATAGCCGCGAACCTTTGACCAGCTTGAACCACAATACCCATTAATTGTAACAGAGTTCCTGATGGTTCT
>Seq4_CH_M04376:201:000000000-BPY8V:1:2113:17776:7219_1:N:0:TAAGGCGA+TCTCTCCG
TGTGTACCTTCACCCACTTGCAGTTCAGATATAGCCGCGAACCTTTGACCAGCTTGAACCACAATACCCATTAATTGTAACAGAGTTCCTGATGGTTCT
>Seq4_CH_M04376:201:000000000-BPY8V:1:2113:26660:7221_1:N:0:TAAGGCGA+TCTCTCCG
TGTGTACCTTCACCCACTTGCAATTCAGATATAGCCGCGAACCTTTGACCAGCTTGAACCACAATACCCATTAATTGTAACAGAGTTCCTGATGGTTCT
>Seq4_CH_M04376:201:000000000-BPY8V:1:2113:7142:7269_1:N:0:TAAGGCGA+TCTCTCCG
TGTGTACCTTCACCCACTTGCAATTCAGATATAGCCGCGAACCTTTGACCAGCTTGAACCACAATACCCATTAATTGTAACAGAGTTCCTGATGGTTCT
>Seq4_CH_M04376:201:000000000-BPY8V:1:2113:11465:7283_1:N:0:TCAGGCGA+TCTCTCCG
TGTGTACCTTCACCCACTTGCAATTCAGATATAGCCGCGAACCTTTGACCAGCTTGAACCACAATACCCATTAATTGTAACAGAGTTCCTGATGGTTCT
>Seq4_CH_M04376:201:000000000-BPY8V:1:2113:6649:7335_1:N:0:TAAGGCGA+TCTCTCCG
TGTGTACCTTCACCCACTTGCAATTCAGATATAGCCGCGAACCTTTGACCAGCTTGAACCACAATACCCATTAATTGTAACAGAGTTCCTGATGGTTCT
>Seq4_CH_M04376:201:000000000-BPY8V:1:2113:17864:7396_1:N:0:TAAGGCGA+TCTCTCCG
TGTGTACCTTCACCCACTTGCAGTTCAGATATAGCCGCGAACCTTTGACCAGCTTGAACCACAATACCCATTAATTGTAACAGAGTTCCTGATGGTTCT
>Seq4_CH_M04376:201:000000000-BPY8V:1:2113:25968:7411_1:N:0:TAAGGCGA+TCTCTCCG
TGTGTACCTTCACCCACTTGCAATTCAGATATAGCCGCGAACCTTTGACCAGCTTGAACCACAATACCCATTAATTGTAACAGAGTTCCTGATGGTTCT
>Seq4_CH_M04376:201:000000000-BPY8V:1:2113:10156:7415_1:N:0:TAAGGCGA+TCTCTCCG
TGTGTACCTTCACCCACTTGCAGTTCAGATATAGCCGCGAACCTTTGACCAGCTTGAACCACAATACCCATTAATTGTAACAGAGTTCCTGATGGTTCT
>Seq4_CH_M04376:201:000000000-BPY8V:1:2113:8313:7442_1:N:0:TAAGGCGA+TCTCTTCG
TGTGTACCTTCACCCACTTGCAGTTCAGATATAGCCGCGAACCTTTGACCAGCTTGAACCACAATACCCATTAATTGTAACAGAGTTCCTGATGGTTCT
>Seq4_CH_M04376:201:000000000-BPY8V:1:2113:7278:7484_1:N:0:TAAGGCGA+TCTCTCCG
TGTGTACCTTCACCCACTTGCAGTTCAGATATAGCCGCGAACCTTTGACCAGCTTGAACCACAATACCCATTAATTGTAACAGAGTTCCTGATGGTTCT
>Seq4_CH_M04376:201:000000000-BPY8V:1:2113:18568:7513_1:N:0:TAAGGCGA+CCTCTCCG
TGTGTACCTTCACCCACTTGCAATTCAGATATAGCCGCGAACCTTTGACCAGCTTGAACCACAATACCCATTAATTGTAACAGAGTTCCTGATGGTTCT
>Seq4_CH_M04376:201:000000000-BPY8V:1:2113:4367:7568_1:N:0:TAAGGCGA+TCTCTCCG
TGTGTACCTTCACCCACTTGCAATTCAGATATAACCGCGAACCTTTGACCAGCTTGAACCACAATACCCATTAATTGTAACAGAGTTCCTGATGGTTCT
>Seq4_CH_M04376:201:000000000-BPY8V:1:2113:16150:7576_1:N:0:TAAGGCGA+TCTCTCCG
TGTGGACCTTCACCCACTTGCAATTCAGATATAGCCGCGAACCTTTGACCAGCTTGAACCACAATACCCATTAATTGTAACAGAGTTCCTGATGGTTCT
>Seq4_CH_M04376:201:000000000-BPY8V:1:2113:17222:7611_1:N:0:TAAGGCGA+TCTCTCCG
TGTGTACCTTCACCCACTTGCAGTTCAGATATAGCCGCGAACCTTTGACCAGCTTGAACCACAATACCCATTAATTGTAACAGAGTTCCTGATGGTTCT
>Seq4_CH_M04376:201:000000000-BPY8V:1:2113:21292:7647_1:N:0:TAAGGCGG+TCTCTCCG
TGTGTACCTTCACCCACTTGCAGTTCAGATATAGCCGCGAACCTTTGACCAGCTTGAACCACAATACCCATTAATTGGAACAGAGTTCCTGATGGTTCT
>Seq4_CH_M04376:201:000000000-BPY8V:1:1101:6833:6752_1:N:0:TAAGGCGA+TCTCTCCG
TGTGTACCTTCACCCACTTGCAATTCAGATATAGCCGCGAACCTTTGACCAGCTTGAACCACAATACCCATTAATTGTAACAGAGTTCCTGATGGTTCT
>Seq4_CH_M04376:201:000000000-BPY8V:1:1101:27377:6856_1:N:0:TAAGGCGA+TCTCTCCG
TGTGTACCTTCACCCACTTGCAGTTCAGATATAGCCGCGAACCTTTGACCAGCTTGAACCACAATACCCATTAATTGTAACAGAGTTCCTGATGGTTCT
>Seq4_CH_M04376:201:000000000-BPY8V:1:1101:3859:6857_1:N:0:TCAGGCGA+TCTCTCCG
TGTGTACCTTCACCCACTTGCAATTCAGATATAGCCGCGAACCTTTGACCAGCTTGAACCACAATACCCATTAATTGTAACAGAGTTCCTGATGGTTCT
>Seq4_CH_M04376:201:000000000-BPY8V:1:1101:22273:6895_1:N:0:TCAGGCGA+TCTCTCCG
TGTGTACCTTCACCCACTTGCAATTCAGATATAGCCGCGAACCTTTGACCAGCTTGAACCACAATACCCATTAATTGTAACAGAGTTCCTGATGGTTCT
>Seq4_CH_M04376:201:000000000-BPY8V:1:1101:23050:6909_1:N:0:TCAGGCGA+TCTCTCCG
TGTGTACCTTCACCCACTTGCAGTTCAGATATAGCCGCGAACCTTTGACCAGCTTGAACCACAATACCCATTAATTGTAACAGAGTCCTGATGGTTCT
>Seq4_CH_M04376:201:000000000-BPY8V:1:1101:7975:6919_1:N:0:TAAGGCGA+TCTCTCCG
TGTGTACCTTCACCCACTTGCAATTCAGATATAGCCGCGAACCTTTGACCAGCTTGAACCACAATACCCATTAATTGTAACAGAGTTCCTGATGGTTCT
>Seq4_CH_M04376:201:000000000-BPY8V:1:1101:8403:6920_1:N:0:TAAGGCGA+TCTCTCCG
TGTGTACCTTCACCCACTTGCAATTCAGATATAGCCGCGAACCTTTGACCAGCTTGAACCACAATACCCATTAATTGTAACAGAGTTCCTGATGGTTCT
>Seq4_CH_M04376:201:000000000-BPY8V:1:1101:7433:6923_1:N:0:TAAGGCGA+TCTCTCCG
TGTGTACCTTCACCCACTTGCAATTCAGATATAGCCGCGAACCTTTGACCAGCTTGAACCACAATACCCATTAATTGTAACAGAGTTCCTGATGGTTCT
>Seq4_CH_M04376:201:000000000-BPY8V:1:1101:19278:6929_1:N:0:TAAGGCGA+TCTCTCCG
TGTGTACCTTCACCCACTTGCAGTTCAGATATAGCCGCGAACCTTTGACCAGCTTGAACCACAATACCCATTAATTGTAACAGAGTTCCTGATGGTTCT
>Seq4_CH_M04376:201:000000000-BPY8V:1:1101:21591:6952_1:N:0:TCAGGCGA+TCTCTCCG
TGTGTACCTTCACCCACTTGCAATTCAGATATAGCCGCGAACCTTTGACCAGCTTGAACCACAATACCCATTAATTGTAACAGAGTTCCTGATGGTTCT
>Seq4_CH_M04376:201:000000000-BPY8V:1:1101:11354:6986_1:N:0:TAAGGCGA+TCTCTCCG
TGTGTACCTTCACCCACTTGCAATTCAGATATAGCCGCGAACCTTTGACCAGCTTGAACCACAATACCCATTAATTGTAACAGAGTTCCTGATGGTTCT
>Seq4_CH_M04376:201:000000000-BPY8V:1:1101:12585:6992_1:N:0:TAAGGCGA+TCTCTCCG
TGTGTACCTTCACCCACTTGCAGTTCAGATATAGCCGCGAACCTTTGACCAGCTTGAACCACAATACCCATTAATTGTAACAGAGTTCCTGATGGTTCT
>Seq4_CH_M04376:201:000000000-BPY8V:1:1101:25583:6996_1:N:0:TAAGGCGA+TCTCTCCG
TGTGTACCTTCACCCACTTGCAATTCAGATATAGCCGCAAACCTTTGACCAGCTTGAACCACAATACCCATTAATTGTAACAGAGTTCCTGATGGTTCT
>Seq4_CH_M04376:201:000000000-BPY8V:1:1101:11443:6996_1:N:0:TAAGGCGA+TCTCTCCG
TGTGTACCTTCACCCACTTGCAATTCAGATATAGCCGCGAACCTTTGACCAGCTTGAACCACAATACCCATTAATTGTAACAGAGTTCCTGATGGTTCT
>Seq4_CH_M04376:201:000000000-BPY8V:1:1101:6220:7000_1:N:0:TAAGGCGA+TCTCTCCG
TGTGTACCTTCACCCACTTGCAATTCAGATATAGCCGCGAACCTTTGACCAGCTTGAACCACAATACCCATTAATTGTAACAGAGTTCCTGATGGTTCT
>Seq4_CH_M04376:201:000000000-BPY8V:1:1101:20673:7003_1:N:0:TAAGGCGA+TCTCTCCG
TGTGTACCTTCACCCACTTGCAGTTCAGATATAGCCGCGAACCTTTGACCAGCTTGAACCACAATACCCATTAATTGTAACAGAGTTCCTGATGGTTCT
>Seq4_CH_M04376:201:000000000-BPY8V:1:1101:9668:7012_1:N:0:TAAGGCGA+TCTCTCCG
TGTGTACCTTCACCCACTTGCAATTCAGATATAGCCGCGAATCTTTGACCAGCTTGAACCACAATACCCATTAATTGTAACAGAGTTCCTGATGGTTCT
>Seq4_CH_M04376:201:000000000-BPY8V:1:1101:27493:7047_1:N:0:TAAGGCGA+TCTCTCCG
TGTGTACCTTCACCCACTTGCAGTTCAGATATAGCCGCGAACCTTTGACCAGCTTGAACCACAATACCCATTAATTGTAACAGAGTTCCTGATGGTTCT
>Seq4_CH_M04376:201:000000000-BPY8V:1:1101:8168:7066_1:N:0:TAAGGCGA+TCTCTCCG
TGTGTACCTTCACCCACTTGCAATTCAGATATAGCCGCGAACCTTTGACCAGCTTGAACCACAATACCCATTAATTGTAACAGAGTTCCTGATGGTTCT
>Seq4_CH_M04376:201:000000000-BPY8V:1:1101:27458:7121_1:N:0:TAAGGCGA+TCTCTCCG
TGTGTACCTTCACCCACTTGCAATTCAGATATAGCCGCGAACCTTTGACCAGCTTGAACCACAATACCCATTAATTGTAACAGAGTTCCTGATGGTTCT
>Seq4_CH_M04376:201:000000000-BPY8V:1:1101:25089:7149_1:N:0:TAAGGCGA+TCTCTCCG
TGTGTACCTTCACCCACTTGCAGTTCAGATATAGCCGCGAACCTTTGACCAGCTTGAACCACAATACCCATTAATTGTAACAGAGTTCCTGATGGTTCT
>Seq4_CH_M04376:201:000000000-BPY8V:1:1101:5698:7156_1:N:0:TCAGGCGA+TCTCTCCG
TGTGTACCTTCACCCACTTGCAATTCAGATATAGCCGCGAACCTTTGACCAGCTTGAACCACAATACCCATTAATTGTAACAGAGTTCCTGATGGTTCT
>Seq4_CH_M04376:201:000000000-BPY8V:1:1101:3922:7202_1:N:0:TCAGGCGA+TCTCTCCG
TGTGTACCTTCACCCACTTGCAGTTCAGATATAGCCGCGAACCTTTGACCAGCTTGAACCACAATACCCATTAATTGTAACAGAGTTCCTGATGGTTCT
>Seq4_CH_M04376:201:000000000-BPY8V:1:1101:3313:7218_1:N:0:TAAGGCGA+TCTCTCCG
TGTGTACCTTCACCCACTTGCAGTTCAGATATAGCCGCGAACCTTTGACCAGCTTGAACCACAATACCCATTAATTGTAACAGAGTTCCTGATGGTTCT
>Seq4_CH_M04376:201:000000000-BPY8V:1:1101:3902:7222_1:N:0:TCAGGCGA+TCTCTCCG
TGTGTACCTTCACCCACTTGCAATTCAGATATAGCCGCGAACCTTTGACCAGCTTGAACCACAATACCCATTAATTGTAACAGAGTTCCTGATGGTTCT
>Seq4_CH_M04376:201:000000000-BPY8V:1:1101:16759:7225_1:N:0:TAAGGCGA+TCTCTCCG
TGTGTACCTTCACCCACTTGCAATTCAGATATAGCCGCGAACCTTTGACCAGCTTGAACCACAATACCCATTAATTGTAACAGAGTTCCTGATGGTTCT
>Seq4_CH_M04376:201:000000000-BPY8V:1:1101:3204:7228_1:N:0:TAAGGCGA+TCTCTCCG
TGTGTACCTTCACCCACTTGCAGTTCAGATATAGCCGCGAACCTTTGACCAGCTTGAACCACAATACCCATTAATTGTAACAGAGTTCCTGATGGTTCT
>Seq4_CH_M04376:201:000000000-BPY8V:1:1101:21038:7253_1:N:0:TAAGGCGA+TCTCTCCG
TGTGTACCTTCACCCACTTGCAATTCAGATATAGCCGCGAACCTTTGACCAGCTTGAACCACAATACCCATTAATTGTAACAGAGTTCCTGATGGTTCT
>Seq4_CH_M04376:201:000000000-BPY8V:1:1101:28090:7267_1:N:0:TAAGGCGA+TCTCTCCG
TGTGTACCTTCACCCACTTGCAGTTCAGATATAGCCGCGAACCTTTGACCAGCTTGAACCACAATACCCATTAATTGTAACAGAGTTCCTGATGGTTCT
>Seq4_CH_M04376:201:000000000-BPY8V:1:1101:9704:7276_1:N:0:TCAGGCGA+TCTCTCCG
TGTGTACCTTCACCCACTTGCAGTTCAGATATAGCCGCGAACCTTTGACCAGCTTGAACCACAATACCCATTAATTGTAACAGAGTTCCTGATGGTTCT
>Seq4_CH_M04376:201:000000000-BPY8V:1:1101:12348:7282_1:N:0:TAAGGCGA+TCTCTCCG
TGTGTACCTTCACCCACTTGCAGTTCAGATATAGCCGCGAACCTTTGACCAGCTTGAACCACAATACCCATTAATTGTAACAGAGTTCCTGATGGTTCT
>Seq4_CH_M04376:201:000000000-BPY8V:1:1101:26644:7317_1:N:0:TAAGGCGA+TCTCTCCG
TGTGTACCGTCACCCACTTGCAATTCAGATATAGCCGCGAACCTTTGACCAGCTTGAACTACAATACCCATTAATTGTAACAGAGTTCCTGATGGTTCT
>Seq4_CH_M04376:201:000000000-BPY8V:1:1101:13983:7319_1:N:0:TAAGGCGA+TCTCTCCG
TGTGTACCTTCACCCACTTGCAGTTCAGATATAGCCGCGAACCTTTGACCCGCTGGAACCACAATACCCAGTAATTGTAACAGAGTTCCTGATGGTTCT
>Seq4_CH_M04376:201:000000000-BPY8V:1:1101:20623:7375_1:N:0:TAAGGCGA+TCTCTCCG
TGTGTACCTTCACCCACTTGCAATTCAGATATAGCCGCGAACCTTTGACCAGCTTGAACCACAATACCCATTAATTGTAACAGAGTTCCTGATGGTTCT
>Seq4_CH_M04376:201:000000000-BPY8V:1:1101:9045:7393_1:N:0:TCAGGCGA+TCTCTCCG
TGTGTACCTTCACCCACTTGCAGTTCAGATATAGCCGCGAACCTTTGACCAGCTTGAACCTCAATACCCATTAATTGTAACAGAGTTCCTGATGGTTCT
>Seq4_CH_M04376:201:000000000-BPY8V:1:1101:18199:7494_1:N:0:TAAGGCGA+TCTCTCCG
TGTGTACCTTCACCCACTTGCAATTCAGATATAGCCGCGAACCTTTGACCAGCTTGAACCACAATACCCATTAATTGTAACAGAGTTCCTGATGGTTCT
>Seq4_CH_M04376:201:000000000-BPY8V:1:1101:22164:7494_1:N:0:TCAGGCGA+TCTCTCCG
TGTGTACCTTCACCCACTTGCAGTTCAGATATAGCCGCGAACCTTTGACCAGCTTGAACCACAATACCCATTAATTGTAACAGAGTTCCTGATGGTTCT
>Seq4_CH_M04376:201:000000000-BPY8V:1:1101:24720:7513_1:N:0:TAAGGCGA+TCTCTCCG
TGTGTACCTTCACCCACTTGCAATTCAGATATAGCCGCGAACCTTTGACCAGCTTGAACCACAATACCCATTAATTGTAACAGAGTTCCTGATGGTTCT
>Seq4_CH_M04376:201:000000000-BPY8V:1:1101:21760:7514_1:N:0:TCAGGCGA+TCTCTCCG
TGTGTACCTTCACCCACTTGCAGTTCAGATATAGCCGCGAACCTTTGACCAGCTTGAACCACAATACCCATTAATTGTAACAGAGTTCCTGATGGTTCT
>Seq4_CH_M04376:201:000000000-BPY8V:1:1101:13633:7516_1:N:0:TAAGGCGA+TCTCTCCG
TGTGTACCTTCACCCACTTGCAATTCAGATATGGCCGCGAACCTTTGACCAGCTTGAACCACAATACCCATTAATTGTAACAGAGTTCCTGATGGTTCT
>Seq4_CH_M04376:201:000000000-BPY8V:1:1101:11070:7571_1:N:0:TCAGGCGA+TCTCTCCG
TGTGTACCTTCACCCACTTGCAATTCAGATATAGCCGCGAACCTTTGACCAGCTTGAACCACAATACCCATTAATTGTAACAGAGTTCCTGATGGTTCT
>Seq4_CH_M04376:201:000000000-BPY8V:1:1101:17995:7594_1:N:0:TAAGGCGA+TCTCTCCG
TGTGTACCTTCACCCACTTGCAGTTCAGATATAGCCGCGAACCTTTGACCAGCTTGAACCACAATACCCATTAATTGTAACAGAGTTCCTGATGGTTCT
>Seq4_CH_M04376:201:000000000-BPY8V:1:1101:9011:7625_1:N:0:TAAGGCGA+TCTCTCCG
TGTGTACCTTCACCCACTTGCAATTCAGATATAGCCGCGAACCTTTGACCAGCTTGAACCACAATACCCATTAATTGTAACAGAGTTCCTGATGGTTCT
>Seq4_CH_M04376:201:000000000-BPY8V:1:1101:4044:7631_1:N:0:TCAGGCGA+TCTCTCCG
TGTGTACCTTCACCCACTTGCAGTTCAGATATAGCCGCGAACCTTTGACCAGCTTGAACCACAATACCCATTAATTGTAACAGAGTTCCTGATGGTTCT
>Seq4_CH_M04376:201:000000000-BPY8V:1:1101:20969:7632_1:N:0:TAAGGCGA+TCTCTCCG
TGTGTACTTCACCCACTTGCAGTTCAGATATAGCCGCGAACCTTTGACCAGCTTGAACCACAATACCCATTAATTGTAACAGAGTTCCTGATGGTTCT
>Seq4_CH_M04376:201:000000000-BPY8V:1:1101:23576:7656_1:N:0:TCAGGCGA+TCTCTCCG
TGTGTACCTTCACCCACTTGCAATTCAGATATAGCCGCGAACCTTTGACCAGCTTGAACCACAATACCCATTAATTGTAACAGAGTTCCTGATGGTTCT
>Seq4_CH_M04376:201:000000000-BPY8V:1:1101:19560:7663_1:N:0:TAAGGCGA+TCTCTCCG
TGTGTACCTTCACCCACTTGCAATTCAGATATAGCCGCGAACCTTTGACCAGCTTGAACCACAATACCCATTAATTGTAACAGAGTTCCTGATGGTTCT
>Seq4_CH_M04376:201:000000000-BPY8V:1:1101:15190:7686_1:N:0:TAAGGCGA+TCTCTCCG
TGTGTACCTTCACCCACTTGCAGTTCAGATATAGCCGCGAACCTTTGACCAGCTTGAACCACAATACCCAGTAATTGTAACAGAGTTCCTGATGGTTCT
>Seq4_CH_M04376:201:000000000-BPY8V:1:1101:10022:7703_1:N:0:TCAGGCGA+TCTCTCCG
TGTGTACCTTCACCCACTTGCAGTTCAGATATAGCCGCGAACCTTTGACCAGCTTGAACCACAATACCCATTAATTGTAACAGAGTTCCTGATGGTTCT
>Seq4_CH_M04376:201:000000000-BPY8V:1:1101:28388:7730_1:N:0:TAAGGCGA+TCTCTCCG
TGTGTACCTTCACCCACTTGCAATTCAGATATAGCCGCGAACCTTTGACCAGCTTGAACCACAATACCCATTAATTGTAACAGAGTTCCTGATGGTTCT
>Seq4_CH_M04376:201:000000000-BPY8V:1:1101:22420:7753_1:N:0:TCAGGCGA+TCTCTCCG
TGTGTACCTTCACCCACTTGCAATTCAGATATAGCCGCGAACCTTTGACCAGCTTGAACCACAATACCCATTAATTGTAACAGAGTTCCTGATGGTTCT
>Seq4_CH_M04376:201:000000000-BPY8V:1:1101:24760:7779_1:N:0:TAAGGCGA+TCTCTCCG
TGTGTACCTTCACCCACTTGCAATTCAGATATAGCCGCGAACCTTTGACCAGCTTGAACCACAATACCCATTAATTGTAACAGAGTTCCTGATGGTTCT
>Seq4_CH_M04376:201:000000000-BPY8V:1:1101:8451:7806_1:N:0:TAAGGCGA+TCTCTCCG
TGTGTACCTTCACCCACTTGCAATTCAGATATAGCCGCGAATCTTTGACCAGCTTGAACCACAATACCCATTAATTGTAACAGAGTTCCTGATGGTTCT
>Seq4_CH_M04376:201:000000000-BPY8V:1:1101:12194:7810_1:N:0:TAAGGCGA+TCTCTCCG
TGTGTACCTTCACCCACTTGCAATTCAGATATAGCCGCGAACCTTTGACCAGCTTGAACCACAATACCCATTAATTGTAACAGAGTTCCTGATGGTTCT
>Seq4_CH_M04376:201:000000000-BPY8V:1:1101:3290:7824_1:N:0:TAAGGCGA+TCTCTCCG
TGTGTACCTTCACCCACTTGCAGTTCAGATATAGCCGCGAACCTTTGACCAGCTTGAACCACAATACCCATTAATTGTAACAGAGTTCCTGATGGTTCT
>Seq4_CH_M04376:201:000000000-BPY8V:1:1101:10078:7836_1:N:0:TCAGGCGA+TCTCTCCG
TGTGTACCTTCACCCACTTGCAATTCAGATATAGCCGCGAACCTTTGACCAGCTTGAACCACAATACCCATTAATTGTAACAGAGTTCCTGATGGTTCT
>Seq4_CH_M04376:201:000000000-BPY8V:1:1101:23431:7866_1:N:0:TCAGGCGA+TCTCTCCG
TGTGTACCTTCACCCACTTGCAATTCAGATATAGCCGCGAACCTTTGACCAGCTTGAACCACAATACCCATTAATTGTAACAGAGTTCCTGATGGTTCT
>Seq4_CH_M04376:201:000000000-BPY8V:1:1101:27785:7879_1:N:0:TAAGGCGA+TCTCTCCG
TGTGTACCTTCACCCACTTGCAATTCAGATATAGCCGCGAACCTTTGACCAGCTTGAACCACAATACCCATTAATTGTAACAGAGTTCCTGATGGTTCT
>Seq4_CH_M04376:201:000000000-BPY8V:1:1101:22846:7882_1:N:0:TCAGGCGA+TCTCTCCG
TGTGTACCTTCACCCACTTGCAATTCAGATATAGCCGCGAACCTTTGACCAGCTTGAACCACAATACCCATTAATTGTAACAGAGTTCCTGATGGTTCT
>Seq4_CH_M04376:201:000000000-BPY8V:1:1101:6679:7885_1:N:0:TAAGGCGA+TCTCTCCG
TGTGTACCTTCACCCACTTGCAATTCAGATATAGCCGCGAACCTTTGACCAGCTTGAACCACAATACCCATTAATTGTAACAGAGTTCCTGATGGTTCT
>Seq4_CH_M04376:201:000000000-BPY8V:1:1101:16033:7931_1:N:0:TAAGGCGA+TCTCTCCG
TGTGTACCTTCACCCACTTGCAATTCAGATATAGCCGCGAACCTTTGACCCGCTGGAACCACAATACCCAGTAATTGTAACAGAGTTCCTGATGGTTCT
>Seq4_CH_M04376:201:000000000-BPY8V:1:1101:10402:7932_1:N:0:TCAGGCGA+TCTCTCCG
TGTGTACCTTCACCCACTTGCAGTTCAGATATAGCCGCGAACCTTTGACCAGCTTGAACCACAATACCCATTAATTGTAACAGAGTTCCTGATGGTTCT
>Seq4_CH_M04376:201:000000000-BPY8V:1:1101:15262:7948_1:N:0:TAAGGCGA+TCTCTCCG
TGTGTACCTTCACCCACTTGCAGTTCAGATATAGCCGCGAACCTTTGACCCGCTTGAACCACAATACCCAGTAATTGTAACAGAGTTCCTGATGGTTCT
>Seq4_CH_M04376:201:000000000-BPY8V:1:1101:15135:7950_1:N:0:TAAGGCGA+TCTCTCCG
TGTGTACCTTCACCCACTTGCAATTCAGATATAGCCGCGAACCTTTGACCCGCTTGAACCACAATACCCAGTAATTGTAACAGAGTTCCTGATGGTTCT
>Seq4_CH_M04376:201:000000000-BPY8V:1:1101:5741:8006_1:N:0:TCAGGCGA+TCTCTCCG
TGTGTACCTTCACCCACTTGCAGTTCAGATATAGCCGCGAACCTTTGACCAGCTTGAACCACAATACCCATTAATTGTAACAGAGTTCCTGATGGTTCT
>Seq4_CH_M04376:201:000000000-BPY8V:1:1101:8125:8059_1:N:0:TAAGGCGA+TCTCTCCG
TGTGTACCTTCACCCACTTGCAATTCAGATATAGCCGCGAACCTTTGACCAGCTTGAACCACAATACCCATTAATTGTAACAGAGTTCCTGATGGTTCT
>Seq4_CH_M04376:201:000000000-BPY8V:1:1101:11605:8074_1:N:0:TAAGGCGA+TCTCTCCG
TGTGTACCTTCACCCACTTGCAATTCAGATATAGCCGCGAACCTTTGACCAGCTTGAACCACAATACCCATTAATTGTAACAGAGTTCCTGATGGTTCT
>Seq4_CH_M04376:201:000000000-BPY8V:1:1101:23885:8089_1:N:0:TCAGGCGA+TCTCTCCG
TGTGTACCTTCACCCACTTGCAATTCAGATATAGCCGCGAACCTTTGACCAGCTTGAACCACAATACCCATTAATTGTAACAGAGTTCCTGATGGTTCT
>Seq4_CH_M04376:201:000000000-BPY8V:1:1101:8209:8100_1:N:0:TAAGGCGA+TCTCTCCG
TGTGTACCTTCACCCACTTGCAATTCAGATATAGCCGCGAACCTTTGACCAGCTTGAACCACAATACCCATTAATTGTAACAGAGTTCCTGATGGTTCT
>Seq4_CH_M04376:201:000000000-BPY8V:1:1101:17124:8155_1:N:0:TAAGGCGA+TCTCTCCG
TGTGTACCTTCACCCACTTGCAGTTCAGATATAGCCGCGAACCTTTGACCAGCTTGAACCACAATACCCATTAATTGTAACAGAGTTCCTGATGGTTCT
>Seq4_CH_M04376:201:000000000-BPY8V:1:1101:10698:8156_1:N:0:TCAGGCGA+TCTCTCCG
TGTGTACCTTCACCCACTTGCAATTCAGATATAGCCGCGAACCTTTGACCAGCTTGAACCACAATACCCATTAATTGTAACAGAGTTCCTGATGGTTCT
>Seq4_CH_M04376:201:000000000-BPY8V:1:1101:10943:8163_1:N:0:TCAGGCGA+TCTCTCCG
TGTGTACCTTCACCCACTTGCAATTCAGATATAGCCGCGAACCTTTGACCAGCTTGAACCACAATACCCATTAATTGTAACAGAGTTCCTGATGATTCT
>Seq4_CH_M04376:201:000000000-BPY8V:1:1101:10814:8186_1:N:0:TCAGGCGA+TCTCTCCG
TGTGTACCTTCACCCACTTGCAGTTCAGATATAGCCGCGAACCTTTGACCAGCTTGAACCACAATACCCATTAATTGTAACAGAGTTCCTGATGGTTCT
>Seq4_CH_M04376:201:000000000-BPY8V:1:1101:16905:8234_1:N:0:TAAGGCGA+TCTCTCCG
TGTGTACCTTCACCCACTTGCAATTCAGATATAGCCGCGAACCTTTGACCAGCTTGAACCACAATACCCATTAATTGTAACAGAGTTCCTGATGGTTCT
>Seq4_CH_M04376:201:000000000-BPY8V:1:1101:23502:8277_1:N:0:TCAGGCGA+TCTCTCCG
TGTGTACCTTCACCCACTTGCAATTCAGATATAGCCGCGAACCTTTGACCAGCTTGAACCACAATACCCATTAATTGTAACAGAGTTCCTGATGGTTCT
>Seq4_CH_M04376:201:000000000-BPY8V:1:1101:23838:8298_1:N:0:TCAGGCGA+TCTCTCCG
TGTGTACCTTCACCCACTTGCAATTCAGATATAGCCGCGAACCTTTGACCAGCTTGAACCACAATACCCATTAATTGTAACAGAGTTCCTGATGGTTCT
>Seq4_CH_M04376:201:000000000-BPY8V:1:1101:13328:8305_1:N:0:TAAGGCGA+TCTCTCCG
TGTGTACCTTCACCCACTTGCAGTTCAGATATAGCCGCGAACCTTTGACCAGCTTGAACCACAATACCCATTAATTGTAACAGAGTTCCTGATGGTTCT
>Seq4_CH_M04376:201:000000000-BPY8V:1:1101:2645:8350_1:N:0:TAAGGCGA+TCTCTCCG
TGTGTACCTTCACCCACTTGCAGTTCAGATATAGCCGCGAACCTTTGACCAGCTTGAACCACAATACCCATTAATTGTAACAGAGTTCCTGATGGTTCT
>Seq4_CH_M04376:201:000000000-BPY8V:1:1101:23843:8432_1:N:0:TCAGGCGA+TCTCTCCG
TGTGTACCTTCACCCACTTGCAATTCAGATATAGCCGCGAACCTTTGACCAGCTTGAACCACAATACCCATTAATTGTAACAGAGTTCCTGATGGTTCT
>Seq4_CH_M04376:201:000000000-BPY8V:1:1101:15495:8521_1:N:0:TAAGGCGA+TCTCTCCG
TGTGTACCTTCACCCACTTGCAGTTCAGATATAGCCGCGAACCTTTGACCCGCTTGAACCACAATACCCAGTAATTGTAACAGAGTTCCTGATGGTTCT
>Seq4_CH_M04376:201:000000000-BPY8V:1:1101:22864:8554_1:N:0:TCAGGCGA+TCTCTCCG
TGTGTACCTTCACCCACTTGCAATTCAGATATAGCCGCGAACCTTTGACCAGCTTGAACCACAATACCCATCAATTGTAACAGAGTTCCTGATGGTTCT
>Seq4_CH_M04376:201:000000000-BPY8V:1:1101:8437:8584_1:N:0:TAAGGCGA+TCTCTCCG
TGTGTACCTTCACCCACTTGCAATTCAGATATAGCCGCGAACCTTTGACCAGCTTGAACCACAATACCCATTAATTGTAACAGAGTTCCTGATGGTTCT
>Seq4_CH_M04376:201:000000000-BPY8V:1:1101:15667:8593_1:N:0:TAAGGCGA+TCTCTCCG
TGTGTACCTTCACCCACTTGCAGTTCAGATATAGCCGCGAACCTTTGACCCGCTTGAACCACAATACCCAGTAATTGTAACAGAGTTCCTGATGGTTCT
>Seq4_CH_M04376:201:000000000-BPY8V:1:1101:26648:8599_1:N:0:TAAGGCGA+TCTCTCCG
TGTGTACCTTCACCCACTTGCAATTCAGATATAGCCGCGAACCTTTGACCAGCTTGAACCACAATACCCATTAATTGTAACAGAGTTCCTGATGGTTCT
>Seq4_CH_M04376:201:000000000-BPY8V:1:1101:12970:8609_1:N:0:TAAGGCGA+TCTCTCCG
TGTGTACCTTCACCCACTTGCAATTCAGATATAGCCGCGAACCTTTGACCAGCTTGAACCACAATACCCATTAATTGTAACAGAGTTCCTGATGGTTCT
>Seq4_CH_M04376:201:000000000-BPY8V:1:1101:26334:8662_1:N:0:TAAGGCGA+TCTCTCCG
TGTGTACCTTCACCCACTTGCAATTCAGATATAGCCGCGAACCTTTGACCAGCTTGAACCACAATACCCATTAATTGTAACAGAGTTCCTGATGGTTCT
>Seq4_CH_M04376:201:000000000-BPY8V:1:1101:16236:8724_1:N:0:TAAGGCGA+TCTCTCCG
TGTGTACCTTCACCCACTTGCAATTCAGATATAGCCGCGAACCTTTGACCAGCTGGAACCACAATACCCAGTAAGTGTAACAGAGTTCCTGATGGTTCT
>Seq4_CH_M04376:201:000000000-BPY8V:1:1101:12332:8743_1:N:0:TAAGGCGA+TCTCTCCG
TGTGTACCTTCACCCACTTGCAATTCAGATATAGCCGCGAACCTTTGACCAGCTTGAACCACAATACCCATTAATTGTAACAGAGTTCCTGATGGTTCT
>Seq4_CH_M04376:201:000000000-BPY8V:1:1101:26636:8744_1:N:0:TAAGGCGA+TCTCTCCG
TGTGTACCTTCACCCACTTGCAATTCAGATATAGCCGCGAACCTTTGACCAGCTTGAACCACAATACCCATTAATTGTAACAGAGTTCCTGATGGTTCT
>Seq4_CH_M04376:201:000000000-BPY8V:1:1101:13828:8759_1:N:0:TAAGGCGA+TCTCTCCG
TGTGTACCTTCACCCACTTGCAGTTCAGATATAGCCGCGAACCTTTGACCCGCTTGAACCACAATACCCAGTAATTGTAACAGAGTTCCTGATGGTTCT
>Seq4_CH_M04376:201:000000000-BPY8V:1:1101:22495:8770_1:N:0:TCAGGCGA+TCTCTCCG
TGTGTACCTTCACCCACTTGCAATTCAGATATAGCCGCGAACCTTTGACCAGCTTGAACCACAATACCCATTAATTGTAACAGAGTTCCTGATGGTTCT
>Seq4_CH_M04376:201:000000000-BPY8V:1:1101:12998:8856_1:N:0:TAAGGCGA+TCTCTCCG
TGTGTACCTTCACCCACTTGCAATTCAGATATAGCCGCGAACCTTTGACCAGCTTGAACCACAATACCCATTAATTGTAACAGAGTTCCTGATGGTTCT
>Seq4_CH_M04376:201:000000000-BPY8V:1:1101:8166:8859_1:N:0:TAAGGCGA+TCTCTCCG
TGTGTACCTTCACCCACTTGCAGTTCAGATATAGCCGCGAACCTTTGACCAGCTTGAACCACAATACCCATTAATTGTAACAGAGTTCCTGATGGTTCT
>Seq4_CH_M04376:201:000000000-BPY8V:1:1101:12459:8877_1:N:0:TAAGGCGA+TCTCTCCG
TGTGTACCTTCACCCACTTGCAATTCAGATATAGCCGCGAACCTTTGACCAGCTTGAACCACAATACCCATTAATTGTAACAGAGTTCCTGATGGTTCT
>Seq4_CH_M04376:201:000000000-BPY8V:1:1101:23638:8909_1:N:0:TCAGGCGA+TCTCTCCG
TGTGTACCTTCACCCACTTGCAATTCAGATATAGCCGCGAACCTTTGACCAGCTTGAACCACAATACCCATTAATTGTAACAGAGTTCCTGATGGTTCT
>Seq4_CH_M04376:201:000000000-BPY8V:1:1101:9398:8918_1:N:0:TCAGGCGA+TCTCTCCG
TGTGTACCTTCACCCACTTGCAGTTCAGATATAGCCGCGAACCTTTGACCAGCTTGAACCACAATACCCATTAATTGTAACAGAGTTCCTGATGGTTCT
>Seq4_CH_M04376:201:000000000-BPY8V:1:1101:22282:8922_1:N:0:TCAGGCGA+TCTCTCCG
TGTGTACCTTCACCCACTTGCAATTCAGATATAGCCGCGAACCTTTGACCAGCTTGAACCACAATACCCATTAATTGTAACAGAGTTCCTGATGGTTCT
>Seq4_CH_M04376:201:000000000-BPY8V:1:1101:20635:9013_1:N:0:TAAGGCGA+TCTCTCCG
TGTGTACCTTCACCCACTTGCAATTCAGATATAGCCGCGAATCTTTGACCAGCTTGAACCACAATACCCATTAATTGTAACAGAGTTCCTGATGGTTCT
>Seq4_CH_M04376:201:000000000-BPY8V:1:1101:14345:9019_1:N:0:TAAGGCGA+TCTCTCCG
TGTGTACCTTCACCCACTTGCAGTTCAGATATAGCCGCGAACCTTTGACCCGCTGGAACCACAATACCCAGTAATTGTAACAGAGTTCCTGATGGTTCT
>Seq4_CH_M04376:201:000000000-BPY8V:1:1101:16089:9034_1:N:0:TAAGGCGA+TCTCTCCG
TGTGTACCTTCACCCACTTGCAATTCAGATATAGCCGCGAACCTTTGACCCGCTTGAACCACAATACCCAGTAATTGTAACAGAGTTCCTGATGGTTCT
>Seq4_CH_M04376:201:000000000-BPY8V:1:1101:24925:9039_1:N:0:TAAGGCGA+TCTCTCCG
TGTGTACCTTCACCCACTTGCAATTCAGATATAGCCGCGAACCTTTGACCAGCTTGAACCACAATACCCATTAATTGTAACAGAGTTCCTGATGGTTCT
>Seq4_CH_M04376:201:000000000-BPY8V:1:1101:21577:9126_1:N:0:TCAGGCGA+TCTCTCCG
TGTGTACCTTCACCCACTTGCAGTTCAGATATAGCCGCGAACCTTTGACCAGCTTGAACCACAATACCCATTAATTGTAACAGAGTTCCTGATGGTTCT
>Seq4_CH_M04376:201:000000000-BPY8V:1:1101:22286:9144_1:N:0:TCAGGCGA+TCTCTCCG
TGTGTACCTTCACCCACTTGCAATTCAGATATAGCCGCGAACCTTTGACCAGCTTGAACCACAATACCCATTAATTGTAACAGAGTTCCTGATGGTTCT
>Seq4_CH_M04376:201:000000000-BPY8V:1:1101:13289:9189_1:N:0:TAAGGCGA+TCTCTCCG
TGTGTACCTTCACCCACTTGCAATTCAGATATAGCCGCGAACCTTTGACCAGCTTGAACCACAATACCCATTAATTGTAACAGAGTTCCTGATGGTTCT
>Seq4_CH_M04376:201:000000000-BPY8V:1:1101:16059:9219_1:N:0:TAAGGCGA+TCTCTCCG
TGTGTACCTTCACCCACTTGCAATTCAGATATAGCCGCGAACCTTTGACCCGCTTGAACCACAATACCCATTAAGTGTAACAGAGTTCCTGATGGTTCT
>Seq4_CH_M04376:201:000000000-BPY8V:1:1101:12331:9234_1:N:0:TAAGGCGA+TCTCTCCG
TGTGTACCTTCACCCACTTGCAATTCAGATATAGCCGCGAACCTTTGACCAGCTTGAACCACAATACCCATTAATTGTAACAGAGTTCCTGATGGTTCT
>Seq4_CH_M04376:201:000000000-BPY8V:1:1101:11984:9240_1:N:0:TAAGGCGA+TCTCTCCG
TGTGTACCTTCACCCACTTGCAATTCAGATATAGCCGCGAACCTTTGACCAGCTTGAACCACAATACCCATTAATTGTAACAGAGTTCCTGATGGTTCT
>Seq4_CH_M04376:201:000000000-BPY8V:1:1101:25531:9247_1:N:0:TAAGGCGA+TCTCTCCG
TGTGTACCTTCACCCACTTGCAGTTCAGATATAGCCGCGAACCTTTGACCAGCTTGAACCACAATACCCATTAATTGTAACAGAGTTCCTGATGGTTCT
>Seq4_CH_M04376:201:000000000-BPY8V:1:1101:27891:9256_1:N:0:TAAGGCGA+TCTCTCCG
TGTGTACCGTCACCCACTTGCAGTTCAGATATAGCCGCGAACCTTTGACCAGCTTGAACCACAATACCCATTAATTGTAACAGAGTTCCTGATGGTTCT
>Seq4_CH_M04376:201:000000000-BPY8V:1:1101:5004:9278_1:N:0:TCAGGCGA+TCTCTCCG
TGTGTACCTTCACCCACTTGCAGTTCAGATATAGCCGCGAACCTTTGACCAGCTTGAACCACAATACCCATTAATTGTAACAGAGTTCCTGATGGTTCT
>Seq4_CH_M04376:201:000000000-BPY8V:1:1101:12436:9294_1:N:0:TAAGGCGA+TCTCTCCG
TGTGTACCTTCACCCACTTGCAGTTCAGATATAGCCGCGAACCTTTGACCAGCTTGAACCACAATACCCATTAATTGTAACAGAGTTCCTGATGGTTCT
>Seq4_CH_M04376:201:000000000-BPY8V:1:1101:4499:9298_1:N:0:TCAGGCGA+TCTCTCCG
TGTGTACCTTCACCCACTTGCAGTTCAGATATAGCCGCGAACCTTTGACCAGCTTGAACCACAATACCCATTAATTGTAACAGAGTTCCTGATGGTTCT
>Seq4_CH_M04376:201:000000000-BPY8V:1:1101:11479:9303_1:N:0:TAAGGCGA+TCTCTCCG
TGTGTACCTTCACCCACTTGCAATTCAGATATAGCCGCGAACCTTTGACCAGCTTGAACCACAATACCCATTAATTGTAACAGAGTTCCTGATGGTTCT
>Seq4_CH_M04376:201:000000000-BPY8V:1:1101:16587:9326_1:N:0:TAAGGCGA+TCTCTCCG
TGTGTACCTTCACCCACTTGCAATTCAGATATAGCCGCGAACCTTTGACCAGCTTGAACCACAATACCCATTAATTGTAACAGAGTTCCTGATGGTTCT
>Seq4_CH_M04376:201:000000000-BPY8V:1:1101:3775:9345_1:N:0:TAAGGCGA+TCTCTCCG
TGTGTACCTTCACCCACTTGCAATTCAGATATAGCCGCGAACCTTTGACCAGCTTGAACCACAATACCCATTAATTGTAACAGAGTTCCTGATGGTTCT
>Seq4_CH_M04376:201:000000000-BPY8V:1:1101:27563:9397_1:N:0:TAAGGCGA+TCTCTCCG
TGTGTACCTTCACCCACTTGCAATTCAGATATAGCCGCGAACCTTTGACCAGCTTGAACCACAATACCCATTAATTGTAACAGAGTTCCTGATGGTTCT
>Seq4_CH_M04376:201:000000000-BPY8V:1:1101:16639:9434_1:N:0:TATGGCGA+TCTCTCCG
TGTGTACCTTCACCCACTTGCAATTCAGATATAGCCGCGAACCTTTGACCAGCTTGAACCACAATACCCATTAATTGTAACAGAGTTCCTGATGGTTCT
>Seq4_CH_M04376:201:000000000-BPY8V:1:1101:7085:9447_1:N:0:TAAGGCGA+TCTCTCCG
TGTGTACCTTCACCCACTTGCAATTCAGATATAGCCGCGAACCTTTGACCAGCTTGAACCACAATACCCATTAATTGTAACAGAGTTCCTGATGGTTCT
>Seq4_CH_M04376:201:000000000-BPY8V:1:1101:12004:9513_1:N:0:TAAGGCGA+TCTCTCCG
TGTGTACCTTCACCCACTTGCAATTCAGATATAGCCGCGAACCTTTGACCAGCTTGAACCACAATACCCATTAATTGTAACAGAGTTCCTGATGGTTCT
>Seq4_CH_M04376:201:000000000-BPY8V:1:1101:5185:9518_1:N:0:TAAGGCGA+TCTCTCCG
TGTGTACCTTCACCCACTTGCAGTTCAGATATAGCCGCGAACCTTTGACCAGCTTGAACCACAATACCCATTAATTGTAACAGAGTTCCTGATGGTTCT
>Seq4_CH_M04376:201:000000000-BPY8V:1:1101:6800:9550_1:N:0:TAAGGCGA+TCTCTCCG
TGTGTACCTTCACCCACTTGTAATTCAGATATAGCCGCAAACCTTTGACCAGCTTGAACCACAATACCCATTAATTGTAACAGAGTTCCTGATGGTTCT
>Seq4_CH_M04376:201:000000000-BPY8V:1:1101:16111:9569_1:N:0:TAAGGCGA+TCTCTCCG
TGTGTACCTTCACCCACTTGCAATTCAGATATAGCCGCGAACCTTTGACCCGCTGGAACCACAATACCCAGTAATTGGAACAGAGTTCCTGATGGTTCT
>Seq4_CH_M04376:201:000000000-BPY8V:1:1101:7335:9585_1:N:0:TAAGGCGA+TCTCTCCG
TGTGTACCTTCACCCACTTGCAATTCAGATATAGCCGCGAACCTTTGACCAGCTTGAACCACAATACCCATTAATTGTAACAGAGTTCCTGATGGTTCT
>Seq4_CH_M04376:201:000000000-BPY8V:1:1101:27860:9594_1:N:0:TAAGGCGA+TCTCTCCG
TGTGTACCGTCACCCACTTGCAGTTCAGATATAGCCGCGAACCTTTGACCAGCTTGAACCACAATACCCATTAATTGTAACAGAGTTCCTGATGGTTCT
>Seq4_CH_M04376:201:000000000-BPY8V:1:1101:16834:9614_1:N:0:TAAGGCGA+TCTCTCCG
TGTGTACCTTCACCCACTTGCAGTTCAGATATAGCCGCGAACCTTTGACCAGCTTGAACCACAATACCCATTAATTGTAACAGAGTTCCTGATGGTTCT
>Seq4_CH_M04376:201:000000000-BPY8V:1:1101:6062:9616_1:N:0:TAAGGCGA+TCTCTCCG
TGTGTACCTTCACCCACTTGCAGTTCAGATATAGCCGCGAACCTTTGACCAGCTTGAACCACAATACCCATTAATTGTAACAGAGTTCCTGATGGTTCT
>Seq4_CH_M04376:201:000000000-BPY8V:1:1101:8809:9643_1:N:0:TCAGGCGA+TCTCTCCG
TGTGTACCTTCACCCACTTGCAATTCAGATATAGCCGCGAACCTTTGACCAGCTTGAACCACAATACCCATTAATTGTAACAGAGTTCCTGATGGTTCT
>Seq4_CH_M04376:201:000000000-BPY8V:1:1101:23741:9667_1:N:0:TCAGGCGA+TCTCTCCG
TGTGTACCTTCACCCACTTGCAATTCAGATATAGCCGCGAACCTTTGACCAGCTTGAACCACAATACCCATTAATTGTAACAGAGTTCCTGATGGTTCT
>Seq4_CH_M04376:201:000000000-BPY8V:1:1101:16716:9736_1:N:0:TAAGGCGA+TCTCTCCG
TGTGTACCTTCACCCACTTGCAGTTCAGATATAGCCGCGAACCTTTGACCAGCTTGAACCACAATACCCATTAATTGTAACAGAGTTCCTGATGGTTCT
>Seq4_CH_M04376:201:000000000-BPY8V:1:1101:7891:9752_1:N:0:TAAGGCGA+TCTCTCCG
TGTGTACCTTCACCCACTTGCAATTCAGATATAGCCGCGAACCTTTGACCAGCTTGAACCACAATACCCATTAATTGTAACAGAGTTCCTGATGGTTCT
>Seq4_CH_M04376:201:000000000-BPY8V:1:1101:11543:9754_1:N:0:TAAGGCGA+TCTCTCCG
TGTGTACCTTCACCCACTTGCAATTCAGATATAGCCGCGAACCTTTGACCAGCTTGAACCACAATACCCATTAATTGTAACAGAGTTCCTGATGGTTCT
>Seq4_CH_M04376:201:000000000-BPY8V:1:1101:2485:9755_1:N:0:TAAGGCGA+TCTCTCCG
TGTGTACCTTCACCCACTTGCAATTCAGATATAGCCGCGAACCTTTGACCAGCTTGAACCACAATACCCATTAATTGTAACAGAGTTCCTGATGGTTCT
>Seq4_CH_M04376:201:000000000-BPY8V:1:1101:21772:9756_1:N:0:TCAGGCGA+TCTCTCCG
TGTGTACCTTCACCCACTTGCAGTTCAGATATAGCCGCGAACCTTTGACCAGCTTGAACCACAATACCCATTAATTGTAACAGAGTTCCTGATGGTTCT
>Seq4_CH_M04376:201:000000000-BPY8V:1:1101:22764:9760_1:N:0:TCAGGCGA+TCTCTCCG
TGTGTACCTTCACCCACTTGCAGTTCAGATATAGCCGCGAACCTTTGACCAGCTTGAACCACAATACCCATTAATTGTAACAGAGTTCCTGATGGTTCT
>Seq4_CH_M04376:201:000000000-BPY8V:1:1101:17310:9765_1:N:0:TAAGGCGA+TCTCTCCG
TGTGTACCTTCACCCACTTGCAGTTCAGATATAGCCGCGAACCTTTGACCAGCTTGAACCACAATACCCATTAATTGTAACAGAGTTCCTGATGGTTCT
>Seq4_CH_M04376:201:000000000-BPY8V:1:1101:2822:9795_1:N:0:TAAGGCGA+TCTCTCCG
TGTGTACCTTCACCCACTTGCAATTCAGATATAGCCGCGAACCTTTGACCAGCTTGAACCACAATACCCATTAATTGTAACAGAGTTCCTGATGGTTCT
>Seq4_CH_M04376:201:000000000-BPY8V:1:1101:10205:9819_1:N:0:TCAGGCGA+TCTCTCCG
TGTGTACCTTCACCCACTTGCAATTCAGATATAGCCGCGAACCTTTGACCAGCTTGAACCACAATACCCATTAATTGTAACAGAGTTCCTGATGGTTCT
>Seq4_CH_M04376:201:000000000-BPY8V:1:1101:6909:9825_1:N:0:TAAGGCGA+TCTCTCCG
TGTGTACCTTCACCCACTTGCAGTTCAGATATAGCCGCGAACCTTTGACCAGCTTGAACCACAATACCCATTAATTGTAACAGAGTTCCTGATGGTTCT
>Seq4_CH_M04376:201:000000000-BPY8V:1:1101:23148:9845_1:N:0:TCAGGCGA+TCTCTCCG
TGTGTACCTTCACCCACTTGCAGTTCAGATATAGCCGCGAACCTTTGACCAGCTTGAACCACAATACCCATTAATTGTAACAGAGTTCCTGATGGTTCT
>Seq4_CH_M04376:201:000000000-BPY8V:1:1101:23829:9852_1:N:0:TCAGGCGA+TCTCTCCG
TGTGTACCTTCACCCACTTGCAATTCAGATATAGCCGCGAACCTTTGACCAGCTTGAACCACAATACCCATTAATTGTAACAGAGTTCCTGATGGTTCT
>Seq4_CH_M04376:201:000000000-BPY8V:1:1101:28025:9868_1:N:0:TAAGGCGA+TCTCTCCG
TGTGTACCGTCACCCACTTGCAGTTCAGATATAGCCGCGAACCTTTGACCAGCTTGAACCACAATACCCATTAATTGTAACAGAGTTCCTGATGGTTCT
>Seq4_CH_M04376:201:000000000-BPY8V:1:1101:9170:9878_1:N:0:TCAGGCGA+TCTCTCCG
TGTGTACCTTCACCCACTTGCAGTTCAGATATAGCCGCGAACCTTTGACCAGCTTGAACCACAATACCCATTAATTGTAACAGAGTTCCTGATGGTTCT
>Seq4_CH_M04376:201:000000000-BPY8V:1:1101:14526:9915_1:N:0:TAAGGCGA+TCTCTCCG
TGTGTACCTTCACCCACTTGCAATTCAGATATAGCCGCGAACCTTTGACCCGCTGGAACCACAATACCCAGTAATTGTAACAGAGTTCCTGATGGTTCT
>Seq4_CH_M04376:201:000000000-BPY8V:1:1101:25495:9964_1:N:0:TAAGGCGA+TCTCTCCG
TGTGTACCTTCACCCACTTGCAATTCAGATATAGCCGCGAACCTTTGACCAGCTTGAACCACAATACCCATTAATTGTAACAGAGTTCCTGATGGTTCT
>Seq4_CH_M04376:201:000000000-BPY8V:1:1101:5063:9966_1:N:0:TAAGGCGA+TCTCTCCG
TGTGTACCTTCACCCACTTGCAATTCAGATATAGCCGCGAACCTTTGACCAGCTTGAACCACAATACCCATTAATTGTAACAGAGTTCCTGATGGTTCT
>Seq4_CH_M04376:201:000000000-BPY8V:1:1101:14482:9983_1:N:0:TAAGGCGA+TCTCTCCG
TGTGTACCTTCACCCACTTGCAATTCAGCTATAGCCGCGAACCTTTGACCCGCTGGAACCACAATACCCAGTAATTGTAACAGAGTTCCTGATGGTTCT
>Seq4_CH_M04376:201:000000000-BPY8V:1:1101:19374:9983_1:N:0:TAAGGCGA+TCTCTCCG
TGTGTACCTTCACCCACTTGCAATTCAGATATAGCCGCGAACCTTTGACCAGCTTGAACCACAATACCCATTAATTGTAACAGAGTTCCTGATGGTTCT
>Seq4_CH_M04376:201:000000000-BPY8V:1:1101:23611:10018_1:N:0:TCAGGCGA+TCTCTCCG
TGTGTACCTTCACCCACTTGCAATTCAGATATAGCCGCGAACCTTTGACCAGCTTGAACCACAATACCCATTAATTGTAACAGAGTTCCTGATGGTTCT
>Seq4_CH_M04376:201:000000000-BPY8V:1:1101:8055:10056_1:N:0:TAAGGCGA+TCTCTCCG
TGTGTACCTTCACCCACTTGCAATTCAGATATAGCCGCGAACCTTTGACCAGCTTGAACCACAATACCCATTAATTGTAACAGAGTTCCTGATGGTTCT
>Seq4_CH_M04376:201:000000000-BPY8V:1:1101:16422:10081_1:N:0:TAAGGCGA+TCTCTCCG
TGTGTACCTTCACCCACTTGCAATTCAGATATAGCCGCGAACCTTTGACCAGCTTGAACCACAATACCCATTAATTGTAACAGAGTTCCTGATGGTTCT
>Seq4_CH_M04376:201:000000000-BPY8V:1:1101:5506:10082_1:N:0:TAAGGCGA+TCTCTCCG
TGTGTACCTTCACCCACTTGCAGTTCAGATATAGCCGCGAACCTTTGACCAGCTTGAACCACAATACCCATTAATTGTAACAGAGTTCCTGATGGTTCT
>Seq4_CH_M04376:201:000000000-BPY8V:1:1101:12280:10083_1:N:0:TAAGGCGA+TCTCTCCG
TGTGTACCTTCACCCACTTGCAATTCAGATATAGCCGCGAACCTTTGACCAGCTTGAACCACAATACCCATTAATTGTAACAGAGTTCCTGATGGTTCT
>Seq4_CH_M04376:201:000000000-BPY8V:1:1101:25034:10164_1:N:0:TAAGGCGA+TCTCTCCG
TGTGTACCTTCACCCACTTGCAGTTCAGATATAGCCGCGAACCTTTGACCAGCTTGAACCACAATACCCATTAATTGTAACAGAGTTCCTGATGGTTCT
>Seq4_CH_M04376:201:000000000-BPY8V:1:1101:19005:10239_1:N:0:TAAGGCGA+TCTCTCCG
TGTGTACCTTCACCCACTTGCAATTCAGATATAGCCGCGAACCTTTGACCAGCTTGTACCACAATACCCATTAATTGTAACAGAGTTCCTGATGGTTCT
>Seq4_CH_M04376:201:000000000-BPY8V:1:1101:11127:10260_1:N:0:TCAGGCGA+TCTCTCCG
TGTGTACCTTCACCCACTTGCAGTTCAGATATAGCCGCGAACCTTTGACCAGCTTGAACCACAATACCCATTAATTGTAACAGAGTTCCTGATGGTTCT
>Seq4_CH_M04376:201:000000000-BPY8V:1:1101:19022:10265_1:N:0:TAAGGCGA+TCTCTCCG
TGTGTACCTTCACCCACTTGCAATTCAGATATAGCCGCGAACCTTTGACCAGCTTGAACCACAATACCCATTAATTGTAACAGAGTTCCTGATGGTTCT
>Seq4_CH_M04376:201:000000000-BPY8V:1:1101:14832:10288_1:N:0:TAAGGCGA+TCTCTCCG
TGTGTACCTTCACCCACTTGCAATTCAGCTATAGCCGCGAACCTTTGACCCGCTGGAACCACAATACCCAGTAATTGTAACAGAGTTCCTGATGGTTCT
>Seq4_CH_M04376:201:000000000-BPY8V:1:1101:22256:10293_1:N:0:TCAGGCGA+TCTCTCCG
TGTGTACCTTCACCCACTTGCAATTCAGATATAGCCGCGAACCTTTGACCAGCTTGAACCACAATACCCATTAATTGTAACAGAGTTCCTGATGGTTCT
>Seq4_CH_M04376:201:000000000-BPY8V:1:1101:8999:10293_1:N:0:TCAGGCGA+TCTCTCCG
TGTGTACCTTCACCCACTTGCAATTCAGATATAGCCGCGAACCTTTGACCAGCTTGAACCACAATACCCATTAATTGTAACAGAGTTCCTGATGGTTCT
>Seq4_CH_M04376:201:000000000-BPY8V:1:1101:29379:10306_1:N:0:TAAGGCGA+TCTCTCCG
TGTGTACCTTCACCCACTTGCAGTTCAGATATAGCCGCGAACCTTTGACCAGCTTGAACCACAATACCCATTAATTGTAACAGAGTTCCTGATGGTTCT
>Seq4_CH_M04376:201:000000000-BPY8V:1:1101:13668:10306_1:N:0:TAAGGCGA+TCTCTCCG
TGTGTACCTTCACCCACTTGCAGTTCAGATATAGCCGCGAACCTTTGACCAGCTTGAACCACAATACCCATTAATTGTAACAGAGTTCCTGATGGTTCT
>Seq4_CH_M04376:201:000000000-BPY8V:1:1101:27835:10310_1:N:0:TAAGGCGA+TCTCTCCG
TGTGTACCGTCACCCACTTGCAATTCAGATATAGCCGCGAACCTTTGACCAGCTTGAACCACAATACCCATTAATTGTAACAGAGTTCCTGATGGTTCT
>Seq4_CH_M04376:201:000000000-BPY8V:1:1101:18563:10364_1:N:0:TAAGGCGA+TCTCTCCG
TGTGTACCTTCACCCACTTGCAATTCAGATATAGCCGCGAACCTTTGACCAGCTTGAACCACAATACCCATTAATTGTAACAGAGTTCCTGATGGTTCT
>Seq4_CH_M04376:201:000000000-BPY8V:1:1101:12176:10423_1:N:0:TAAGGCGA+TCTCTCCG
TGTGTACCTTCACCCACTTGCAGTTCAGATATAGCCGCGAACCTTTGACCAGCTTGAACCACAATACCCATTAATTGTAACAGAGTTCCTGATGGTTCT
>Seq4_CH_M04376:201:000000000-BPY8V:1:1101:11363:10470_1:N:0:TAAGGCGA+TCTCTCCG
TGTGTACCTTCACCCACTTGCAATTCAGATATAGCCGCGAACCTTTGACCAGCTTGAACCACAATACCCATTAATTGTAACAGAGTTCCTGATGGTTCT
>Seq4_CH_M04376:201:000000000-BPY8V:1:1101:15570:10474_1:N:0:TAAGGCGA+TCTCTCCG
TGTGTACCTTCACCCACTTGCAATTCAGATATAGCCGCGAACCTTTGACCCGCTGGAACCACAATACCCAGTAATTGGAACAGAGTTCCTGATGGTTCT
>Seq4_CH_M04376:201:000000000-BPY8V:1:1101:27615:10498_1:N:0:TAAGGCGA+TCTCTCCG
TGTGTACCGTCACCCACTTGCAATTCAGATATAGCCGCGAACCTTTGACCAGCTTGAACCACAATACCCATTAATTGTAACAGAGTTCCTGATGGTTCT
>Seq4_CH_M04376:201:000000000-BPY8V:1:1101:7235:10501_1:N:0:TAAGGCGA+TCTCTCCG
TGTGTACCTTCACCCACTTGCAATTCAGATATAGCCGCGAACCTTTGACCAGCTTGAACCACAATACCCATTAATTGTAACAGAGTTCCTGATGGTTCT
>Seq4_CH_M04376:201:000000000-BPY8V:1:1101:2158:10504_1:N:0:TAAGGCGA+TCTCTCCG
TGTGTACCTTCACCCACTTGCAATTCAGATATAGCCGCGAACCTTTGACCAGCTTGAACCACAATACCCATTAATTGTAACAGAGTTCCTGATGGTTCT
>Seq4_CH_M04376:201:000000000-BPY8V:1:1101:11346:10511_1:N:0:TAAGGCGA+TCTCTCCG
TGTGTACCTTCACCCACTTGCAATTCAGATATAGCCGCGAACCTTTGACCAGCTTGAACCACAATACCCATTAATTGTAACAGAGTTCCTGATGGTTCT
>Seq4_CH_M04376:201:000000000-BPY8V:1:1101:9601:10533_1:N:0:TCAGGCGA+TCTCTCCG
TGTGTACCTTCACCCACTTGCAGTTCAGATATAGCCGCGAACCTTTGACCAGCTTGAACCACAATACCCATTAATTGTAACAGAGTTCCTGATGGTTCT
>Seq4_CH_M04376:201:000000000-BPY8V:1:1101:14851:10578_1:N:0:TAAGGCGA+TCTCTCCG
TGTGTACCTTCACCCACTTGCAATTCAGATATAGCCGCGAACCTTTGGCCCGCTGGAACCACAATACCCAGTAATTGTAACAGAGTTCCTGATGGTTCT
>Seq4_CH_M04376:201:000000000-BPY8V:1:1101:7134:10591_1:N:0:TAAGGCGA+TCTCTCCG
TGTGTACCTTCACCCACTTGCAATTCAGATATAGCCGCGAACCTTTGACCAGCTTGAACCTCAATACCCATTAATTGTAACAGAGTTCCTGATGGTTCT
>Seq4_CH_M04376:201:000000000-BPY8V:1:1101:6977:10602_1:N:0:TAAGGCGA+TCTCTCCG
TGTGTACCTTCACCCACTTGCAGTTCAGATATAGCCGCGAACCTTTGACCAGCTTGAACCACAATACCCATTAATTGTAACAGAGTTCCTGATGGTTCT
>Seq4_CH_M04376:201:000000000-BPY8V:1:1101:8586:10654_1:N:0:TAAGGCGA+TCTCTCCG
TGTGTACCTTCACCCACTTGCAGTTCAGATATAGCCGCGAACCTTTGACCAGCTTGAACCACAATACCCATTAATTGTAACAGAGTTCCTGATGGTTCT
>Seq4_CH_M04376:201:000000000-BPY8V:1:1101:9350:10656_1:N:0:TCAGGCGA+TCTCTCCG
TGTGTACCTTCACCCACTTGCAATTCAGATATAGCCGCGAACCTTTGACCAGCTTGAACCACAATACCCATTAATTGTAACAGAGTTCCTGATGGTTCT
>Seq4_CH_M04376:201:000000000-BPY8V:1:1101:19062:10661_1:N:0:TAAGGCGA+TCTCTCCG
TGTGTACCTTCACCCACTTGCAGTTCAGATATAGCCGCGAACCTTTGACCAGCTTGAACCACAATACCCATTAATTGTAACAGAGTTCCTGATGGTTCT
>Seq4_CH_M04376:201:000000000-BPY8V:1:1101:7430:10696_1:N:0:TAAGGCGA+TCTCTCCG
TGTGTACCTTCACCCACTTGCAATTCAGATATAGCCGCGAATCTTTGACCAGCTTGAACCACAATACCCATTAATTGTAACAGAGTTCCTGATGGTTCT
>Seq4_CH_M04376:201:000000000-BPY8V:1:1101:9862:10700_1:N:0:TCAGGCGA+TCTCTCCG
TGTGTACCTTCACCCACTTGCAGTTCAGATATAGCCGCGAACCTTTGACCAGCTTGAACCACAATACCCATTAATTGTAACAGAGTTCCTGATGGTTCT
>Seq4_CH_M04376:201:000000000-BPY8V:1:1101:8001:10742_1:N:0:TAAGGCGA+TCTCTCCG
TGTGTACCTTCACCCACTTGCAATTCAGATATAGCCGCGAACCTTTGACCAGCTTGAACCACAATACCCATTAATTGTAACAGAGTTCCTGATGGTTCT
>Seq4_CH_M04376:201:000000000-BPY8V:1:1101:9523:10753_1:N:0:TCAGGCGA+TCTCTCCG
TGTGTACCTTCACCCACTTGCAGTTCAGATATAGCCGCGAACCTTTGACCAGCTTGAACCACAATACCCATTAATTGTAACAGAGTTCCTGATGGTTCT
>Seq4_CH_M04376:201:000000000-BPY8V:1:1101:15165:10772_1:N:0:TAAGGCGA+TCTCTCCG
TGTGTACCTTCACCCACTTGCAATTCAGCTATAGCCGCGAACCTTTGACCCGCTGGAACCACAATACCCAGTAATTGGAACAGAGTTCCTGATGGTTCT
>Seq4_CH_M04376:201:000000000-BPY8V:1:1101:26356:10803_1:N:0:TAAGGCGA+TCTCTCCG
TGTGTACCTTCACCCACTTGCAATTCAGATATAGCCGCGAACCTTTGACCAGCTTGAACCACAATACCCATTAATTGTAACAGAGTTCCTGATGGTTCT
>Seq4_CH_M04376:201:000000000-BPY8V:1:1101:25631:10825_1:N:0:TAAGGCGA+TCTCTCCG
TGTGTACCTTCACCCACTTGCAATTCAGATATAGCCGCGAACCTTTGACCAGCTTGAACCACAATACCCATTAATTGTAACAGAGTTCCTGATGGTTCT
>Seq4_CH_M04376:201:000000000-BPY8V:1:1101:12913:10831_1:N:0:TAAGGCGA+TCTCTCCG
TGTGTACCTTCACCCACTTGCAGTTCAGATATAGCCGCGAACCTTTGACCAGCTTGAACCACAATACCCATTAATTGTAACAGAGTTCCTGATGGTTCT
>Seq4_CH_M04376:201:000000000-BPY8V:1:1101:10190:10864_1:N:0:TCAGGCGA+TCTCTCCG
TGTGTACCTTCACCCACTTGCAATTCAGATATAGCCGCGAACCTTTGACCAGCTTGGACCACAATACCCATTAATTGTAACAGAGTTCCTGATGGTTCT
>Seq4_CH_M04376:201:000000000-BPY8V:1:1101:13165:10869_1:N:0:TAAGGCGA+TCTCTCCG
TGTGTACCTTCACCCACTTGCAATTCAGATATAGCCGCGAACCTTTGACCAGCTTGAACCACAATACCCATTAATTGTAACAGAGTTCCTGATGGTTCT
>Seq4_CH_M04376:201:000000000-BPY8V:1:1101:22911:10911_1:N:0:TCAGGCGA+TCTCTCCG
TGTGTACCTTCACCCACTTGCAGTTCAGATATAGCCGCGAACCTTTGACCAGCTTGAACCACAATACCCATTAATTGTAACAGAGTTCCTGATGGTTCT
>Seq4_CH_M04376:201:000000000-BPY8V:1:2112:18892:11584_1:N:0:TAAGGCGA+TCTCTCCG
TGTGTACCTTCACCCACTTGCAGTCCAGATATAGCCGCGAACCTTTGACCAGCTTGAACCACAATACCCATTAATTGTAACAGAGTTCCTGATGGTTCT
>Seq4_CH_M04376:201:000000000-BPY8V:1:2112:6634:11587_1:N:0:TAAGGCGA+TCTCTCCG
TGTGTACCTTCACCCACTTGTAATTCAGATATAGCCGCGAACCTTTGACCCGCTTGAACCACAATACCCATTAATTGTAACAGAGTTCCTGATGGTTCT
>Seq4_CH_M04376:201:000000000-BPY8V:1:2112:14773:15859_1:N:0:TAAGGCGA+TCTCTCCG
TGTGTACCTTCACCCACTTGCAATTCAGATATAGCCGCGAACCCTTGACCAGCTTGAACCACAATACCCATTAATTGTAACAGAGTTCCTGATGGTTCT
>Seq4_CH_M04376:201:000000000-BPY8V:1:2112:27764:15860_1:N:0:TAAGGCGA+TCTCTCCG
TGTGTACCTTCACCCACTTGCAATTCAGATATAGCCGCGAACCTTTGACCAGCTTGAACCACAATACCCATTAATTGTAACAGAGTTCCTGATGGTTCT
>Seq4_CH_M04376:201:000000000-BPY8V:1:2112:22410:15907_1:N:0:TAAGGCGA+TCTCTCCG
TGTGTACCTTCACCCACTTGCAATTCAGATATAGCCGCGAACCTTTGACCAGCTTGAACCACAATACCCATTAATTGTAACAGAGTTCCTGATGGTTCT
>Seq4_CH_M04376:201:000000000-BPY8V:1:2112:7176:15930_1:N:0:TAAGGCGA+TCTCTCCG
TGTGTACCTTCACCCACTTGCAATTCAGATATAGCCGCGAACCTTTGACCAGCTTGAACCACAATACCCAGTAATTGTAACAGAGTTCCTGATGGTTCT
>Seq4_CH_M04376:201:000000000-BPY8V:1:2112:9723:15936_1:N:0:TAAGGCGA+TCTCTCCG
TGTGTACCTTCACCCACTTGCAGTTCAGATATAGCCGCGAACCTTTGACCAGCTTGAACCACAATACCCATTAATTGTAACAGAGTTCCTGATGGTTCT
>Seq4_CH_M04376:201:000000000-BPY8V:1:2112:20795:15949_1:N:0:TAAGGCGA+TCTCTCCG
TGTGTACCTTCACCCACTTGCAATTCAGATATAGCCGCGAACCTTTGACCAGCTTGAACCACAATACCCATTAATTGTAACAGAGTTCCTGATGGTTCT
>Seq4_CH_M04376:201:000000000-BPY8V:1:2112:14630:15953_1:N:0:TAAGGCGA+TCTCTCCG
TGTGTACCTTCACCCACTTGCAATTCAGATATAGCCGCGAACCTTTGACCAGCTTGAACCACAATACCCAGTAATTGTAACAGAGTTCCTGATGGTTCT
>Seq4_CH_M04376:201:000000000-BPY8V:1:2112:12914:15984_1:N:0:TAAGGCGA+TCTCTCCG
TGTGTACCTTCACCCACTTGCAGTTCAGATATAGCCGCGAACCTTTGACCAGCTTGAACCACAATACCCAGTAATTGTAACAGAGTTCCTGATGGTTCT
>Seq4_CH_M04376:201:000000000-BPY8V:1:2112:25481:15985_1:N:0:TAAGGCGA+TCTCTCCG
TGTGTACCGTCACCCACTTGCAATTCAGATATAGCCGCGAACCTTTGACCAGCTTGAACCACAATACCCATTAATTGTAACAGAGTTCCTGATGGTTCT
>Seq4_CH_M04376:201:000000000-BPY8V:1:2112:10706:16040_1:N:0:TAAGGCGA+TCTCTCCG
TGTGTACCTTCACCCACTTGCAATTCAGATATAGCCGCGAACCTTTGACCCGCTTGAACCACAATACCCATTAATTGTAACAGAGTTCCTGATGGTTCT
>Seq4_CH_M04376:201:000000000-BPY8V:1:2112:12748:16076_1:N:0:TAAGGCGA+TCTCTCCG
TGTGTACCTTCACCCACTTGCAGTTCAGATATAGCCGCGAACCTTTGACCAGCTTGAACCACAATACCCATTAATTGTAACAGAGTTCCTGATGGTTCT
>Seq4_CH_M04376:201:000000000-BPY8V:1:2112:27597:16077_1:N:0:TAAGGCGA+TCTCTCCG
TGTGTACCTTCACCCACTTGCAGTTCAGATATAGCCGCGAACCTTTGACCAGCTTGAACCACAATACCCATTAATTGTAACAGAGTTCCTGATGGTTCT
>Seq4_CH_M04376:201:000000000-BPY8V:1:2112:3407:16078_1:N:0:TAAGGCGA+TCTCTCCG
TGTGTACCTTCACCCACTTGCAATTCAGATATAGCCGCGAACCTTTGACCAGCTTGAACCACAATACCCATTAATTGTAACAGAGTTCCTGATGGTTCT
>Seq4_CH_M04376:201:000000000-BPY8V:1:2112:24740:16172_1:N:0:TAAGGCGA+TCTCTCCG
TGTGTACCGTCACCCACTTGCAGTTCAGATATAGCCGCGAACCTTTGACCAGCTTGAACCACAATACCCATTAATTGTAACAGAGTTCCTGATGGTTCT
>Seq4_CH_M04376:201:000000000-BPY8V:1:2112:8814:16197_1:N:0:TAAGGCGA+TCTCTCCG
TGTGTACCTTCACCCACTTGCAATTCAGATATAGCCGCGAACCTTTGACCAGCTTGAACCACAATACCCATTAATTGTAACAGAGTTCCTGATGGTTCT
>Seq4_CH_M04376:201:000000000-BPY8V:1:2112:2599:16205_1:N:0:TAAGGCGA+TCTCTCCG
TGTGTACCTTCACCCACTTGTAATTCAGATATAGCCGCAAACCTTTGACCAGCTTGAACCACAATACCCATTAATTGTAACAGAGTTCCTGATGGTTCT
>Seq4_CH_M04376:201:000000000-BPY8V:1:2112:15234:16226_1:N:0:TAAGGCGA+TCTCTCCG
TGTGTACCTTCACCCACTTGCAGTTCAGATATAGCCGCGAACCTTTGACCAGCTTGAACCACAATACCCATTAATTGTAACAGAGTTCCTGATGGTTCT
>Seq4_CH_M04376:201:000000000-BPY8V:1:2112:25488:16229_1:N:0:TAAGGCGA+TCTCTCCG
TGTGTACCGTCACCCACTTGCAGTTCAGATATAGCCGCGAACCTTTGACCAGCTTGAACCACAATACCCATTAATTGTAACAGAGTTCCTGATGGTTCT
>Seq4_CH_M04376:201:000000000-BPY8V:1:2112:8464:16275_1:N:0:TAAGGCGA+TCTCTCCG
TGTGTACCTTCACCCACTTGCAATTCAGATATAGCCGCGAACCTTTGACCCGCTTGAACCACAATACCCAGTAATTGTAACAAAGTTCCTGATGGTTCT
>Seq4_CH_M04376:201:000000000-BPY8V:1:2112:2639:16297_1:N:0:TAAGGCGA+TCTCTCCG
TGTGTACCTTCACCCACTTGCAATTCAGATATAGCCGCGAACCTTTGACCAGCTTGAACCACAATACCCATTAATTGTAACAGAGTTCCTGATGGTTCT
>Seq4_CH_M04376:201:000000000-BPY8V:1:2112:5115:16330_1:N:0:TAAGGCGA+TCTCTCCG
TGTGTACCTTCACCCACTTGCAATTCAGATATAGCCGCGAACCTTTGACCAGCTTGAACCACAATACCCATTAATTGTAACAGAGTTCCTGATGGTTCT
>Seq4_CH_M04376:201:000000000-BPY8V:1:2112:19696:16335_1:N:0:TAAGGCGA+TCTCTCCG
TGTGTACCTTCACCCACTTGCAGTTCAGATATAGCCGCGAACCTTTGACCAGCTTGAACCACAATACCCATTAATTGTAACAGAGTTCCTGATGGTTCT
>Seq4_CH_M04376:201:000000000-BPY8V:1:2112:4198:16352_1:N:0:TAAGGCGA+TCTCTCCG
TGTGTACCTTCACCCACTTGCAGTTCAGATATAGCCGCGAACCTTTGACCAGCTTGAACCACAATACCCATTAATTGTAACAGAGTTCCTGATGGTTCT
>Seq4_CH_M04376:201:000000000-BPY8V:1:2112:26931:16375_1:N:0:TAAGGCGA+TCTCTCCG
TGTGTACCTTCACCCACTTGCAATTCAGATATAGCCGCGAACCTTTGACCAGCTTGAACCACAATACCCATTAATTGTAACAGAGTTCCTGATGGTTCT
>Seq4_CH_M04376:201:000000000-BPY8V:1:2112:14259:16417_1:N:0:TAAGGCGA+TCTCTCCG
TGTGTACCTTCACCCACTTGCAGTTCAGATATAGCCGCGAACCTTTGACCAGCTTGAACCACAATACCCATTAATTGTAACAGAGTTCCTGATGGTTCT
>Seq4_CH_M04376:201:000000000-BPY8V:1:2112:13789:16438_1:N:0:TAAGGCGA+TCTCTCCG
TGTGTACCTTCACCCACTTGCAATTCAGATATAGCCGCGAACCTTTGACCAGCTTGAACCACAATACCCATTAATTGTAACAGAGTTCCTGATGGTTCA
>Seq4_CH_M04376:201:000000000-BPY8V:1:2112:10853:16445_1:N:0:TAAGGCGA+TCTCTCCG
TGTGTACCTTCACCCACTTGCAATTCAGATATAGCCGCGAACCTTTGACCAGCTTGAACCACAATACCCATTAATTGTAACAGAGTTCCTGATGGTTCT
>Seq4_CH_M04376:201:000000000-BPY8V:1:2112:24697:16489_1:N:0:TAAGGCGA+TCTCTCCG
TGTGTACCGTCACCCACTTGCAATTCAGATATAGCCGCGAACCTTTGACCAGCTTGAACCACAATACCCATTAATTGTAACAGAGTTCCTGATGGTTCT
>Seq4_CH_M04376:201:000000000-BPY8V:1:2112:16231:16493_1:N:0:TAAGGCGA+TCTCTCCG
TGTGTACCTTCACCCACTTGCAATTCAGATATAGCCGCGAATCTTTGACCAGCTTGAACCACAATACCCATTAATTGTAACAGAGTTCCTGATGGTTCT
>Seq4_CH_M04376:201:000000000-BPY8V:1:2112:6984:16545_1:N:0:TAAGGCGA+TCTCTCCG
TGTGTACCTTCACCCACTTGCAATTCAGATATAGCCGCGAACCTTTGACCAGCTTGAACCACAATACCCATTAATTGTAACAGAGTTCCTGATGGTTCT
>Seq4_CH_M04376:201:000000000-BPY8V:1:2112:26117:16621_1:N:0:TAAGGCGA+TCTCTCCG
TGTGTACCTTCACCCACTTGCAATTCAGATATAGCCGCGAACCTTTGACCAGCTTGAACCACAATACCCATTAATTGTAACAGAGTTCCTGATGGTTCT
>Seq4_CH_M04376:201:000000000-BPY8V:1:2112:10372:16653_1:N:0:TAAGGCGA+TCTCTCCG
TGTGTACCTTCACCCACTTGCAATTCAGATATAGCCGCGAACCTTTGACCAGCTTGAACCACAATACCCATTAATTGTAACAGAGTTCCTGATGGTTCT
>Seq4_CH_M04376:201:000000000-BPY8V:1:2112:3090:16667_1:N:0:TCAGGCGA+TCTCTCCG
TGTGTACCTTCACCCACTTGCAATTCAGATATAGCCGCGAACCTTTGACCAGCTTGAACCACAATACCCATTAATTGTAACAGAGTTCCTGATGGTTCT
>Seq4_CH_M04376:201:000000000-BPY8V:1:2112:5787:16687_1:N:0:TAAGGCGA+TCTCTCCG
TGTGTACCTTCACCCACTTGCAATTCAGATATAGCCGCGAACCTTTGACCAGCTTGAACCACAATACCCATTAATTGTAACAGAGTTCCTGATGGTTCT
>Seq4_CH_M04376:201:000000000-BPY8V:1:2112:13326:16700_1:N:0:TAAGGCGA+TCTCTCCG
TGTGTACCTTCACCCACTTGCAGTTCAGATATAGCCGCGAACCTTTGACCAGCTTGAACCACAATACCCATTAATTGTAACAGAGTTCCTGATGGTTCT
>Seq4_CH_M04376:201:000000000-BPY8V:1:2112:7928:16745_1:N:0:TAAGGCGA+TCTCTCCG
TGTGTACCTTCACCCACTTGCAGTTCAGATATAGCCGCGAACCTTTGACCAGCTTGAACCACAATACCCATTAATTGTAACAGAGTTCCTGATGGTTCT
>Seq4_CH_M04376:201:000000000-BPY8V:1:2112:7421:16772_1:N:0:TAAGGCGA+TCTCTCCG
TGTGTACCTTCACCCACTTGCAATTCAGATATAGCCGCGAACCTTTGACCAGCTTGAACCACAATACCCATTAATTGTAACAGAGTTCCTGATGGTTCT
>Seq4_CH_M04376:201:000000000-BPY8V:1:2112:24853:16787_1:N:0:TAAGGCGA+TCTCTCCG
TGTGTACCTTCACCCACTTGCAGTTCAGATATAGCCGCGAACCTTTGACCAGCTTGAACCACAATACCCATTAATTGTAACAGAGTTCCTGATGGTTCT
>Seq4_CH_M04376:201:000000000-BPY8V:1:2112:3277:16803_1:N:0:TAAGGCGA+TCTCTCCG
TGTGTACCTTCACCCACTTGCAATTCAGATATAGCCGCGAACCTTTGACCAGCTTGAACCACAATACCCATTAATTGTAACAGAGTTCCTGATGGTTCT
>Seq4_CH_M04376:201:000000000-BPY8V:1:2112:28472:16814_1:N:0:TCAGGCGA+TCTCTCCG
TGTGTACCTGCACCCACTTGCAATTCAGATATAGCCGCGAACCTTTGACCCGCTTGAACCACAATACCCAGTAATTGTAACAGAGTTCCTGATGGTTCT
>Seq4_CH_M04376:201:000000000-BPY8V:1:2112:6830:16830_1:N:0:TAAGGCGA+TCTCTCCG
TGTGTACCTTCACCCACTTGCAGTTCAGATATAGCCGCGAACCTTTGACCAGCTTGAACCACAATACCCATTAATTGTAACAGAGTTCCTGATGGTTCT
>Seq4_CH_M04376:201:000000000-BPY8V:1:2112:24477:16839_1:N:0:TAAGGCGA+TCTCTCCG
TGTGTACCTTCACCCACTTGCAATTCAGATATAGCCGCGAACCTTTGACCAGCTTGAACCACAATACCCATTAATTGTAACAGAGTTCCTGATGGTTCT
>Seq4_CH_M04376:201:000000000-BPY8V:1:2112:22715:16842_1:N:0:TAAGGCGA+TCTCTCCG
TGTGTACCTTCACCCACTTGCAATTCAGATATAGCCGCGAACCTTTGACCAGCTTGAACCACAATACCCATTAATTGTAACAGAGTTCCTGATGGTTCT
>Seq4_CH_M04376:201:000000000-BPY8V:1:2112:3251:16863_1:N:0:TAAGGCGA+TCTCTCCG
TGTGTACCTTCACCCACTTGCAATTCAGATATAGCCGCGAACCTTTGACCAGCTTGAACCACAATACCCATTAATTGTAACAGAGTTCCTGATGGTTCT
>Seq4_CH_M04376:201:000000000-BPY8V:1:2112:26289:16877_1:N:0:TAAGGCGA+TCTCTCCG
TGTGTACCTTCACCCACTTGCAATTCAGATATAGCCGCGAACCTTTGACCAGCTTGAACCACAATACCCATTAATTGTAACAGAGTTCCTGATGGTTCT
>Seq4_CH_M04376:201:000000000-BPY8V:1:2112:9229:16967_1:N:0:TAAGGCGA+TCTCTCCG
TGTGTACCTTCACCCACTTGCAATTCAGATATAGCCGCGAACCTTTGACCAGCTTGAACCACAATACCCATTAATTGTAACAGAGTTCCTGATGGTTCT
>Seq4_CH_M04376:201:000000000-BPY8V:1:2112:3061:16991_1:N:0:TCAGGCGA+TCTCTCCG
TGTGTACCTTCACCCACTTGCAGTTCAGATATAGCCGCGAACCTTTGACCAGCTTGAACCACAATACCCATTAATTGTAACAGAGTTCCTGATGGTTCT
>Seq4_CH_M04376:201:000000000-BPY8V:1:2112:8473:16998_1:N:0:TAAGGCGA+TCTCTCCG
TGTGTACCTTCACCCACTTGCAGTTCAGATATAGCCGCGAACCTTTGACCAGCTTGAACCACAATACCCATTAATTGTAACAGAGTTCCTGATGGTTCT
>Seq4_CH_M04376:201:000000000-BPY8V:1:2112:11760:16999_1:N:0:TAAGGCGA+TCTCTCCG
TGTGTACCTTCACCCACTTGCAGTTCAGATATAGCCGCGAACCTTTGACCAGCTTGAACCACAATACCCATTAATTGTAACAGAGTTCCTGATGGTTCT
>Seq4_CH_M04376:201:000000000-BPY8V:1:2112:19715:17010_1:N:0:TAAGGCGA+TCTCTCCG
TGTGTACCTTCACCCACTTGCAATTCAGATATAGCCGCGAACCTTTGACCAGCTTGAACCACAATACCCATTAATTGTAACAGAGTTCCTGATGGTTCT
>Seq4_CH_M04376:201:000000000-BPY8V:1:2112:19347:17058_1:N:0:TAAGGCGA+TCTCTCCG
TGTGTACCTTCACCCACTTGCAATTCAGATATAGCCGCGAACCTTTGACCAGCTTGAACCACAATACCCATTAATTGTAACAGAGTTCCTGATGGTTCT
>Seq4_CH_M04376:201:000000000-BPY8V:1:2112:21657:17150_1:N:0:TAAGGCGA+TCTCTCCG
TGTGTACCTTCACCCACTTGCAATTCAGATATAGCCGCGAACCTTTGACCAGCTTGAACCACAATACCCATTAATTGTAACAGAGTTCCTGATGGTTCT
>Seq4_CH_M04376:201:000000000-BPY8V:1:2112:13038:17153_1:N:0:TAAGGCGA+TCTCTCCG
TGTGTACCTTCACCCACTTGCAATTCAGATATAGCCGCGAACCTTTGACCAGCTTGAACCACAATACCCATTAATTGTAACAGAGTTCCTGATGGTTCT
>Seq4_CH_M04376:201:000000000-BPY8V:1:2112:9629:17179_1:N:0:TAAGGCGA+TCTCTCCG
TGTGTACCTTCACCCACTTGCAATTCAGATATAGCCGCGAACCTTTGACCAGCTTGAACCACAATACCCATTAATTGTAACAGAGTTCCTGATGGTTCT
>Seq4_CH_M04376:201:000000000-BPY8V:1:2112:5592:17249_1:N:0:TAAGGCGA+TCTCTCCG
TGTGTACCTTCACCCACTTGCAATTCAGATATAGCCGCGAACCTTTGACCAGCTTGAACCACAATACCCATTAATTGTAACAGAGTTCCTGATGGTTCT
>Seq4_CH_M04376:201:000000000-BPY8V:1:2112:17542:17263_1:N:0:TAAGGCGA+TCTCTCCG
TGTGTACCTTCACCCACTTGCAATTCAGATATAGCCGCGAACCTTTGACCAGCTTGAACCACAATACCCATTAATTGTAACAGAGTTCCTGATGGTTCT
>Seq4_CH_M04376:201:000000000-BPY8V:1:2112:25563:17268_1:N:0:TGAGGCGA+TCTCTCCG
TGTGTACCTTCACCCACTTGCAATTCAGATATAGCCGCGAACCTTTGACCAGCTTGAACCACAATACCCATTAATTGTAACAGAGTTCCTGATGGTTCT
>Seq4_CH_M04376:201:000000000-BPY8V:1:2112:15764:17274_1:N:0:TAAGGCGA+TCTCTCCG
TGTGTACCTTCACCCACTTGCAATTCAGATATAGCCGCGAACCTTTGACCAGCTTGAACCACAATACCCATTAATTGTAACAGAGTTCCTGATGGTTCT
>Seq4_CH_M04376:201:000000000-BPY8V:1:2112:19189:17280_1:N:0:TAAGGCGA+TCTCTCCG
TGTGTACCTTCACCCACTTGCAGTTCAGATATAGCCGCGAACCTTTGACCAGCTTGAACCACAATACCCATTAATTGTAACAGAGTTCCTGATGGTTCT
>Seq4_CH_M04376:201:000000000-BPY8V:1:2112:4022:17285_1:N:0:TAAGGCGA+TCTCTCCT
TGTGTACCTTCACCCACTTGCAATTCAGATATAGCCGCGAACCTTTGACCAGCTTGAACCACAATACCCATTAATTGTAACAGAGTTCCTGATGGTTCT
>Seq4_CH_M04376:201:000000000-BPY8V:1:2112:10216:17293_1:N:0:TAAGGCGA+TCTCTCCG
TGTGTACCTTCACCCACTTGCAATTCAGATATAGCCGCGAACCTTTGACCAGCTTGAACCACAATACCCATTAATTGTAACAGAGTTCCTGATGGTTCT
>Seq4_CH_M04376:201:000000000-BPY8V:1:2112:3377:17306_1:N:0:TCAGGCGA+TCTCTCCG
TGTGTACCTTCACCCACTTGCAATTCAGATATAGCCGCGAACCTTTGACCAGCTTGAACCACAATGCCCATTAATTGTAACAGAGTTCCTGATGGTTCT
>Seq4_CH_M04376:201:000000000-BPY8V:1:2112:13150:17335_1:N:0:TAAGGCGA+TCTCTCCG
TGTGTACCTTCACCCACTTGCAATTCAGATATAGCCGCGAACCTTTGACCAGCTTGAACCACAATACCCATTAATTGTAACAGAGTTCCTGATGGTTCT
>Seq4_CH_M04376:201:000000000-BPY8V:1:2112:24664:17396_1:N:0:TCAGGCGA+TCTCTCCG
TGTGTACCTTCACCCACTTGCAATTCAGATATAGCCGCGAACCTTTGACCAGCTTGAACCACAATACCCATTAATTGTAACAGAGTTCCTGATGGTTCT
>Seq4_CH_M04376:201:000000000-BPY8V:1:2112:7823:17419_1:N:0:TAAGGCGA+TCTCTCCG
TGTGTACCTTCACCCACTTGCAGTTCAGATATAGCCGCGAACCTTTGACCAGCTTGAACCACAATACCCATTAATTGTAACAGAGTTCCTGATGGTTCT
>Seq4_CH_M04376:201:000000000-BPY8V:1:2112:8187:17439_1:N:0:TAAGGCGA+TCTCTCCG
TGTGTACCTTCACCCACTTGCAATTCAGATATAGCCGCGAACCTTTGACCAGCTTGAACCACAATACCCATTAATTGTAACAGAGTTCCTGATGGTTCT
>Seq4_CH_M04376:201:000000000-BPY8V:1:2112:20659:17526_1:N:0:TAAGGCGA+TCTCTCCG
TGTGTACCTTCACCCACTTGCAATTCAGATATAGCCGCGAACCTTTGACCAGCTTGAACCACAATACCCATTAATTGTAACAGAGTTCCTGATGGTTCT
>Seq4_CH_M04376:201:000000000-BPY8V:1:2112:18661:17545_1:N:0:TAAGGCGA+TCTCTCCG
TGTGTACCTTCACCCACTTGCAGTTCAGATATAGCCGCGAACCTTTGACCAGCTTGAACCACAATACCCATTAATTGTAACAGAGTTCCTGATGGTTCT
>Seq4_CH_M04376:201:000000000-BPY8V:1:2112:24264:17552_1:N:0:TAAGGCGA+TCTCTCCG
TGTGTACCTTCACCCACTTGCAGTTCAGATATAGCCGCGAACCTTTGACCAGCTTGAACCACAATACCCATTAATTGTAACAGAGTTCCTGATGGTTCT
>Seq4_CH_M04376:201:000000000-BPY8V:1:2112:6840:17577_1:N:0:TAAGGCGA+TCTCTCCG
TGTGTACCTTCACCCACTTGCAATTCAGATATAGCCGCGAACCTTTGACCAGCTTGAACCACAATACCCATTAATTGTAACAGAGTTCCTGATGGTTCT
>Seq4_CH_M04376:201:000000000-BPY8V:1:2112:3266:17600_1:N:0:TCAGGCGA+TCTCTCCG
TGTGTACCTTCACCCACTTGCAATTCAGATATAGCCGCGAACCTTTGACCAGCTTGAACCACAATACCCATTAATTGTAACAGAGTTCCTGATGGTTCT
>Seq4_CH_M04376:201:000000000-BPY8V:1:2112:7561:17601_1:N:0:TAAGGCGA+TCTCTCCG
TGTGTACCTTCACCCACTTGCAGTTCAGATATAGCCGCGAACCTTTGACCAGCTTGAACCACAATACCCATTAATTGTAACAGAGTTCCTGATGGTTCT
>Seq4_CH_M04376:201:000000000-BPY8V:1:2112:13532:17640_1:N:0:TAAGGCGA+TCTCTCCG
TGTGTACCTTCACCCACTTGCAGTTCAGATATAGCCGCGAACCTTTGACCAGCTTGAACCACAATACCCATTAATTGTAACAGAGTTCCTGATGGTTCT
>Seq4_CH_M04376:201:000000000-BPY8V:1:2112:4759:17686_1:N:0:TAAGGCGA+TCTCTCCG
TGTGTACCTTCACCCACTTGCAATTCAGATATAGCCGCGAACCTTTGACCAGCTTGAACCACAATACCCATTAATTGTAACAGAGTTCCTGATGGTTCT
>Seq4_CH_M04376:201:000000000-BPY8V:1:2112:23930:17713_1:N:0:TAAGGCGA+TCTCTCCG
TGTGTACCTTCACCCACTTGCAGTTCAGATATAGCCGCGAACCTTTGACCAGCTTGAACCACAATACCCATTAATTGTAACAGAGTTCCTGATGGTTCT
>Seq4_CH_M04376:201:000000000-BPY8V:1:2112:25769:17731_1:N:0:TCAGGCGA+TCTCTCCG
TGTGTACCTTCACCCACTTGCAGTTCAGATATAGCCGCGAACCTTTGACCAGCTTGAACCACAATACCCATTAATTGTAACAGAGTTCCTGATGGTTCT
>Seq4_CH_M04376:201:000000000-BPY8V:1:2112:6124:17827_1:N:0:TAAGGCGA+TCTCTCCG
TGTGTACCTTCACCCACTTGCAATTCAGATATAGCCGCGAACCTTTGACCAGCTTGAACCACAATACCCATTAATTGTAACAGAGTTCCTGATGGTTCT
>Seq4_CH_M04376:201:000000000-BPY8V:1:2112:10274:17838_1:N:0:TAAGGCGA+TCTCTCCG
TGTGTACCTTCACCCACTTGCAGTTCAGATATAGCCGCGAACCTTTGACCAGCTTGAACCACAATACCCATTAATTGTAACAGAGTTCCTGATGGTTCT
>Seq4_CH_M04376:201:000000000-BPY8V:1:2112:16658:17841_1:N:0:TAAGGCGA+TCTCTCCG
TGTGTACCTTCACCCACTTGCAGTTCAGATATAGCCGCGAACCTTTGACCAGCTTGAACCACAATACCCATTAATTGTAACAGAGTTCCTGATGGTTCT
>Seq4_CH_M04376:201:000000000-BPY8V:1:2112:20204:17891_1:N:0:TAAGGCGA+TCTCTCCG
TGTGTACCTTCACCCACTTGCAATTCAGATATAGCCGCGAACCTTTGACCAGCTTGAACCACAATACCCATTAATTGTAACAGAGTTCCTGATGGTTCT
>Seq4_CH_M04376:201:000000000-BPY8V:1:2112:7116:17921_1:N:0:TAAGGCGA+TCTCTCCG
TGTGTACCTTCACCCACTTGCAATTCAGATATAGCCGCGAACCTTTGACCAGCTTGAACCACAATACCCATTAATTGTAACAGAGTTCCTGATGGTTCT
>Seq4_CH_M04376:201:000000000-BPY8V:1:2112:23025:17927_1:N:0:TAAGGCGA+TCTCTCCG
TGTGTACCTTCACCCACTTGCAATTCAGATATAGCCGCGAATCTTTGACCAGCTTGAACCACAATACCCATTAATTGTAACAGAGTTCCTGATGGTTCT
>Seq4_CH_M04376:201:000000000-BPY8V:1:2112:5694:17934_1:N:0:TAAGGCGA+TCTCTCCG
TGTGTACCTTCACCCACTTGCAATTCAGATATAGCCGCGAACCTTTGACCAGCTTGAACCACAATACCCATTAATTGTAACAGAGTTCCTGATGGTTCT
>Seq4_CH_M04376:201:000000000-BPY8V:1:2112:28378:17934_1:N:0:TCAGGCGA+TCTCTCCG
TGTGTACCTTCACCCACTGGCAGTTCAGATATAGCCGCGAACCTTTGACCCGCTTGAACCACAATACCCAGTAATTGTAACAGAGTTCCTGATGGTTCT
>Seq4_CH_M04376:201:000000000-BPY8V:1:2112:16580:18009_1:N:0:TAAGGCGA+TCTCTCCG
TGTGTACCTTCACCCACTTGCAGTTCAGATATAGCCGCGAACCTTTGACCAGCTTGAACCACAATACCCATTAATTGTAACAGAGTTCCTGATGGTTCT
>Seq4_CH_M04376:201:000000000-BPY8V:1:2112:28461:18022_1:N:0:TCAGGCGA+TCTCTCCG
TGTGTACCTTCACCCACTTGCAGTTCAGATATAGCCGCGAACCTTTGACCCGCTTGAACCACAATACCCATTAATTGTAACAGAGTTCCTGATGGTTCT
>Seq4_CH_M04376:201:000000000-BPY8V:1:2112:26881:18029_1:N:0:TCAGGCGA+TCTCTCCG
TGTGTACCTTCACCCACTTGCAATTCAGATATAGCCGCGAACCTTTGACCCGCTTGAACCACAATACCCAGTAATTGTAACAGAGTTCCTGATGGTTCT
>Seq4_CH_M04376:201:000000000-BPY8V:1:2112:6743:18063_1:N:0:TAAGGCGA+TCTCTCCG
TGTGTACCTTCACCCACTTGCAATTCAGATATAGCCGCGAACCTTTGACCAGCTTGAACCACAATACCCATTAATTGTAACAGAGTTCCTGATGGTTCT
>Seq4_CH_M04376:201:000000000-BPY8V:1:2112:8546:18110_1:N:0:TAAGGCGA+TCTCTCCG
TGTGTACCTTCACCCACTTGCAATTCAGCTATAGCCGCGAACCTTTGACCAGCTTGAACCACAATACCCATTAATTGTAACAGAGTTCCTGATGGTTCT
>Seq4_CH_M04376:201:000000000-BPY8V:1:2112:25036:18113_1:N:0:TAAGGCGA+TCTCTCCG
TGTGTACCTTCACCCACTTGCAATTCAGATATAGCCGCGAACCTTTGACCAGCTTGAACCACAATACCCATTAATTGTAACAGAGTTCCTGATGGTTCT
>Seq4_CH_M04376:201:000000000-BPY8V:1:2112:16797:18133_1:N:0:TAAGGCGA+TCTCTCCG
TGTGTACCTTCACCCACTTGCAATTCAGATATAGCCGCGAACCTTTGACCAGCTTGAACCACAATACCCATTAATTGTAACAGAGTTCCTGATGGTTCT
>Seq4_CH_M04376:201:000000000-BPY8V:1:2112:8044:18196_1:N:0:TAAGGCGA+TCTCTCCG
TGTGTACCTTCACCCACTTGCAATTCAGATATAGCCGCGAACCTTTGACCAGCTTGAACCACAATACCCATTAATTGTAACAGAGTTCCTGATGGTTCT
>Seq4_CH_M04376:201:000000000-BPY8V:1:2112:4817:18196_1:N:0:TAAGGCGA+TCTCTCCG
TGTGTACCTTCACCCACTTGCAATTCAGATATAGCCGCGAACCTTTGACCAGCTTGAACCACAATACCCATTAATTGTAACAGAGTTCCTGATGGTTCT
>Seq4_CH_M04376:201:000000000-BPY8V:1:2112:2897:18256_1:N:0:TCAGGCGA+TCTCTCCG
TGTGTACCTTCACCCACTTGCAATTCAGATATAGCCGCGAACCTTTGACCAGCTTGAACCACAATACCCATTAATTGTAACAGAGTTCCTGATGGTTCT
>Seq4_CH_M04376:201:000000000-BPY8V:1:2112:23043:18299_1:N:0:TAAGGCGA+TCTCTCCG
TGTGTACCTTCACCCACTTGCAATTCAGATATAGCCGCGAACCTTTGACCAGCTTGAACCACAATACCCATTAATTGTAACAGAGTTCCTGATGGTTCT
>Seq4_CH_M04376:201:000000000-BPY8V:1:2112:26014:18303_1:N:0:TAAGGCGA+TCTCTCCG
TGTGTACCTTCACCCACTTGCAATTCAGATATAGCCGCGAACCTTTGACCAGCTTGAACCACAATACCCATTAATTGTAACAGAGTTCCTGATGGTTCT
>Seq4_CH_M04376:201:000000000-BPY8V:1:2112:24943:18314_1:N:0:TAAGGCGA+TCTCTCCG
TGTGTACCTTCACCCACTTGCAGTTCAGATATAGCCGCGAACCTTTGACCAGCTTGAACCACAATACCCATTAATTGTAACAGAGTTCCTGATGGTTCT
>Seq4_CH_M04376:201:000000000-BPY8V:1:2112:26495:18328_1:N:0:TAAGGCGA+TCTCTCCG
TGTGTACCTTCACCCACTTGCAGTTCAGATATAGCCGCGAACCTTTGACCAGCTTGAACCACAATACCCATTAATTGTAACAGAGTTCCTGATGGTTCT
>Seq4_CH_M04376:201:000000000-BPY8V:1:2112:14315:18352_1:N:0:TAAGGCGA+TCTCTCCG
TGTGTACCTTCACCCACTTGCAGTTCAGATATAGCCGCGAACCTTTGACCAGCTTGAACCACAATACCCATTAATTGTAACAGAGTTCCTGATGGTTCT
>Seq4_CH_M04376:201:000000000-BPY8V:1:2112:11963:18380_1:N:0:TAAGGCGA+TCTCTCCG
TGTGTACCTTCACCCACTTGCAATTCAGATATAGCCGCGAACCTTTGACCAGCTTGAACCACAATACCCATTAATTGTAACAGAGTTCCTGATGGTTCT
>Seq4_CH_M04376:201:000000000-BPY8V:1:2112:16464:18400_1:N:0:TAAGGCGA+TCTCTCCG
TGTGTACCTTCACCCACTTGCAATTCAGATATAGCCGCGAACCTTTGACCAGCTTGAACCACAATACCCATTAATTGTAACAGAGTTCCTGATGGTTCT
>Seq4_CH_M04376:201:000000000-BPY8V:1:2112:15960:18455_1:N:0:TAAGGCGA+TCTCTCCG
TGTGTACCTTCACCCACTTGCAATTCAGATATAGCCGCGAACCTTTGACCAGCTTGAACCACAATACCCATTAATTGTAACAAGTTCCTGATGGTTCT
>Seq4_CH_M04376:201:000000000-BPY8V:1:2112:23438:18480_1:N:0:TAAGGCGA+TCTCTCCG
GGTGTACCTTCACCCACTTGCAGTTCAGATATAGCCGCGAACCTTTGACCAGCTTGAACCACAATACCCATTAATTGTAACAGAGTTCCTGATGGTTCT
>Seq4_CH_M04376:201:000000000-BPY8V:1:2112:19591:18485_1:N:0:TAAGGCGA+TCTCTCCG
TGTGTACCTTCACCCACTTGCAATTCAGATATAGCCGCGAACCTTTGACCAGCTTGAACCACAATACCCATTAATTGTAACAGAGTTCCTGATGGTTCT
>Seq4_CH_M04376:201:000000000-BPY8V:1:2112:25283:18515_1:N:0:TAAGGCGA+TCTCTCCG
TGTGTACCTTCACCCACTTGCAGTTCAGATATAGCCGCGAACCTTTGACCAGCTTGAACCACAATACCCATTAATTGTAACAGAGTTCCTGATGGTTCT
>Seq4_CH_M04376:201:000000000-BPY8V:1:2112:13480:18515_1:N:0:TAAGGCGA+TCTCTCCG
TGTGTACCTTCACCCACTTGCAATTCAGATATAGCCGCGAATCTTTGACCAGCTTGAACCACAATACCCATTAATTGTAACAGAGTTCCTGATGGTTCT
>Seq4_CH_M04376:201:000000000-BPY8V:1:2112:5828:18542_1:N:0:TAAGGCGA+TCTCTCCG
TGTGTACCTTCACCCACTTGCAATTCAGATATAGCCGCGAATCTTTGACCAGCTTGAACCACAATACCCATTAATTGTAACAGAGTTCCTGATGGTTCT
>Seq4_CH_M04376:201:000000000-BPY8V:1:2112:5598:18547_1:N:0:TAAGGCGA+TCTCTCCG
TGTGTACCTTCACCCACTTGCAGTTCAGATATAGCCGCGAACCTTTGACCAGCTTGAACCACAATACCCATTAATTGTAACAGAGTTCCTGATGGTTCT
>Seq4_CH_M04376:201:000000000-BPY8V:1:2112:17363:18581_1:N:0:TAAGGCGA+TCTCTCCG
TGTGTACCTTCACCCACTTGCAATTCAGATATAGCCGCGAACCTTTGACCAGCTTGAACCACAATACCCATTAATTGTAACAGAGTTCCTGATGGTTCT
>Seq4_CH_M04376:201:000000000-BPY8V:1:2112:18285:18602_1:N:0:TAAGGCGA+TCTCTCCG
TGTGTACCTTCACCCACTTGCAATTCAGATATAGCCGCGAACCTTTGACCAGCTTGAACCACAATACCCATTAATTGTAACAGAGTTCCTGATGGTTCT
>Seq4_CH_M04376:201:000000000-BPY8V:1:2112:12000:18616_1:N:0:TAAGGCGA+TCTCTCCG
TGTGTACCTTCACCCACTTGCAATTCAGCTATAGCCGCGAACCTTTGACCAGCTTGAACCACAATACCCATTAATTGTAACAGAGTTCCTGATGGTTCT
>Seq4_CH_M04376:201:000000000-BPY8V:1:2112:25081:18633_1:N:0:TAAGGCGA+TCTCTCCG
TGTGTACCTTCACCCACTTGCAATTCAGATATAGCCGCGAACCTTTGACCAGCTTGAACCACAATACCCATTAATTGTAACAGAGTTCCTGATGGTTCT
>Seq4_CH_M04376:201:000000000-BPY8V:1:2112:20878:18641_1:N:0:TAAGGCGA+TCTCTCCG
TGTGTACCTTCACCCACTTGCAATTCAGATATAGCCGCGAACCTTTGACCAGCTTGAACCACAATACCCATTAATTGTAACAGAGTTCCTGATGGTTCT
>Seq4_CH_M04376:201:000000000-BPY8V:1:2112:5925:18759_1:N:0:TAAGGCGA+TCTCTCCG
TGTGTACCTTCACCCACTTGCAGTTCAGATATAGCCGCGAACCTTTGACCAGCTTGAACCACAATACCCATTAATTGTAACAGAGTTCCTGATGGTTCT
>Seq4_CH_M04376:201:000000000-BPY8V:1:2112:12647:18761_1:N:0:TAAGGCGA+TCTCTCCG
TGTGTACCTTCACCCACTTGCAGTTCAGATATAGCCGCGAACCTTTGACCAGCTTGAACCACAATACCCGTTAATTGTAACAGAGTTCCTGATGGTTCT
>Seq4_CH_M04376:201:000000000-BPY8V:1:2112:9574:18761_1:N:0:TAAGGCGA+TCTCTCCG
TGTGTACCTTCACCCACTTGCAGTTCAGATATAGCCGCGAACCTTTGACCAGCTTGAACCACAATACCCATTAATTGTAGCAGAGTTCCTGATGGTTCT
>Seq4_CH_M04376:201:000000000-BPY8V:1:2112:27960:18788_1:N:0:TCAGGCGA+TCTCTCCG
TGTGTACCTTCACCCACTGGCAATTCAGATATAGCCGCGAACCTTTGACCAGCTTGAACCACAATACCCCGTAATTGTAACAGAGTTCCTGATGGTTCT
>Seq4_CH_M04376:201:000000000-BPY8V:1:2112:13954:18835_1:N:0:TAAGGCGA+TCTCTCCG
TGTGTACCTTCACCCACTTGCAATTCAGATATAGCCGCGAACCTTTGACCAGCTTGAACCACAATACCCATTAATTGTAACAGAGTTCCTGATGGTTCT
>Seq4_CH_M04376:201:000000000-BPY8V:1:2112:21931:18868_1:N:0:TAAGGCGA+TCTCTCCG
TGTGTACCTTCACCCACTTGCAGTTCAGATATAGCCGCGAACCTTTGACCAGCTTGAACCACAATACCCATTAATTGTAACAGAGTTCCTGATGGTTCT
>Seq4_CH_M04376:201:000000000-BPY8V:1:2112:25291:18872_1:N:0:TAAGGCGA+TCTCTCCG
TGTGTACCTTCACCCACTTGCAGTTCAGATATAGCCGCGAACCTTTGACCAGCTTGAACCACAATACCCATTAATTGTAACAGAGTTCCTGATGGTTCT
>Seq4_CH_M04376:201:000000000-BPY8V:1:2112:4433:18875_1:N:0:TAAGGCGA+TCTCTCCG
TGTGTACCTTCACCCACTTGCAATTCAGATATAGCCGCGAACCTTTGACCAGCTTGAACCACAATACCCATTAATTGTAACAGAGTTCCTGATGGTTCT
>Seq4_CH_M04376:201:000000000-BPY8V:1:2112:8863:18940_1:N:0:TAAGGCGA+TCTCTCCG
TGTGTACCTTCACCCACTTGCAATTCAGATATAGCCGCGAACCTTTGACCAGCTTGAACCACAATACCCATTAATTGTAACAGAGTTCCTGATGGTTCT
>Seq4_CH_M04376:201:000000000-BPY8V:1:2112:18793:18942_1:N:0:TAAGGCGA+TCTCTCCG
TGTGTACCTTCACCCACTTGCAATTCAGATATAGCCGCGAACCTTTGACCAACTTGAACCACAATACCCATTAATTGTAACAGAGTTCCTGATGGTTCT
>Seq4_CH_M04376:201:000000000-BPY8V:1:2112:7487:18956_1:N:0:TAAGGCGA+TCTCTCCG
TGTGTACCTTCACCCACTTGCAGTTCAGATATTGCCGCGAACCTTTGACCAGCTTGAACCACAATACCCATTAATTGTAACAGAGTTCCTGATGGTTCT
>Seq4_CH_M04376:201:000000000-BPY8V:1:2112:24373:18997_1:N:0:TAAGGCGA+TCTCTCCG
TGTGTACCTTCACCCACTTGCAGTTCAGATATAGCCGCGAACCTTTGACCAGCTTGAACCACAATACCCATTAATTGTAACAGAGTTCCTGATGGTTCT
>Seq4_CH_M04376:201:000000000-BPY8V:1:2112:11979:19030_1:N:0:TAAGGCGA+TCTCTCCG
TGTGTACCTTCACCCACTTGCAATTCAGATATAGCCGCGAACCTTTGACCAGCTTGAACCACAATACCCATTAATTGTAACAGAGTTCCTGATGGTTCT
>Seq4_CH_M04376:201:000000000-BPY8V:1:2112:22871:19045_1:N:0:TAAGGCGA+TCTCTCCG
TGTGTACCTTCACCCACTTGCAGTTCAGATATAGCCGCGAACCTTTGACCAGCTTGAACCACAATACCCATTAATTGTAACAGAGTTCCTGATGGTTCT
>Seq4_CH_M04376:201:000000000-BPY8V:1:2112:7121:19047_1:N:0:TAAGGCGA+TCTCTCCG
TGTGTACCTTCACCCACTTGCAGTTCAGATATAGCCGCGAACCTTTGACCAGCTTGAACCACAATACCCATTAATTGTAACAGAGTTCCTGATGGTTCT
>Seq4_CH_M04376:201:000000000-BPY8V:1:2112:12905:19067_1:N:0:TAAGGCGA+TCTCTCCG
TGTGTACCTTCACCCACTTGCAATTCAGATATAGCCGCGAATCTTTGACCAGCTTGAACCACAATACCCATTAATTGTAACAGAGTTCCTGATGGTTCT
>Seq4_CH_M04376:201:000000000-BPY8V:1:2112:8950:19080_1:N:0:TAAGGCGA+TCTCTCCG
TGTGTACCTTCACCCACTTGCAGTTCAGATATAGCCGCGAACCTTTGACCAGCTTGAACCACAATACCCATTAATTGTAACAGAGTTCCTGATGGTTCT
>Seq4_CH_M04376:201:000000000-BPY8V:1:2112:12738:19090_1:N:0:TAAGGCGA+CCTCTCCG
TGTGTACCTTCACCCACTTGCAGTTCAGATATAGCCGCGAACCTTTGACCAGCTTGAACCACAATACCCATTAATTGTAACAGAGTTCCTGATGGTTCT
>Seq4_CH_M04376:201:000000000-BPY8V:1:2112:27833:19091_1:N:0:TCAGGCGA+TCTCTCCG
TGTGTACCTTCACCCACTTGCAATTCAGATATAGCCGCGAACCTTTGACCAGCTTGAACCACAATACCCATTAATTGTAACAGAGTTCCTGATGGTTCT
>Seq4_CH_M04376:201:000000000-BPY8V:1:2112:5765:19097_1:N:0:TAAGGCGA+TCTCTCCG
TGTGTACCTTCACCCACTTGCAATTCAGATATAGCCGCGAACCTTTGACCAGCTTGAACCACAATACCCATTAATTGTAACAGAGTTCCTGATGGTTCT
>Seq4_CH_M04376:201:000000000-BPY8V:1:2112:10118:19103_1:N:0:TAAGGCGA+TCTCTCCG
TGTGTACCTTCACCCACTTGCAATTCAGATATAGCCGCGAACCTTTGACCAGCTTGAACCACAATACCCATTAATTGTAACAGAGTTCCTGATGGTTCT
>Seq4_CH_M04376:201:000000000-BPY8V:1:2112:22485:19106_1:N:0:TAAGGCGA+TCTCTCCG
TGTGTACCTTCACCCACTTGCAATTCAGATATAGCCGCGAACCTTTGACCAGCTTGAACCACAATACCCATTAATTGTAACAGAGTTCCTGATGGTTCT
>Seq4_CH_M04376:201:000000000-BPY8V:1:2112:11920:19112_1:N:0:TAAGGCGA+TCTCTCCG
TGTGTACCTTCACCCACTTGCAATTCAGATATAGCCGCGAACCTTTGACCAGCTTGAACCACAATACCCATTAATTGTAACAGAGTTCCTGATGGTTCT
>Seq4_CH_M04376:201:000000000-BPY8V:1:2112:22550:19157_1:N:0:TAAGGCGA+TCTCTCCG
TGTGTACCTTCACCCACTTGCAATTCAGATATAGCCGCGAACCTTTGACCAGCTTGAACCACAATACCCATTAATTGTAACAGAGTTCCTGATGGTTCT
>Seq4_CH_M04376:201:000000000-BPY8V:1:2112:10696:19198_1:N:0:TAAGGCGA+TCTCTCCG
TGTGTACCTTCACCCACTTGCAGTTCAGATATAGCCGCGAACCTTTGACCAGCTTGAACCACAATACCCATTAATTGTAACAGAGTTCCTGATGGTTCT
>Seq4_CH_M04376:201:000000000-BPY8V:1:2112:7490:19217_1:N:0:TAAGGCGA+TCTCTCCG
TGTGTACCTTCACCCACTTGCAATTCAGATATAGCCGCGAACCTTTGACCAGCTTGAACCACAATACCCATTAATTGTAACAGAGTTCCTGATGGTTCT
>Seq4_CH_M04376:201:000000000-BPY8V:1:2112:15970:19223_1:N:0:TAAGGCGA+TCTCTCCG
TGTGTACCTTCACCCACTTGCAATTCAGATATAGCCGCGAACCTTTGACCAGCTTGAACCACAATACCCATTAATTGTAACAGAGTTCCTGATGGTTCT
>Seq4_CH_M04376:201:000000000-BPY8V:1:2112:25321:19230_1:N:0:TAAGGCGA+TCTCTCCG
TGTGTACCTTCACCCACTTGCAGTTCAGATATAGCCGCGAACCTTTGACCAGCTTGAACCACAATACCCATTAATTGTAACAGAGTTCCTGATGGTTCT
>Seq4_CH_M04376:201:000000000-BPY8V:1:2112:10077:19266_1:N:0:TAAGGCGA+TCTCTCCG
TGTGTACCTCACCCACTTGCAATTCAGATATAGCCGCGAACCTTTGACCAGCTTGAACCACAATACCCATTAATTGTAACAGAGTTCCTGATGGTTCT
>Seq4_CH_M04376:201:000000000-BPY8V:1:2112:27263:19271_1:N:0:TCAGGCGA+TCTCTCCG
TGTGTACCTTCACCCACTTGCAATTCAGATATAGCCGCGAACCTTTGACCAGCTTGAACCACAATACCCAGTAATTGTAACAGAGTTCCTGATGGTTCT
>Seq4_CH_M04376:201:000000000-BPY8V:1:2112:23504:19282_1:N:0:TAAGGCGA+TCTCTCCG
TGTGTACCTTCACCCACTTGCAATTCAGATATAGCCGCGAACCTTTGACCAGCTTGAACCACAATACCCATTAATTGTAACAGAGTTCCTGATGGTTCT
>Seq4_CH_M04376:201:000000000-BPY8V:1:2112:4864:19315_1:N:0:TAAGGCGA+TCTCTCCG
TGTGTACCTTCACCCACTTGCAATTCAGATATAGCCGCGAACCTTTGACTAGCTTGAACCACAATACCCATTAATTGTAACAGAGTTCCTGATGGTTCT
>Seq4_CH_M04376:201:000000000-BPY8V:1:2112:7422:19316_1:N:0:TAAGGCGA+TCTCTCCG
TGTGTACCTTCACCCACTTGCAATTCAGATATAGCCGCGAACCTTTGACCAGCTTGGACCACAATACCCATTAATTGTAACAGAGTTCCTGATGGTTCT
>Seq4_CH_M04376:201:000000000-BPY8V:1:2112:3939:19361_1:N:0:TAAGGCGA+TCTCTCCG
TGTGTACCTTCACCCACTTGCAATTCAGATATAGCCGCGAACCTTTGACCAGCTTGAACCACAATACCCATTAATTGTAACAGAGTTCCTGATGGTTCT
>Seq4_CH_M04376:201:000000000-BPY8V:1:2112:9334:19373_1:N:0:TAAGGCGA+TCTCTCCG
TGTGTACCTTCACCCACTTGCAATTCAGATATAGCCGCGAACCTTTGACCAGCTTGAACCACAATACCCATTAATTGTAACAGAGTTCCTGATGGTTCT
>Seq4_CH_M04376:201:000000000-BPY8V:1:2112:7422:19440_1:N:0:TAAGGCGA+TCTCTCCG
TGTGTACCTTCACCCACTTGCAATTCAGATATAGCCGCGAACCTTTGACCAGCTTGAACCACAATACCCATTAATTGTAACAGAGTTCCTGATGGTTCT
>Seq4_CH_M04376:201:000000000-BPY8V:1:2112:12523:19451_1:N:0:TAAGGCGA+TCTCTCCG
TGTGTACCTTCACCCACTTGCAATTCAGATATAGCCGCGAACCTTTGACCAGCTTGAACCACAATACCCATTAATTGTAACAGAGTTCCTGATGGTTCT
>Seq4_CH_M04376:201:000000000-BPY8V:1:2112:19599:19469_1:N:0:TAAGGCGA+TCTCTCCG
TGTGTACCTTCACCCACTTGCAATTCAGATATAGCCGCGAACCTTTGACCAGCTTGAACCACAATACCCATTAATTGTAACAGAGTTCCTGATGGTTCT
>Seq4_CH_M04376:201:000000000-BPY8V:1:2112:18599:19523_1:N:0:TAAGGCGA+TCTCTCCG
TGTGTACCTTCACCCACTTGCAATTCAGATATAGCCGCGAACCTTTGACCAGCTTGAACCACAATACCCATTAATTGTAACAGAGTTCCTGATGGTTCT
>Seq4_CH_M04376:201:000000000-BPY8V:1:2112:22175:19577_1:N:0:TAAGGCGA+TCTCTCCG
TGTGTACCTTCACCCACTTGCAATTCAGATATAGCCGCGAACCTTTGACCAGCTTGAACCACAATACCCATTAATTGTAACAGAGTTCCTGATGGTTCT
>Seq4_CH_M04376:201:000000000-BPY8V:1:2112:6738:19596_1:N:0:TAAGGCGA+TCTCTCCG
TGTGTACCTTCACCCACTTGCAATTCAGATATAGCCGCGAACCTTTGACCAGCTTGAACCACAATACCCATTAATTGTAACAGAGTTCCTGATGGTTCT
>Seq4_CH_M04376:201:000000000-BPY8V:1:2112:26435:19596_1:N:0:TAAGGCGA+TCTCTCCG
TGTGTACCTTCACCCACTTGCAGTTCAGATATAGCCGCGAACCTTTGACCAGCTTGAACCACAATACCCATTAATTGTAACAGAGTTCCTGATGGTTCT
>Seq4_CH_M04376:201:000000000-BPY8V:1:2112:16744:19616_1:N:0:TAAGGCGA+TCTCTCCG
TGTGTACCTTCACCCACTTGCAATTCAGATATAGCCGCGAACCTTTGACCAGCTTGAACCACAATACCCATTAATTGTAACAGAGTTCCTGATGGTTCT
>Seq4_CH_M04376:201:000000000-BPY8V:1:2112:13316:19638_1:N:0:TAAGGCGA+TCTCTCCG
TGTGTACCTTCACCCACTTGCAATTCAGATATAGCCGCGAACCTTTGACCAGCTTGAACCACAATACCCATTAATTGTAACAGAGTTCCTGATGGTTCT
>Seq4_CH_M04376:201:000000000-BPY8V:1:2112:25301:19661_1:N:0:TCAGGCGA+TCTCTCCG
TGTGTACCTTCACCCACTTGCAATTCAGATATAGCCGCGAACCTTTGACCAGCTTGAACCACAATACCCATTAATTGTAACAGAGTTCCTGATGGTTCT
>Seq4_CH_M04376:201:000000000-BPY8V:1:2112:3513:19710_1:N:0:TAAGGCGA+TCTCTCCG
TGTGTACCTTCACCCACTTGCAATTCAGATATAGCCGCGAACCTTTGACCAGCTTGAACCACAATACCCATTAATTGTAACAGAGTTCCTGATGGTTCT
>Seq4_CH_M04376:201:000000000-BPY8V:1:2112:7253:19729_1:N:0:TAAGGCGA+TCTCTCCG
TGTGTACCTTCACCCACTTGCAATTCAGATATAGCCGCGAACCTTTGACCAGCTTGAACCACAATACCCATTAATTGTAACAGAGTTCCTGATGGTTCT
>Seq4_CH_M04376:201:000000000-BPY8V:1:2112:23365:19748_1:N:0:TAAGGCGA+TCTCTCCG
TGTGTACCTTCACCCACTTGCAGTTCAGATATAGCCGCGAACCTTTGACCAGCTTGAACCACAATACCCATTAATTGTAACAGAGTTCCTGATGGTTCT
>Seq4_CH_M04376:201:000000000-BPY8V:1:2112:15192:19767_1:N:0:TAAGGCGA+TCTCTCCG
TGTGTACCTTCACCCACTTGCAATTCAGATATAGCCGCGAACCTTTGACCAGCTTGAACCACAATACCCATTAATTGTAACAGAGTTCCTGATGGTTCT
>Seq4_CH_M04376:201:000000000-BPY8V:1:2112:4063:19769_1:N:0:TAAGGCGA+TCTCTCCG
TGTGTACCTTCACCCACTTGCAGTTCAGATATAGCCGCGAACCTTTGACCAGCTTGAACCACAATACCCATTAATTGTAACAGAGTTCCTGATGGTTCT
>Seq4_CH_M04376:201:000000000-BPY8V:1:2112:6165:19769_1:N:0:TAAGGCGA+TCTTTCCG
TGTGTACCTTCACCCACTTGCAGTTCAGATATAGCCGCGAACCTTTGACCAGCTTGAACCACAATACCCATTAATTGTAACAGAGTTCCTGATGGTTCT
>Seq4_CH_M04376:201:000000000-BPY8V:1:2112:17112:19772_1:N:0:TAAGGCGA+TCTCTCCG
TGTGTACCTTCACCCACTTGCAGTTCAGATATAGCCGCGAACCTTTGACCAGCTTGAACCACAATACCCATTAATTGTAACAGAGTTCCTGATGGTTCT
>Seq4_CH_M04376:201:000000000-BPY8V:1:2112:12921:19785_1:N:0:TAAGGCGA+TCTCTCCG
TGTGTACCTTCACCCACTTGCAGTTCAGATATAGCCGCGAACCTTTGACCAGCTTGAACCACAATACCCATTAATTGTAACAGAGTTCCTGATGGTTCT
>Seq4_CH_M04376:201:000000000-BPY8V:1:2112:16791:19806_1:N:0:TAAGGCGA+TCTCTCCG
TGTGTACCTTCACCCACTTGCAATTCAGATATAGCCGCGAACCTTTGACCAGCTTGAACCACAATACCCATTAATTGTAACAGAGTTCCTGATGGTTCT
>Seq4_CH_M04376:201:000000000-BPY8V:1:2112:23871:19816_1:N:0:TAAGGCGA+TCTCTCCG
TGTGTACCTTCACCCACTTGCAATTCAGATATAGCCGCGAACCTTTGACCAGCTTGAACCACAATACCCATTAATTGTAACAGAGTTCCTGGTGGTTCT
>Seq4_CH_M04376:201:000000000-BPY8V:1:2112:27776:19824_1:N:0:TCAGGCGA+TCTCTCCG
TGTGTACCTGCACCCACTTGCAGTTCAGATATAGCCGCGAACCTTTGACCCGCTTGAACCACAATACCCAGTAATTGTAACAGAGTTCCTGATGGTTCT
>Seq4_CH_M04376:201:000000000-BPY8V:1:2112:15534:19827_1:N:0:TAAGGCGA+TCTCTCCG
TGTGTACCTTCACCCACTTGCAGTTCAGATATAGCCGCGAACCTTTGACCAGCTTGAACCACAATACCCATTAATTGTAACAGAGTTCCTGATGGTTCT
>Seq4_CH_M04376:201:000000000-BPY8V:1:2112:8933:19840_1:N:0:TAAGGCGA+TCTCTCCG
TGTGCACCTTCACCCACTTGCAATTCAGATATAGCCGCGAACCTTTGACCAGCTTGAACCACAATACCCATTAATTGTAACAGAGTTCCTGATGGTTCT
>Seq4_CH_M04376:201:000000000-BPY8V:1:2112:10977:19887_1:N:0:TAAGGCTA+TCTCTCCG
TGTGTACCTTCACCCACTTGCAGTTCAGATATAGCCGCGAACCTTTGACCAGCTTGAACCACAATACCCATTAATTGTAACAGAGTTCCTGATGGTTCT
>Seq4_CH_M04376:201:000000000-BPY8V:1:2112:26247:19911_1:N:0:TCAGGCGA+TCTCTCCG
TGTGTACCTTCACCCACTTGCAATTCAGATATAGCCGCGAACCTTTGACCAGCTTGAACCACAATACCCATTAATTGTAACAGAGTTCCTGATGGTTCT
>Seq4_CH_M04376:201:000000000-BPY8V:1:2112:12912:19930_1:N:0:TAAGGCGA+TCTCTCCG
TGTGTACCTTCACCCACTTGCAGTTCAGATATAGACGCGAACCTTTGACCAGCTTGAACCACAATACCCATTAATTGTAACAGAGTTCCTGATGGTTCT
>Seq4_CH_M04376:201:000000000-BPY8V:1:2112:12844:19931_1:N:0:TAAGGCGA+TCTCTCCG
TGTGTACCTTCACCCACTTGCAATTCAGATATAGCCGCGAACCTTTGACCAGCTTGAACCACAATACCCATTAATTGTAACAGAGTTCCTGATGGTTCT
>Seq4_CH_M04376:201:000000000-BPY8V:1:2112:23663:19978_1:N:0:TAAGGCGA+TCTCTCCG
TGTGTACCTTCACCCACTTGCAATTCAGATATAGCCGCGAACCTTTGACCAGCTTGAACCACAATACCCATTAATTGTAACAGAGTTCCTGATGGTTCT
>Seq4_CH_M04376:201:000000000-BPY8V:1:2112:7505:20070_1:N:0:TAAGGCGA+TCTCTCCG
TGTGTACCTTCACCCACTTGCAATTCAGATATAGCCGCGAACCTTTGACCAGCTTGAACCACAATACCCATTAATTGTAACAGAGTTCCTGATGGTTCT
>Seq4_CH_M04376:201:000000000-BPY8V:1:2112:21862:20098_1:N:0:TAAGGCGA+TCTCTCCG
TGTGTACCTTCACCCACTTGCAATTCAGATATAGCCGCGAACCTTTGACCAGCTTGAACCACAATACCCATTAATTGTAACAGAGTTCCTGATGGTTCT
>Seq4_CH_M04376:201:000000000-BPY8V:1:2112:13733:20159_1:N:0:TAAGGCGA+TCTCTCCG
TGTGTACCTTCACCCACTTGCAATTCAGATATAGCCGCGAACCTTTGACCAGCTTGAACCACAATACCCATTAATTGTAACAGAGTTCCTGATGGTTCT
>Seq4_CH_M04376:201:000000000-BPY8V:1:2112:12734:20239_1:N:0:TAAGGCGA+TCTCTCCG
TGTGTACCTTCACCCACTTGCAATTCAGATATAGCCGCGAACCTTTGACCAGCTTGAACCACAATACCCATTAATTGTAACAGAGTTCCTGATGGTTCT
>Seq4_CH_M04376:201:000000000-BPY8V:1:2112:24435:20251_1:N:0:TCAGGCGA+TCTCTCCG
TGTGTACCTTCACCCACTTGCAATTCAGATATAGCCGCGAACCTTTGACCAGCTTGAACCACAATACCCATTAATTGTAACAGAGTTCCTGATGGTTCT
>Seq4_CH_M04376:201:000000000-BPY8V:1:2112:5662:20267_1:N:0:TAAGGCGA+TCTCTCCG
TGTGTACCTTCACCCACTTGCAGTTCAGATATAGCCGCGAACCTTTGACCAGCTTGAACCACAATACCCATTAATTGTAACAGAGTTCCTGATGGTTCT
>Seq4_CH_M04376:201:000000000-BPY8V:1:2112:3985:20271_1:N:0:TAAGGCGA+TCTCTCCG
TGTGTACCTTCACCCACTTGCAGTTCAGATATAGCCGCGAACCTTTGACCAGCTTGAACCACAATACCCATTAATTGTAACAGAGTTCCTGATGGTTCT
>Seq4_CH_M04376:201:000000000-BPY8V:1:2112:7479:20275_1:N:0:TAAGGCGA+TCTCTCCG
TGTGTACCTTCACCCACTTGCAATTCAGCTATAGCCGCGAACCTTTGACCAGCTTGAACCACAATACCCATTAATTGTAACAGAGTTCCTGATGGTTCT
>Seq4_CH_M04376:201:000000000-BPY8V:1:2112:12233:20305_1:N:0:TAAGGCGA+TCTCTCCG
TGTGTACCTTCACCCACTTGCAATTCAGATATAGCCGCGAACCTTTGACCAGCTTGAACCACAATACCCATTAATTGTAACAGAGTTCCTGATGGTTCT
>Seq4_CH_M04376:201:000000000-BPY8V:1:2112:15162:20359_1:N:0:TAAGGCGA+TCTCTCCG
TGTGTACCTTCACCCACTTGCAATTCAGATATAGCCGCGAACCTTTGACCAGCTTGAACCACAATACCCATTAATTGTAACAGAGTTCCTGATGGTTCT
>Seq4_CH_M04376:201:000000000-BPY8V:1:2112:14307:20360_1:N:0:TAAGGCGA+TCTCTCCG
TGTGTACCTTCACCCACTTGCAATTCAGATATAGCCGCGAACCTTTGACCAGCTTGAACCACAATACCCATTAATTGTAACAGAGTTCCTGATGGTTCT
>Seq4_CH_M04376:201:000000000-BPY8V:1:2112:12305:20431_1:N:0:TAAGGCGA+TCTCTCCG
TGTGTACCTTCACCCACTTGCAGTTCAGATATAGCCGCGAACCTTTGACCAGCTTGAACCACAATACCCATTAATTGTAACAGAGTTCCTGATGGTTCT
>Seq4_CH_M04376:201:000000000-BPY8V:1:2112:20533:20434_1:N:0:TAAGGCGA+TCTCTCCG
TGTGTACCTTCACCCACTTGCAATTCAGATATAGCCGCGAACCTTTGACCAGCTTGAACCACAATACCCATTAATTGTAACAGAGTTCCTGATGGTTCT
>Seq4_CH_M04376:201:000000000-BPY8V:1:2112:18662:20500_1:N:0:TAAGGCGA+TCTCTCCG
TGTGTACCTTCACCCACTTGCAATTCAGATATAGCCGCGAACCTTTGACCAGCTTGAACCACAATACCCATTAATTGTAACAGAGTTCCTGATGGTTCT
>Seq4_CH_M04376:201:000000000-BPY8V:1:2110:20258:16660_1:N:0:TAAGGCGA+TCTCTCCG
TGTGTACCTTCACCCACTTGCAATTCAGATATAGCCGCGAACCTTTGACCAGCTTGGACTACAATACCCATTAATTGTAACAGAGTTCCTGATGGTTCT
>Seq4_CH_M04376:201:000000000-BPY8V:1:2110:5023:16693_1:N:0:TAAGGCGA+TCTCTCCG
TGTGTACCTTCACCCACTTGCAATTCAGATATAGCCGCGAACCTTTGACCAGCTTGAACCACAATACCCATTAATTGTAACAGAGTTCCTGATGGTTCT
>Seq4_CH_M04376:201:000000000-BPY8V:1:2110:17533:16733_1:N:0:TAAGGCGA+TCTCTCCG
TGTGTACCTTCACCCACTTGCAATTCAGATATAGCCGCGAACCTTTGACCAGCTTGAACCACAATACCCATTAATTGTAACAGAGTTCCTGATGGTTCT
>Seq4_CH_M04376:201:000000000-BPY8V:1:2110:7248:16794_1:N:0:TAAGGCGA+TCTCTCCG
TGTGTACCTTCACCCACTTGCAATTCAGATATAGCCGCGAACCTTTGACCAGCTTGAACCACAATACCCATTAATTGTAACAGAGTTCCTGATGGTTCT
>Seq4_CH_M04376:201:000000000-BPY8V:1:2110:13549:16811_1:N:0:TCAGGCGA+TCTCTCCG
TGTGTACCTTCACCCACTTGCAATTCAGATATAGCCGCGAACCTTTGACCAGCTTGAACCACAATACCCATTAATTGTAACAGAGTTCCTGATGGTTCT
>Seq4_CH_M04376:201:000000000-BPY8V:1:2110:18132:16826_1:N:0:TAAGGCGA+TCTCTCCG
TGTGTACCTTCACCCACTTGCAATTCAGATATAGCCGCGAACCTTTGACCAGCTTGAACCACAATACCCATTAATTGTAACAGAGTTCCTGATGGTTCT
>Seq4_CH_M04376:201:000000000-BPY8V:1:2110:11720:16842_1:N:0:TCAGGCGA+TCTCTCCG
TGTGTACCTTCACCCACTTGCAATTCAGATATAGCCGCGAACCTTTGACCAGCTTGAACCACAATACCCATTAATTGTAACAGAGTTCCTGATGGTTCT
>Seq4_CH_M04376:201:000000000-BPY8V:1:2110:26105:16844_1:N:0:TAAGGCGA+TCTCTCCG
TGTGTACCTTCACCCACTTGCAATTCAGCTATAGCCGCGAATCTTTGACCAGCTTGAACCACAATACCCATTAATTGTAACAGAGTTCCTGATGGTTCT
>Seq4_CH_M04376:201:000000000-BPY8V:1:2110:19487:16852_1:N:0:TAAGGCGA+TCTCTCCG
TGTGTACCTTCACCCACTTGCAGTTCAGATATAGCCGCGAACCTTTGACCAGCTTGAACCACAATACCCATTAATTGTAACAGAGTTCCTGATGGTTCT
>Seq4_CH_M04376:201:000000000-BPY8V:1:2110:27170:16901_1:N:0:TAAGGCGA+TCTCTCCG
TGTGTACCTTCACCCACTTGCAATTCAGATATAGCCGCGAACCTTTGACCAGCTTGAACCACAATACCCATTAATTGTAACAGAGTTCCTGATGGTTCT
>Seq4_CH_M04376:201:000000000-BPY8V:1:2110:4116:16958_1:N:0:TAAGGCGA+TCTCTCCG
TGTGTACCTTCACCCACTTGCAATTCAGATATAGCCGCGAACCTTTGACCAGCTTGAACCACAATACCCATTAATTGTAACAGAGTTCCTGATGGTTCT
>Seq4_CH_M04376:201:000000000-BPY8V:1:2110:26422:16959_1:N:0:TAAGGCGA+TCTCTCCG
TGTGTACCTTCACCCACTTGCAATTCAGATATAGCCGCGAACCTTTGACCAGCTTGAACCACAATACCCATTAATTGTAACAGAGTTCCTGATGGTTCT
>Seq4_CH_M04376:201:000000000-BPY8V:1:2110:13832:16990_1:N:0:TAAGGCGA+TCTCTCCG
TGTGTACCTTCACCCACTTGCAATTCAGATATAGCCGCGAACCTTTGACCAGCTTGAACCACAATACCCATTAATTGTAACAGAGTTCCTGATGGTTCT
>Seq4_CH_M04376:201:000000000-BPY8V:1:2110:28297:17043_1:N:0:TAAGGCGA+TCTCTCCG
TGTGTACCTTCACCCACTTGCAATTCAGATATAGCCGCGAACCTTTGACCAGCTTGAACCACAATACCCATTAATTGTAACAGAGTTCCTGATGGTTCT
>Seq4_CH_M04376:201:000000000-BPY8V:1:2110:24742:17086_1:N:0:TAAGGCGA+TCTCTCCG
TGTGTCCTTCACCCACTTGCAGTTCAGATATAGCCGCGAACCTTTGACCAGCTTGAACCACAATACCCATTAATTGTAACAGAGTTCCTGATGGTTCT
>Seq4_CH_M04376:201:000000000-BPY8V:1:2110:14049:17121_1:N:0:TAAGGCGA+TCTCTCCG
TGTGTACCTTCACCCACTTGCAATTCAGATATAGCCGCGAACCTTTGACCAGCTTGAACCACAATACCCATTAATTGTAACAGAGTTCCTGATGGTTCT
>Seq4_CH_M04376:201:000000000-BPY8V:1:2110:14257:17124_1:N:0:TAAGGCGA+TCTCTCCG
TGTGTACCTTCACCCACTTGCAATTCAGATATAGCCGCGAACCTTTGACCAGCTTGAACCACAATACCCATTAATTGTAACAGAGTTCCTGATGGTTCT
>Seq4_CH_M04376:201:000000000-BPY8V:1:2110:28573:17140_1:N:0:TAAGGCGA+TCTCTCCG
TGTGTACCTTCACCCACTTGCAATTCAGATATAGCCGCGAACCTTTGACCAGCTTGAACCACAATACCCATTAATTGTAACAGAGTTCCTGATGGTTCT
>Seq4_CH_M04376:201:000000000-BPY8V:1:2110:11087:17157_1:N:0:TAAGGCGA+TCTCTCCG
TGTGTACCTTCACCCACTTGCAGTTCAGATATAGCCGCGAACCTTTGACCAGCTTGAACCACAATACCCATTAATTGTAACAGAGTTCCTGATGGTTCT
>Seq4_CH_M04376:201:000000000-BPY8V:1:2110:26002:17208_1:N:0:TAAGGCGA+TCTCTCCG
TGTGTACCTTCACCCATTTGCAGTTCAGATATAGCCGCGAACCTTTGACCAGCTTGAACCACAATACCCATTAATTGTAACAGAGTTCCTGATGGTTCT
>Seq4_CH_M04376:201:000000000-BPY8V:1:2110:28839:17214_1:N:0:TAAGGCGA+TCTCTCCG
TGTGTACCTTCACCCACTTGCAATTCAGATATAGCCGCGAACCTTTGACCAGCTTGAACCACAATACCCATTAATTTTAACAGAGTTACGGATGGTTTT
>Seq4_CH_M04376:201:000000000-BPY8V:1:2110:28856:17221_1:N:0:TAAGGCGA+TCTCTCCG
TGTGTACCTTCACCCACTTGCAATTCAGATATAGCCGCGAACCTTTGACCAGCTTGAACCACAATACCCATTAATTGTAACAGAGTTCCTGATGGTTCT
>Seq4_CH_M04376:201:000000000-BPY8V:1:2110:16506:17241_1:N:0:TAAGGCGA+TCTCTCCG
TGTGTACCTTCACCCACTTGCAGTTCAGATATAGCCGCGAATCTTTGACCAGCTTGAACCACAATACCCATTAATTGTAACAGAGTTCCTGATGGTTCT
>Seq4_CH_M04376:201:000000000-BPY8V:1:2110:28651:17263_1:N:0:TAAGGCGA+TCTCTCCG
TGTGTACCTTCACCCACTTGCAGTTCAGATATAGCCGCGAACCTTTGACCAGCTTGAACCACAATACCCATTAATTGTAACAGAGTTCCTGATGGTTCT
>Seq4_CH_M04376:201:000000000-BPY8V:1:2110:19609:17280_1:N:0:TAAGGCGA+TCTCTCCG
TGTGTACCTTCACCCACTTGCAGTTCAGATATAGCCGCGAACCTTTGACCAGCTTGAACCACAATACCCATTAATTGTAACAGAGTTCCTGATGGTTCT
>Seq4_CH_M04376:201:000000000-BPY8V:1:2110:10493:17282_1:N:0:TAAGGCGA+TCTCTCCG
TGTGTACCTTCACCCACTTGCAATTCAGATATAGCCGCGAACCTTTGACCAGCTTGAACCACAATACCCATTAATTGTAACAGAGTTCCTGATGGTTCT
>Seq4_CH_M04376:201:000000000-BPY8V:1:2110:26228:17284_1:N:0:TAAGGCGA+TCTCTCCG
TGTGTACCTTCACCCACTTGCAATTCAGATATAGCCGCGAACCTCTGACCAGCTTGAACCACAATACCCATTAATTGTAACAGAGTTCCTGATGGTTCT
>Seq4_CH_M04376:201:000000000-BPY8V:1:2110:10354:17296_1:N:0:TAAGGCGA+TCTCTCCG
TGTGTACCTTCACCCACTTGCAATTCAGATATAGCCGCGAACCTTTGACCAGCTTGAACCACAATACCCATTAATTGTAACAGAGTTCCTGATGGTTCT
>Seq4_CH_M04376:201:000000000-BPY8V:1:2110:25667:17326_1:N:0:TAAGGCGA+TCTCTCCG
TGTGTACCTTCACCCACTTGCAATTCAGATATAGCCGCGAACCTTTGACCAGCTTGAACCACAATACCCATTAATTGTAACAGAGTTCCTGATGGTTCT
>Seq4_CH_M04376:201:000000000-BPY8V:1:2110:10932:17330_1:N:0:TAAGGCGA+TCTCTCCG
TGTGTACCTTCACCCACTTGCAATTCAGATATAGCCGCGAACCTTTGACCAGCTTGAACCACAATACCCATTAATTGTAACAGAGTTCCTGATGGTTCT
>Seq4_CH_M04376:201:000000000-BPY8V:1:2110:22313:17393_1:N:0:TAAGGCGA+TCTCTCCG
TGTGTACTTCACCCACTTGCAGTTCAGATATAGCCGCGAACCTTTGACCAGCTTGAACCACAATACCCATTAATTGTAACAGAGTTCCTGATGGTTCT
>Seq4_CH_M04376:201:000000000-BPY8V:1:2110:25322:17415_1:N:0:TAAGGCGA+TCTCTCCG
TGTGTACCTTCACCCACTTGCAATTCAGATATAGCCGCGAACCTTTGACCAGCTTGAACCACAATACCCATTAATTGTAACAGAGTTCCTGATGGTTCT
>Seq4_CH_M04376:201:000000000-BPY8V:1:2110:14178:17420_1:N:0:TAAGGCGA+TCTCTCCG
TGTGTACCTTCACCCACTTGCAATTCAGATATAGCCGCGAACCTTTGACCAGCTTGAACCACAATACCCATTAATTGTAACAGAGTTCCTGATGGTTCT
>Seq4_CH_M04376:201:000000000-BPY8V:1:2110:11337:17488_1:N:0:TCAGGCGA+TCTCTCCG
TGTGTACCTTCACCCACTTGCAATTCAGATATAGCCGCGAACCTTTGACCAGCTTGAACCACAATACCCATTAATTGTAACAGAGTTCCTGATGGTTCT
>Seq4_CH_M04376:201:000000000-BPY8V:1:2110:12868:17577_1:N:0:TCAGGCGA+TCTCTCCG
TGTGTACCTTCACCCACTTGCAATTCAGATATAGCCGCGAACCTTTGACCAGCTTGAACCACAATACCCATTAATTGTAACAGAGTTCCTGATGGTTCT
>Seq4_CH_M04376:201:000000000-BPY8V:1:2110:6357:17579_1:N:0:TAAGGCGA+TCTCTCCG
TGTGTACCTTCACCCACTTGCAGTTCAGATATAGCCGCGAACCTTTGACCAGCTTGAACCCCAATACCCATTAATTGTAACAGAGTTCCTGATGGTTCT
>Seq4_CH_M04376:201:000000000-BPY8V:1:2110:5890:17591_1:N:0:TAAGGCGA+TCTCTCCG
TGTGTACCTTCACCCACTTGCAATTCAGATATAGCCGCGAACCTTTGACCAGCTTGAACCACAATACCCATTAATTGTAACAGAGTTCCTGATGGTTCT
>Seq4_CH_M04376:201:000000000-BPY8V:1:2110:18133:17604_1:N:0:TAAGGCGA+TCTCTCCG
TGTGTACCTTCACCCACTTGCAATTCAGATATAGCCGCGAACCTTTGACCAGCTTGAACCACAATACCCATTAATTGTAACAGAGTTCCTGATGGTTCT
>Seq4_CH_M04376:201:000000000-BPY8V:1:2110:16517:17610_1:N:0:TAAGGCGA+TCTCTCCG
TGTGTACCTTCACCCACTTGCAATTCAGATATAGCCGCGAACCTTTGACCAGCTTGAACCACAATACCCATTAATTGTAACAGAGTTCCTGATGGTTCT
>Seq4_CH_M04376:201:000000000-BPY8V:1:2110:9033:17625_1:N:0:TAAGGCGA+TCTCTCCG
TGTGTACCTTCACCCACTTGCAATTCAGATATAGCCGCGAACCTTTGACCAGCTTGAACCACAATACCCATTAATTGTAACAGAGTTCCTGATGGTTCT
>Seq4_CH_M04376:201:000000000-BPY8V:1:2110:10810:17629_1:N:0:TAAGGCGA+TCTCTCCG
TGTGTACCTTCACCCACTTGCAGTTCAGATATAGCCGCGAACCTTTGACCAGCTTGAACCACAATACCCATTAATTGTAACAGAGTTCCTGATGGTTCT
>Seq4_CH_M04376:201:000000000-BPY8V:1:2110:23219:17633_1:N:0:TAAGGCGA+TCTCTCCG
TGTGTACCTTCACCCACTTGCAATTCAGATATAGCCGCGAACCTTTGACCAGCTTGAACCACAATACCCATTAATTGTAACAGAGTTCCTGATGGTTCT
>Seq4_CH_M04376:201:000000000-BPY8V:1:2110:6716:17642_1:N:0:TAAGGCGA+TCTCTCCG
TGTGTACCTTCACCCACTTGCAATTCAGATATAGCCGCGAACCTTTGACCAGCTTGAACCACAATACCCATTAATTGTAACAGAGTTCCTGATGGTTCT
>Seq4_CH_M04376:201:000000000-BPY8V:1:2110:20704:17644_1:N:0:TAAGGCGA+TCTCTCCG
TGTGTACCTTCACCCACTTGCAATTCAGATATAGCCGCGAACCTTTGACCAGCTTGAACCACAATACCCATTAATTGTAACAGAGTTCCTGATGGTTCT
>Seq4_CH_M04376:201:000000000-BPY8V:1:2110:16254:17672_1:N:0:TAAGGCGA+TCTCTCCG
TGTGTACCTTCACCCACTTGCAATTCAGATATAGCCGCAAACCTTTGACCAGCTTGAACCACAATACCCATTAATTGTAACAGAGTTCCTGATGGTTCT
>Seq4_CH_M04376:201:000000000-BPY8V:1:2110:20890:17684_1:N:0:TAAGGCGA+TCTCTCCG
TGTGTACCTTCACCCACTTGCAATTCAGATATAGCCGCGAACCTTTGACCAGCTTGAACCACAATACCCATTAATTGTAACAGAGTTCCTGATGGTTCT
>Seq4_CH_M04376:201:000000000-BPY8V:1:2110:3134:17746_1:N:0:TAAGGCGA+TCTCTCCG
TGTGTACCTTCACCCACTTGCAATTCAGATATAGCCGCGAACCTTTGACCAGCTTGAACCACAATACCCATTAATTGTAACAGAGTTCCTGATGGTTCT
>Seq4_CH_M04376:201:000000000-BPY8V:1:2110:16822:17754_1:N:0:TAAGGCGA+TCTCTCCG
TGTGTACCTTCACCCACTTGCAGTTCAGATATAGCCGCGAACCTTTGACCAGCTTGAACCACAATACCCATTAATTGTAACAGAGTTCCTGATGGTTCT
>Seq4_CH_M04376:201:000000000-BPY8V:1:2110:23048:17755_1:N:0:TAAGGCGA+TCTCTCCG
TGTGTACCTTCACCCACTTGCAATTCAGATATAGCCGCGAACCTTTGACCAGCTTGAACCACAATACCCATTAATTGTAACAGAGTTCCTGATGGTTCT
>Seq4_CH_M04376:201:000000000-BPY8V:1:2110:7303:17759_1:N:0:TAAGGCGA+TCTCTCCG
TGTGTACCTTCACCCACTTGCAATTCAGATATAGCCGCGAACCTTTGACCAGCTTGAACCACAATACCCATTAATTGTAACAGAGTTCCTGATGGTTCT
>Seq4_CH_M04376:201:000000000-BPY8V:1:2110:27368:17786_1:N:0:TAAGGCGA+TCTCTCCG
TGTGTACCTTCACCCACTTGCAGTTCAGATATAGCCGCGAACCTTTGACCAGCTTGAACCACAATACCCATTAATTGTAACAGAGTTCCTGATGGTTCT
>Seq4_CH_M04376:201:000000000-BPY8V:1:2110:27496:17796_1:N:0:TAAGGCGA+TCTCTCCG
TGTGTACCTTCACCCACTTGCAATTCAGATATAGCCGCGAACCTTTGACCAGCTTGAACCACAATACCCATTAATTGTAACAGAGTTCCTGATGGTTCT
>Seq4_CH_M04376:201:000000000-BPY8V:1:2110:20647:17801_1:N:0:TAAGGCGA+TCTCTCCG
TGTGTACCTTCACCCACTTGCAATTCAGATATAGCCGCGAACCTTTGACCAGCTTGAACCACAATACCCATTAATTGTAACAGAGTTCCTGATGGTTCT
>Seq4_CH_M04376:201:000000000-BPY8V:1:2110:10424:17850_1:N:0:TAAGGCGA+TCTCTCCG
TGTGTACCTTCACCCACTTGCAGTTCAGATATAGCCGCGAACCTTTGACCAGCTTGAACCACAATACCCATTAATTGTAACAGAGTTCCTGATGGTTCT
>Seq4_CH_M04376:201:000000000-BPY8V:1:2110:17383:17852_1:N:0:TAAGGCGA+TCTCTCCG
TGTGTACCTTCACCCACTTGCAATTCAGATATAGCCGCGAACCTTTGACCAGCTTGAACCACAATACCCATTAATTGTAACAGAGTTCCTGATGGTTCT
>Seq4_CH_M04376:201:000000000-BPY8V:1:2110:9568:17854_1:N:0:TAAGGCGA+TCTCTCCG
TGTGTACCTTCACCCACTTGCAGTTCAGATATAGCCGCGAACCTTTGACCAGCTTGAACCACAATACCCATTAATTGTAACAGAGTTCCTGATGGTTCT
>Seq4_CH_M04376:201:000000000-BPY8V:1:2110:10898:17935_1:N:0:TAAGGCGA+TCTCTCCG
TGTGTACCTTCACCCACTTGCAGTTCAGATATAGCCGCGAACCTTTGACCAGCTTGAACCACAATACCCATTAATTGTAACAGAGTTCCTGATGGTTCT
>Seq4_CH_M04376:201:000000000-BPY8V:1:2110:21870:17938_1:N:0:TAAGGCGA+TCTCTCCG
TGTGTACCTTCACCCACTTGCAGTTCAGATATAGCCGCGAACCTTTGACCAGCTTGAACCACAATACCCATTAATTGTAACAGAGTTCCTGATGGTTCT
>Seq4_CH_M04376:201:000000000-BPY8V:1:2110:4966:17971_1:N:0:TAAGGCGA+TCTCTCCG
TGTGTACCTTCACCCACTTGCAATTCAGATATAGCCGCGAACCTTTGACCAGCTTGAACCACAATACCCATTAATTGTAACAGAGTTCCTGATGGTTCT
>Seq4_CH_M04376:201:000000000-BPY8V:1:2110:10599:17974_1:N:0:TAAGGCGA+TCTCTCCG
TGTGTACCTTCACCCACTTGCAATTCAGATATAGCCGCGAACCTTTGACCAGCTTGAACCACAATACCCATTAATTGTAACAGAGTTCCTGATGGTTCT
>Seq4_CH_M04376:201:000000000-BPY8V:1:2110:27765:18040_1:N:0:TAAGGCGA+TCTCTCCT
TGTGTACCTTCACCCACTTGCAATTCAGATATAGCCGCGAACCTTTGACCAGCTTGAACCACAATACCCATTAATTGTAACAGAGTTCCTGATGGTTCT
>Seq4_CH_M04376:201:000000000-BPY8V:1:2110:4808:18043_1:N:0:TAAGGCGA+TCTCTCCG
TGTGTACCTTCACCCACTTGCAGTTCAGATATAGCCGCGAACCTTTGACCAGCTTGAACCACAATACCCATTAATTGTAACAGAGTTCCTGATGGTTCT
>Seq4_CH_M04376:201:000000000-BPY8V:1:2110:27783:18044_1:N:0:TAAGGCGA+TCTCTCCG
TGTGTACCTTCACCCACTTGCAATTCAGATATAGCCGCGAACCTTTGACCAGCTTGAACCACAATACCCATTAATTGTAACAGAGTTCCTGATGGTTCT
>Seq4_CH_M04376:201:000000000-BPY8V:1:2110:25885:18059_1:N:0:TAAGGCGA+TCTCTCCG
TGTGTACCTTCACCCACTTGCAATTCAGATATAGCCGCGAACCTTTGACCAGCTTGAACCACAATACCCATTAATTGTAACAGAGTTCCTGATGGTTCT
>Seq4_CH_M04376:201:000000000-BPY8V:1:2110:6112:18061_1:N:0:TAAGGCGA+TCTCTCCG
TGTGTACCTTCACCCACTTGCAGTTCAGATATAGCCGCGAACCTTTGACCAGCTTGAACCACAATACCCATTAATTGTAACAGAGTTCCTGATGGTTCT
>Seq4_CH_M04376:201:000000000-BPY8V:1:2110:9513:18088_1:N:0:TAAGGCGA+TCTCTCCG
TGTGTACCTTCACCCACTTGCAATTCAGATATAGCCGCGAATCTTTGACCAGCTTGAACCACAATACCCATTAATTGTAACAGAGTTCCTGATGGTTCT
>Seq4_CH_M04376:201:000000000-BPY8V:1:2110:2882:18224_1:N:0:TAAGGCGA+TCTCTCCG
TGTGTACCTTCACCCACTTGCAGTTCAGATATAGCCGCGAACCTTTGACCAGCTTGAACCACAATACCCATTAATTGTAACAGAGTTCCTGATGGTTCT
>Seq4_CH_M04376:201:000000000-BPY8V:1:2110:15494:18225_1:N:0:TAAGGCGA+TCTCTCCG
TGTGTACCTTCACCCACTTGCAATTCAGATATAGCCGCGAACCTTTGACCAGCTTGAACCACAATACCCATTAATTGTAACAGAGTTCCTGATGGTTCT
>Seq4_CH_M04376:201:000000000-BPY8V:1:2110:8769:18256_1:N:0:TAAGGCGA+TCTCTCCG
TGTGTACCTTCACCCACTTGCAGTTCAGATATAGCCGCGAACCTTTGACCAGCTTGAACCACAATACCCATTAATTGTAACAGAGTTCCTGATGGTTCT
>Seq4_CH_M04376:201:000000000-BPY8V:1:2110:13939:18354_1:N:0:TAAGGCGA+TCTCTCCG
TGTGTACCTTCACCCACTTGCAGTTCAGATATAGCCGCGAACCTTTGACCAGCTTGAACCACAATACCCATTAATTGTAACAGAGTTCCTGATGGTTCT
>Seq4_CH_M04376:201:000000000-BPY8V:1:2110:8634:18369_1:N:0:TAAGGCGA+TCTCTCCG
TGTGTACCTTCACCCACTTGCAGTTCAGATATAGCCGCGAACCTTTGACCAGCTTGAACCACAATACCCATTAATTGTAACAGAGTTCCTGATGGTTCT
>Seq4_CH_M04376:201:000000000-BPY8V:1:2110:26719:18393_1:N:0:TAAGGCGA+TCTCTCCG
TGTGTACCTTCACCCACTTGCAATTCAGATATAGCCGCGAACCTTTGACCGGCTTGAACCACAATACCCATTAATTGTAACAGAGTTCCTGATGGTTCT
>Seq4_CH_M04376:201:000000000-BPY8V:1:2110:2935:18399_1:N:0:TAAGGCGA+TCTCTCCG
TGTGTACCTTCACCCACTTGCAATTCAGATATAGCCGCGAACCTTTGACCAGCTTGAACCACAATACCCATTAATTGTAACAGAGTTCCTGATGGTTCT
>Seq4_CH_M04376:201:000000000-BPY8V:1:2110:22796:18444_1:N:0:TAAGGCGA+TCTCTCCG
TGTGTACCTTCACCCACTTGCAGTTCAGATATAGCCGCGAACCTTTGACCAGCTTGAACCACAATACCCATTAATTGTAACAGAGTTCCTGATGGTTCT
>Seq4_CH_M04376:201:000000000-BPY8V:1:2110:18428:18448_1:N:0:TAAGGCGA+TCTCTCCG
TGTGTACCTTCACCCACTTGCAATTCAGATATAGCCGCGAACCTTTGACCAGCTTGGACCACAATACCCATTAATTGTAACAGAGTTCCTGATGGTTCT
>Seq4_CH_M04376:201:000000000-BPY8V:1:2110:17094:18458_1:N:0:TAAGGCGA+TCTCTCCG
TGTGTACCTTCACCCACTTGCAATTCAGATATAGCCGCGAACCTTTGACCAGCTTGAACCACAATACCCATTAATTGTAACAGAGTTCCTGATGGTTCT
>Seq4_CH_M04376:201:000000000-BPY8V:1:2110:18394:18526_1:N:0:TAAGGCGA+TCTCTCCG
TGTGTACCTTCACCCACTTGCAATTCAGATATAGCCGCGAACCTTTGACCAGCTTGAACCACAATACCCATTAATTGTAACAGAGTTCCTGATGGTTCT
>Seq4_CH_M04376:201:000000000-BPY8V:1:2110:8748:18530_1:N:0:TAAGGCGA+TCTCTCCG
TGTGTACCTTCACCCACTTGCAATTCAGATATAGCCGCGAACCTTTGACCAGCTTGAACCACAATACCCATTAATTGTAACAGAGTTCCTGATGGTTCT
>Seq4_CH_M04376:201:000000000-BPY8V:1:2110:14121:18547_1:N:0:TAAGGCGA+TCTCTCCG
TGTGTACCTTCACCCACTTGCAATTCAGATATAGCCGCGAACCTTTGACCAGCTTGAACCACAATACCCATTAATTGTAACAGAGTTCCTGATGGTTCT
>Seq4_CH_M04376:201:000000000-BPY8V:1:2110:5177:18627_1:N:0:TAAGGCGA+TCTCTCCG
TGTGTACCTTCACCCACTTGCAATTCAGATATAGCCGCGAACCTTTGACCAGCTTGAACCACAATACCCATTAATTGTAACAGAGTTCCTGATGGTTCT
>Seq4_CH_M04376:201:000000000-BPY8V:1:2110:6690:18643_1:N:0:TAAGGCGA+TCTCTCCG
TGTGTACCTTCACCCACTTGCAATTCAGATATAGCCGCGAACCTTTGACCAGCTTGAACCACAATACCCATTAATTGTAACAGAGTTCCTGATGGTTCT
>Seq4_CH_M04376:201:000000000-BPY8V:1:2110:20255:18653_1:N:0:TAAGGCGA+TCTCTCCG
TGTGTACCTTCACCCACTTGCAGTTCAGATATAGCCGCGAACCTTTGACCAGCTTGAACCACAATACCCATTAATTGTAACAGAGTTCCTGATGGTTCT
>Seq4_CH_M04376:201:000000000-BPY8V:1:2110:22016:18733_1:N:0:TAAGGCGA+TCTCTCCG
TGTGTACCTTCACCCACTTGCAGTTCAGATATAGCCGCGAACCTTTGACCAGCTTGAACCACAATACCCATTAATTGTAACAGAGTTCCTGATGGTTCT
>Seq4_CH_M04376:201:000000000-BPY8V:1:2110:8213:18736_1:N:0:TAAGGCGA+TCTCTCCG
TGTGTACCTTCACCCACTTGCAATTCAGATATAGCCGCGAATCTTTGACCAGCTTGAACCACAATACCCATTAATTGTAACAGAGTTCCTGATGGTTCT
>Seq4_CH_M04376:201:000000000-BPY8V:1:2110:16608:18837_1:N:0:TAAGGCGA+TCTCTCCG
TGTGTACCTTCACCCACTTGCAATTCAGATATAGCCGCGAACCTTTGACCAGCTTGAACCACAATACCCATTAATTGTAACAGAGTTCCTGATGGTTCT
>Seq4_CH_M04376:201:000000000-BPY8V:1:2110:7849:18844_1:N:0:TAAGGCGA+TCTCTCCG
TGTGTACCTTCACCCACTTGCAGTTCAGATATAGCCGCGAACCTTTGACCAGCTTGAACCACAATACCCATTAATTGTAACAGAGTTCCTGATGGTTCT
>Seq4_CH_M04376:201:000000000-BPY8V:1:2110:26229:18887_1:N:0:TAAGGCGA+TCTCTCCG
TGTGTACCTTCACCCACTTGCAATTCAGATATAGCCGCGAACCTTTGACCAGCTTGAACCACAATACCCATTAATTGTAACAGAGTTCCTGATGGTTCT
>Seq4_CH_M04376:201:000000000-BPY8V:1:2110:11236:18895_1:N:0:TAAGGCGA+TCTCTCCG
TGTGTACCTTCACCCACTTGCAATTCAGATATAGCCGCGAACCTTTGACCAGCTTGAACCACAATACCCATTAATTGTAACAGAGTTCCTGATGGTTCT
>Seq4_CH_M04376:201:000000000-BPY8V:1:2110:16575:18942_1:N:0:TAAGGCGA+TCTCTCCG
TGTGTACCTTCACCCACTTGCAGTTCAGATATAGCCGCGAACCTTTGACCAGCTTGAACCACAATACCCATTAATTGTAGCAGAGTTCCTGATGGTTCT
>Seq4_CH_M04376:201:000000000-BPY8V:1:2110:19025:19032_1:N:0:TAAGGCGA+TCTCTCCG
TGTGTACCTTCACCCACTGGCAATTCAGATATAGCCGCGAACCTTTGACCAGCTTGAACCACAATACCCATTAATTGTAACAGAGTTCCTGATGGTTCT
>Seq4_CH_M04376:201:000000000-BPY8V:1:2110:7777:19057_1:N:0:TAAGGCGA+TCTCTCCG
TGTGTACCTTCACCCACTTGCAATTCAGATATAGCCGCGAACCTTTGACCAGCTTGAACCACAATACCCATTAATTGTAACAGAGTTCCTGATGGTTCT
>Seq4_CH_M04376:201:000000000-BPY8V:1:2110:14458:19088_1:N:0:TAAGGCGA+TCTCTCCG
TGTGTACCTTCACCCACTTGCAATTCAGATATAGCCGCGAACCTTTGACCAGCTTGAACCACAATACCCATTAATTGTAACAGAGTTCCTGATGGTTCT
>Seq4_CH_M04376:201:000000000-BPY8V:1:2110:24017:19090_1:N:0:TAAGGCGA+TCTCTCCG
TGTGTACCTTCACCCACTTGCAGTTCAGATATAGCCGCGAACCTTTGACCAGCTTGAACCACAATACCCATTAATTGTAACAGAGTTCCTGATGGTTCT
>Seq4_CH_M04376:201:000000000-BPY8V:1:2110:3261:19141_1:N:0:TAAGGCGA+TCTCTCCG
TGTGTACCTTCACCCACTTGCAATTCAGATATAGCCGCGAACCTTTGACCAGCTTGAACCACAATACCCATTAATTGTAACAGAGTTCCTGATGGTTCT
>Seq4_CH_M04376:201:000000000-BPY8V:1:2110:8820:19162_1:N:0:TAAGGCGA+TCTCTCCG
TGTGTACCTTCACCCACTTGCAGTTCAGATATAGCCGCGAACCTTTGACCAGCTTGAACCACAATACCCATTAATTGTAACAGAGTTCCTGATGGTTCT
>Seq4_CH_M04376:201:000000000-BPY8V:1:2110:27120:19206_1:N:0:TAAGGCGA+TCTCTCCG
TGTGTACCTTCACCCACTTGCAGTTCAGATATAGCCGCGAACCTTTGACCAGCTTGAACCACAATACCCATTAATTGTAACAGAGTTCCTGATGGTTCT
>Seq4_CH_M04376:201:000000000-BPY8V:1:2110:22929:19208_1:N:0:TAAGGCGA+TCTCTCCG
TGTGTACCTTCACCCACTTGCAATTCAGATATAGCCGCGAACCTTTGACCAGCTTGAACCACAATACCCATTAATTGTAACAGAGTTCCTGATGGTTCT
>Seq4_CH_M04376:201:000000000-BPY8V:1:2110:22544:19241_1:N:0:TAAGGCGA+TCTCTCCG
TGTGTACCTTCACCCACTTGCAATTCAGATATAGCCGCGAACCTTTGACCAGCTTGAACCACAATACCCATTAATTGTAACAGAGTTCCTGATGGTTCT
>Seq4_CH_M04376:201:000000000-BPY8V:1:2110:4324:19279_1:N:0:TAAGGCGA+TCTCTCCG
TGTGTACCTTCACCCACTTGCAGTTCAGATATAGCCGCGAACCTTTGACCAGCTTGAACCACAATACCCATTAATTGTAACAGAGTTCCTGATGGTTCT
>Seq4_CH_M04376:201:000000000-BPY8V:1:2110:13759:19370_1:N:0:TCAGGCGA+TCTCTCCG
TGTGTACCTTCACCCACTTGCAATTCAGATATAGCCGCGAACCTTTGACCAGCTTGAACCACAATACCCATTAATTGTAACAGAGTTCCTGATGGTTCT
>Seq4_CH_M04376:201:000000000-BPY8V:1:2110:9442:19382_1:N:0:TAAGGCGA+TCTCTCCG
TGTGTACCTTCACCCACTTGCAATTCAGATATAGCCGCGAACCTTTGACCAGCTTGAACCACAATACCCATTAATTGTAACAGAGTTCCTGATGGTTCT
>Seq4_CH_M04376:201:000000000-BPY8V:1:2110:25522:19400_1:N:0:TAAGGCGA+TCTCTCCG
TGTGTACCTTCACCCACTTGCAGTTCAGATATAGCCGCGAACCTTTGACCAGCTTGAACCACAATACCCATTAATTGTAACAGAGTTCCTGATGGTTCT
>Seq4_CH_M04376:201:000000000-BPY8V:1:2110:8689:19422_1:N:0:TAAGGCGA+TCTCTCCG
TGTGTACCTTCACCCACTTGCAATTCAGATATAGCCGCGAACCTTTGACCCGCGTGAACCACAATACCCATTAATTGTAACAGAGTTCCTGATGGTTCT
>Seq4_CH_M04376:201:000000000-BPY8V:1:2110:17887:19436_1:N:0:TAAGGCGA+TCTCTCCG
TGTGTACCTTCACCCACTTGCAATTCAGATATAGCCGCGAACCTTTGACCAGCTTGAACCACAATACCCATTAATTGTAACAGAGTTCCTGATGGTTCT
>Seq4_CH_M04376:201:000000000-BPY8V:1:2110:4860:19474_1:N:0:TAAGGCGA+TCTCTCCG
TGTGTACCTTCACCCACTTGCAGTTCAGATATAGCCGCGAACCTTTGACCAGCTTGAACCACAATACCCATTAATTGTAACAGAGTTCCTGATGGTTCT
>Seq4_CH_M04376:201:000000000-BPY8V:1:2110:19643:19493_1:N:0:TAAGGCGA+TCTCTCCG
TGTGTACCTTCACCCACTTGCAATTCAGATATAGCCGCGAATCTTTGACCAGCTTGAACCACAATACCCATTAATTGTAACAGAGTTCCTGATGGTTCT
>Seq4_CH_M04376:201:000000000-BPY8V:1:2110:19692:19512_1:N:0:TAAGGCGA+TCTCTCCG
TGTGTACCTTCACCCACTTGCAGTTCAGATATAGCCGCGAACCTTTGACCAGCTTGAACCACAATACCCATTAATTGTAACAGAGTTCCTGATGGTTCT
>Seq4_CH_M04376:201:000000000-BPY8V:1:2110:14758:19592_1:N:0:TAAGGCGA+TCTCTCCG
TGTGTACCTTCACCCACTTGCAATTCAGATATAGCCGCGAACCTTTGACCAGCTTGAACCACAATACCCATTAATTGTAACAGAGTTCCTGATGGTTCT
>Seq4_CH_M04376:201:000000000-BPY8V:1:2110:13916:19594_1:N:0:TAAGGCGA+TCTCTCCG
TGTGTACCTTCACCCACTTGCAATTCAGATATAGCCGCGAACCTTTGACCAGCTTGAACCACAATACCCATTAATTGTAACAGAGTTCCTGATGGTTCT
>Seq4_CH_M04376:201:000000000-BPY8V:1:2110:25813:19628_1:N:0:TAAGGCGA+TCTCTCCG
TGTGTACCTTCACCCACTTGCAATTCAGATATAGCCGCGAACCTTTGACCAGCTTGAACCACAATACCCATTAATTGTAACAGAGTTCCTGATGGTTCT
>Seq4_CH_M04376:201:000000000-BPY8V:1:2110:17574:19632_1:N:0:TAAGGCGA+TCTCTCCG
TGTGTACCTTCACCCACTTGCAGTTCAGATATAGCCGCGAACCTTTGACCAGCTTGAACCACAATACCCATTAATTGTAACAGAGTTCCTGATGGTTCT
>Seq4_CH_M04376:201:000000000-BPY8V:1:2110:21068:19638_1:N:0:TAAGGCGA+TCTCTCCG
TGTGTACCTTCACCCACTTGCAATTCAGATATAGCCGCGAACCTTTGACCAGCTTGAACCACAATACCCATTAATTGTAACAGAGTTCCTGATGGTTCT
>Seq4_CH_M04376:201:000000000-BPY8V:1:2110:9194:19657_1:N:0:TAAGGCGA+TCTCTCCG
TGTGTACCTTCACCCACTTGCAGTTCAGATATAGCCGCGAACCTTTGACCAGCTTGAACCACAATACCCATTAATTGTAACAGAGTTCCTGATGGTTCT
>Seq4_CH_M04376:201:000000000-BPY8V:1:2110:6791:19701_1:N:0:TAAGGCGA+TCTCTCCG
TGTGTACCTTCACCCACTTGCAGTTCAGATATAGCCGCGAACCTTTGACCAGCTTGAACCACAATACCCATTAATTGTAACAGAGTTCCTGATGGTTCT
>Seq4_CH_M04376:201:000000000-BPY8V:1:2110:16316:19711_1:N:0:TAAGGCGA+TCTCTCCG
TGTGTACCTTCACCCACTTGCAATTCAGATATAGCCGCGAACCTTTGACCAGCTTGAACCACAATACCCATTAATTGTAACAGAGTTCCTGATGGTTCT
>Seq4_CH_M04376:201:000000000-BPY8V:1:2110:11372:19729_1:N:0:TCAGGCGA+TCTCTCCG
TGTGTACCTTCACCCACTTGCAATTCAGATATAGCCGCGAACCTTTGACCAGCTTGAACCACAATACCCATTAATTGTAACAGAGTTCCTGATGGTTCT
>Seq4_CH_M04376:201:000000000-BPY8V:1:2110:26031:19731_1:N:0:TAAGGCGA+TCTCTCCG
TGTGTACCTTCACCCACTTGCAATTCAGATATAGCCGCGAACCTTTGACCAGCTTGAACCACAATACCCATTAATTGTAACAGAGTTCCTGATGGTTCT
>Seq4_CH_M04376:201:000000000-BPY8V:1:2110:26615:19753_1:N:0:TAAGGCGA+TCTCTCCG
TGTGTACCTTCACCCACTTGCAGTTCAGATATAGCCGCGAACCTTTGACCAGCTTGAACCACAATACCCATTAATTGTAACAGAGTTCCTGATGGTTCT
>Seq4_CH_M04376:201:000000000-BPY8V:1:2110:27539:19766_1:N:0:TAAGGCGA+TCTCTCCG
TGTGTACCTTCACCCACTTGCAATTCAGATATAGCCGCGAACCTTTGACCAGCTTGAACCACAATACCCATTAATTGTAACAGAGTTCCTGATGGTTCT
>Seq4_CH_M04376:201:000000000-BPY8V:1:2110:25968:19779_1:N:0:TAAGGCGA+TCTCTCCG
TGTGTACCTTCACCCACTTGCAATTCAGATATAGCCGCGAACCTTTGACCAGCTTGAACCACAATACCCATTAATTGTAACAGAGTTCCTGATGGTTCT
>Seq4_CH_M04376:201:000000000-BPY8V:1:2110:8437:19807_1:N:0:TAAGGCGA+TCTCTCCG
TGTGTACCTTCACCCACTTGCAATTCAGATATAGCCGCGAACCTTTGACCAGCTTGAACCACAATACCCATTAATTGTAACAGAGTTCCTGATGGTTCT
>Seq4_CH_M04376:201:000000000-BPY8V:1:2110:14756:19815_1:N:0:TAAGGCGA+TCTCTCCG
TGTGTACCTTCACCCACTTGCAGTTCAGATATAGCCGCGAACCTTTGACCAGCTTGAACCACAATACCCATTAATTGTAACAGAGTTCCTGATGGTTCT
>Seq4_CH_M04376:201:000000000-BPY8V:1:2110:4703:19844_1:N:0:TAAGGCGA+TCTCTCCG
TGTGTACCTTCACCCACTTGCAGTTCAGATATAGCCGCGAACCTTTGGCCAGCTTGAACCACAATACCCATTAATTGTAACAGAGTTCCTGATGGTTCT
>Seq4_CH_M04376:201:000000000-BPY8V:1:2110:8681:19868_1:N:0:TAAGGCGA+TCTCTCCG
TGTGTACCTTCACCCACTTGCAGTTCAGATATAGCCGCGAACCTTTGACCAGCTTGAACCACAATACCCATTAATTGTAACAGAGTTCCTGATGGTTCT
>Seq4_CH_M04376:201:000000000-BPY8V:1:2110:25587:19878_1:N:0:TAAGGCGA+TCTCTCCG
TGTGTACCTTCACCCACTTGCAGTTCAGATATAGCCGCGAACCTTTGACCAGCTTGAACCACAATACCCATTAATTGTAACAGAGTTCCTGATGGTTCT
>Seq4_CH_M04376:201:000000000-BPY8V:1:2110:18217:19966_1:N:0:TAAGGCGA+TCTCTCCG
TGTGTACCTTCACCCACTTGCAGTTCAGATATAGCCGCGAACCTTTGACCAGCTTGAACCACAATACCCATTAATTGCAACAGAGTTCCTGATGGTTCT
>Seq4_CH_M04376:201:000000000-BPY8V:1:2110:23174:19988_1:N:0:TAAGGCGA+TCTCTCCG
TGTGTACCTTCACCCACTTGCAGCTCAGATATAGCCGCGAACCTTTGACCAGCTTGAACCACAATACCCATTAATTGTAACAGAGTTCCTGATGGTTCT
>Seq4_CH_M04376:201:000000000-BPY8V:1:2110:8147:20010_1:N:0:TAAGGCGA+TCTCTCCG
TGTGTACCTTCACCCACTTGCAATTCAGATATAGCCGCGAACCTTTGACCAGCTTGAACCACAATACCCATTAATTGTAACAGAGTTCCTGATGGTTCT
>Seq4_CH_M04376:201:000000000-BPY8V:1:2110:8019:20017_1:N:0:TAAGGCGA+TCTCTCCG
TGTGTACCTTCACCCACTTGCAGTTCAGATATAGCCGCGAACCTTTGACCAGCTTGAACCACAATACCCATTAATTGTAACAGAGTTCCTGATGGTTCT
>Seq4_CH_M04376:201:000000000-BPY8V:1:2110:24732:20032_1:N:0:TAAGGCGA+TCTCTCCG
TGTGTACCTTCACCCACTTGCAATTCAGATATAGCCGCGAACCTTTGACCAGCTTGAACCACAATACCCATTAATTGTAACAGAGTTCCTGATGGTTCT
>Seq4_CH_M04376:201:000000000-BPY8V:1:2110:22229:20041_1:N:0:TAAGGCGA+TCTCTCCG
TGTGTACCTTCACCCACTTGCAATTCAGATATAGCCGCGAACCTTTGACCAGCTTGAACCACAATACCCATTAATTGTAACAGAGTTCCTGATGGTTCT
>Seq4_CH_M04376:201:000000000-BPY8V:1:2110:14386:20051_1:N:0:TAAGGCGA+TCTCTCCG
TGTGTACCTTCACCCACTTGCAGTTCAGATATAGCCGCGAACCTTTGACCAGCTTGAACCACAATACCCATTAATTGTAACAGAGTTCCTGATGGTTCT
>Seq4_CH_M04376:201:000000000-BPY8V:1:2110:23579:20158_1:N:0:TAAGGCGA+TCTCTCCG
TGTGTACCTTCACCCACTTGCAATTCAGATATAGCCGCGAACCTTTGACCAGCTTGAACCACAATACCCATTAATTGTAACAGAGTTCCTGATGGTTCT
>Seq4_CH_M04376:201:000000000-BPY8V:1:2110:23695:20174_1:N:0:TAAGGCGA+TCTCTCCG
TGTGTACCTTCACCCACTTGCAATTCAGATATAGCCGCGAACCTTTGACCAGCTTGAACCACAATACCCATTAATTGTAACAGAGTTCCTGATGGTTCT
>Seq4_CH_M04376:201:000000000-BPY8V:1:2110:26420:20190_1:N:0:TAAGGCGA+TCTCTCCG
TGTGTACCTTCACCCACTTGCAATTCAGATATAGCCGCGAACCTTTGACCAGCTTGAACCACAATACCCATTAATTGTAACAGAGTTCCTGATGGTTCT
>Seq4_CH_M04376:201:000000000-BPY8V:1:2110:13792:20201_1:N:0:TCAGGCGA+TCTCTCCG
TGTGTACCTTCACCCACTTGCAATTCAGATATAGCCGCGAACCTTTGACCAGCTTGAACCACAATACCCATTAATTGTAACAGAGTTCCTGATGGTTCT
>Seq4_CH_M04376:201:000000000-BPY8V:1:2110:25820:20205_1:N:0:TAAGGCGA+TCTCTCCG
TGTGTACCTTCACCCACTTGCAATTCAGATATAGCCGCGAACCTTTGACCAGCTTGAACCACAATACCCATTAATTGTAACAGAGTTCCTGATGGTTCT
>Seq4_CH_M04376:201:000000000-BPY8V:1:2110:26395:20227_1:N:0:TAAGGCGA+TCTCTCCG
TGTGTACCTTCACCCACTTGCAATTCAGATATAGCCGCGAACCTTTGACCAGCTTGAACCACAATACCCATTAATTGTAACAGAGTTCCTGATGGTTCT
>Seq4_CH_M04376:201:000000000-BPY8V:1:2110:20036:20248_1:N:0:TAAGGCGA+TCTCTCCG
TGTGTACCTTCACCCACTTGCAATTCAGATATAGCCGCGAACCTTTGACCAGCTTGAACCACAATACCCATTAATTGTAACAGAGTTCCTGATGGTTCT
>Seq4_CH_M04376:201:000000000-BPY8V:1:2110:14192:20257_1:N:0:TAAGGCGA+TCTCTCCG
TGTGTACCTTCACCCACTTGCAATTCAGATATAGCCGCGAACCTTTGACCAGCTTGAACCACAATACCCATTAATTGTAACAGAGTTCCTGATGGTTCT
>Seq4_CH_M04376:201:000000000-BPY8V:1:2110:10691:20292_1:N:0:TAAGGCGA+TCTCTCCG
TGTGTACCTTCACCCACTTGCAATTCAGATATAGCCGCGAACCTTTGACCAGCTTGAACCACAATACCCATTAATTGTAACAGAGTTCCTGATGGTTCT
>Seq4_CH_M04376:201:000000000-BPY8V:1:2110:26552:20309_1:N:0:TAAGGCGA+TCTCTCCG
TGTGTACCTTCACCCACTTGCAGTTCAGATATAGCCGCGAACCTTTGACCAGCTTGAACCACAATACCCATTAATTGTAACAGAGTTCCTGATGGTTCT
>Seq4_CH_M04376:201:000000000-BPY8V:1:2110:8776:20346_1:N:0:TAAGGCGA+TCTCTCCG
TGTGTACCTTCACCCACTTGCAGTTCAGATATAGCCGCGAACCTTTGACCAGCTTGAACCACAATACCCATTAATTGTAACAGAGTTCCTGATGGTTCT
>Seq4_CH_M04376:201:000000000-BPY8V:1:2110:23753:20403_1:N:0:TAAGGCGA+TCTCTCCG
TGTGTACCTTCACCCACTTGCAGTTCAGATATAGCCGCGAACCTTTGACCAGCTTGAACCACAATACCCATTAATTGTAACAGAGTTCCTGATGGTTCT
>Seq4_CH_M04376:201:000000000-BPY8V:1:2110:5914:20421_1:N:0:TAAGGCGA+TCTCTCCG
TGTGTACCTTCACCCACTTGCAATTCAGATATAGCCGCGAACCTTTGACCAGCTTGAACCACAATACCCATTAATTGTAACAGAGTTCCTGATGGTTCT
>Seq4_CH_M04376:201:000000000-BPY8V:1:2110:14206:20461_1:N:0:TAAGGCGA+TCTCTCCG
TGTGTACCTTCACCCACTTGCAATTCAGATATAGCCGCGAACCTTTGACCAGCTTGAACCACAATACCCATTAATTGTAACAGAGTTCCTGATGGTTCT
>Seq4_CH_M04376:201:000000000-BPY8V:1:2110:18201:20476_1:N:0:TAAGGCGA+TCTCTCCG
TGTGTACCTTCACCCACTTGCAATTCAGATATAGCCGCGAACCTTTGACCAGCTTGAACCACAATACCCATTAATTGTAACAGAGTTCCTGATGGTTCT
>Seq4_CH_M04376:201:000000000-BPY8V:1:2110:24468:20477_1:N:0:TAAGGCGA+TCTCTCCG
TGTGTACCTTCACCCACTTGCAGTTCAGATATAGCCGCGAACCTTTGACCAGCTTGAACCACAATACCCATTAATTGTAACAGAGTTCCTGATGGTTCT
>Seq4_CH_M04376:201:000000000-BPY8V:1:2110:10034:20480_1:N:0:TAAGGCGA+TCTCTCCG
TGTGTACCTTCACCCACTTGCAGTTCAGATATAGCCGCGAACCTTTGACCAGCTTGAACCACAATACCCATTAATTGTAACAGAGTTCCTGATGGTTCT
>Seq4_CH_M04376:201:000000000-BPY8V:1:2110:7274:20489_1:N:0:TAAGGCGA+TCTCTCCG
TGTGTACCTTCACCCACTTGCAGTTCAGATATAGCCGCGAACCTTTGACCAGCTTGAACCACAATACCCATTAATTGTAACAGAGTTCCTGATGGTTCT
>Seq4_CH_M04376:201:000000000-BPY8V:1:2110:4303:20551_1:N:0:TAAGGCGA+TCTCTCCG
TGTGTACCTTCACCCACTTGCAATTCAGATATAGCCGCGAACCTTTGACCAGCTTGAACCACAATACCCATTAATTGTAACAGAGTTCCTGATGGTTCT
>Seq4_CH_M04376:201:000000000-BPY8V:1:2110:6654:20577_1:N:0:TAAGGCGA+TCTCTCCG
TGTGTACCTTCACCCACTTGCAATTCAGATATAGCCGCGAACCTTTGACCAGCTTGAACCACAATACCCATTAATTGTAACAGAGTTCCTGATGGTTCT
>Seq4_CH_M04376:201:000000000-BPY8V:1:2110:16137:20578_1:N:0:TAAGGCGA+TCTCTCCG
TGTGTACCTTCACCCACTTGCAGTTCAGATATAGCCGCGAACCTTTGACCAGCTTGAACCACAATACCCATTAATTGTAACAGAGTTCCTGATGGTTCT
>Seq4_CH_M04376:201:000000000-BPY8V:1:2110:14185:20586_1:N:0:TAAGGCGA+TCTCTCCG
[truncated: 14,533,313 more chars]
