# Supplementary material for: Droplet Digital PCR for Estimating Absolute Abundances of Widespread Pelagibacter Viruses
Source: Front Microbiol. 2019 Jun 12;10:1226. doi: 10.3389/fmicb.2019.01226 (PMC6581686; doi:10.3389/fmicb.2019.01226)
Supplement: Supplementary file 1 [file Data_Sheet_1.ZIP › Supplementary Material/Data sheet 4_ddPCR_HTVC010P_Illumina_amplicons.fasta]

>Pelagi5_CH_M04376:201:000000000-BPY8V:1:1101:25371:13311_1:N:0:ACCTGAGC+TCTCTCCG
CCTACGGGAGGCAGCAGTAGGGAATTTTCGTCAATGGGCGCAAGCCTGAACGAGCAATGCCGCGTGAACGAGGAAGGTCTTCGGATCGTAAAGTTCTGTTGAAGGGGAAAAAGAGCGGAGAGAAGAAATGATCTCTGATTGATATTACCCTTCGAGGAAGTCACGGCTAACTACGTGCCAGCAGCCGCGGTAATACGTAGGTGGCGAGCGTTATCCGGAATGATTGGGCGTAAAGGGTGCGTAGGCGGCCTGCTAAGTCTGGAGTGAAAGGTACCGGCTCAACCGGTACAGGCTCTGGAAACTGGCGGGCTAGAGAGCAGGAGAGGGCGGTGGAACTCCATGTGTAGCGGTAAAATGCGTAGATATATGGAAGAACACCAGTGGCGAAGGCGGCCGCCTGGCCTGTTGACTGACGCTGAGGCACGAAAGCGTGGGGAGCAAATAGGATTAGATACCCGGGTAGTC
>Pelagi5_CH_M04376:201:000000000-BPY8V:1:1101:25374:13329_1:N:0:ACCTGAGC+TCTCTCCG
CCTACGGGAGGCAGCAGTAGGGAATTTTCGTCAATGGGCGCAAGCCTGAACGAGCAATGCCGCGTGAACGAGGAAGGTCTTCGGATCGTAAAGTTCTGTTGAAGGGGAAAAAGAGCGGAGAGAAGAAATGATCTCTGATTGATATTACCCTTCGAGGAAGTCACGGCTAACTACGTGCCAGCAGCCGCGGTAATACGTAGGTGGCGAGCGTTATCCGGAATGATTGGGCGTAAAGGGTGCGTAGGCGGCCTGCTAAGTCTGGAGTGAAAGGTACCGGCTCAACCGGTACAGGCTCTGGAAACTGGCGGGCTAGAGAGCAGGAGAGGGCGGTGGAACTCCATGTGTAGCGGTAAAATGCGTAGATATATGGAAGAACACCAGTGGCGAAGGCGGCCGCCTGGCCTGTTGACTGACGCTGAGGCACGAAAGCGTGGGGAGCAAATAGGATTAGATACCCGGGTAGTC
>Pelagi5_CH_M04376:201:000000000-BPY8V:1:2115:22953:12963_1:N:0:ACCTGAGC+TCTCTCCG
CCTACGGGAGGCTGCAGTAGGGAATCTTTCACAATGGGCGAAAGCCTGATGGAGCAACGCCGCGTGCAGGATGAAGGCCTTCGGGTTGTAAACTGCTTTTATAAGCGAGAAATATGATGGTAACTTATGAATAAGGATCGGCTAACTACGTGCCAGCAGCCGCGGTCATACGTAGGATCCGAGCATTATCCGGAGTGACTGGGTGTAAAGAGTTGCGTAGGTGGCATAATAAGTAGCTAGTGAAATCTGGTGGCTCAACCATTCAGACTATTAGCTAAACTGTTAAGCTCGAGACCGTTAGGGGTAACTGGAATTTCTAGTGTAGGAGTGAAATCCGTAGATATTAGAAAGAACACCAATAGCGTAGGCAGGTTACTGGGACGGTTCTGACACTAAGGCACGAAAGCGTAGGGAGCAAACGGGATTAGATACCCTTGTAGTC
>Pelagi5_CH_M04376:201:000000000-BPY8V:1:2114:23736:7692_1:N:0:ACCTGAGC+TCTCTCCG
CCTACGGGTGGCAGCAGTAGGGAATTTTCGTCAATGGGCGCAAGCCTGAACGAGCAATGCCGCGTGAACGAGGAAGGTCTTCGGATCGTAAAGTTCTGTTGAAGGGGAAAAAGAGCGGAGAGAGGAAATGCTTTCTGATTGATATTACCCTTCGAGGAAGTCACGGCTAACTACGTGCCAGCAGCCGCGGTAATACGTAGGTGGCGAGCGTTATCCGGAATGATTGGGCGTAAAGGGTGCGTAGGCGGCCTGCTAAGTCTGGAGTGAAAGGTACCGGCTCAACCGGTACAGGCTCTGGAAACTGGCGGGCTAGAGAGCAGGAGAGGGCGGTGGAACTCCATGTGTAGCGGTAAAATGCGTAGATATATGGAAGAACACCAGTGGCGAAGGCGGCCGCCTGGCCTGTTGACTGACGCTGAGGCACGAAAGCGTGGGGAGCAAATAGGATTAGATACCCCAGTAGTC
>Pelagi5_CH_M04376:201:000000000-BPY8V:1:2113:20397:8601_1:N:0:ACCTGAGC+TCTCTCCG
CCTACGGGAGGCTGCAGTGAGGAATATTGGTCAATGGGCGCTAGCCTGAACCAGCCAAGTAGCGTGAAGGATGACTGCCCTATGGGTTGTAAACTTCTTTTATATGGGAATAAAGTGCAGTATGTATACTGCTTTGCATGTACCTTATGAATAAGGATCGGCTAACTCCGTGCCAGCAGCCGCGGTAATACGGAGGATCCGAGCGTTATCCGGATTTATTGGGTTTAAAGGGAGCGTAGGCGGGTTGTTAAGTCAGTTGTGAAAGTTTGCGGCTCAACCGTAAAATTGCAGTTGATACTGGCATCCTTGAGTACAGTAGAGGTAGGCGGAATTCGTGGTGTAGCGGTGAAATGCTTAGATATCACGAAGAACTCCGATTGCGAAGGCAGCCTGCTGGACTGTAACTGACGCTGATGCTCGAAAGTGTGGGTATCAAACAGGATTAGATACCCGAGTAGTC
>Pelagi5_CH_M04376:201:000000000-BPY8V:1:2113:21845:21544_1:N:0:TCCGGAGC+TCTCTCCG
CCTACGGGTGGCAGCAGTAGGGAATCTTCCACAATGGGCGAAAGCCTGATGGAGCAACGCCGCGTGGGTGAAGAAGGTCTTCGGATCGTAAAACCCTGTTGTTAGAGAAGAAAGTGCGTGAGAGTAACTGTTCACGTTTCGACGGTATCTAACCAGAAAGCCACGGCTAACTACGTGCCAGCAGCCGCGGTAATACGTAGGTGGCAAGCGTTATCCGGATTTATTGGGCGTAAAGGGAACGCAGGCGGTCTTTTAAGTCTGATGTGAAAGCCTTCGGCTTAACCGGAGTAGTGCATTGGAAACTGGGAGACTTGAGTGCAGAAGAGGAGAGTGGAACTCCATGTGTAGCGGTGAAATGCGTAGATATATGGAAGAACACCAGTGGCGAAAGCGGCTCTCTGGTCTGTAACTGACGCTGAGGTTCGAAAGCGTGGGTAGCAAACAGGATTAGATACCCTAGTAGTC
>Pelagi5_CH_M04376:201:000000000-BPY8V:1:2112:18887:8187_1:N:0:CCCTGAGC+TCTCTCCG
CCTACGGGAGGCAGCAGTTAGGAATATTCGTCAATGGGGGAAACCCTGAACGAGCAATGCCGCGTGAAGGATGACGGTCCTATGGATTGTAAACTTCTGTTGTTAGGGAAGAACGACCTAAGTCGGAAATGACTTAGGAGTGACGGTACCTTTCAAGAAAGCTCCGGCTAACTACGTGCCAGCAGCCGCGGTAATACGTAGGGAGCGAGCGTTATCCGGATTTATTGGGTGTAAAGGGTGCGTAGGCGGCTTCTTAAGTCTGTAGTCTAAGCCCGGAGCTTAACTCCGGTTCGCTACAGAAACTGATTAGCTTGAGTATGGTAGAGGCAAGTGGAATTTCTAGTGTAGCGGTTAAATGCGTAGATATTAGAAGGAACACCAGTGGCGAAGGCGACTTGCTGGGCCATTACTGACGCTGAGGCACGAAAGCGTGGGGAGCAAATAGGATTAGATACCCGAGTAGTC
>Pelagi5_CH_M04376:201:000000000-BPY8V:1:2111:12234:8405_1:N:0:ACCTGAGC+TCTCTCCG
CCTACGGGAGGCAGCAGTAGGGAATCTTCCACAATGGGCGAAAGCCTGATGGAGCAACGCCGCGTGGGTGAAGAAGGTCTTCGGATCGTAAAACCCTGTTGTTAGAGAAGAAAGTGCGTGAGAGTAACTGTTCACGTTTCGACGGTATCTAACCAGAAAGCCACGGCTAACTACGTGCCAGCAGCCGCGGTAATACGTAGGTGGCAAGCGTTATCCGGATTTATTGGGCGTAAAGGGAACGCAGGCGGTCTTTTAAGTCTGATGTGAAAGCCTTCGGCTTAACCGGAGTAGTGCATTGGAAACTGGGAGACTTGAGTGCAGAAGAGGAGAGTGGAACTCCATGTGTAGCGGTGAAATGCGTAGATATATGGAAGAACACCAGTGGCGAAAGCGGCTCTCTGGTCTGTAACTGACGCTGAGGTTCGAAAGCGTGGGTAGCAAACAGGATTAGATACCCTGGTAGTC
>Pelagi5_CH_M04376:201:000000000-BPY8V:1:2108:2470:13374_1:N:0:ACCTGAGC+TCTCTCCG
CCTACGGGAGGCAGCAGTGAGGAATATTGGTCAATGGGCGCTAGCCTGAACCAGCCAAGTAGCGTGAAGGATGACTGCCCTATGGGTTGTAAACTTCTTTTATATGGGAATAAAGTGCAGTATGTATACTGCTTTGCATGTACCTTATGAATAAGGATCGGCTAACTCCGTGCCAGCAGCCGCGGTAATACGGAGGATCCGAGCGTTATCCGGATTTATTGGGTTTAAAGGGAGCGTAGGCGGGTTGTTAAGTCAGTTGTGAAAGTTTGCGGCTCAACCGTAAAATTGCAGTTGATACTGGCATCCTTGAGTACAGTAGAGGTAGGCGGAATTCGTGGTGTAGCGGTGAAATGCTTAGATATCACGAAGAACTCCGATTGCGAAGGCAGCCTGCTGGACTGTAACTGACGCTGATGCTCGAAAGTGTGGGTATCAAACAGGATTAGATACCCTTGTAGTC
>Pelagi5_CH_M04376:201:000000000-BPY8V:1:2109:20737:17677_1:N:0:TTCTGAGC+TCTCTCCG
CCTACGGGAGGCAGCAGTGGGGAATATTGGACAATGGGCGAAAGCCTGATCCAGCGACGCCGCGTGAGTGAAGAAGTATTTCGGTATGTAAAGCTCTATCAGCAGGGAAGAAAATGACGGTACCTGACTAAGAAGCCCCGGCTAACTACGTGCCAGCAGCCGCGGTAATACGTAGGGGGCAAGCGTTATCCGGATTTACTGGGTGTAAAGGGAGCGTAGACGGTTTAGCAAGTCTGAAGTGAAAGCCCGGGGCTCAACCCCGGTACTGCTTTGGAAACTGTTGGACTTGAGTGCAGGAGAGGTAAGTGGAATTCCTAGTGTAGCGGTGAAATGCGTAGATATTAGGAGGAACACCAGTGGCGAAGGCGGCTTACTGGACTGTAACTGACGTTGAGGCTCGAAAGCGTGGGGAGCAAACAGGATTAGATACCCTGGTAGTC
>Pelagi5_CH_M04376:201:000000000-BPY8V:1:2106:25216:9280_1:N:0:ACCTGAGC+TCTCTCCG
CCTACGGGAGGCAGCAGTAGGGAATCTTCCACAATGGGCGAAAGCCTGATGGAGCAACGCCGCGTGGGTGAAGAAGGTCTTCGGATCGTAAAACCCTGTTGTTAGAGAAGAAAGTGCGTGAGAGTAACTGTTCACGTTTCGACGGTATCTAACCAGAAAGCCACGGCTAACTACGTGCCAGCAGCCGCGGTAATACGTAGGTGGCAAGCGTTATCCGGATTTATTGGGCGTAAAGGGAACGCAGGCGGTCTTTTAAGTCTGATGTGAAAGCCTTCGGCTTAACCGGAGTAGTGCATTGGAAACTGGGAGACTTGAGTGCAGAAGAGGAGAGTGGAACTCCATGTGTAGCGGTGAAATGCGTAGATATATGGAAGAACACCAGTGGCGAAAGCGGCTCTCTGGTCTGTAACTGACGCTGAGGTTCGAAAGCGTGGGTAGCAAACAGGATTAGATACCCTGGTAGTC
>Pelagi5_CH_M04376:201:000000000-BPY8V:1:2106:3742:9710_1:N:0:ACCTGAGC+TCTCTCCG
CCTACGGGTGGCAGCAGTGGGGAATTTTGCGCAATGGGGGAAACCCTGACGCAGCAACGCCGCGTGCGGGACGAAGGCCCTCGGGTCGTAAACCGCTTTCAGCAGGGAAGACCTTACGACGGTACCTGCAGAAGAAGCTCCGGCTAACTACGTGCCAGCAGCCGCGGTAATACGTAGGGGGCGAGCGTTATCCGGATTCATTGGGCGTAAAGCGCGCGTAGGCGGCCGCCTAAGCGGAACCTCTAACCCCGGGGCTCAACCTCGGGCCGGGTTCCGGACTGGGCGGCTCGAGTGCGGTAGAGGAGAGCGGAATTCCCGGTGTAGCGGTGGAATGCGCAGATATCGGGAAGAACACCGATGGCGAAGGCAGCTCTCTGGGCCGTCACTGACGCTGAGGCGCGAAAGCTGGGGGAGCGAACAGGATTAGATACCCCAGTAGTC
>Pelagi5_CH_M04376:201:000000000-BPY8V:1:2107:15501:23391_1:N:0:ACCTGAGC+TCTCTCCG
CCTACGGGTGGGCTGCAGTGGGGAATATTGGACAATGGGCGAAAGCCTGATCCAGCGACGCCGCGTGAGTGAAGAAGTATTTCGGTATGTAAAGCTCTATCAGCAGGGAAGAAAATGACGGTACCTGACTAAGAAGCCCCGGCTAACTACGTGCCAGCAGCCGCGGTAATACGTAGGGGGCAAGCGTTATCCGGATTTACTGGGTGTAAAGGGAGCGTAGACGGTTTAGCAAGTCTGAAGTGAAAGCCCGGGGCTCAACCCCGGTACTGCTTTGGAAACTGTTAGACTTGAGTGCAGGAGAGGTAAGTGGAATTCCTAGTGTAGCGGTGAAATGCGTAGATATTAGGAGGAACACCAGTGGCGAAGGCGGCTTACTGGACTGTAACTGACGTTGAGGCTCGAAAGCGTGGGGAGCAAACAGGATTAGATACCCTGGTAGTC
>Pelagi5_CH_M04376:201:000000000-BPY8V:1:2107:15511:23406_1:N:0:ACCTGAGC+TCTCTCCG
CCTACGGGTGGGCTGCAGTGGGGAATATTGGCCAATGGGCGAAAGCCTGATCCAGCGACGCCGCGTGAGTGAAGAAGTCTTTCGGTATGTAAAGCTCTATCAGCAGGGAAGAAAATGACGGTACCTGACTAAGCAGCCCCGGCTAACTACGTGCCAGCAGCCGCGGTAATACGTAGGGGGCAAGCGTTATCCGGATTTACTGGGTGTAAAGGGAGCGTAGACGGTTTAGCAAGTCTGAAGTGAAAGCCCGGGGCTCAACCCCGGTACTGCTTTGGAAACTGTTAGACTTGAGTGCAGGAGAGGTAAGTGGAATTCCTAGTGTAGCGGTGAAATGCGTAGATATTAGGAGGAACACCAGTGGCGAAGGCGGCTTACTGGACTGTAACTGACGTTGAGGCTCGAAAGCGTGGGGAGCAAACAGGATTAGATACCCTGGTAGTC
>Pelagi5_CH_M04376:201:000000000-BPY8V:1:2105:16325:9307_1:N:0:ACCTGAGC+TCTCTCCG
CCTACGGGAGGCTGCAGTAGGGAATCTTCCACAATGGGCGAAAGCCTGATGGAGCAACGCCGCGTGGGTGAAGAAGGTCTTCGGATCGTAAAACCCTGTTGTTAGAGAAGAAAGTGCGTGAGAGTAACTGTTCACGTTTCGACGGTATCTAACCAGAAAGCCACGGCTAACTACGTGCCAGCAGCCGCGGTAATACGTAGGTGGCAAGCGTTATCCGGATTTATTGGGCGTAAAGGGAACGCAGGCGGTCTTTTAAGTCTGATGTGAAAGCCTTCGGCTTAACCGGAGTAGTGCATTGGAAACTGGGAGACTTGAGTGCAGAAGAGGAGAGTGGAACTCCATGTGTAGCGGTGAAATGCGTAGATATATGGAAGAACACCAGTGGCGAAAGCGGCTCTCTGGTCTGTAACTGACGCTGAGGTTCGAAAGCGTGGGTAGCAAACAGGATTAGATACCCGTGTAGTC
>Pelagi5_CH_M04376:201:000000000-BPY8V:1:2105:25605:14556_1:N:0:ACCTGAGC+TCTCTCCG
CCTACGGGAGGCAGCAGTAGGGAATCTTCCACAATGGACGCAAGTCTGATGGAGCAACGCCGCGTGAGTGAAGAAGGGTTTCGGCTCGTAAAGCTCTGTTGGTAGTGAAGAAAGATAGAGGTAGTAACTGGCCTTTATTTGACGGTAATTACCTAGAAAGTCACGGCTAACTACGTGCCAGCAGCCGCGGTAATACGTAGGTGGCAAGCGTTGTCCGGATTTATTGGGCGTAAAGCGAGTGCAGGCGGTTCAATAAGTCTGATGTGAAAGCCTTCGGCTCAACCGGAGAATTGCATCAGAAACTGTTGAACTTGAGTGCAGAAGAGGAGAGTGGAACTCCATGTGTAGCGGTGGAATGCGTAGATATATGGAAGAACACCAGTGGCGAAGGCGGCTCTCTGGTCTGCAACTGACGCTGAGGCTCGAAAGCATGGGTAGCGAACAGGATTAGATACCCGTGTAGTC
>Pelagi5_CH_M04376:201:000000000-BPY8V:1:2105:10135:17636_1:N:0:ACCTGAGC+TCTCTCCG
CCTACGGGGGGCTGCAGTGGGGAATATTGCACAATGGGGGAAACCCTGATGCAGCGACGCCGCGTGAGCGATGAAGTATTTCGGTATGTAAAGCTCTATCAGCAGGGAAGAAGATGACGGTACCTGACTAAGAAGCCCCGGCTAACTACGTGCCAGCAGCCGCGGTAATACGTAGGGGGCAAGCGTTATCCGGATTTACTGGGTGTAAAGGGAGCGTAGACGGCGGTGCAAGCCAGATGTGAAAGCCCGGGGCTCAACCCCGGGACTGCATTTGGAACTGTATGGCTGGAGTGTCGGAGAGGCAGGCGGAATTCCTAGTGTAGCGGTGAAATGCGTAGATATTAGGAGGAACACCAGTGGCGAAGGCGGCCTGCTGGACGATGACTGACGTTGAGGCTCGAAAGCGTGGGGAGCAAACAGGATTAGATACCCTGGTAGTC
>Pelagi5_CH_M04376:201:000000000-BPY8V:1:2104:24906:9321_1:N:0:ACCTGAGC+TCTCTCCG
CCTACGGGTGGCAGCAGTGAGGAATATTGGTCAATGGGCGCGAGCCTGAACCAGCCAAGTCGCGTGAGGGATGACGGCCCTACGGGTTGTAAACCTCTTTTGTCGGGGAGCAAATTCCGTTACGTGTAACGGAGTCGAGAGTACCCGAAGAAAAAGCATCGGCTAACTCCGTGCCAGCAGCCGCGGTAATACGGAGGATGCGAGCGTTATCCGGATTTATTGGGTTTAAAGGGTGCGTAGGCGGACTGTCAAGTCAGCGGTAAAATACGGGGGCTCAACCTCCGCCCGCCGTTGAAACTGACGGTCTTGAGTGGGCGAGAAGTATGCGGAATGCGTGGTGTAGCGGTGAAATGCATAGATATCACGCAGAACTCCGATTGCGAAGGCAGCATACCGGCGCCCAACTGACGCTGAAGCACGAAAGCGTGGGTATCGAACAGGATTAGATACCCTGGTAGTC
>Pelagi5_CH_M04376:201:000000000-BPY8V:1:2104:11217:10640_1:N:0:ACCTGAGC+TCTCTCCG
CCTACGGGCGGCAGCAGTGGGGAATATTGCACAATGGGGGAAACCCTGATGCAGCGACGCCGCGTGAGTGAAGAAGTATTTCGGTATGTAAAGCTCTATCAGCAGGGAAGATAATGACGGTACCTGACTAAGAAGCCCCGGCTAACTACGTGCCAGCAGCCGCGGTAATACGTAGGGGGCAAGTGTTATCCGGATTTACTGGGTGTAAAGGGAGCGTAGGTGGCAGGGCAAGTCAGATGTGAAAACCCGGGGCTCAACCCCGGGATTGCATTTGAAACTGTCCGGCTGGAGTGCAGGAGAGGTAAGTGGAATTCCTAGTGTAGCGGTGAAATGCATAGATATTAGGAGGAACACCAGTGGCGAAGGCGGCTTACTGGACTGTAACTGACACTGAGGCTCGAAAGCGTGGGGAGCAAACAGGATTAGATACCCTAGTAGTC
>Pelagi5_CH_M04376:201:000000000-BPY8V:1:2104:18329:19139_1:N:0:ACCTGAGC+TCTCTCCG
CCTACGGGGGGCAGCAGTAGGGAATCTTCGGCAATGGACGAAAGTCTGACCGAGCAACGCCGCGTGAGTGAAGAAGGTTTTCGGATCGTAAAACTCTGTTGTTAGAGAAGAACAAGGATGAGAGTAACTGTTCATCCCTTGACGGTATCTAACCAGAAAGCCACGGCTAACTACGTGCCAGCAGCCGCGGTAATACGTAGGTGGCAAGCGTTGTCCGGATTTATTGGGCGTAAAGCGAGCGCAGGCGGTTTCTTAAGTCTGATGTGAAAGCCCCCGGCTCAACCGGGGAGGGTCATTGGAAACTGGGAGACTTGAGTGCAGAAGAGGAGAGTGGAATTCCATGTGTAGCGGTGAAATGCGTAGATATATGGAGGAACACCAGTGGCGAAGGCGGCTCTCTGGTCTGTAACTGACGCTGAGGCTCGAAAGCGTGGGGAGCAAACAGGATTAGATACCCTAGTAGTC
>Pelagi5_CH_M04376:201:000000000-BPY8V:1:2104:18339:19156_1:N:0:ACCTGAGC+TCTCTCCG
CCTACGGGGGGCAGCAGTAGGGAATCTTCGGCAATGGACGAAAGTCTGACCGAGCAACGCCGCGTGAGTGAAGAAGGTTTTCGGATCGTAAAACTCTGTTGTTAGAGAAGAACAAGGATGAGAGTAACTGTTCATCCCTTGACGGTATCTAACCAGAAAGCCACGGCTAACTACGTGCCAGCAGCCGCGGTAATACGTAGGTGGCAAGCGTTGTCCGGATTTATTGGGCGTAAAGCGAGCGCAGGCGGTTTCTTAAGTCTGATGTGAAAGCCCCCGGCTCAACCGGGGAGGGTCATTGGAAACTGGGAGACTTGAGTGCAGAAGAGGAGAGTGGAATTCCATGTGTAGCGGTGAAATGCGTAGATATATGGAGGAACACCAGTGGCGAAGGCGGCTCTCTGGTCTGTAACTGACGCTGAGGCTCGAAAGCGTGGGGAGCAAACAGGATTAGATACCCTAGTAGTC
>Pelagi5_CH_M04376:201:000000000-BPY8V:1:2103:4529:7146_1:N:0:ACCTGAGC+TCTCTCCG
CCTACGGGAGGCTGCAGTAGGGAATCTTCCACAATGGGCGCAAGCCTGATGGAGCAACACCGCGTGAGTGAAGAAGGGTTTCGGCTCGTAAAGCTCTGTTGTTGGAGAAGAACGTGCGTGAGAGTAACTGTTCACGCAGTGACGGTATCCAACCAGAAAGTCACGGCCAACTACGTGCCAGCAGCCGCGGTAATACGTAGGTGGCAAGCGTTATCCGGATTTATTGGGCGTAAAGCGAGCGCAGGCGGTTGCTTAGGTCTGATGTGAAAGCCTTCGGCTTAACCGAAGAAGTGCATCGGAAACCGGGCGACTTGAGTGCAGAAGAGGACAGTGGAACTCCATGTGTAGCGGTGGAATGCGTAGATATATGGAAGAACACCAGTGGCGAAGGCGGCTGTCTGGTCTGCAACTGACGCTGAGGCTCGAAAGCATGGGTAGCGAACAGGATTAGATACCCTAGTAGTC
>Pelagi5_CH_M04376:201:000000000-BPY8V:1:2103:4540:7164_1:N:0:ACCTGAGC+TCTCTCCG
CCTACGGGAGGCTGCAGTAGGGAATCTTCCACAATGGGCGCAAGCCTGATGGAGCAACACCGCGTGAGTGAAGAAGGGTTTCGGCTCGTAAAGCTCTGTTGTTGGAGAAGAACGTGCGTGAGAGTAACTGTTCACGCAGTGACGGTATCCAACCAGAAAGTCACGGCCAACTACGTGCCAGCAGCCGCGGTAATACGTAGGTGGCAAGCGTTATCCGGATTTATTGGGCGTAAAGCGAGCGCAGGCGGTTGCTTAGGTCTGATGTGAAAGCCTTCGGCTTAACCGAAGAAGTGCATCGGAAACCGGGCGACTTGAGTGCAGAAGAGGACAGTGGAACTCCATGTGTAGCGGTGGAATGCGTAGATATATGGAAGAACACCAGTGGCGAAGGCGGCTGTCTGGTCTGCAACTGACGCTGAGGCTCGAAAGCATGGGTAGCGAACAGGATTAGATACCCTAGTAGTC
>Pelagi5_CH_M04376:201:000000000-BPY8V:1:2103:21679:19777_1:N:0:ACCTGAGC+TCTCTCCG
CCTACGGGTGGCAGCAGTGAGGAATATTGGTCAATGGCCGGAAGGCTGAACCAGCCAAGCCGCGTGAAGGACGAAGGTGCTACGCATTGTAAACTTCTTTTGTCAAGGGACAAAATCAGGCTCGAGAGCCTGACCGAGGGTACTTGAAGAAAAAGCATCGGCTAACTCCGTGCCAGCAGCCGCGGTAATACGGAGGATGCGAGCGTTATCCGGATTTATTGGGTTTAAAGGGTGCGTAGGCGGACTGTTAAGTCAGCGGTAAAAGCCCGGGGCTCAACCCCGGCGAGCCGTTGAAACTGGCTGTCTTGAGACGTCGAGAGGTATGCGGAATGCGCAGTGTAGCGGTGAAATGCTTAGATATTGCGCAGAACTCCGATTGCGAAGGCAGCATACCGGCGGCGAGCTGACGCTGAGGCACGAAAGCGTGGGTATCGAACAGGATTAGATACCCGAGTAGTC
>Pelagi5_CH_M04376:201:000000000-BPY8V:1:2117:12623:16550_1:N:0:ACCTGAGC+TCTCTCCG
CCTACGGGAGGCAGCAGTGGGGGATATTGCACAATGGGGGGAACCCTGATGCAGCGACGCCGCGTGGGTGAAGAAGCGCTCCGGCGCGTAAAGCCCTGTCAGCAGGGAAGAAGAAGGACGGTACCTGACCAAGAAGCCCCGGCTAACTACGTGCCAGCAGCCGCGGTAATACGTAGGGGGCAAGCGTTATCCGGATTTACTGGGTGTAAAGGGGGCGCAGACGGCGATGCAAGCCAGGAGTGAAAGCCCGGGGCCCAACCCCGGGACTGCTCTTGGAACTGCGTGGCTGGAGTGCAGGAGGGGCAGGCGGAATTCCTGGTGTAGCGGTGAAATGCGTAGATATCAGGAGGAACACCGGTGGCGAAGGCGGCCTGCTGGACTGCAACTGACGTTGAGGCCCGAAAGCGTGGGGAGCAAACAGGATTAGATACCCTTGTAGTC
>Pelagi5_CH_M04376:201:000000000-BPY8V:1:2101:8450:15506_1:N:0:GCCTGAGC+TCTCTCCG
CCTACGGGTGGCAGCAGTGGGGAATATTGGGCAATGGGCGCAAGCCTGACCCAGCAACGCCGCGTGAAGGAAGAAGGCTTTCGGGTTGTAAACTTCTTTTATGAGGGACGAAAGAAATGACGGTACCTCATGAATAAGCCACGGCTAACTACGTGCCAGCAGCCGCGGTAATACGTAGGTGGCAAGCGTTATCCGGATTTACTGGGTGTAAAGGGCGTGTAGGCGGGACTGCAAGTCAGATGTGAAAATTATGGGCTCAACCCATAACCTGCATTTGAAACTGTAGTTCTTGAGTGATGGAGAGGCAGGCGGAATTCCGTGTGTAGCGGTGAAATGCGTAGATATACGGAGGAACACCAGTGGCGAAGGCGGCCTGCTGGACATTAACTGACGCTGAGGCGCGAAAGCGTGGGGAGCAAACAGGATTAGATACCCTTGTAGTC
>Pelagi5_CH_M04376:201:000000000-BPY8V:1:1116:8856:15000_1:N:0:ACCTGAGC+TCTCTCCG
CCTACGGGAGGCTGCAGTGGGGAATATTGCACAATGGGCGCAAGCCTGATGCAGCGACGCCGCGTGCGGGATGGAGGCCTTCGGGTTGTAAACCGCTTTTGTTCAAGGGCAAGGCACGGTCTTTGGCCGTGTTGAGTGGATTGTTCGAATAAGCACCGGCTAACTACGTGCCAGCAGCCGCGGTAATACGTAGGGTGCAAGCGTTATCCGGATTTATTGGGCGTAAAGGGCTCGTAGGCGGTTCGTCGCGTCCGGTGTGAAAGTCCATCGCTTAACGGTGGATCCGCGCCGGGTACGGGCGGGCTTGAGTGCGGTAGGGGAGACTGGAATTCCCGGTGTAACGGTGGAATGTGTAGATATCGGGAAGAACACCAATGGCGAAGGCAGGTCTCTGGGCCGTTACTGACGCTGAGGAGCGAAAGCGTGGGGAGCGAACAGGATTAGATACCCTTGTAGTC
>Pelagi5_CH_M04376:201:000000000-BPY8V:1:1116:9566:20318_1:N:0:ACCTGAGC+TCTCTCCG
CCTACGGGTGGCAGCAGTGGGGGATATTGCACAATGGGGGGAACCCTGATGCAGCGACGCCGCGTGGAGGAAGAAGTATCTCGGTATGTAAACTCCTATCAGCAGGGAAGAAGACAGACGGTACCTGACTAAGAAGCCCCGGCTAACTACGTGCCAGCAGCCGCGGTAATACGTAGGGGGCGAGCGTTATCCGGATTTACTGGGTGTAAAGGGAGCGTAGACGGCCATGCGAGCCTGATGTGAAAGGCGTGGGCACAACCCGCGGACTGCATCGGGGACTGTGTGGCTGGAGTGTTGGAGGGGCAGGCGGAATTCCTGGTGTAGCGGTGAAATGCGTAGATATCAGGAGGAACACCGGTGGCGAAGGCGGCCTGCTGGACAACGACTGACGTTGAGGCTCGAGAGCGTGGGGAGCGAACAGGATTAGATACCCCGGTAGTC
>Pelagi5_CH_M04376:201:000000000-BPY8V:1:1116:14064:22340_1:N:0:ACCTGAGC+TCTCTCCG
CCTACGGGAGGCAGCAGTGAGGAATATTGGTCAATGGGCGCTAGCCTGAACCAGCCAAGTAGCGTGAAGGATGACTGCCCTATGGGTTGTAAACTTCTTTTATATGGGAATAAAGTGCAGTATGTATACTGCTTTGCATGTACCTTATGAATAAGGATCGGCTAACTCCGTGCCAGCAGCCGCGGTAATACGGAGGATCCGAGCGTTATCCGGATTTATTGGGTTTAAAGGGAGCGTAGGCGGGTTGTTAAGTCAGTTGTGAAAGTTTGCGGCTCAACCGTAAAATTGCAGTTGATACTGGCATCCTTGAGTACAGTAGAGGTAGGCGGAATTCGTGGTGTAGCGGTGAAATGCTTAGATATCACGAAGAACTCCGATTGCGAAGGCAGCCTGCTGGACTGTAACTGACGCTGATGCTCGAAAGTGTGGGTATCAAACAGGATTAGATACCCCGGTAGTC
>Pelagi5_CH_M04376:201:000000000-BPY8V:1:1115:15608:16802_1:N:0:ACCTGAGC+TCTCTCCG
CCTACGGGTGGCAGCAGTGGGGAATATTGCACAATGGGCGCAAGCCTGATGCAGCGACGCCGCGTGCGGGATGGAGGCCTTCGGGTTGTAAACCGCTTTTGTTCAAGGGCAAGGCACGGTCTTTGGCCGTGTTGAGTGGATTGTTCGAATAAGCACCGGCTAACTACGTGCCAGCAGCCGCGGTAATACGTAGGGTGCAAGCGTTATCCGGATTTATTGGGCGTAAAGGGCTCGTAGGCGGTTCGTCGCGTCCGGTGTGAAAGTCCATCGCTTAACGGTGGATTCGCGCCGGGTACGGGCGGGCTTGAGTGCGGTAGGGGAGACTGGAATTCCCGGTGTAACGGTGGAATGTGTAGATATCGGGAAGAACACCAATGGCGAAGGCAGGTCTCTGGGCCGTTACTGACGCTGAGGAGCGAAAGCGTGGGGAGCGAACAGGATTAGATACCCCGGTAGTC
>Pelagi5_CH_M04376:201:000000000-BPY8V:1:1114:21811:13600_1:N:0:ACCTGAGC+TCTCTCCG
CCTACGGGTGGCAGCAGTAGGGAATCTTCCACAATGGACGCAAGTCTGGTGGAGCAACGCCGCGTGAGTGAAGAAGGGTTTCGGCTCGTAAAGCTCTGTTGGTAGTGAAGAAAGATAGAGGTAGTAACTGGCCTTTATTTGACGGTAATTACCTAGAAAGTCACGGCTAACTACGTGCCAGCAGCCGCGGTAATACGTAGGTGGCAAGCGTTATCCGGAATTATTGGGCGTAAAGAGCGCGCAGGTGGTTAATTAAGTCTGATGTGAAAGCCCACGGCTTAACCGTGGAGGGTCATTGGAAACTGGTTGACTTGAGTGCAGAAGAGGGAAGTGGAATTCCATGTGTAGCGGTGAAATGCGTAGAGATATGGAGGAACACCAGTGGCGAAGGCGGCTTCCTGGTCTGCAACTGACACTGAGGCGCGAAAGCGTGGGGAGCAAATAGGATTAGATACCCTTGTAGTC
>Pelagi5_CH_M04376:201:000000000-BPY8V:1:1109:26802:9488_1:N:0:ACCTGAGC+TCTCTCCG
CCTACGGGTGGCAGCAGTGGGGAATATTCCACAATGGGCGCAAGCCTGATGCAGCGACGCCGCGTGAGCGAAGAAGTATTTCGGTATGTAAAGCTCTATCAGCAGGGAAGAAAATGACGGTACCTGACTAAGAAGCTCCGGCTAAATACGTGCCAGCAGCCGCGGTAATACGTATGGAGCGAGCGTTATCCGGAATTACTGGGTGTAAAGGGAGCGTAGACGGATGTGCAAGTCTGATGTGAAAGGCGGGGGCTCAACCCCTGGACTGCATTGGAAACTGTAAATCTTGAGTGCCGGAGAGGTAAGCGGAATTCCTAGTGTAGCGGTGAAATGCGTAGATATTAGGAGGAACACCAGTGGCGAAGGCGGCTTACTGGACGGTAACTGACGTTGAGGCTCGAAAGCGTGGGGAGCAAACAGGATTAGATACCCGAGTAGTC
>Pelagi5_CH_M04376:201:000000000-BPY8V:1:1107:20603:17838_1:N:0:CCCTGAGC+TCTCTCCG
CCTACGGGAGGCAGCAGTAGGGAATTTTCGTCAATGGGCGCAAGCCTGAACGAGCAATGCCGCGTGAACGAGGAAGGTCTTCGGATCGTAAAGTTCTGTTGAAGGGGAAAAAGAGCGGAGAGAGGAAATGGTCTCTGATTGATATTACCCTTCGAGGAAGTCACGGCTAACTACGTGCCAGCAGCCGCGGTAATACGTAGGTGGCGAGCGTTATCCGGAATGATTGGGCGTAAAGGGTGCGTAGGCGGCCTGCTAAGTCTGGAGTGAAAGGTACCGGCTCAACCGGTACAGGCTCTGGAAACTGGCGGGCTAGAGAGCAGGAGAGGGCGGTGGAACTCCATGTGTAGCGGTAAAATGCGTAGATATATGGAAGAACACCAGTGGCGAAGGCGGCCGCCTGGCCTGTTGACTGACGCTGAGGCACGAAAGCGTGGGGAGCAAATAGGATTAGATACCCGTGTAGTC
>Pelagi5_CH_M04376:201:000000000-BPY8V:1:1108:21167:17912_1:N:0:ACCTGAGC+TCTCTCCG
CCTACGGGAGGCTGCAGTAGGGAATCTTCCACAATGGGCGAAAGCCTGATGGAGCAACGCCGCGTGGGTGAAGAAGGTCTTCGGATCGTAAAACCCTGTTGTTAGAGAAGAAAGTGCGTGAGAGTAACTGTTCACGTTTCGACGGTATCTAACCAGAAAGCCACGGCTAACTACGTGCCAGCAGCCGCGGTAATACGTAGGTGGCAAGCGTTATCCGGATTTATTGGGCGTAAAGGGAACGCAGGCGGTCTTTTAAGTCTGATGTGAAAGCCTTCGGCTTAACCGGAGTAGTGCATTGGAAACTGGGAGACTTGAGTGCAGAAGAGGAGAGTGGAACTCCATGTGTAGCGGTGAAATGCGTAGATATATGGAAGAACACCAGTGGCGAAAGTGGCTCTCTGGTCTGTAACTGACGCTGAGGTTCGAAAGCGTGGGTAGCAAACAGGATTAGATACCCCAGTAGTC
>Pelagi5_CH_M04376:201:000000000-BPY8V:1:1108:8573:22635_1:N:0:ACCTGAGC+TCTCTCCG
CCTACGGGTGGCTGCAGTGGGGAATATTGCACAATGGGGGAAACCCTGATGCAGCGACGCCGCGTGAAGGATGAAGTATTTCGGTATGTAAACTTCTATCAGCAGGGAAGAAAATGACGGTACCTGACTAAGAAGCCCCGGCTAACTACGTGCCAGCAGCCGCGGTAATACGTAGGGGGCAAGCGTTATCCGGATTTACTGGGTGTAAAGGGAGCGTAGACGGCATGGCAAGTCTGATGTGAAAACCCGGGGCTCAACCCCGGGACTGCATTGGAAACTGTCAGGCTAGAGTGTCGGAGAGGCAAGTGGAATTCCTAGTGTAGCGGTGAAATGCGTAGATATTAGGAGGAACACCAGTGGCGAAGGCGGCTTGCTGGACGATGACTGACGTTGAGGCTCGAAAGCGTGGGGAGCAAACAGGATTAGATACCCGAGTAGTC
>Pelagi5_CH_M04376:201:000000000-BPY8V:1:1105:26580:18168_1:N:0:ACCTGAGC+TCTCTCCG
CCTACGGGTGGCAGCAGTAGGGAATTTTCGTCAATGGGCGCAAGCCTGAACGAGCAATGCCGCGTGAACGAGGAAGGTCTTCGGATCGTAAAGTTCTGTTGAAGGGGAAAAAGAGCGGAGAGAGGAAATGGTCTCCGATTGATATTACCCTTCGAGGAAGTCACGGCTAACTACGTGCCAGCAGCCGCGGTAATACGTAGGTGGCGAGCGTTATCCGGAATGATTGGGCGTAAAGGGTGCGTAGGCGGCCTGCTAAGTCTGGAGTGAAAGGTACCGGCTCAACCGGTACAGGCTCTGGAAACTGGCGGGCTAGAGAGCAGGAGAGGGCGGTGGAACTCCATGTGTAGCGGTAAAATGCGGAGATATATGGAAGAACACCAGTGGCGAAGGCGGCCGCCTGGCCGGTTGACTGACGCTGAGGCACGAAAGCGTGGGGAGCAAAGAGGATTAGATACCCTTGTAGTC
>Pelagi5_CH_M04376:201:000000000-BPY8V:1:1104:12378:1194_1:N:0:NCCTGAGC+TCTCTCCG
CCTACGGGAGGCTGCAGTGGGGGATATTGCACAATGGGGGGAACCCTGATGCAGCGACGCCGCGTGAGCGATGGAGTACTTCGGTATGTAAAGCTCTGTCAGCAGGGAAGAAAATGACGGTACCTGACCAAGAAGCCCCGGCTAAATACGTGCCAGCAGCTGCGGTAATACGTATGGGGCAAGCGTTATCCGGATTTACTGGGTGTAAAGGGAGCGTAGGCGGCAGGGCAAGCCTGAAGTGAAAGCCCGGGGGTCAACCCCGGGACTGCATTGGGAACTGCCCTGCTGGAGTGCCGGAGGGGCAGGCGGAATTCCTAGTGTAGCGGTGAAATGCGTAGATATTAGGAGGAACACCAGTGGCGAAGGCGGCCTGCTGGACGGTGACTGACGCTGAGGCTCGAAAGCGTGGGGAGCAAACAGGATTAGATACCCTAGTAGTN
>Pelagi5_CH_M04376:201:000000000-BPY8V:1:1117:19132:1446_1:N:0:ACCTGAGC+TCTCTCCG
CCTACGGGAGGCAGCAGTAGGGAATCTTCCACAATGGGCGAAAGCCTGATGGAGCAACGCCGCGTGGGTGAAGAAGGTCTTCGGATCGTAAAACCCTGTTGTTAGAGAAGAAAGTGCGTGAGAGTAACTGTTCACGTTTCGACGGTATCTAACCAGAAAGCCACGGCTAACTACGTGCCAGCAGCCGCGGTAATACGTAGGTGGCAAGCGTTATCCGGATTTATTGGGCGTAAAGGGAACGCAGGCGGTCTTTTAAGTCTGATGTGAAAGCCTTCGGCTTAACCGGAGTAGTGCATTGGAAACTGGGAGACTTGAGTGCAGAAGAGGAGAGTGGAACTCCATGTGTAGCGGTGAAATGCGTAGATATATGGAAGAACACCAGTGGCGAAAGCGGCTCTCTGGTCTGTAACTGACGCTGAGGTTCGAAAGCGTGGGTAGCAAACAGGATTAGATACCCTTGTAGTC
>Pelagi5_CH_M04376:201:000000000-BPY8V:1:1117:8868:17382_1:N:0:CCCTGAGC+TCTCTCCG
CCTACGGGTGGCTGCAGTGGGGAATATTGCACAATGGGGGAAACCCTGATGCAGCAACGCCGCGTGAAGGAAGACGGTTTTCGGATTGTAAACTTCTGTTCTTAGTGAAGAATAATGACGGTAGCTAAGGAGCAAGCCACGGCTAACTACGTGCCAGCAGCCGCGGTAATACGTAGGTGGCAAGCGTTGTCCGGAATTACTGGGTGTAAAGGGAGCGCAGGCGGGAAGCCAAGTCAGCTGTGAAAACTACGGGCTTAACTTGTAGACTGCAGTTGAAACTGGTTTTCTTGAGTGAAGTAGAGGTTGGCGGAATTCCGAGTGTAGCGGTGAAATGCGTAGATATTCGGAGGAACACCGGTGGCGAAGGCGGCCAACTGGGCTTTAACTGACGCTGAGGCTCGAAAGTGTGGGGAGCAAACAGGATTAGATACCCCTGTAGTC
>Pelagi5_CH_M04376:201:000000000-BPY8V:1:1118:5815:13938_1:N:0:ACCTGAGC+TCTCTCCG
CCTACGGGTGGCAGCAGTGGGGAATATTGCGCAATGGGCGAAAGCCTGACGCAGCGACGCCGCGTGAGGGATGAAGGTCTTCGGATCGTAAACCTCTGTCAGGAGGGAAGAAGTGGTTATATGCGAATAGTGTATGACTTTGACGGTACCTCCAAAGGAAGCACCGGCTAACTCCGTGCCAGCAGCCGCGGTAATACGGAGGGTGCGAGCGTTAATCGGAATCACTGGGCGTAAAGCGCGCGTAGGCGGCTTTTCAAGTCAGGGGTGAAATCCCACGGCCCAACCGTGGAACTGCCTTTGAAACTGTAGAGCTTGAGTGTCGGAGAGGGTGGCGGAATTCCAGGTGTAGGAGTGAAATCCGTAGATATCTGGAGGAACACCGGTGGCGAAGGCGGCCACCTGGACGACAACTGACGCTGAGGTGCGAAAGCGTGGGTAGCAAACAGGATTAGATACCCTGGTAGTC
>Pelagi5_CH_M04376:201:000000000-BPY8V:1:2119:8451:9898_1:N:0:ACCTGAGC+TCTCTCCG
CCTATGGGGGGCAGCAGTGAGGAATATTGGTCAATGGGCGCGAGCCTGAACCAGCCAAGTCGCGTGAGGGAAGACGGTCCTATGGATTGTAAACCTCTTTTGTCGGGGAGCAAAAGACGCCACGCGTGGCGTTCCGAGAGTACCCGAAGAAAAAGCATCGGCTAACTCCGTGCCAGCAGCCGCGGTAATACGGAGGATGCGAGCGTTATCCGGATTTATTGGGTTTAAAGGGTGCGCAGGCGGAAGATCAAGTCAGCGGTAAAATTGAGAGGCTCAACCTCTTCGAGCCGTTGAAACTGGTTTTCTTGAGTGAGCGAGAAGTATGCGGAATGCGTGGTGTAGCGGTGAAATGCATAGATATCACGCAGAACTCCGATTGCGAAGGCAGCATACCGGCGCTCAACTGACGCTCATGCACGAAAGTGTGGGTATCGAACAGGATTAGATACCCCTGTAGTC
>Pelagi5_DCM_M04376:201:000000000-BPY8V:1:1101:26392:6435_1:N:0:TAGGCATG+TCTCTCCG
GAAATGCAACAGATGCAACAACTACAACAAGTTGCTAAAGCAGGAGGAGATATAGCACCACTAGCAAAAGCATTGCCAGAAGAAGCA
>Pelagi5_DCM_M04376:201:000000000-BPY8V:1:1101:15097:6482_1:N:0:TAGGCATG+TCTCTCCG
GAAATGCAACAGATGCAACAAGTAGCCAAAGCAGGAGGAGATATAGCACCGCTAGCGAAAGCATTGCCAGAAGAAGCA
>Pelagi5_DCM_M04376:201:000000000-BPY8V:1:1101:6250:6519_1:N:0:TAGGCATG+TCTCTCCG
GAAATGCAACAGATGCAACAAGTACAACAACTAGCAGAAGCAGGGGGAAAAGTAGCACCATTAGCAAAAGCATTGCCAGAAGAAGCA
>Pelagi5_DCM_M04376:201:000000000-BPY8V:1:1101:27482:6532_1:N:0:TAGGCATG+TCTCTCCG
GAAATGCAACAGATGCAACAAGTACAACAACTAGCAGAAGCAGGGGGAAAAGTAGCACCATTAGCAAAAGCAGTGCCAGAAGAAGCA
>Pelagi5_DCM_M04376:201:000000000-BPY8V:1:1101:15258:6554_1:N:0:TAGGCATG+TCTCTCCG
GAAATGCAACAGATGCAACAACTACAACAAGTTGCTAAAGCAGGAGGAGATATAGCACCACTAGCGAAAGCATTGCCAGAAGAAGCA
>Pelagi5_DCM_M04376:201:000000000-BPY8V:1:1101:16449:6557_1:N:0:TAGGCATG+TCTCTCCG
GAAATGCAACAGATGCAACAACTACAACAAGTTGCTAAAGCAGGAGGAGATATAGCACCACTAGCGAAAGCATTGCCAGAAGAAGCA
>Pelagi5_DCM_M04376:201:000000000-BPY8V:1:1101:23326:6582_1:N:0:TCGGCATG+TCTCTCCG
GAAATGCAACAGATGCAACAAGTACAACAACTAGCAGAAGCAGGGGGAAAAGTAGCACCATTAGCAAAAGCATTGCCAGAAGAAGCA
>Pelagi5_DCM_M04376:201:000000000-BPY8V:1:1101:22258:6583_1:N:0:TCGGCATG+TCTCTCCG
GAAATGCAACAGATGCAACAAGTACAACAACTAGCAGAAGCAGGGGGAAAAGTAGCACCATTAGCAAAAGCAGTGCCAGAAGAAGCA
>Pelagi5_DCM_M04376:201:000000000-BPY8V:1:1101:10254:6694_1:N:0:TAGGCATG+TCTCTCCG
GAAATGCAACAGATGCAACAACTACAACAAGTTGCTAAAGCAGGAGGAGATATAGCACCACTAGCGAAAGCATTGCCAGAAGAAGCA
>Pelagi5_DCM_M04376:201:000000000-BPY8V:1:1101:12419:6696_1:N:0:TAGGCATG+TCTCTCCG
GAAATGCAACAGATGCAACAACTACAACAAGTTGCTAAAGCAGGAGGAGATATAGCACCACTAGCGAAAGCATTGCCAGAAGAAGCA
>Pelagi5_DCM_M04376:201:000000000-BPY8V:1:1101:26302:6697_1:N:0:TAGGCATG+TCTCTCCG
GAAATGCAACAGATGCAACAACTACAACAAGTTGCTAAAGCAGGAGGAGATATAGCACCACTAGCGAAAGCATTGCCAGAAGAAGCA
>Pelagi5_DCM_M04376:201:000000000-BPY8V:1:1101:18375:6717_1:N:0:TAGGCATG+TCTCTCCG
GAAATGCAACAGATGCAACAACTACAACAAGTTGCTAAAGCAGGAGGAGATATAGCACCACTAGCGAAAGCATTGCCAGAAGAAGCA
>Pelagi5_DCM_M04376:201:000000000-BPY8V:1:1101:17030:6739_1:N:0:TAGGCATG+TCTCTCCG
GAAATGCAACAGATGCAACAACTACAACAAGTTGCTAAAGCAGGAGGAGATATAGCACCACTAGCGAAAGCATTGCCAGAAGAAGCA
>Pelagi5_DCM_M04376:201:000000000-BPY8V:1:1101:23691:6740_1:N:0:TCGGCATG+TCTCTCCG
GAAATGCAACAGATGCAACAGCTACAACAAGTAGCACAAGCAGGAGGAGATATAGCACCACTAGCGAAAGCAGTGCCAGAAGAAGCA
>Pelagi5_DCM_M04376:201:000000000-BPY8V:1:1101:8273:6787_1:N:0:TAGGCATG+TCTCTCCG
GAAATGCAACAGATGCAACAACTACAACAAGTTGCCAAAGCAGGAGGAGATATAGCACCACTAGCGAAAGCATTGCCAGAAGAAGCA
>Pelagi5_DCM_M04376:201:000000000-BPY8V:1:1101:16197:6820_1:N:0:TAGGCATG+TCTCTCCG
GAAATGCAACAGATGCAACAACTACAACAAGTTGCCAAAGCAGGAGGAGATATAGCACCACTAGCGAAAGCATTGCCAGAAGAAGCA
>Pelagi5_DCM_M04376:201:000000000-BPY8V:1:1101:22958:6821_1:N:0:TCGGCATG+TCTCTCCG
GAAATGCAACAGATGCAACAACTACAACAAGTTGCTAAAGCAGGAGGAGATATAGCACCACTAGCGAAAGCAGTGCCAGAAGAAGCA
>Pelagi5_DCM_M04376:201:000000000-BPY8V:1:1101:11218:6906_1:N:0:TAGGCATG+TCTCTCCG
GAAATGCAACAGATGCAACAACTGCAACAAGTAGCCAAAGCAGGAGGAGATATAGCACCACTAGCGAAAGCATTGCCAGAAGAAGCA
>Pelagi5_DCM_M04376:201:000000000-BPY8V:1:1101:13220:6931_1:N:0:TAGGCATG+TCTCTCCG
GAAATGCAACAGATGCAACAACTACAACAAGTTGCTAAAGCAGGAGGAGATATAGCACCACTAGCGAAAGCATTGCCAGAAGAAGCA
>Pelagi5_DCM_M04376:201:000000000-BPY8V:1:1101:23199:6957_1:N:0:TCGGCATG+TCTCTCCG
GAAATGCAACAGATGCAACAACTACAACAAGTTGCTAAAGCAGGAGGAGATATAGCACCACTAGCGAAAGCAGTGCCAGAAGAAGCA
>Pelagi5_DCM_M04376:201:000000000-BPY8V:1:1101:6879:6965_1:N:0:TAGGCATG+TCTCTCCG
GAAATGCAACAGATGCAACAAGTACAACAACTAGCAGAAGCAGGGGGAAAAGTAGCACCATTAGCAAAAGCATTGCCAGAAGAAGCA
>Pelagi5_DCM_M04376:201:000000000-BPY8V:1:1101:19621:6969_1:N:0:TAGGCATG+TCTCTCCG
GAAATGCAACAGATGCAACAACTGCAACAAGTTGCTAAAGCAGGAGGAGATATAGCACCACTAGCGAAAGCATTGCCAGAAGAAGCA
>Pelagi5_DCM_M04376:201:000000000-BPY8V:1:1101:25030:6996_1:N:0:TAGGCATG+TCTCTCCG
GAAATGCAACAGATGCAACAACTACAACAAGTTGCTAAAGCAGGAGGAGATATAGCACCACTAGCGAAAGCATTGCCAGAAGAAGCA
>Pelagi5_DCM_M04376:201:000000000-BPY8V:1:1101:25371:7028_1:N:0:TAGGCATG+TCTCTCCG
GAAATGCAACAGATGCAACAACTACAACAAGTTGCTAAAGCAGGAGGAGATATAGCACCACTAGCGAAAGCATTGCCAGAAGAAGCA
>Pelagi5_DCM_M04376:201:000000000-BPY8V:1:1101:18546:7046_1:N:0:TAGGCATG+TCTCTCCG
GAAATGCAACAGATGCAACAACTACAACAAGTTGCTAAAGCAGGAGGAGATATAGCACCACTAGCGAAAGCATTGCCAGAAGAAGCA
>Pelagi5_DCM_M04376:201:000000000-BPY8V:1:1101:19201:7048_1:N:0:TAGGCATG+TCTCTCCG
GAAATGCAACAGATGCAACAACTACAACAAGTTGCTAAAGCAGGAGGAGATATAGCACCACTAGCGAAAGCATTGCCAGAAGAAGCA
>Pelagi5_DCM_M04376:201:000000000-BPY8V:1:1101:19471:7106_1:N:0:TAGGCATG+TCTCTCCG
GAAATGCAACAGATGCAACAACTACAACAGGTTGCTAAAGCAGGAGGAGATATAGCACCACTAGCGAAAGCATTGCCAGAAGAAGCA
>Pelagi5_DCM_M04376:201:000000000-BPY8V:1:1101:16483:7133_1:N:0:TAGGCATG+TCTCTCCG
GAAATGCAACAGATGCAACAACTACAACAAGTTGCTAAAGCAGGAGGAGATATAGCACCACTAGCGAAAGCATTGCCAGAAGAAGCA
>Pelagi5_DCM_M04376:201:000000000-BPY8V:1:1101:15207:7145_1:N:0:TAGGCATG+TCTCTCCG
GAAATGCAACAGATGCAACAACTGCAACAAGTAGCCAAAGCAGGAGGAGATATAGCACCACTAGCGAAAGCATTGCCAGAAGAAGCA
>Pelagi5_DCM_M04376:201:000000000-BPY8V:1:1101:3540:7150_1:N:0:TAGGCATG+TCTCTCCG
GAAATGCAACAGATGCAACAACTACAACAAGTTGCTAAAGCAGGAGGAGATATAGCACCACTAGCGAAAGCATTGCCAGAAGAAGCA
>Pelagi5_DCM_M04376:201:000000000-BPY8V:1:1101:17986:7152_1:N:0:TAGGCATG+TCTCTCCG
GAAATGCAACAGATGCAACAACTACAACAAGTTGCTAAAGCAGGAGGAGATATAGCACCACTAGCGAAAGCATTGCCAGAAGAAGCA
>Pelagi5_DCM_M04376:201:000000000-BPY8V:1:1101:19064:7195_1:N:0:TAGGCATG+TCTCTCCG
GAAATGCAACAGATGCAACAAGTACAACAACTAGCAGAAGCAGGGGGAAAAGTAGCACCATTAGCAAAAGCATTGCCAGAAGAAGCA
>Pelagi5_DCM_M04376:201:000000000-BPY8V:1:1101:24933:7203_1:N:0:TAGGCATG+TCTCTCCG
GAAATGCAACAGATGCAACAACTACAACAAGTTGCTAAAGCAGGAGGAGATATAGCACCACTAGCGAAAGCATTGCCAGAAGAAGCC
>Pelagi5_DCM_M04376:201:000000000-BPY8V:1:1101:27060:7210_1:N:0:TAGGCATG+TCTCTCCG
GAAATGCAACAGATGCAACAACTACAACAAGTTGCTAAAGCAGGAGGAGATATAGCACCACTAGCGAAAGCAGTGCCAGAAGAAGCA
>Pelagi5_DCM_M04376:201:000000000-BPY8V:1:1101:18218:7217_1:N:0:TAGGCATG+TCTCTCCG
GAAATGCAACAGATGCAACAACTACAACAAGTTGCTAAAGCAGGAGGAGATATAGCACCACTAGCGAAAGCATTGCCAGAAGAAGCA
>Pelagi5_DCM_M04376:201:000000000-BPY8V:1:1101:23501:7307_1:N:0:TCGGCATG+TCTCTCCG
GAAATGCAACAGATGCAACAATTACAACAAGTTGCTAAAGCAGGAGGAGATATAGCACCACTAGCGAAAGCAGTGCCAGAAGAAGCA
>Pelagi5_DCM_M04376:201:000000000-BPY8V:1:1101:13808:7314_1:N:0:TAGGCATG+TCTCTCCG
GAAATGCAACAGATGCAACAACTACAACAAGTTGCTAAAGCAGGAGGAGATATAGCACCACTAGCAAAAGCATTGCCAGAAGAAGCA
>Pelagi5_DCM_M04376:201:000000000-BPY8V:1:1101:18725:7329_1:N:0:TAGGCATG+TCTCTCCG
GAAATGCAACAGATGCAACAACTACAACAAGTTGCTAAAGCAGGAGGAGATATAGCACCTCTAGCGAAAGCATTGCCAGAAGAAGCA
>Pelagi5_DCM_M04376:201:000000000-BPY8V:1:1101:4628:7332_1:N:0:TCGGCATG+TCTCTCCG
GAAATGCAACAGATGCAACAACTACAACAAGTTGCTAAAGCAGGAGGAGATATAGCACCACTAGCGAAAGCATTGCCAGAAGAAGCA
>Pelagi5_DCM_M04376:201:000000000-BPY8V:1:1101:17712:7408_1:N:0:TAGGCATG+TCTCTCCG
GAAATGCAACAGATGCAACAACTACAACAAGTTGCTAAAGCAGGAGGAGATATAGCACCACTAGCGAAAGCATTGCCAGAAGAAGCA
>Pelagi5_DCM_M04376:201:000000000-BPY8V:1:1101:21496:7425_1:N:0:TCGGCATG+TCTCTCCG
GAAATGCAACAGATGCAACAACTACAACAAGTTGCTAAAGCAGGAGGAGATATAGCACCACTAGCGAAAGCAGTGCCAGAAGAAGCA
>Pelagi5_DCM_M04376:201:000000000-BPY8V:1:1101:23974:7426_1:N:0:TCGGCATG+TCTCTCCG
GAAATGCAACAGATGCAACAACTACAACAAGTTGCCAAAGCAGGAGGAGATATAGCACCACCAGCGAAAGCAGTGCCAGAAGAAGCA
>Pelagi5_DCM_M04376:201:000000000-BPY8V:1:1101:12136:7440_1:N:0:TAGGCATG+TCTCTCCG
GAAATGCAACAGATGCAACAACTACAACAAGTTGCTAAAGCAGGAGGAGATATAGCACCACTAGCGAAAGCATTGCCAGAAGAAGCA
>Pelagi5_DCM_M04376:201:000000000-BPY8V:1:1101:20975:7444_1:N:0:TAGGCATG+TCTCTCCG
GAAATGCAACAGATGCAACAACTACAACAAGTTGCTAAAGCAGGAGGAGATATAGCACCACTAGCAAAAGCATTGCCAGAAGAAGCA
>Pelagi5_DCM_M04376:201:000000000-BPY8V:1:1101:12519:7483_1:N:0:TAGGCATG+TCTCTCCG
GAAATGCAACAGATGCAACAACTACAACAAGTTGCTAAAGCAGGAGGAGATATAGCACCACTAGCGAAAGCATTGCCAGAAGAAGCA
>Pelagi5_DCM_M04376:201:000000000-BPY8V:1:1101:13909:7496_1:N:0:TAGGCATG+TCTCTCCG
GAAATGCAACAGATGCAACAACTACAACAAGTTGCTAAAGCAGGAGGAGATATAGCACCACTAGCGAAAGCATTGCCAGAAGAAGCA
>Pelagi5_DCM_M04376:201:000000000-BPY8V:1:1101:5568:7508_1:N:0:TCGGCATG+TCTCTCCG
GAAATGCAACAGATGCAACAACTGCAACAAGTTGCTAAAGCAGGAGGAGATATAGCACCACTAGCGAAAGCATTGCCAGAAGAAGCA
>Pelagi5_DCM_M04376:201:000000000-BPY8V:1:1101:21458:7512_1:N:0:TAGGCATG+TCTCTCCG
GAAATGCAACAGATGCAACAACTACAACAAGTTGCTAAAGCAGGAGGAGATATAGCACCACTAGCGAAAGCATTGCCAGAAGAAGCA
>Pelagi5_DCM_M04376:201:000000000-BPY8V:1:1101:20874:7520_1:N:0:TAGGCATG+TCTCTCCG
GAAATGCAACAGATGCAACAACTACAACAAGTTGCTAAAGCAGGAGGAGATATAGCACCACTAGCGAAAGCATTGCCAGAAGAAGCA
>Pelagi5_DCM_M04376:201:000000000-BPY8V:1:1101:22159:7539_1:N:0:TCGGCATG+TCTCTCCG
GAAATGCAACAGATGCAACAACTACAACAAGTTGCTAAAGCAGGAGGAGATATAGCACCACTAGCGAAAGCAGTGCCAGAAGAAGCA
>Pelagi5_DCM_M04376:201:000000000-BPY8V:1:1101:6528:7553_1:N:0:TAGGCATG+TCTCTCCG
GAAATGCAACAGATGCAACAACTACAACAAGTTGCTAAAGCAGGAGGAGATATAGCACCACTAGCGAAAGCATTGCCAGAAGAAGCA
>Pelagi5_DCM_M04376:201:000000000-BPY8V:1:1101:4442:7572_1:N:0:TCGGCATG+TCTCTCCG
GAAATGCAACAGATGCAACAACTACAACAAGTTGCTAAAGCAGGAGGAGATATAGCACCACTAGCAAAAGCATTGCCAGAAGAAGCA
>Pelagi5_DCM_M04376:201:000000000-BPY8V:1:1101:6885:7614_1:N:0:TAGGCATG+TCTCTCCG
GAAATGCAACAGATGCAACAACTACAACAAGTTGCTAAAGCAGGAGGAGATATAGCACCACTAGCGAAAGCATTGCCAGAAGAAGCA
>Pelagi5_DCM_M04376:201:000000000-BPY8V:1:1101:15218:7700_1:N:0:TAGGCATG+TCTCTCCG
GAAATGCAACAGATGCAACAACTGCAACAAGTTGCTAAAGCAGGAGGAGATATAGCACCACTAGCGAAAGCATTGCCAGAAGAAGCA
>Pelagi5_DCM_M04376:201:000000000-BPY8V:1:1101:27204:7727_1:N:0:TAGGCATG+TCTCTCCG
GAAATGCAACAGATGCAACAACTGCAGCAAGTAGCCAAAGCAGGAGGAGATATAGCACCACTAGCGAAAGCAGTGCCAGAAGAAGCA
>Pelagi5_DCM_M04376:201:000000000-BPY8V:1:1101:23466:7727_1:N:0:TCGGCATG+TCTCTCCG
AAATGCAACAGATGCAACAACTACAACAAGTTGCTAAAGCAGGAGGAGATATAGCACCACTAGCGAAAGCAGTGCCAGAAGAAGCA
>Pelagi5_DCM_M04376:201:000000000-BPY8V:1:1101:4587:7744_1:N:0:TCGGCATG+TCTCTCCG
GAAATGCAACAGATGCAACAACTACAACAAGTTGCTAAAGCAGGAGGAGATATAGCACCACTAGCGAAAGCATTGCCAGAAGAAGCA
>Pelagi5_DCM_M04376:201:000000000-BPY8V:1:1101:21031:7793_1:N:0:TAGGCATG+TCTCTCCG
GAAATGCAACAGATGCAACAACTACAACAAGTTGCTAAAGCAGGAGGAGATATAGCACCACTAGCGAAAGCATTGCCAGAAGAAGCA
>Pelagi5_DCM_M04376:201:000000000-BPY8V:1:1101:15863:7809_1:N:0:TAGGCATG+TCTCTCCG
GAAATGCAACAGATGCAACAACTACAACAAGTTGCTAAAGCAGGAGGAGATATAGCACCACTAGCGAAAGCATTGCCAGAAGAAGCA
>Pelagi5_DCM_M04376:201:000000000-BPY8V:1:1101:13114:7811_1:N:0:TAGGCATG+TCTCTCCG
GAAATGCAACAGATGCAACAACTACAACAAGTTGCTAAAGCAGGAGGAGATATAGCACCACTAGCGAAAGCATTGCCAGAAGAAGCA
>Pelagi5_DCM_M04376:201:000000000-BPY8V:1:1101:26347:7822_1:N:0:TAGGCATG+TCTCTCCG
GAAATGCAACAGATGCAACAACTACAACAAGTTGCTAAAGCAGGAGGAGATATAGCACCACTAGCGAAAGCATTGCCAGAAGAAGCA
>Pelagi5_DCM_M04376:201:000000000-BPY8V:1:1101:28230:7841_1:N:0:TAGGCATG+TCTCTCCG
GAAATGCAACAGATGCAACAAGTACAACAACTAGCAGAAGCAGGGGGAAAAGTAGCACCATGAGCAAAAGCAGTGCCAGAAGAAGCA
>Pelagi5_DCM_M04376:201:000000000-BPY8V:1:1101:18587:7848_1:N:0:TAGGCATG+TCTCTCCG
GAAATGCAACAGATGCAACAACTACAACAAGTTGCTAAAGCAGGAGGAGATATAGCACCACTAGCAAAAGCATTGCCAGAAGAAGCA
>Pelagi5_DCM_M04376:201:000000000-BPY8V:1:1101:10909:7877_1:N:0:TCGGCATG+TCTCTCCG
GAAATGCAACAGATGCAACAACTACAACAAGTTGCTAAAGCAGGAGGAGATATAGCACCACTAGCGAAAGCATTGCCAGAAGAAGCA
>Pelagi5_DCM_M04376:201:000000000-BPY8V:1:1101:6753:7895_1:N:0:TAGGCATG+TCTCTCCG
GAAATGCAACAGATGCAACAACTACAACAAGTTGCTAAAGCAGGAGGAGATATAGCACCACTAGCGAAAGCATTGCCAGAAGAAGCA
>Pelagi5_DCM_M04376:201:000000000-BPY8V:1:1101:28663:7898_1:N:0:TAGGCATG+TCTCTCCG
GAAATGCAACAGATGCAACAACTACAACAAGTTGCCAAAGCAGGAGGAGAGATAGCACCACGAGCGAAAGCAGTGCCAGAAGAAGCA
>Pelagi5_DCM_M04376:201:000000000-BPY8V:1:1101:22118:7901_1:N:0:TCGGCATG+TCTCTCCG
GAAATGCAACAGATGCAACAACTACAACAAGTTGCTAAAGCAGGAGGAGATATAGCACCACTAGCGAAAGCATTGCCAGAGAAGCA
>Pelagi5_DCM_M04376:201:000000000-BPY8V:1:1101:9421:7918_1:N:0:TCGGCATG+TCTCTCCG
GAAATGCAACAGATGCAACAACTACAACAACTAGCAGAAGCAGGGGGAAAAGTAGCACCATTAGCAAAAGCATTGCCAGAAGAAGCA
>Pelagi5_DCM_M04376:201:000000000-BPY8V:1:1101:22214:7934_1:N:0:TCGGCATG+TCTCTCCG
GAAATGCAACAGATGCAACAAGTACAACAACTAGCAGAAGCAGGGGGAAAAGTAGCACCATTAGCAAAAGCAGTGCCAGAAGAAGCA
>Pelagi5_DCM_M04376:201:000000000-BPY8V:1:1101:13639:7942_1:N:0:TAGGCATG+TCTCTCCG
GAAATGCAACAGATGCAACAACTACAACAAGTTGCTAAAGCAGGAGGAGATATAGCACCACTAGCGAAAGCATTGCCAGAAGAAGCA
>Pelagi5_DCM_M04376:201:000000000-BPY8V:1:1101:7239:7947_1:N:0:TAGGCATG+TCTCTCCG
GAAATGCAACAGATGCAACAACTACAACAAGTTGCTAAAGCAGGAGGAGATATAGCACCACTAGCGAAAGCATTGCCAGAAGAAGCA
>Pelagi5_DCM_M04376:201:000000000-BPY8V:1:1101:27358:7955_1:N:0:TAGGCATG+TCTCTCCG
GAAATGCAACAGATGCAACAACTACAACAAGTTGCTAAAGCAGGAGGAGATATAGCACCACTAGCGAAAGCAGTGCCAGAAGAAGCA
>Pelagi5_DCM_M04376:201:000000000-BPY8V:1:1101:6189:7987_1:N:0:TAGGCATG+TCTCTCCG
GAAATGCAACAGATGCAACAACTACAACAAGTTGCTAAAGCAGGAGGAGATATAGCACCACTAGCGAAAGCATTGCCAGAAGAAGCA
>Pelagi5_DCM_M04376:201:000000000-BPY8V:1:1101:23222:7996_1:N:0:TCGGCATG+TCTCTCCG
GAAATGCAACAGATGCAACAACTACAACAAGTTGCCAAAGCAGGAGGAGATATAGCACCACTAGCGAAAGCAGTGCCAGAAGAAGCA
>Pelagi5_DCM_M04376:201:000000000-BPY8V:1:1101:11781:8043_1:N:0:TAGGCATG+TCTCTCCG
GAAATGCAACAGATGCAACAACTACAACAAGTTGCTAAAGCAGGAGGAGATATAGCACCACTAGCGAAAGCATTGCCAGAAGAAGCA
>Pelagi5_DCM_M04376:201:000000000-BPY8V:1:1101:16334:8043_1:N:0:TAGGCATG+TCTCTCCG
GAAATGCAACAGATGCAACAACTACAACAAGTTGCTAAAGCAGGAGGAGATATAGCACCACTAGCGAAAGCATTGCCAGAAGAAGCA
>Pelagi5_DCM_M04376:201:000000000-BPY8V:1:1101:14204:8045_1:N:0:TAGGCATG+TCTCTCCG
GAAATGCAACAGATGCAACAAGTACAACAACTAGCAGAAGCAGGGGGAAAAGTAGCACCATTAGCAAAAGCATTGCCAGAAGAAGCA
>Pelagi5_DCM_M04376:201:000000000-BPY8V:1:1101:15975:8068_1:N:0:TAGGCATG+TCTCTCCG
GAAATGCAACAGATGCAACAACTACAACAAGTTGCTAAAGCAGGAGGAGATATAGCACCACTAGCGAAAGCATTGCCAGAAGAAGCA
>Pelagi5_DCM_M04376:201:000000000-BPY8V:1:1101:11304:8088_1:N:0:TAGGCATG+TCTCTCCG
GAAATGCAACAGATGCAACAACTACAACAAGTTGCTAAAGCAGGAGGAGATATAGCACCACTAGCGAAAGCATTGCCAGAAGAAGCA
>Pelagi5_DCM_M04376:201:000000000-BPY8V:1:1101:20697:8114_1:N:0:TAGGCATG+TCTCTCCG
GAAATGCAACAGATGCAACAAGTACAACAACTAGCAGAAGCAGGGGGAAAAGTAGCACCATTAGCAAAAGCATTGCCAGAAGAAGCA
>Pelagi5_DCM_M04376:201:000000000-BPY8V:1:1101:21459:8122_1:N:0:TAGGCATG+TCTCTCCG
GAAATGCAACAGATGCAACAACTACAACAAGTTGCTAAAGCAGGAGGAGATATAGCACCACTAGCGAAAGCATTGCCAGAAGAAGCA
>Pelagi5_DCM_M04376:201:000000000-BPY8V:1:1101:23033:8162_1:N:0:TCGGCATG+TCTCTCCG
GAAATGCAACAGATGCAACAACTACAACAAGTTGCTAAAGCAGGAGGAGATATAGCACCACTAGCGAAAGCAGTGCCAGAAGAAGCA
>Pelagi5_DCM_M04376:201:000000000-BPY8V:1:1101:4569:8163_1:N:0:TCGGCATG+TCTCTCCG
GAAATGCAACAGATGCAACAACTACAACAAGTTGCTAAAGCAGGAGGAGATATAGCACCACTAGCGAAAGCATTGCCAGAAGAAGCA
>Pelagi5_DCM_M04376:201:000000000-BPY8V:1:1101:25646:8167_1:N:0:TAGGCATG+TCTCTCCG
GAAATGCAACAGATGCAACAATTACAACAAGTTGCTAAAGCAGGAGGAGATATAGCACCACTAGCGAAAGCATTGCCAGAAGAAGCA
>Pelagi5_DCM_M04376:201:000000000-BPY8V:1:1101:17208:8213_1:N:0:TAGGCATG+TCTCTCCG
GAAATGCAACAGATGCAACAACTACAACAAGTTGCTAAAGCAGGAGGAGATATAGCACCACTAGCGAAAGCATTGCCAGAAGAAGCA
>Pelagi5_DCM_M04376:201:000000000-BPY8V:1:1101:20953:8230_1:N:0:TAGGCATG+TCTCTCCG
GAAATGCAACAGATGCAACAACTACAACAAGTTGCTAAAGCAGGAGGAGATATAGCACCACTAGCGAAAGCATTGCCAGAAGAAGCA
>Pelagi5_DCM_M04376:201:000000000-BPY8V:1:1101:18962:8256_1:N:0:TAGGCATG+TCTCTCCG
GAAATGCAACAGATGCAACAACTGCAACAAGTTGCTAAAGCAGGAGGAGATATAGCACCACTAGCGAAAGCATTGCCAGAAGAAGCA
>Pelagi5_DCM_M04376:201:000000000-BPY8V:1:1101:18112:8272_1:N:0:TAGGCATG+TCTCTCCG
GAAATGCAACAGATGCAACAACTACAACAAGTTGCTAAAGCAGGAGGAGATATAGCACCACTAGCGAAAGCATTGCCAGAAGAAGCA
>Pelagi5_DCM_M04376:201:000000000-BPY8V:1:1101:7884:8287_1:N:0:TAGGCATG+TCTCTCCG
GAAATGCAACAGATGCAACAAGTACAACAACTAGCAGAAGCAGGGGGAAAAGTAGCACCATTAGCAAAAGCATTGCCAGAAGAAGCA
>Pelagi5_DCM_M04376:201:000000000-BPY8V:1:1101:12319:8289_1:N:0:TAGGCATG+TCTCTCCG
GAAATGCAACAGATGCAACAACTACAACAAGTTGCTAAAGCAGGAGGAGATATAGCACCACTAGCGAAAGCATTGCCAGAAGAAGCA
>Pelagi5_DCM_M04376:201:000000000-BPY8V:1:1101:23409:8312_1:N:0:TCGGCATG+TCTCTCCG
GAAATGCAACAGATGCAACAACTACAACAAGTTGCTAAAGCAGGAGGAGATATAGCACCACTAGCGAAAGCAGTGCCAGAAGAAGCA
>Pelagi5_DCM_M04376:201:000000000-BPY8V:1:1101:3994:8322_1:N:0:TCGGCATG+TCTCTCCG
GAAATGCAACAGATGCAACAACTACAACAAGTTGCTAAAGCAGGAGGAGATATAGCACCACTAGCGAAAGCATTGCCAGAAGAAGCA
>Pelagi5_DCM_M04376:201:000000000-BPY8V:1:1101:5699:8323_1:N:0:TCGGCATG+TCTCTCCG
GAAATGCAACAGATGCAACAACTACAACAAGTTGCTAAAGCAGGAGGAGATATAGCACCACTAGCGAAAGCATTGCCAGAAGAAGCA
>Pelagi5_DCM_M04376:201:000000000-BPY8V:1:1101:27913:8323_1:N:0:TAGGCATG+TCTCTCCG
GAAATGCAACAGATGCAACAACTACAACAAGTTGCCAAAGCAGGAGGAGAGATAGCACCACTAGCGAAAGCAGTGCCAGAAGAAGCA
>Pelagi5_DCM_M04376:201:000000000-BPY8V:1:1101:4011:8329_1:N:0:TCGGCATG+TCTCTCCG
GAAATGCAACAGATGCAACAACTACAACAAGTTGCTAAAGCAGGAGGAGATATAGCACCACTAGCGAAAGCATTGCCAGAAGAAGCA
>Pelagi5_DCM_M04376:201:000000000-BPY8V:1:1101:16736:8361_1:N:0:TAGGCATG+TCTCTCCG
GAAATGCAACAGATGCAACAACTACAACAAGTTGCCAAAGCAGGAGGAGATATAGCACCACTAGCGAAAGCATTGCCAGAAGAAGCA
>Pelagi5_DCM_M04376:201:000000000-BPY8V:1:1101:11019:8364_1:N:0:TCGGCATG+TCTCTCCG
GAAATGCAACAGATGCAACAACTACAACAAGTTGCCAAAGCAGGAGGAGATATAGCACCACTAGCGAAAGCATTGCCAGAAGAAGCA
>Pelagi5_DCM_M04376:201:000000000-BPY8V:1:1101:22793:8373_1:N:0:TCGGCATG+TCTCTCCG
GAAATGCAACAGATGCAACAACTACAACAAGTTGCTAAAGCAGGAGGAGATATAGCACCACTAGCGAAAGCAGTGCCAGAAGAAGCA
>Pelagi5_DCM_M04376:201:000000000-BPY8V:1:1101:6814:8383_1:N:0:TAGGCATG+TCTCTCCG
GAAATGCAACAGATGCAACAACTACAACAAGTTGCTAAAGCAGGAGGAGATATAGCACCACTAGCGAAAGCATTGCCAGAAGAAGCA
>Pelagi5_DCM_M04376:201:000000000-BPY8V:1:1101:19698:8393_1:N:0:TAGGCATG+TCTCTCCG
GAAATGCAACAGATGCAACAACTACAACAAGTTGCTAAAGCAGGAGGAGATATAGCACCACTAGCGAAAGCATTGCCAGAAGAAGCA
>Pelagi5_DCM_M04376:201:000000000-BPY8V:1:1101:18717:8412_1:N:0:TAGGCATG+TCTCTCCG
GAAATGCAACAGATGCAACAACTACAACAAGTTGCTAAAGCAGGAGGAGATATAGCACCACTAGCGAAAGCATTGCCAGAAGAAGCA
>Pelagi5_DCM_M04376:201:000000000-BPY8V:1:1101:17228:8415_1:N:0:TAGGCATG+TCTCTCCG
GAAATGCAACAGATGCAACAAGTACAACAACTAGCAGAAGCAGGGGGAAAAGTAGCACCATTAGCAAAAGCATTGCCAGAAGAAGCA
>Pelagi5_DCM_M04376:201:000000000-BPY8V:1:1101:11167:8430_1:N:0:TAGGCATG+TCTCTCCG
GAAATGCAACAGATGCAACAACTACAACAAGTTGCTAAAGCAGGAGGAGATATAGCACCACTAGCGAAAGCATTGCCAGAAGAAGCA
>Pelagi5_DCM_M04376:201:000000000-BPY8V:1:1101:25042:8495_1:N:0:TAGGCATG+TCTCTCCG
GAAATGCAACAGATGCAACAATTACAACAAGTTGCTAAAGCAGGAGGAGATATAGCACCACTAGCGAAAGCATTGCCAGAAGAAGCA
>Pelagi5_DCM_M04376:201:000000000-BPY8V:1:1101:19788:8523_1:N:0:TAGGCATG+TCTCTCCG
GAAATGCAACAGATGCAACAACTACAACAAGTTGCTAAAGCAGGAGGAGATATAGCACCACTAGCGAAAGCATTGCCAGAAGAAGCA
>Pelagi5_DCM_M04376:201:000000000-BPY8V:1:1101:21419:8578_1:N:0:TAGGCATG+TCTCTCCG
GAAATGCAACAGATGCAACAATTACAACAAGTTGCTAAAGCAGGAGGAGATATAGCACCACTAGCGAAAGCATTGCCAGAAGAAGCA
>Pelagi5_DCM_M04376:201:000000000-BPY8V:1:1101:11388:8614_1:N:0:TAGGCATG+TCTCTCCG
GAAATGCAACAGATGCAACAACTACAACAAGTTGCTAAAGCAGGAGGAGATATAGCACCACTAGCGAAAGCATTGCCAGAAGAAGCA
>Pelagi5_DCM_M04376:201:000000000-BPY8V:1:1101:21498:8642_1:N:0:TCGGCATG+TCTCTCCG
GAAATGCAACAGATGCAACAACTACAACAAGTTGCTAAAGCAGGAGGAGATATAGCACCACTAGCGAAAGCAGTGCCAGAAGAAGCA
>Pelagi5_DCM_M04376:201:000000000-BPY8V:1:1101:12759:8661_1:N:0:TAGGCATG+TCTCTCCG
GAAATGCAACAGATGCAACAACTACAACAAGTTGCTAAAGCAGGAGGAGATATAGCACCACCAGCGAAAGCATTGCCAGAAGAAGCA
>Pelagi5_DCM_M04376:201:000000000-BPY8V:1:1101:23949:8677_1:N:0:TCGGCATG+TCTCTCCG
GAAATGCAACAGATGCAACAACTACAACAAGTTGCTAAAGCAGGAGGAGATATAGCGCCACTAGCGAAAGCAGTGCCAGAAGAAGCA
>Pelagi5_DCM_M04376:201:000000000-BPY8V:1:1101:15412:8683_1:N:0:TAGGCATG+TCTCTCCG
GAAATGCAACAGATGCAACAAGTACAACAACTAGCAGAAGCAGGGGGAAAAGTAGCACCATTAGCAAAAGCATTGCCAGAAGAAGCA
>Pelagi5_DCM_M04376:201:000000000-BPY8V:1:1101:4857:8700_1:N:0:TCGGCATG+TCTCTCCG
GAAATGCAACAGATGCAACAACTACAACAAGTTGCTAAAGCAGGAGGAGATATAGCACCACTAGCGAAAGCATTGCCAGAAGAAGCA
>Pelagi5_DCM_M04376:201:000000000-BPY8V:1:1101:24316:8722_1:N:0:TAGGCATG+TCTCTCCG
GAAATGCAACAGATGCAACAACTACAACAAGTTGCTAAAGCAGGAGGAGATATAGCACCACTAGCGAAAGCATTGCCAGAAGAAGCA
>Pelagi5_DCM_M04376:201:000000000-BPY8V:1:1101:11652:8748_1:N:0:TAGGCATG+TCTCTCCG
GAAATGCAACAGATGCAACAACTACAACAAGTTGCTAAAGCAGGAGGAGATATAGCACCACTAGCGAAAGCATTGCCAGAAGAAGCA
>Pelagi5_DCM_M04376:201:000000000-BPY8V:1:1101:27054:8749_1:N:0:TAGGCATG+TCTCTCCG
GAAATGCAACAGATGCAACAACTACAACAAGTTGCTAAAGCAGGAGGAGATATAGCACCACTAGCGAAAGCAGTGCCAGAAGAAGCA
>Pelagi5_DCM_M04376:201:000000000-BPY8V:1:1101:12806:8769_1:N:0:TAGGCATG+TCTCTCCG
GAAATGCAACAGATGCAACAACTACAACAAGTTGCTAAAGCAGGAGGAGATATAGCACCACTAGCGAAAGCATTGCCAGAAGAAGCA
>Pelagi5_DCM_M04376:201:000000000-BPY8V:1:1101:16799:8773_1:N:0:TAGGCATG+TCTCTCCG
GAAATGCAACAGATGCAACAACTACAACAAGTTGCTAAAGCAGGAGGAGATATAGCACCACTAGCGAAAGCATTGCCAGAAGAAGCA
>Pelagi5_DCM_M04376:201:000000000-BPY8V:1:1101:11248:8775_1:N:0:TAGGCATG+TCTCTCCG
GAAATGCAACAGATGCAACAACTACAACAAGTTGCTAAAGCAGGAGGAGATATAGCACCACTAGCGAAAGCATTGCCAGAAGAAGCA
>Pelagi5_DCM_M04376:201:000000000-BPY8V:1:1101:15691:8781_1:N:0:TAGGCATG+TCTCTCCG
GAAATGCAACAGATGCAACAACTACAACAAGTTGCTAACGCAGGAGGAGATATAGCACCCCTAGCGAAAGCATTGCCAGAAGAAGCA
>Pelagi5_DCM_M04376:201:000000000-BPY8V:1:1101:21888:8834_1:N:0:TCGGCATG+TCTCTCCG
GAAATGCAACAGATGCAACAAGTACAACAACTAGCAGAAGCAGGGGGAAAAGTAGCACCATTAGCAAAAGCAGTGCCAGAAGAAGCA
>Pelagi5_DCM_M04376:201:000000000-BPY8V:1:1101:24774:8859_1:N:0:TAGGCATG+TCTCTCCG
GAAATGCAACAGATGCAACAATTACAACAAGTTGCTAAAGCAGGAGGAGATATAGCACCACTAGCGAAAGCATTGCCAGAAGAAGCA
>Pelagi5_DCM_M04376:201:000000000-BPY8V:1:1101:27101:8861_1:N:0:TAGGCATG+TCTCTCCG
GAAATGCAACAGATGCAACAACTACAACAAGTTGCTAAAGCAGGAGGAGATATAGCACCACTAGCGAAAGCAGTGCCAGAAGAAGCA
>Pelagi5_DCM_M04376:201:000000000-BPY8V:1:1101:12037:8867_1:N:0:TAGGCATG+TCTCTCCG
GAAATGCAACAGATGCAACAACTACAACAAGTTGCTAAAGCAGGAGGAGATATAGCACCACTAGCGAAAGCATTGCCAGAAGAAGCA
>Pelagi5_DCM_M04376:201:000000000-BPY8V:1:1101:12560:8894_1:N:0:TAGGCATG+TCTCTCCG
GAAATGCAACAGATGCAACAACTACAACAAGTTGCTAAAGCAGGAGGAGATATAGCACCACTAGCGAAAGCATTGCCAGAAGAAGCA
>Pelagi5_DCM_M04376:201:000000000-BPY8V:1:1101:20548:8907_1:N:0:TAGGCATG+TCTCTCCG
GAAATGCAACAGATGCAACAACTACAACAAGTTGCTAAAGCAGGAGGAGATATAGCACCACTAGCGAAAGCATTGCCAAAGAAGCA
>Pelagi5_DCM_M04376:201:000000000-BPY8V:1:1101:22009:8915_1:N:0:TCGGCATG+TCTCTCCG
GAAATGCAACAGATGCAACAACTACAACAAGTTGCTAAAGCAGGAGGAGATATAGCACCACTAGCGAAAGCAGTGCCAGAAGAAGCA
>Pelagi5_DCM_M04376:201:000000000-BPY8V:1:1101:17313:8919_1:N:0:TAGGCATG+TCTCTCCG
GAAATGCAACAGATGCAACAACTACAACAAGTTGCTAAAGCAGGAGGAGATATAGCACCACTAGCGAAAGCATTGCCAGAAGAAGCA
>Pelagi5_DCM_M04376:201:000000000-BPY8V:1:1101:22553:8953_1:N:0:TCGGCATG+TCTCTCCG
GAAATGCAACAGATGCAACAACTACAACAAGTTGCTAAAGCAGGAGGAGATATAGCACCACTAGCGAAAGCAGTACCAGAAGAAGCA
>Pelagi5_DCM_M04376:201:000000000-BPY8V:1:1101:25560:8971_1:N:0:TAGGCATG+TCTCTCCG
GAAATGCAACAGATGCAACAATTACAACAAGTTGCTAAAGCAGGAGGAGATATAGCACCACTAGCGAAAGCATTGCCAGAAGAAGCA
>Pelagi5_DCM_M04376:201:000000000-BPY8V:1:1101:15507:9026_1:N:0:TAGGCATG+TCTCTCCG
GAAATGCAACAGATGCAACAACTACAACAAGTTGCTAAAGCAGGAGGAGATATAGCACCACTAGCGAAAGCATTGCCAGAAGAAGCA
>Pelagi5_DCM_M04376:201:000000000-BPY8V:1:1101:19252:9049_1:N:0:TAGGCATG+TCTCTCCG
GAAATGCAACAGATGCAACAACTACAACAAGTTGCTAAAGCAGGAGGAGAGATAGCACCACTAGCGAAAGCATTGCCAGAAGAAGCA
>Pelagi5_DCM_M04376:201:000000000-BPY8V:1:1101:20449:9063_1:N:0:TAGGCATG+TCTCTCCG
GAAATGCAACAGATGCAACAACTACAACAAGTTGCTAAAGCAGGAGGAGATATAGCACCACTAGCAAAAGCATTGCCAGAAGAAGCA
>Pelagi5_DCM_M04376:201:000000000-BPY8V:1:1101:17413:9098_1:N:0:TAGGCATG+TCTCTCCG
GAAATGCAACAGATGCAACAACTGCAACAAGTAGCCAAAGCAGGAGGAGATATAGCACCACTAGCGAAAGCATTGCCAGAAGAAGCA
>Pelagi5_DCM_M04376:201:000000000-BPY8V:1:1101:20032:9119_1:N:0:TAGGCATG+TCTCTCCG
GAAATGCAACAGATGCAACAACTACAACAAGTTGCTAAAGCAGGAGGAGATATAGCACCACTAGCGAAAGCATTGCCAGAAGAAGCA
>Pelagi5_DCM_M04376:201:000000000-BPY8V:1:1101:23059:9183_1:N:0:TCGGCATG+TCTCTCCG
GAAATGCAACAGATGCAACAACTACAACAAGTTGCTAAAGCAGGAGGAGATATAGCACCACTAGCGAAAGCAGTGCCAGAAGAAGCA
>Pelagi5_DCM_M04376:201:000000000-BPY8V:1:1101:24140:9195_1:N:0:TAGGCATG+TCTCTCCG
GAAATGCAACAGATGCAACAACTGCAACAAGTAGCCAAAGCAGGAGGAGATATAGCACCACTAGCGAAAGCATTGCCAGAACAAGCA
>Pelagi5_DCM_M04376:201:000000000-BPY8V:1:1101:16179:9198_1:N:0:TAGGCATG+TCTCTCCG
GAAATGCAACAGATGCAACAACTACAACAAGTTGCTAAAGCAGGAGGAGATATAGCACCACTAGCGAAAGCATTGCCAGAAGAAGCA
>Pelagi5_DCM_M04376:201:000000000-BPY8V:1:1101:24235:9247_1:N:0:TAGGCATG+TCTCTCCG
GAAATGCAACAGATGCAACAACTACAACAAGTTGCTAAAGCAGGAGGAGATATAGCACCACTAGCGAAAGCATTGCCAGAAGAAGCA
>Pelagi5_DCM_M04376:201:000000000-BPY8V:1:1101:24831:9258_1:N:0:TAGGCATG+TCTCTCCG
GAAATGCAACAGATGCAACAACTACAACAAGTTGCTAAAGCAGGAGGAGATATAGCACCACTAGCGAAAGCATTGCCAGAAGAAGCA
>Pelagi5_DCM_M04376:201:000000000-BPY8V:1:1101:12954:9298_1:N:0:TAGGCATG+TCTCTCCG
GAAATGCAACAGATGCAACAACTACAACAAGTTGCTAAAGCAGGAGGAGATATAGCACCACTAGCGAAAGCATTGCCAGAAGAAGCA
>Pelagi5_DCM_M04376:201:000000000-BPY8V:1:1101:7329:9314_1:N:0:TAGGCATG+TCTCTCCG
GAAATGCAACAGATGCAACAACTACAACAAGTTGCTAAAGCAGGAGGAGGTATAGCACCACTAGCGAAAGCATTGCCAGAAGAAGCA
>Pelagi5_DCM_M04376:201:000000000-BPY8V:1:1101:5708:9387_1:N:0:TAGGCATG+TCTCTCCG
GAAATGCAACAGATGCAACAACTGCAACAAGTTGCTAAAGCAGGAGGAGATATAGCACCACTAGCGAAAGCATTGCCAGAAGAAGCA
>Pelagi5_DCM_M04376:201:000000000-BPY8V:1:1101:4842:9413_1:N:0:TAGGCATG+TCTCTCCG
GAAATGCAACAGATGCAACAACTACAACAAGTTGCCAAAGCAGGAGGAGATATAGCACCACTAGCGAAAGCATTGCCAGAAGAAGCA
>Pelagi5_DCM_M04376:201:000000000-BPY8V:1:1101:3891:9432_1:N:0:TAGGCATG+TCTCTCCG
GAAATGCAACAGATGCAACAACTACAACAAGTTGCTAAAGCAGGAGGAGATATAGCACCACTAGCGAAAGCATTGCCAGAAGAAGCA
>Pelagi5_DCM_M04376:201:000000000-BPY8V:1:1101:8569:9465_1:N:0:TAGGCATG+TCTCTCCG
GAAATGCAACAGATGCAACAACTACAACAAGTTGCTAAAGCAGGAGGAGATATAGCACCACTAGCGAAAGCATTGCCAGAAGAAGCA
>Pelagi5_DCM_M04376:201:000000000-BPY8V:1:1101:24074:9493_1:N:0:TAGGCATG+TCTCTCCG
GAAATGCAACAGATGCAACAAGTACAACAACTAGCAGAAGCAGGGGGAAAAGTAGCACCATTAGCAAAAGCATTGCCAGAAGAAGCA
>Pelagi5_DCM_M04376:201:000000000-BPY8V:1:1101:26683:9538_1:N:0:TAGGCATG+TCTCTCCG
GAAATGCAACAGATGCAACAACTGCAACAAGTAGCCAAAGCAGGAGGAGAGATAGCACCACTAGCGAAAGCAGTGCCAGAAGAAGCA
>Pelagi5_DCM_M04376:201:000000000-BPY8V:1:1101:13708:9558_1:N:0:TAGGCATG+TCTCTCCG
GAAATGCAACAGATGCAACAACTACAACAAGTTGCTAAAGCAGGAGGAGATATAGCACCACTAGCGAAAGCATTGCCAGAAGAAGCA
>Pelagi5_DCM_M04376:201:000000000-BPY8V:1:1101:5621:9570_1:N:0:TAGGCATG+TCGCTCCG
GAAATGCAACAGATGCAACAACTACAACAAGTTGCTAAAGCAGGAGGAGACATAGCACCACTAGCGAAAGCATTGCCAGAAGAAGCA
>Pelagi5_DCM_M04376:201:000000000-BPY8V:1:1101:24586:9618_1:N:0:TAGGCATG+TCTCTCCG
GAAATGCAACAGATGCAACAACTACAACAAGTTGCTAAAGCAGGAGGAGATATAGCACCACTAGCGAAAGCATTGCCAGAAGAAGCA
>Pelagi5_DCM_M04376:201:000000000-BPY8V:1:1101:19030:9635_1:N:0:TAGGCATG+TCTCTCCG
GAAATGCAACAGATGCAACAATTACAACAAGTTGCTAAAGCAGGAGGAGATATAGCACCACTAGCGAAAGCATTGCCAGAAGAAGCA
>Pelagi5_DCM_M04376:201:000000000-BPY8V:1:1101:7968:9652_1:N:0:TAGGCATG+TCTCTCCG
GAAATGCAACAGATGCAACAACTACAACAAGTCGCTAAAGCAGGAGGAGATATAGCACCACTAGCGAAAGCATTGCCAGAAGAAGCA
>Pelagi5_DCM_M04376:201:000000000-BPY8V:1:1101:6196:9660_1:N:0:TAGGCATG+TCTCTCCG
GAAATGCAACAGATGCAACAACTACAACAAGTTGCTAAAGCAGGAGGAGATATAGCACCACTAGCGAAAGCATTGCCAGAAGAAGCA
>Pelagi5_DCM_M04376:201:000000000-BPY8V:1:1101:25350:9681_1:N:0:TAGGCATG+TCTCTCCG
GAAATGCAACAGATGCAACAACTACAACAAGTTGCTAAAGCAGGAGGAGATATAGCACCACTAGCGAAAGCATTGCCAGAAGAAGCA
>Pelagi5_DCM_M04376:201:000000000-BPY8V:1:1101:3779:9730_1:N:0:TCGGCATG+TCTCTCCG
AAATGCAACAGATGCAACAAGTACAACAACTAGCAGAAGCAGGGGGAAAAGTAGCACCATTAGCAAAAGCATTGCCAGAAGAAGCA
>Pelagi5_DCM_M04376:201:000000000-BPY8V:1:1101:23616:9738_1:N:0:TCGGCATG+TCTCTCCG
GAAATGCAACAGATGCAACAAGTAGCCAAAGCAGGAGGAGATATAGCACCACTAGCGAAAGCAGTGCCAGAAGAAGCA
>Pelagi5_DCM_M04376:201:000000000-BPY8V:1:1101:6823:9742_1:N:0:TAGGCATG+TCTCTCCG
GAAATGCAACAGATGCAACAACTACAACAAGTTGCTAAAGCAGGAGGAGATATAGCACCACTAGCGAAAGCATTGCCAGAAGAAGCA
>Pelagi5_DCM_M04376:201:000000000-BPY8V:1:1101:7431:9792_1:N:0:TAGGCATG+TCTCTCCG
GAAATGCAACAGATGCAACAAGTACAACAACTAGCAGAAGCAGGGGGAAAAGTAGCACCATTAGCAAAAGCATTGCCAGAAGAAGCA
>Pelagi5_DCM_M04376:201:000000000-BPY8V:1:1101:4042:9795_1:N:0:TAGGCATG+TCTCTCCG
GAAATGCAACAGATGCAACAACTACAACAAGTTGCTAAAGCAGGAGGAGATATAGCACCACTAGCGAAAGCATTGCCAGAAGAAGCA
>Pelagi5_DCM_M04376:201:000000000-BPY8V:1:1101:17689:9838_1:N:0:TAGGCATG+TCTCTCCG
GAAATGCAACAGATGCAACAACTACAACAAGTTGCTAAAGCAGGAGGAGATATAGCACCACTAGCGAAAGCATTGCCAGAAGAAGCA
>Pelagi5_DCM_M04376:201:000000000-BPY8V:1:1101:5059:9872_1:N:0:TAGGCATG+TCTCTCCG
GAAATGCAACAGATGCAACAACTACAACAAGTTGCTAAAGCAGGAGGAGATATAGCACCACTAGCGAAAGCATTGCCAGAAGAAGCA
>Pelagi5_DCM_M04376:201:000000000-BPY8V:1:1101:9195:9873_1:N:0:TCGGCATG+TCTCTCCG
GAAATGCAACAGATGCAACAACTACAACAAGTTGCTAAAGCAGGAGGAGATATAGCACCACTAGCGAAAGCATTGCCAGAAGAAGCA
>Pelagi5_DCM_M04376:201:000000000-BPY8V:1:1101:19808:9877_1:N:0:TAGGCATG+TCTCTCCG
GAAATGCAACAGATGCAACAAGTAGCCAAAGCAGGAGGAGATATAGCACCGCTAGCTAAAGCATTGCCAGAAGAAGCA
>Pelagi5_DCM_M04376:201:000000000-BPY8V:1:1101:22004:9902_1:N:0:TCGGCATG+TCTCTCCG
GAAATGCAACAGATGCAACAACTACAACAAGTTGCTAAAGCAGGAGGAGATATAGCACCACTAGCAAAAGCAGTGCCAGAAGAAGCA
>Pelagi5_DCM_M04376:201:000000000-BPY8V:1:1101:13360:9903_1:N:0:TAGGCATG+TCTCTCCG
GAAATGCAACAGATGCAACAACTGCAACAAGTAGCCAAAGCAGGAGGAGATATAGCACCACTAGCGAAAGCATTGCCAGAAGAAGCA
>Pelagi5_DCM_M04376:201:000000000-BPY8V:1:1101:24810:9923_1:N:0:TAGGCATG+TCTCTCCG
GAAATGCAACAGATGCAACAACTACAACAAGTTGCTAAAGCAGGAGGAGATATAGCACCACTAGCGAAAGCATTGCCAGAAGAAGCA
>Pelagi5_DCM_M04376:201:000000000-BPY8V:1:1101:22930:9927_1:N:0:TCGGCATG+TCTCTCCG
GAAATGCAACAGATGCAACAGCTACAACAAGTAGCACAAGCAGGAGGAGATATAGCACCACTAGCGAAAGCAGTGCCAGAAGAAGCA
>Pelagi5_DCM_M04376:201:000000000-BPY8V:1:1101:24911:9948_1:N:0:TAGGCATG+TCTCTCCG
GAAATGCAACAGATGCAACAATTACAACAAGTTGCCAAAGCAGGAGGAGATATAGCACCACTAGCGAAAGCATTGCCAGAAGAAGCA
>Pelagi5_DCM_M04376:201:000000000-BPY8V:1:1101:15002:9949_1:N:0:TAGGCATG+TCTCTCCG
GAAATGCAACAGATGCAACAACTACAACAAGTTGCTAACGCAGGAGGAGATATAGCACCACTAGCGAAAGCATTGCCAGAAGAAGCA
>Pelagi5_DCM_M04376:201:000000000-BPY8V:1:1101:12604:9965_1:N:0:TAGGCATG+TCTCTCCG
GAAATGCAACAGATGCAACAACTACAACAAGTTGCTAAAGCAGGAGGAGATATAGCACCACTAGCGAAAGCATTGCCAGAAGAAGCA
>Pelagi5_DCM_M04376:201:000000000-BPY8V:1:1101:19420:9973_1:N:0:TAGGCATG+TCTCTCCG
GAAATGCAACAGATGCAACAACTGCAACAAGTTGCTAAAGCGGGAGGAGATATAGCACCACTAGCGAAAGCATTGCCAGAAGAAGCA
>Pelagi5_DCM_M04376:201:000000000-BPY8V:1:1101:5478:10040_1:N:0:TAGGCATG+TCTCTCCG
GAAATGCAACAGATGCAACAACTACAACAAGTTGCCAAAGCAGGAGGAGATATAGCACCACTAGCGAAAGCATTGCCAGAAGAAGCA
>Pelagi5_DCM_M04376:201:000000000-BPY8V:1:1101:3840:10065_1:N:0:TAGGCATG+TCTCTCCG
GAAATGCAACAGATGCAACAACTACAACAAGTTGCTAAAGCAGGAGGAGATATAGCACCACTAGCGAAAGCATTGCCAGAAGAAGCA
>Pelagi5_DCM_M04376:201:000000000-BPY8V:1:1101:25809:10108_1:N:0:TAGGCATG+TCTCTCCG
GAAATGCAACAGATGCAACAAGTACAACAACTAGCAGAAGCAGGGGGAAAAGTAGCACCATTAGCAAAAGCATTGCCAGAAGAAGCA
>Pelagi5_DCM_M04376:201:000000000-BPY8V:1:1101:25474:10118_1:N:0:TAGGCATG+TCTCTCCG
GAAATGCAACAGATGCAACAACTACAACAAGTTGCTAAAGCAGGAGGAGATATAGCACCACTAGCGAAAGCATTGCCAGAAGAAGCA
>Pelagi5_DCM_M04376:201:000000000-BPY8V:1:1101:17680:10118_1:N:0:TAGGCATG+TCTCTCCG
GAAATGCAACAGATGCAACAATTACAACAAGTTGCTAAAGCAGGAGGAGATATAGCACCACTAGCGAAAGCATTGCCAGAAGAAGCA
>Pelagi5_DCM_M04376:201:000000000-BPY8V:1:1101:15444:10119_1:N:0:TAGGCATG+TCTCTCCG
GAAATGCAACAGATGCAACAACTACAACAAGTTGCTAACGCAGGAGGAGATATAGCACCACTAGCGAAAGCATTGCCAGAAGAAGCA
>Pelagi5_DCM_M04376:201:000000000-BPY8V:1:1101:21428:10127_1:N:0:TAGGCATG+TCTCTCCG
GAAATGCAACAGATGCAACAACTACAACAAGTTGCTAAAGCAGGAGGAGATATAGCACCACTAGCGAAAGCATTGCCAGAAGAAGCA
>Pelagi5_DCM_M04376:201:000000000-BPY8V:1:1101:28879:10152_1:N:0:TAGGCATG+TCTCTCCG
GAAATGCAACAGATGCAACAACTACAACAAGTTGCTAAAGCAGGAGGAGATATAGCACCACTAGCGAAAGCAGTGCCAGAAGAAGCA
>Pelagi5_DCM_M04376:201:000000000-BPY8V:1:1101:16407:10172_1:N:0:TAGGCATG+TCTCTCCG
GAAATGCAACAGATGCAACAACTAGCAGAAGCAGGGGGAAAAGTAGCACCATTAGCAAAAGCATTGCCAGAAGAAGCA
>Pelagi5_DCM_M04376:201:000000000-BPY8V:1:1101:27729:10181_1:N:0:TAGGCATG+TCTCTCCG
GAAATGCAACAGATGCAACAAGTACAACAACTAGCAGAAGCAGGGGGAAAAGTAGCACCATGAGCAAAAGCAGTGCCAGAAGAAGCA
>Pelagi5_DCM_M04376:201:000000000-BPY8V:1:1101:14907:10189_1:N:0:TAGGCATG+TCTCTCCG
GAAATGCAACAGATGCAACAACTACAACAAGTTGCTAAAGCAGGAGGAGATATAGCACCACTAGCGAAAGCATTGCCAGAAGAAGCA
>Pelagi5_DCM_M04376:201:000000000-BPY8V:1:1101:22524:10212_1:N:0:TCGGCATG+TCTCTCCA
GAAATGCAACAGATGCAACAACTACAACAAGTTGCTAAAGCAGGAGGAGATATAGCACCACTAGCGAAAGCAGTGCCAGAAGAAGCA
>Pelagi5_DCM_M04376:201:000000000-BPY8V:1:1101:7183:10226_1:N:0:TAGGCATG+TCTCTCCG
GAAATGCAACAGATGCAACAACTACAACAAGTTGCTAAAGCAGGAGGAGATATAGCACCACTAGCGAAAGCATTGCCAGAAGAAGCA
>Pelagi5_DCM_M04376:201:000000000-BPY8V:1:1101:5070:10231_1:N:0:TAGGCATG+TCTCTCCG
GAAATGCAACAGATGCAACAACTACAACAAGTTGCTAAAGCAGGAGGAGATATAGCACCACTAGCAAAAGCATTGCCAGAAGAAGCA
>Pelagi5_DCM_M04376:201:000000000-BPY8V:1:1101:24464:10248_1:N:0:TAGGCATG+TCTCTCCG
GAAATGCAACAGATGCAACAACTACAACAAGTTGCTAAAGCAGGAGGAGATATAGCACCACTAGCGAAAGCATTGCCAGAAGAAGCA
>Pelagi5_DCM_M04376:201:000000000-BPY8V:1:1101:19668:10258_1:N:0:TAGGCATG+TCTCTCCG
GAAATGCAACAGATGCAACAACTACAACAAGTTGCTAAAGCAGGAGGAGATATAGCACCACTAGCGAAAGCATTGCCAGAAGAAGCA
>Pelagi5_DCM_M04376:201:000000000-BPY8V:1:1101:25714:10287_1:N:0:TAGGCATG+TCTCTCCG
GAAATGCAACAGATGCAACAATTACAACAAGTTGCTAAAGCAGGAGGAGATATAGCACCACTAGCGAAAGCATTGCCAGAAGAAGCA
>Pelagi5_DCM_M04376:201:000000000-BPY8V:1:1101:24485:10306_1:N:0:TAGGCATG+TCTCTCCG
GAAATGCAACAGATGCAACAACTACAACAAGTTGCTAAAGCAGGAGGAGATATAGCACCACTAGCGAAAGCATTGCCAGAAGAAGCA
>Pelagi5_DCM_M04376:201:000000000-BPY8V:1:1101:19198:10311_1:N:0:TAGGCATG+TCTCTCCG
GAAATGCAACAGATGCAACAACTGCAACAAGTAGCCAAAGCAGGAGGAGATATAGCACCACTAGCGAAAGCATTGCCAGAAGAAGCA
>Pelagi5_DCM_M04376:201:000000000-BPY8V:1:1101:6267:17362_1:N:0:TAGGCATG+TCTCTCCG
GAAATGCAACAGATGCAACAATTACAACAAGTTGCTAAAGCAGGAGGAGATATAGCACCACTAGCGAAAGCATTGCCAGAAGAAGCA
>Pelagi5_DCM_M04376:201:000000000-BPY8V:1:1101:14527:17423_1:N:0:TAGGCATG+TCTCTCCG
GAAATGCAACAGATGCAACAAGTACAACAACTAGCAGAAGCAGGGGGAAAAGTAGCACCATTAGCAAAAGCATTGCCAGAAGAAGCA
>Pelagi5_DCM_M04376:201:000000000-BPY8V:1:1101:2659:17440_1:N:0:TAGGCATG+TCTCTCCG
GAAATGCAACAGATGCAACAACTACAACAAGTTGCGAACGCAGGAGGAGATATAGCACCACTAGCGAAAGCATTGCCAGAAGAAGCA
>Pelagi5_DCM_M04376:201:000000000-BPY8V:1:1101:24370:17441_1:N:0:TAGGCATG+TCTCTCCG
GAAATGCAACAGATGCAACAACTACAACAAGTTGCTAAAGCAGGAGGAGATATAGCACCACTAGCGAAAGCATTGCCAGAAGAAGCA
>Pelagi5_DCM_M04376:201:000000000-BPY8V:1:1101:2839:17480_1:N:0:TAGGCATG+TCTCTCCG
GAAATGCAACAGATGCAACAACTACAACAAGTTGCTAAAGCAGGAGGAGATATAGCACCACTAGCGAAAGCATTGCCAGAAGAAGCA
>Pelagi5_DCM_M04376:201:000000000-BPY8V:1:1101:7282:17481_1:N:0:TAGGCGTG+TCTCTCCG
GAAATGCAACAGATGCAACAAGTAGCCAAAGCAGGAGGAGATATAGCACCGCTAGCTAAAGCATTGCCAGAAGAAGCA
>Pelagi5_DCM_M04376:201:000000000-BPY8V:1:1101:21729:17514_1:N:0:TCGGCATG+TCTCTCCG
GAAATGCAACAGATGCAACAACTACAACAAGTTGCTAAAGCAGGAGGAGATATAGCACCACTAGCGAAAGCATTGCCAGAAGAAGCA
>Pelagi5_DCM_M04376:201:000000000-BPY8V:1:1101:8211:17548_1:N:0:TAGGCATG+TCTCTCCG
GAAATGCAACAGATGCAACAAGTACAACAACTAGCAGAAGCAGGGGGAAAAGTAGCACCATTAGCAAAAGCATTGCCAGAAGAAGCA
>Pelagi5_DCM_M04376:201:000000000-BPY8V:1:1101:27090:17566_1:N:0:TAGGCATG+TCTCTCCG
GAAATGCAACAGATGCAACAACTACAACAAGTTGCTAAAGCAGGAGGAGATATAGCACCACTAGCGAAAGCATTGCCAGAAGAAGCA
>Pelagi5_DCM_M04376:201:000000000-BPY8V:1:1101:12385:17569_1:N:0:TAGGCATG+TCTCTCCG
GAAATGCAACAGATGCAACAACTACAACAAGTTGCTAAAGCAGGAGGAGATATAGCACCACTAGCGAAAGCATTGCCAGAAGAAGCA
>Pelagi5_DCM_M04376:201:000000000-BPY8V:1:1101:24716:17616_1:N:0:TAGGCATG+TCTCTCCG
GAAATGCAACAGATGCAACAACTACAACAAGTTGCTAAAGCAGGAGGAGATATAGCACCACTAGCGAAAGCATTGCCAGAAGAAGCA
>Pelagi5_DCM_M04376:201:000000000-BPY8V:1:1101:12914:17621_1:N:0:TAGGCATG+TCTCTCCG
GAAATGCAACAGATGCAACAAGTACAACAACTAGCAGAAGCAGGGGGAAAAGTAGCACCATTAGCAAAAGCATTGCCAGAAGAAGCA
>Pelagi5_DCM_M04376:201:000000000-BPY8V:1:1101:17069:17641_1:N:0:TAGGCATG+TCTCTCCG
GAAATGCAACAGATGCAACAACTACAACAAGTTGCTAAAGCAGGAGGAGATATAGCACCACTAGCGAAAGCATTGCCAGAAGAAGCA
>Pelagi5_DCM_M04376:201:000000000-BPY8V:1:1101:19188:17642_1:N:0:TAGGCATG+TCTCTCCG
GAAATGCAACAGATGCAACAAGTACAACAACTAGCAGAAGCAGGGGGAAAAGTAGCACCATTAGCAAAAGCATTGCCAGAAGAAGCA
>Pelagi5_DCM_M04376:201:000000000-BPY8V:1:1101:14767:17644_1:N:0:TAGGCATG+TCTCTCCG
GAAATGCAACAGATGCAACAACTACAACAAGTTGCTAAAGCAGGAGGAGATATAGCACCACTAGCGAAAGCATTGCCAGAAGAAGCA
>Pelagi5_DCM_M04376:201:000000000-BPY8V:1:1101:25029:17661_1:N:0:TAGGCATG+TCTCTCCG
GAAATGCAACAGATGCAACAAGTACAACAACTAGCAGAAGCAGGGGGAAAAGTAGCACCATTAGCGAAAGCATTGCCAGAAGAAGCA
>Pelagi5_DCM_M04376:201:000000000-BPY8V:1:1101:28737:17665_1:N:0:TAGGCATG+TCTCTCCG
GAAATGCAACAGATGCAACAACTACAACAAGTTGCTAAAGCAGGAGGAGATATAGCACCACTAGCGAAAGCATTGCCAGAAGAAGCA
>Pelagi5_DCM_M04376:201:000000000-BPY8V:1:1101:23944:17692_1:N:0:TCGGCATG+TCTCTCCG
GAAATGCAACAGATGCAACAACTACAACAAGTTGCTAAAGCAGGAGGAGATATAGCACCACTAGCGAAAGCATTGCCAGAAGAAGCA
>Pelagi5_DCM_M04376:201:000000000-BPY8V:1:1101:7069:17717_1:N:0:TAGGCATG+TCTCTCCG
GAAATGCAACAGATGCAACAACTACAACAAGTTGCTAAAGCAGGAGGAGATATAGCACCGCTAGCAAAAGCATTGCCAGAAGAACA
>Pelagi5_DCM_M04376:201:000000000-BPY8V:1:1101:25347:17721_1:N:0:TAGGCATG+TCTCTCCG
GAAATGCAACAGATGCAACAATTACAACAAGTTGCTAAAGCAGGAGGAGATATAGCACCACTAGCGAAAGCATTGCCAGAAGAAGCA
>Pelagi5_DCM_M04376:201:000000000-BPY8V:1:1101:16664:17731_1:N:0:TAGGCATG+TCTCTCCG
GAAATGCAACAGATGCAACAACTACAACAAGTTGCTAAAGCAGGAGGAGATATAGCACCACTAGCGAAAGCATTGCCAGAAGAAGCA
>Pelagi5_DCM_M04376:201:000000000-BPY8V:1:1101:12025:17752_1:N:0:TAGGCATG+TCTCTCCG
GAAATGCAACAGATGCAACAACTACAACAAGTTGCTAAAGCAGGAGGAGATATAGCACCACTAGCGAAAGCATTGCCAGAAGAAGCA
>Pelagi5_DCM_M04376:201:000000000-BPY8V:1:1101:8074:17761_1:N:0:TAGGCATG+TCTCTCCG
GAAATGCAACAGATGCAACAAGTACAACAACTAGCAGAAGCAGGGGGAAAAGTAGCACCATTAGCAAAAGCATTGCCAGAAGAAGCA
>Pelagi5_DCM_M04376:201:000000000-BPY8V:1:1101:23210:17768_1:N:0:TCGGCATG+TCTCTCCG
GAAATGCAACAGATGCAACAATTACAACAAGTTGCTAAAGCAGGAGGAGATATAGCACCACTAGCGAAAGCATTGCCAGAAGAAGCA
>Pelagi5_DCM_M04376:201:000000000-BPY8V:1:1101:15537:17783_1:N:0:TAGGCATG+TCTCTCCG
GAAATGCAACAGATGCAACAACTACAACAAGTTGCTAAAGCAGGAGGAGATATAGCACCACTAGCGAAAGCATTGCCAGAAGAAGCA
>Pelagi5_DCM_M04376:201:000000000-BPY8V:1:1101:26583:17822_1:N:0:TAGGCATG+TCTCTCCG
GAAATGCAACAGATGCAACAACTACAACAAGTTGCTAAAGCAGGAGGAGATATAGCACCACTAGCGAAAGCATTGCCAGAAGAAGCA
>Pelagi5_DCM_M04376:201:000000000-BPY8V:1:1101:24168:17858_1:N:0:TAGGCATG+TCTCTCCG
GAAATGCAACAGATGCAACAAGTACAACAACTAGCAGAAGCAGGGGGAAAAGTAGCACCATTAGCAAAAGCATTGCCAGAAGAAGCA
>Pelagi5_DCM_M04376:201:000000000-BPY8V:1:1101:23780:17872_1:N:0:TCGGCATG+TCTCTCCG
GAAATGCAACAGATGCAACAACTACAACAAGTTGCTAAAGCAGGAGGAGATATAGCACCACTAGCAAAAGCATTGCCAGAAGAAGCA
>Pelagi5_DCM_M04376:201:000000000-BPY8V:1:1101:16759:17877_1:N:0:TAGGCATG+TCTCTCCG
GAAATGCAACAGATGCAACAACTACAACAAGTTGCTAAAGCAGGAGGAGATATAGCACCACTAGCGAAAGCATTGCCAGAAGAAGCA
>Pelagi5_DCM_M04376:201:000000000-BPY8V:1:1101:4793:17899_1:N:0:TAGGCATG+TCTCTCCG
GAAATGCAACAGATGCAACAATTACAACAAGTTGCTAAAGCAGGAGGAGATATAGCACCACTAGCGAAAGCATTGCCAGAAGAAGCA
>Pelagi5_DCM_M04376:201:000000000-BPY8V:1:1101:4770:17899_1:N:0:TAGGCATG+TCTCTCCG
GAAATGCAACAGATGCAACAATTACAACAAGTTGCTAAAGCAGGAGGAGATATAGCACCACTAGCGAAAGCATTGCCAGAAGAAGCA
>Pelagi5_DCM_M04376:201:000000000-BPY8V:1:1101:21964:17955_1:N:0:TCGGCATG+TCTCTCCG
GAAATGCAACAGATGCAACAACTACAACAAGTTGCTAAAGCAGGAGGAGATATAGCACCACTAGCGAAAGCATTGCCAGAAGAAGCA
>Pelagi5_DCM_M04376:201:000000000-BPY8V:1:1101:27499:17956_1:N:0:TAGGCATG+TCTCTCCG
GAAATGCAACAGATGCAACAACTACAACAAGTTGCTAAAGCAGGGGGAGATATAGCACCACTAGCAAAAGCATTGCCAGAAGAAGCA
>Pelagi5_DCM_M04376:201:000000000-BPY8V:1:1101:20159:17973_1:N:0:TAGGCATG+TCTCTCCG
GAAATGCAACAGATGCAACAACTACAACAAGTTGCTAAAGCAGGAGGAGATATAGCACCACTAGCGAAAGCATTGCCAGAAGAAGCA
>Pelagi5_DCM_M04376:201:000000000-BPY8V:1:1101:27913:18010_1:N:0:TAGGCATG+TCTCTCCG
GAAATGCAACAGATGCAACAATTACAACAAGTTGCTAAAGCAGGAGGAGATATAGCACCACTAGCGAAAGCATTGCCAGAAGAAGCA
>Pelagi5_DCM_M04376:201:000000000-BPY8V:1:1101:2946:18013_1:N:0:TAGGCATG+TCTCTCCG
GAAATGCAACAGATGCAACAACTACAACAAGTTGCGAACGCAGGAGGAGATATAGCACCACTAGCGAAAGCATTGCCAGAAGAAGCA
>Pelagi5_DCM_M04376:201:000000000-BPY8V:1:1101:13383:18035_1:N:0:TAGGCATG+TCTCTCCG
GAAATGCAACAGATGCAACAACTACAACAAGTTGCTAAAGCAGGCGGAGATATAGCACCACTAGCGAAAGCATTGCCAGAAGAAGCA
>Pelagi5_DCM_M04376:201:000000000-BPY8V:1:1101:25643:18036_1:N:0:TAGGCATG+TCTCTCCG
GAAATGCAACAGATGCAACAACTACAACAAGTTGCTAAAGCAGGAGGAGATATAGCACCACTAGCGAAAGCATTGCCAGAAGAAGCA
>Pelagi5_DCM_M04376:201:000000000-BPY8V:1:1101:26292:18042_1:N:0:TAGGCATG+TCTCTCCG
GAAATGCAACAGATGCAACAAGTACAACAACTAGCAGAAGCAGGGGGAAAAGTAGCACCATTAGCAAAAGCATTGCCAGAAGAAGCA
>Pelagi5_DCM_M04376:201:000000000-BPY8V:1:1101:13256:18061_1:N:0:TAGGCATG+TCTCTCCG
GAAATGCAACAGATGCAACAACTACAACAAGTTGCTAAAGCAGGAGGAGATATAGCACCACTAGCGAAAGCATTGCCAGAAGAAGCA
>Pelagi5_DCM_M04376:201:000000000-BPY8V:1:1101:11269:18111_1:N:0:TAGGCATG+TCTCTCCG
GAAATGCAACAGATGCAACAACTACAACAAGTTGCCAAAGCAGGAGGAGATATAGCACCACTAGCGAAAGCATTGCCAGAAGAAGCA
>Pelagi5_DCM_M04376:201:000000000-BPY8V:1:1101:22029:18256_1:N:0:TCGGCATG+TCTCTCCG
GAAATGCAACAGATGCAACAACTACAACAAGTTGCTAAAGCAGGAGGAGATATAGCACCACTAGCGAAAGCATTGCCCCAGAAGAAGCA
>Pelagi5_DCM_M04376:201:000000000-BPY8V:1:1101:18758:18282_1:N:0:TAGGCATG+TCTCTCCG
GAAATGCAACAGATGCAACAATTACAACAAGTTGCTAAAGCAGGAGGAGATATAGCACCACTAGCGAAAGCATTGCCAGAAGAAGCA
>Pelagi5_DCM_M04376:201:000000000-BPY8V:1:1101:22315:18291_1:N:0:TCGGCATG+TCTCTCCG
GAAATGCAACAGATGCAACAAGTACAACAACTAGCAGAAGCAGGGGGAAAAGTAGCACCATTAGCAAAAGCATTGCCAGAAGAAGCA
>Pelagi5_DCM_M04376:201:000000000-BPY8V:1:1101:15905:18292_1:N:0:TAGGCATG+TCTCTCCG
GAAATGCAACAGATGCAACAACTACAACCAGTTGCTAAAGCAGGAGGAGATATAGCACCACTAGCGAAAGCATTGCCAGAAGAAGCA
>Pelagi5_DCM_M04376:201:000000000-BPY8V:1:1101:24264:18351_1:N:0:TAGGCATG+TCTCTCCG
GAAATGCAACAGATGCAACAACTACAACAAGTTGCTAAAGCAGGAGGAGATATAGCACCACTAGCGAAAGCATTGCCAGAAGAAGCA
>Pelagi5_DCM_M04376:201:000000000-BPY8V:1:1101:19277:18371_1:N:0:TAGGCATG+TCTCTCCG
GAAATGCAACAGATGCAACAACTACAACAAGTTGCTAAAGCAGGAGGAGATATAGCACCACTAGCGAAAGCATTGCCAGAAGAAGCA
>Pelagi5_DCM_M04376:201:000000000-BPY8V:1:1101:16280:18371_1:N:0:TAGGCATG+TCTCTCCG
GAAATGCAACAGATGCAACAGCTACAACAAGTAGCACAAGCAGGAGGAGATATAGCACCACTAGCGAAAGCATTGCCAGAAGAAGCA
>Pelagi5_DCM_M04376:201:000000000-BPY8V:1:1101:4937:18374_1:N:0:TAGGCATG+TCTCTCCG
GAAATGCAACAGATGCAACAACTACAACAAGTTGCTAAAGCAGGAGGAGATATAGCACCACTAGCGAAAGCATTGCCAGAAGAAGCA
>Pelagi5_DCM_M04376:201:000000000-BPY8V:1:1101:15585:18392_1:N:0:TAGGCATG+TCTCTCCG
GAAATGCAACAGATGCAACAGCTACAACAAGTAGCACAAGCAGGAGGAGATATAGCACCACTAGCGAAAGCATTGCCAGAAGAAGCA
>Pelagi5_DCM_M04376:201:000000000-BPY8V:1:1101:12571:18397_1:N:0:TAGGCATG+TCTCTCCG
GAAATGCAACAGATGCAACAAGTACAACAACTAGCAGAAGCAGGGGGAAAAGTAGCACCATTAGCAAAAGCATTGCCAGAAGAAGCA
>Pelagi5_DCM_M04376:201:000000000-BPY8V:1:1101:22733:18406_1:N:0:TCGGCATG+TCTCTCCG
GAAATGCAACAGAGGCAACAACTACAACAAGTTGCTAAAGCAGGAGGAGATATAGCACCACTAGCGAAAGCATTGCCAGAAGAAGCA
>Pelagi5_DCM_M04376:201:000000000-BPY8V:1:1101:7295:18425_1:N:0:TAGGCATG+TCTCTCCG
GAAATGCAACAGATGCAACAATTACAACAAGTTGCTAAAGCAGGAGGAGATATAGCACCACTAGCGAAAGCATTGCCAGAAGAAGCA
>Pelagi5_DCM_M04376:201:000000000-BPY8V:1:1101:19232:18435_1:N:0:TAGGCATG+TCTCTCCG
GAAATGCAACAGATGCAACAACAACAACAAGTTGCTAAAGCAGGAGGAGATATAGCACCACTAGCGAAAGCATTGCCAGAAGAAGCA
>Pelagi5_DCM_M04376:201:000000000-BPY8V:1:1101:25684:18440_1:N:0:TAGGCATG+TCTCTCCG
GAAATGCAACAGATGCAACAACTACAACAAGTTGCTAAAGCAGGAGGAGATATAGCACCACTAGCGAAAGCATTGCCAGAAGAAGCA
>Pelagi5_DCM_M04376:201:000000000-BPY8V:1:1101:20524:18474_1:N:0:TAGGCATG+TCTCTCCG
GAAATGCAACAGATGCAACAATTACAACAAGTTGCTAAAGCAGGAGGAGATATAGCACCACTAGCGAAAGCATTGCCAGAAGAAGCA
>Pelagi5_DCM_M04376:201:000000000-BPY8V:1:1101:13118:18507_1:N:0:TAGGCATG+TCTCTCCG
GAAATGCAACAGATGCAACAACTACAACAAGTTGCTAAGGCAGGAGGAGATATAGCACCACTAGCGAAAGCATTGCCAGAAGAAGCA
>Pelagi5_DCM_M04376:201:000000000-BPY8V:1:1101:23107:18513_1:N:0:TCGGCATG+TCTCTCCG
GAAATGCAACAGATGCAACAAGTAGCCAAAGCAGGAGGAGATATAGCACCGCTAGCTAAAGCATTGCCAGAAGAAGCA
>Pelagi5_DCM_M04376:201:000000000-BPY8V:1:1101:5827:18532_1:N:0:TAGGCATG+TCTCTCCG
GAAATGCAACAGATGCAACAATTACAACAAGTTGCTAAAGCAGGAGGAGATATAGCACCACTAGCGAAAGCATTGCCAGAAGAAGCA
>Pelagi5_DCM_M04376:201:000000000-BPY8V:1:1101:17759:18571_1:N:0:TAGGCATG+TCTCTCCG
GAAATGCAACAGATGCAACAACTACAACAAGTTGCTAAAGCAGGAGGAGATATAGCACCACTAGCGAAAGCATTGCCAGAAGAAGCA
>Pelagi5_DCM_M04376:201:000000000-BPY8V:1:1101:20918:18571_1:N:0:TAGGCATG+TCTCTCCG
GAAATGCAACAGATGCAACAAGTACAACAACTAGCAGAAGCAGGGGGAAAAGTAGCACCATTAGCAAAAGCATTGCCAGAAGAAGCA
>Pelagi5_DCM_M04376:201:000000000-BPY8V:1:1101:26603:18573_1:N:0:TAGGCATG+TCTCTCCG
GAAATGCAACAGATGCAACAACTACAACAAGTTGCTAAAGCAGGAGGAGATATAGCACCACTAGCAAAAGCATTGCCAGAAGAAGCA
>Pelagi5_DCM_M04376:201:000000000-BPY8V:1:1101:11671:18586_1:N:0:TAGGCATG+TCTCTCCG
GAAATGCAACAGATGCAACAACTACAACAAGTTGCTAAAGCAGGAGGAGATATAGCACCACTAGCGAAAGCATTGCCAGAAGAAGCA
>Pelagi5_DCM_M04376:201:000000000-BPY8V:1:1101:28034:18591_1:N:0:TAGGCATG+TCTCTCCG
GAAATGCAACAGATGCAACAACTACAACAAGTTGCTAAAGCAGGAGGAGATATAGCACCACTAGCGAAAGCATTGCCAGAAGAAGCA
>Pelagi5_DCM_M04376:201:000000000-BPY8V:1:1101:7997:18642_1:N:0:TAGGCATG+TCTCTCCG
GAAATGCAACAGATGCAACAACTGCAACAAGTTGCTAAAGCAGGAGGAGATATAGCACCACTAGCGAAAGCATTGCCAGAAGAAGCA
>Pelagi5_DCM_M04376:201:000000000-BPY8V:1:1101:4130:18691_1:N:0:TAGGCATG+TCTCTCCG
GAAATGCAACAGATGCAACAACTACAACAAGTTGCTAAAGCAGGAGGAGATATAGCACCACTAGCAAAAGCATTGCCAGAAGAAGCA
>Pelagi5_DCM_M04376:201:000000000-BPY8V:1:1101:24104:18717_1:N:0:TAGGCATG+TCTCTCCG
GAAATGCAACAGATGCAACAACTACAACAAGTTGCTAAAGCAGGAGGAGATATAGCACCACTAGCGAAAGCATTGCCAGAAGAAGCA
>Pelagi5_DCM_M04376:201:000000000-BPY8V:1:1101:8034:18735_1:N:0:TAGGCATG+TCTCTCCG
GAAATGCAACAGATGCAACAACTACAACAAGTTGCTAAAGCAGGAGGAGATATAGCACCACTAGCGAAAGCATTGCCAGAAGAAGCA
>Pelagi5_DCM_M04376:201:000000000-BPY8V:1:1101:12426:18758_1:N:0:TAGGCATG+TCTCTCCG
GAAATGCAACAGATGCAACAACTACAACAAGTTGCTAAAGCAGGAGGAGATATAGCACCACTAGCGAAAGCATTGCCAGAAGAAGCA
>Pelagi5_DCM_M04376:201:000000000-BPY8V:1:1101:21580:18765_1:N:0:TCGGCATG+TCTCTCCG
GAAATGCAACAGATGCAACAATTACAACAAGTTGCTAAAGCAGGAGGAGATATAGCACCACTAGCGAAAGCATTGCCAGAAGAAGCA
>Pelagi5_DCM_M04376:201:000000000-BPY8V:1:1101:3423:18793_1:N:0:TAGGCATG+TCTCTCCG
GAAATGCAACAGATGCAACAACTACAACAAGTTGCTCAAGCAGGAGGAGATATAGCACCACTAGCGAAAGCATTGCCAGAAGAAGCA
>Pelagi5_DCM_M04376:201:000000000-BPY8V:1:1101:21574:18800_1:N:0:TCGGCATG+TCTCTCCG
GAAATGCAACAGATGCAACAACTACAACAAGTTGCTAAAGCAGGAGGAGATATAGCACCACTAGCGAAAGCATTGCCAGAAGAAGCA
>Pelagi5_DCM_M04376:201:000000000-BPY8V:1:1101:3404:18806_1:N:0:TCGGCATG+TCTCTCCG
GAAATGCAACAGATGCAACAACTACAACAAGTTGCTAACGCAGGAGGAGATATAGCACCACTAGCGAAAGCATTGCCAGAAGAAGCA
>Pelagi5_DCM_M04376:201:000000000-BPY8V:1:1101:6484:18823_1:N:0:TAGGCATG+TCTCTCCG
GAAATGCAACAGATGCAACAGCTACAACAAGTAGCACAAGCAGGAGGAGATATAGCACCACTAGCGAAAGCATTGCCAGAAGAAGCA
>Pelagi5_DCM_M04376:201:000000000-BPY8V:1:1101:15056:18841_1:N:0:TAGGCATG+TCTCTCCG
GAAATGCAACAGATGCAACAATTACAACAAGTTGCTAAAGCAGGAGGAGATATAGCACCACTAGCGAAAGCATTGCCAGAAGAAGCA
>Pelagi5_DCM_M04376:201:000000000-BPY8V:1:1101:23410:18866_1:N:0:TCGGCATG+TCTCTCCG
GAAATGCAACAGATGCAACAAGTACAACAACTAGCAGAAGCAGGGGGAAAAGTAGCACCATTAGCAAAAGCATTGCCAGAAGAAGCA
>Pelagi5_DCM_M04376:201:000000000-BPY8V:1:1101:13319:18880_1:N:0:TAGGCATG+TCTCTCCG
GAAATGCAACAGATGCAACAACTACAACAAGTTGCTAAAGCAGGAGGAGATATAGCACCACTAGCGAAAGCATTGCCAGAAGAAGCA
>Pelagi5_DCM_M04376:201:000000000-BPY8V:1:1101:21427:18921_1:N:0:TAGGCATG+TCTCTCCG
GAAATGCAACAGATGCAACAACTACAACAAGTTGCTAAAGCAGGAGGAGATATAGCACCACTAGCGAAAGCATTGCCAGAAGAAGCA
>Pelagi5_DCM_M04376:201:000000000-BPY8V:1:1101:23006:18946_1:N:0:TCGGCATG+TCTCTCCG
GAAATGCAACAGATGCAACAACTACAACAAGTTGCTAAAGCAGGAGGAGATATAGCACCACTAGCGAAAGCATTGCCAGAAGAAGCA
>Pelagi5_DCM_M04376:201:000000000-BPY8V:1:1101:22044:18948_1:N:0:TCGGCATG+TCTCTCCG
GAAATGCAACAGATGCAACAACTACAACAAGTTGCTAACGCAGGAGGAGATATAGCACCACTAGCAAAAGCATTGCCAGAAGAAGCA
>Pelagi5_DCM_M04376:201:000000000-BPY8V:1:1101:11825:18960_1:N:0:TAGGCATG+TCTCTCCG
GAAATGCAACAGATGCAACAACTACAACAAGTTGCTAAAGCAGGAGGAGATATAGCACCACTAGCGAAAGCATTGCCAGAAGAAGCA
>Pelagi5_DCM_M04376:201:000000000-BPY8V:1:1101:25198:18965_1:N:0:TAGGCATG+TCTCTCCG
GAAATGCAACAGATGCAACAAGTACAACAACTAGCAGAGGCAGGGGGAAAAGTAGCACCATTAGCAAAAGCATTGCCAGAAGAAGCA
>Pelagi5_DCM_M04376:201:000000000-BPY8V:1:1101:7431:18970_1:N:0:TAGGCATG+TCTCTCCG
GAAATGCAACAGATGCAACAACTACAACAAGTTGCTCAAGCAGGAGGAGATATAGCACCACTAGCGAAAGCATTGCCAGAAGAAGCA
>Pelagi5_DCM_M04376:201:000000000-BPY8V:1:1101:7119:18979_1:N:0:TAGGCATG+TCTCTCCG
GAAATGCAACAGATGCAACAAGTACAACAACTAGCAGAAGCAGGGGGAAAAGTAGCACCATTAGCAAAAGCATTGCCAGAAGAAGCA
>Pelagi5_DCM_M04376:201:000000000-BPY8V:1:1101:3389:18981_1:N:0:TAGGCATG+TCTCTCCG
GAAATGCAACAGATGCAACAAGTACAACAACTAGCAGACGCAGGGGGAAAAGTAGCACCATTAGCAAAAGCATTGCCAGAAGAAGCA
>Pelagi5_DCM_M04376:201:000000000-BPY8V:1:1101:21743:18982_1:N:0:TCGGCATG+TCTCTCCG
GAAATGCAACAGATGCAACAACTACAACAAGTTGCTAAAGCAGGAGGAGATATAGCACCACTAGCGAAAGCATTGCCAGAAGAAGCA
>Pelagi5_DCM_M04376:201:000000000-BPY8V:1:1101:5742:18993_1:N:0:TAGGCATG+TCTCTCCG
GAAATGCAACAGATGCAACAACTACAACAAGTTGCCAAAGCAGGAGGAGATATAGCACCACTAGCGAAAGCATTGCCAGAAGAAGCA
>Pelagi5_DCM_M04376:201:000000000-BPY8V:1:1101:27704:19034_1:N:0:TAGGCATG+TCTCTCCG
GAAATGCAACAGATGCAACAACTACAACAAGTTGCTAAAGCAGGAGGAGATATAGCACCACTAGCGAAAGCATTGCCAGAAGAAGCA
>Pelagi5_DCM_M04376:201:000000000-BPY8V:1:1101:17870:19043_1:N:0:TAGGCATG+TCTCTCCG
GAAATGCAACAGATGCAACAACTACAACAAGTTGCTAAAGCAGGAGGAGATATAGCACCACTAGCGAAAGCATTGCCAGAAGAAGCA
>Pelagi5_DCM_M04376:201:000000000-BPY8V:1:1101:22983:19046_1:N:0:TCGGCATG+TCTCTCCG
GAAATGCAACAGAGGCAACAACTACAACAAGTTGCTAAAGCAGGAGGAGATATAGCACCACTAGCAAAAGCATTGCCAGAAGAAGCA
>Pelagi5_DCM_M04376:201:000000000-BPY8V:1:1101:21812:19067_1:N:0:TCGGCATG+TCTCTCCG
GAAATGCAACAGATGCAACAACTACAACAAGTTGCTAAAGCAGGAGGAGATATAGCACCACTAGCGAAAGCATTGCCAGAAGAAGCA
>Pelagi5_DCM_M04376:201:000000000-BPY8V:1:1101:18202:19070_1:N:0:TAGGCATG+TCTCTCCG
GAAATGCAACAGATGCAACAAGTACAACAACTAGCAGAAGCAGGGGGAAAAGTAGCACCATTAGCAAAAGCATTGCCAGAAGAAGCA
>Pelagi5_DCM_M04376:201:000000000-BPY8V:1:1101:14901:19083_1:N:0:TAGGCATG+TCTCTCCG
GAAATGCAACAGATGCAACAACTACAACAAGTTGCTAAAGCAGGAGGAGATATAGCACCACTAGCGAAAGCATTGCCAGAAGAAGCA
>Pelagi5_DCM_M04376:201:000000000-BPY8V:1:1101:3472:19156_1:N:0:TCGGCATG+TCTCTCCG
GAAATGCAACAGATGCAACAACTACAACAAGTTGCTAAAGCAGGAGGAGATATAGCACCACTAGCGAAAGCATTGCCAGAAGAAGCA
>Pelagi5_DCM_M04376:201:000000000-BPY8V:1:1101:17136:19232_1:N:0:TAGGCATG+TCTCTCCG
GAAATGCAACAGATGCAACAACTACAACAAGTTGCTAAAGCAGGAGGAGATATAGCACCACTAGCGAAAGCATTGCCAGAAGAAGCA
>Pelagi5_DCM_M04376:201:000000000-BPY8V:1:1101:6484:19258_1:N:0:TAGGCATG+TCTCTCCG
GAAATGCAACAGATGCAACAACTACAACAAGTTGCTAAAGCAGGAGGAGATATAGCACCACTAGCGAAAGCATTGCCAGAAGAAGCA
>Pelagi5_DCM_M04376:201:000000000-BPY8V:1:1101:14118:19270_1:N:0:TAGGCATG+TCTCTCCG
GAAATGCAACAGATGCAACAACTACAACAAGTTGCTAAAGCAGGAGGAGATATAGCACCACTAGCGAAAGCATTGCCAGAAGAAGCA
>Pelagi5_DCM_M04376:201:000000000-BPY8V:1:1101:22733:19271_1:N:0:TCGGCATG+TCTCTCCG
GAAATGCAACAGATGCAACAACTACAACAAGTTGCTAAAGCAGGAGGAGATATAGCACCACTAGCGAAAGCATTGCCAGAAGAAGCA
>Pelagi5_DCM_M04376:201:000000000-BPY8V:1:1101:14800:19271_1:N:0:TAGGCATG+TCTCTCCG
GAAATGCAACAGATGCAACAACTACAACAAGTTGCTAAAGCAGGAGGAGATATAGCACCACTAGCGAAAGCATTGCCAGAAGAAGCA
>Pelagi5_DCM_M04376:201:000000000-BPY8V:1:1101:6019:19317_1:N:0:TAGGCATG+TCTCTCCG
GAAATGCAACAGATGCAACAACTGCAACAAGTTGCTAAAGCAGGAGGAGATATAGCACCACTAGCGAAAGCATTGCCAGAAGAAGCA
>Pelagi5_DCM_M04376:201:000000000-BPY8V:1:1101:11469:19329_1:N:0:TAGGCATG+TCTCTCCG
GAAATGCAACAGATGCAACAGCTACAACAAGTAGCACAAGCAGGAGGAGATATAGCACCACTAGCGAAAGCATTGCCAGAAGAAGCA
>Pelagi5_DCM_M04376:201:000000000-BPY8V:1:1101:22360:19392_1:N:0:TCGGCATG+TCTCTCCG
GAAATGCAACAGATGCAACAGCTACAACAAGTAGCACAAGCAGGAGGAGATATAGCACCACTAGCGAAAGCATTGCCAGAAGAAGCA
>Pelagi5_DCM_M04376:201:000000000-BPY8V:1:1101:13583:19396_1:N:0:TAGGCATG+TCTCTCCG
GAAATGCAACAGATGCAACAACTACAACAAGTTGCTAAAGCAGGAGGAGATATAGCACCACTAGCGAAAGCATTGCCAGAAGAAGCA
>Pelagi5_DCM_M04376:201:000000000-BPY8V:1:1101:14241:19478_1:N:0:TAGGCATG+TCTCTCCG
GAAATGCAACAGATGCAACAACTACAACAAGTTGCTAAAGCAGGAGGAGATATAGCACCACTAGCAAAAGCATTGCCAGAAGAAGCA
>Pelagi5_DCM_M04376:201:000000000-BPY8V:1:1101:5783:19501_1:N:0:TAGGCATG+TCTCTCCG
GAAATGCAACAGATGCAACAACTACAACAAGTTGCTAAAGCAGGAGGAGATATAGCACCACTAGCGAAAGCATTGCCAGAAGAAGCA
>Pelagi5_DCM_M04376:201:000000000-BPY8V:1:1101:18279:19506_1:N:0:TAGGCATG+TCTCTCCG
GAAATGCAACAGATGCAACAACTACAACAAGTTGCTAAAGCAGGAGGAGATATAGCACCACTAGCGAAAGCATTGCCAGAAGAAGCA
>Pelagi5_DCM_M04376:201:000000000-BPY8V:1:1101:16332:19516_1:N:0:TAGGCATG+TCTCTCCG
GAAATGCAACAGATGCAACAACTACAACAAGTTGCTAAAGCAGGAGGAGATATAGCACCACTAGCGAAAGCATTGCCAGAAGAAGCA
>Pelagi5_DCM_M04376:201:000000000-BPY8V:1:1101:23152:19552_1:N:0:TCGGCATG+TCTCTCCG
GAAATGCAACAGATGCAACAACTACAACAAGTTGCTAAAGCAGGAGGAGATATAGCACCACTAGCGAAAGCATTGCCAGAAGAAGCA
>Pelagi5_DCM_M04376:201:000000000-BPY8V:1:1101:8252:19627_1:N:0:TAGGCATG+TCTCTCCG
GAAATGCAACAGATGCAACAACTACAACAAGTTGCTAAAGCAGGAGGAGATATAGCACCACTAGCGAAAGCATTGCCAGAAGAAGCA
>Pelagi5_DCM_M04376:201:000000000-BPY8V:1:1101:6606:19648_1:N:0:TAGGCATG+TCTCTCCG
GAAATGCAACAGATGCAACAACTACAACAAGTTGCTAAAGCAGGAGGAGATATAGCACCACTAGCGAAAGCATTGCCAGAAGAAGCA
>Pelagi5_DCM_M04376:201:000000000-BPY8V:1:1101:12526:19678_1:N:0:TAGGCATG+TCTCTCCG
GAAATGCAACAGATGCAACAACTACAACAAGTTGCTAAAGCAGGAGGAGATATAGCACCACTAGCGAAAGCATTGCCAGAAGAAGCA
>Pelagi5_DCM_M04376:201:000000000-BPY8V:1:1101:8444:19684_1:N:0:TAGGCATG+TCTCTCCG
GAAATGCAACAGATGCAACAACTACAACAAGTTGCTAAAGCAGGAGGAGATATAGCACCACTAGCGAAAGCATTGCCAGAAGAAGCA
>Pelagi5_DCM_M04376:201:000000000-BPY8V:1:1101:7079:19687_1:N:0:TAGGCATG+TCTCTCCG
GAAATGCAACAGATGCAACAACTACAACAAGTTGCTAAAGCAGGAGGAGATATAGCACCACTAGCGAAAGCATTGCCAGAAGAAGCA
>Pelagi5_DCM_M04376:201:000000000-BPY8V:1:1101:13163:19694_1:N:0:TAGGCATG+TCTCTCCG
GAAATGCAACAGATGCAACAACTACAACAAGTTGCTAAAGCAGGAGGAGATATAGCACCACTAGCGAAAGCATTGCCAGAAGAAGCA
>Pelagi5_DCM_M04376:201:000000000-BPY8V:1:1101:17268:19697_1:N:0:TAGGCATG+TCTCTCCG
GAAATGCAACAGATGCAACAACTACAACAAGTTGCTAAAGCAGGAGGAGATATAGCACCACTAGCGAAAGCATTGCCAGAAGAAGCA
>Pelagi5_DCM_M04376:201:000000000-BPY8V:1:1101:14516:19706_1:N:0:TAGGCATG+TCTCTCCG
GAAATGCAACAGATGCAACAACTACAACAAGTTGCCAAAGCAGGAGGAGATATAGCACCACTAGCGAAAGCATTGCCAGAAGAAGCA
>Pelagi5_DCM_M04376:201:000000000-BPY8V:1:1101:23440:19711_1:N:0:TCGGCATG+TCTCTCCG
GAAATGCAACAGATGCAACAACTACAACAAGTTGCTAAAGCAGGAGGAGATATAACACCACTAGCGAAAGCATTGCCAGAAGCAGCA
>Pelagi5_DCM_M04376:201:000000000-BPY8V:1:1101:5552:19714_1:N:0:TAGGCATG+TCTCTCCG
GAAATGCAACAGATGCAACAACTACAACAAGTTGCTAAAGCAGGAGGAGATATAGCACCACTAGCGAAAGCATTGCCAGAAGAAGCA
>Pelagi5_DCM_M04376:201:000000000-BPY8V:1:1101:14530:19719_1:N:0:TAGGCATG+TCTCTCCG
GAAATGCAACAGATGCAACAACTACAACAAGTTGCCAAAGCAGGAGGAGATATAGCACCACTAGCGAAAGCATTGCCAGAAGAAGCA
>Pelagi5_DCM_M04376:201:000000000-BPY8V:1:1101:6720:19738_1:N:0:TAGGCATG+TCTCTCCG
GAAATGCAACAGATGCAACAACTACAACAAGTTGCTAAAGCAGGAGGAGATATAGCACCACTAGCGAAAGCATTGCCAGAAGAAGCA
>Pelagi5_DCM_M04376:201:000000000-BPY8V:1:1101:20615:19753_1:N:0:TAGGCATG+TCTCTCCG
GAAATGCAACAGATGCAACAAGTACAACAACTAGCAGAAGCAGGGGGAAAAGTAGCACCATTAGCAAAAGCATTGCCAGAAGAAGCA
>Pelagi5_DCM_M04376:201:000000000-BPY8V:1:1101:26475:19846_1:N:0:TAGGCATG+TCTCTCCG
GAAATGCAACAGATGCAACAACTACAACAAGTTGCTAAAGCAGGAGGAGATATAGCACCACTAGCGAAAGCATTGCCAGAAGAAGCA
>Pelagi5_DCM_M04376:201:000000000-BPY8V:1:1101:27629:19850_1:N:0:TAGGCATG+TCTCTCCG
GAAATGCAACAGATGCAACAACTACAACAAGTTGCTAAAGCAGGAGGAGATATAGCACCACTAGCGAAAGCATTGCCAGAAGAAGCA
>Pelagi5_DCM_M04376:201:000000000-BPY8V:1:1101:23805:19850_1:N:0:TCGGCATG+TCTCTCCG
GAAATGCAACAGATGCAACAATTACAACAAGTTGCTAAAGCAGGAGGAGATATAGCACCACTAGCGAAAGCATTGCCAGAAGAAGCA
>Pelagi5_DCM_M04376:201:000000000-BPY8V:1:1101:26805:19951_1:N:0:TAGGCATG+TCTCTCCG
GAAATGCAACAGATGCAACAACTACAACAAGTTGCTAAAGCAGGAGGAGATATAGCACCACTAGCGAAAGCATTGCCAGAAGAAGCA
>Pelagi5_DCM_M04376:201:000000000-BPY8V:1:1101:23642:19989_1:N:0:TCGGCATG+TCTCTCCG
GAAATGCAACAGATGCAACAACTACAACAAGTTGCTAAAGCAGGAGGAGATATAGCACCACTAGCGAAAGCATTGCCAGAAGAAGCA
>Pelagi5_DCM_M04376:201:000000000-BPY8V:1:1101:14874:20000_1:N:0:TAGGCATG+TCTCTCCG
GAAATGCAACAGATGCAACAACTACAACAAGTTGCTAAAGCAGGAGGAGATATAGCACCACTAGCAAAAGCATTGCCAGAAGAAGCA
>Pelagi5_DCM_M04376:201:000000000-BPY8V:1:1101:23028:20031_1:N:0:TCGGCATG+TCTCTCCG
GAAATGCAACAGATGCAACAACTACAACAAGTTGCTAAAGCAGGAGGAGATATAGCACCACTAGCGAAAGCATTGCCAGAAGAAGCA
>Pelagi5_DCM_M04376:201:000000000-BPY8V:1:1101:5581:20059_1:N:0:TAGGCATG+TCTCTCCG
GAAATGCAACAGATGCAACAACTACAACAAGTTGCTAAAGCAGGAGGAGATATAGCACCACTAGCGAAAGCATTGCCAGAAGAAGCA
>Pelagi5_DCM_M04376:201:000000000-BPY8V:1:1101:22333:20087_1:N:0:TCGGCATG+TCTCTCCG
GAAATGCAACAGATGCAACAACTACAACAAGTTGCTAAAGCAGGAGGAGATATAGCACCACTAGCGAAAGCATTGCCAGAAGAAGCA
>Pelagi5_DCM_M04376:201:000000000-BPY8V:1:1101:12159:20089_1:N:0:TAGGCATG+TCTCTCCG
GAAATGCAACAGATGCAACAATTACAACAAGTTGCTAAAGCAGGAGGAGATATAGCACCACTAGCGAAAGCATTGCCAGAAGAAGCA
>Pelagi5_DCM_M04376:201:000000000-BPY8V:1:1101:20731:20092_1:N:0:TAGGCATG+TCTCTCCG
GAAATGCAACAGATGCAACAACTACAACAAGTTGCTAAAGCAGGAGGAGATATAGCACCACTAGCGAAAGCATTGCCAGAAGAAGCA
>Pelagi5_DCM_M04376:201:000000000-BPY8V:1:1101:22804:20107_1:N:0:TCGGCATG+TCTCTCCG
GAAATGCAACAGAGGCAACAACTACAACAAGTTGCTAAAGCAGGAGGAGATATAGCACCACTAGCGAAAGCATTGCCAGAAGAAGCA
>Pelagi5_DCM_M04376:201:000000000-BPY8V:1:1101:13696:20117_1:N:0:TAGGCATG+TCTCTCCG
GAAATGCAACAGATGCAACAACTACAACAAGTTGCTAAAGCAGGAGGAGATATAGCACCACTAGCGAAAGCATTGCCAGAAGAAGCA
>Pelagi5_DCM_M04376:201:000000000-BPY8V:1:1101:15506:20128_1:N:0:TAGGCATG+TCTCTCCG
GAAATGCAACAGATGCAACAAGTACAACAACTAGCAGAAGCAGGGGGAAACGTAGCACCATTAGCAAAAGCATTGCCAGAAGAAGCA
>Pelagi5_DCM_M04376:201:000000000-BPY8V:1:1101:7744:20145_1:N:0:TAGGCATG+TCTCTCCG
GAAATGCAACAGATGCAACAACTACAACAAGTTGCTAAAGCAGGAGGAGATATAGCACCACTAGCGAAAGCATTGCCAGAAGAAGCA
>Pelagi5_DCM_M04376:201:000000000-BPY8V:1:1101:7280:20162_1:N:0:TAGGCATG+TCTCTCCG
GAAATGCAACAGATGCAACAATTACAACAAGTTGCTAAAGCAGGAGGAGATATAGCACCACTAGCGAAAGCATTGCCAGAAGAAGCA
>Pelagi5_DCM_M04376:201:000000000-BPY8V:1:1101:24184:20177_1:N:0:TAGGCATG+TCTCTCCG
GAAATGCAACAGATGCAACAACTACAACAAGTTGCTAAAGCAGGAGGAGATATAGCACCACTAGCGAAAGCATTGCCAGAAGAAGCA
>Pelagi5_DCM_M04376:201:000000000-BPY8V:1:1101:6413:20191_1:N:0:TAGGCATG+TCTCTCCG
GAAATGCAACAGATGCAACAACTACAACAAGTTGCTAAAGCAGGAGGAGATATAGCACCACTAGCGAAAGCATTGCCAGAAGAAGCA
>Pelagi5_DCM_M04376:201:000000000-BPY8V:1:1101:19393:20230_1:N:0:TAGGCATG+TCTCTCCG
GAAATGCAACAGATGCAACAAGTACAACAACTAGCAGAAGCAGGGGGAAAAGTAGCACCACTAGCGAAAGCATTGCCAGAAGAAGCA
>Pelagi5_DCM_M04376:201:000000000-BPY8V:1:1101:23202:20248_1:N:0:TCGGCATG+TCTCTCCG
GAAATGCAACAGATGCAACAATTACAACAAGTTGCTAAAGCAGGAGGAGATATAGCACCACTAGCGAAAGCATTGCCAGAAGAAGCA
>Pelagi5_DCM_M04376:201:000000000-BPY8V:1:1101:14118:20267_1:N:0:TAGGCATG+TCTCTCCG
GAAATGCAACAGATGCAACAACTACAACAAGTTGCTAAAGCAGGAGGAGATATAGCACCACTAGCGAAAGCATTGCCAGAAGAAGCA
>Pelagi5_DCM_M04376:201:000000000-BPY8V:1:1101:25720:20268_1:N:0:TAGGCATG+TCTCTCCG
GAAATGCAACAGATGCAACAACTACAACAAGTTGCTAAAGCAGGAGGAGATATAGCACCACTAGCGAAAGCATTGCCAGAAGAAGCA
>Pelagi5_DCM_M04376:201:000000000-BPY8V:1:1101:13480:20277_1:N:0:TAGGCATG+TCTCTCCG
GAAATGCAACAGATGCAACAACTACAACAAGTTGCTAAAGCAGGAGGAGATATAGCACCACTAGCGAAAGCATTGCCAGAAGAAGCA
>Pelagi5_DCM_M04376:201:000000000-BPY8V:1:1101:23987:20279_1:N:0:TCGGCATG+TCTCTCCG
GAAATGCAACAGATGCAACAACTACAACAAGTTGCTAAAGCAGGAGGAGATATAGCACCACTAGCGAAAGCATTGCCAGAAGAAGCA
>Pelagi5_DCM_M04376:201:000000000-BPY8V:1:1101:22297:20283_1:N:0:TCGGCATG+TCTCTCCG
GAAATGCAACAGATGCAACAACTACAACAAGTTGCTAAAGCAGGAGGAGATATAGCACCACTAGCAAAAGCATTGCCAGAAGAAGCA
>Pelagi5_DCM_M04376:201:000000000-BPY8V:1:1101:7718:20294_1:N:0:TAGGCATG+TCTCTCCG
GAAATGCAACAGATGCAACAACTACAACAAGTTGCTAAAGCAGGAGGAGATATAGCACCACTAGCGAAAGCATTGCCAGAAGAAGCA
>Pelagi5_DCM_M04376:201:000000000-BPY8V:1:1101:6058:20308_1:N:0:TAGGCATG+TCTCTCCG
GAAATGCAACAGATGCAACAACTACAACAAGTTGCCAAAGCAGGAGGAGATATAGCACCACTAGCGAAAGCATTGCCAGAAGAAGCA
>Pelagi5_DCM_M04376:201:000000000-BPY8V:1:1101:27549:20310_1:N:0:TAGGCATG+TCTCTCCG
GAAATGCAACAGATGCAACAACTACAACAAGTTGCTAAAGCAGGAGGAGATATAGCACCACTAGCGAAAGCATTGCCAGAAGAAGCA
>Pelagi5_DCM_M04376:201:000000000-BPY8V:1:1101:23939:20329_1:N:0:TCGGCATG+TCTCTCCG
GAAATGCAACAGATGCAACAACTACAACAAGTTGCTAAAGCAGGAGGAGATATAGCACCACTAGCGAAAGCATTGCCAGAAGAAGCA
>Pelagi5_DCM_M04376:201:000000000-BPY8V:1:1101:24977:20342_1:N:0:TAGGCATG+TCTCTCCG
GAAATGCAACAGATGCAACAACTACAACAAGTTGCTAAAGCAGGAGGAGATATAGCACCACTAGCGAAAGCATTGCCAGAAGAAGCA
>Pelagi5_DCM_M04376:201:000000000-BPY8V:1:1101:25383:20362_1:N:0:TAGGCATG+TCTCTCCG
GAAATGCAACAGATGCAACAAGTACAACAACTAGCAGAAGCAGGGGGAAAAGTAGCACCATTAGCAAAAGCATTGCCAGAAGAAGCA
>Pelagi5_DCM_M04376:201:000000000-BPY8V:1:1101:20068:20362_1:N:0:TAGGCATG+TCTCTCCG
GAAATGCAACAGATGCAACAATTACAACAAGTTGCTAAAGCAGGAGGAGATATAGCACCACTAGCGAAAGCATTGCCAGAAGAAGCA
>Pelagi5_DCM_M04376:201:000000000-BPY8V:1:1101:13476:20367_1:N:0:TAGGCATG+TCTCTCCG
GAAATGCAACAGATGCAACAACTACAACAAGTTGCTAAAGCAGGAGGAGATATAGCACCACTAGCGAAAGCATTGCCAGAAGAAGCA
>Pelagi5_DCM_M04376:201:000000000-BPY8V:1:1101:11218:20421_1:N:0:TAGGCATG+TCTCTCCG
GAAATGCAACAGATGCAACAACTACAACAAGTTGCTAAAGCAGGAGGAGATATAGCACCACTAGCGAAAGCATTGCCAGAAGAAGCA
>Pelagi5_DCM_M04376:201:000000000-BPY8V:1:1101:26505:20442_1:N:0:TAGGCATG+TCTCTCCG
GAAATGCAACAGATGCAACAACTACAACAAGTTGCTAAAGCAGGAGGAGATATAGCACCACTAGCGAAAGCATTGCCAGAAGAAGCA
>Pelagi5_DCM_M04376:201:000000000-BPY8V:1:1101:23859:20445_1:N:0:TCGGCATG+TCTCTCCG
GAAATGCAACAGATGCAACAATTACAACAAGTTGCTAAAGCAGGAGGAGATATAGCACCACTAGCGAAAGCATTGCCAGAAGAAGCA
>Pelagi5_DCM_M04376:201:000000000-BPY8V:1:1101:5698:20571_1:N:0:TAGGCATG+TCTCTCCG
GAAATGCAACAGATGCAACAACTACAACAAGTTGCTAAAGCAGGAGGAGATATAGCACCACTAGCGAAAGCATTGCCAGAAGAAGCA
>Pelagi5_DCM_M04376:201:000000000-BPY8V:1:1101:13828:20587_1:N:0:TAGGCATG+TCTCTCCG
GAAATGCAACAGATGCAACAACTACAACAAGTTGCTAAAGCAGGAGGAGATATAGCACCACTAGCGAAAGCATTGCCAGAAGAAGCA
>Pelagi5_DCM_M04376:201:000000000-BPY8V:1:1101:14628:20707_1:N:0:TAGGCATG+TCTCTCCG
GAAATGCAACAGATGCAACAAGTACAACAACTAGCAGAAGCAGGGGGAAACGTAGCACCATTAGCAAAAGCATTGCCAGAAGAAGCA
>Pelagi5_DCM_M04376:201:000000000-BPY8V:1:1101:3999:20715_1:N:0:TAGGCATG+TCTCTCCG
GAAATGCAACAGATGCAACAACTGCAACAAGTAGCCAAAGCAGGAGGAGATATAGCACCACTAGCGAAAGCATTGCCAGAAGAAGCA
>Pelagi5_DCM_M04376:201:000000000-BPY8V:1:1101:24369:20728_1:N:0:TAGGCATG+TCTCTCCG
GAAATGCAACAGATGCAACAAGTACAACAACTAGCAGAAGCAGGGGGAAAAGTAGCACCATTAGCAAAAGCATTGCCAGAAGAAGCA
>Pelagi5_DCM_M04376:201:000000000-BPY8V:1:1101:20834:20772_1:N:0:TAGGCATG+TCTCTCCG
GAAATGCAACAGATGCAACAACTACAACAAGTTGCTAAAGCAGGAGGAGATATAGCACCACTAGCGAAAGCATTGCCAGAAGAAGCA
>Pelagi5_DCM_M04376:201:000000000-BPY8V:1:1101:15021:20793_1:N:0:TAGGCATG+TCTCTCCG
GAAATGCAACAGATGCAACAACTACAACAAGTTGCTAAAGCAGGAGGAGATATAGCACCACTAGCAAAAGCATTGCCAGAAGAAGCA
>Pelagi5_DCM_M04376:201:000000000-BPY8V:1:1101:23963:20844_1:N:0:TCGGCATG+TCTCTCCG
GAAATGCAACAGATGCAACAACTACAACAAGTTGCTAAAGCAGGAGGAGATATAGCACCACTAGCGAAAGCATTGCCAGAAGAAGCA
>Pelagi5_DCM_M04376:201:000000000-BPY8V:1:1101:15591:20883_1:N:0:TAGGCATG+TCTCTCCG
GAAATGCAACAGATGCAACAACTACAACAAGTTGCTAAAGCAGGAGGAGATATAGCACCACTAGCGAAAGCATTGCCAGAAGAAGCA
>Pelagi5_DCM_M04376:201:000000000-BPY8V:1:1101:26339:20885_1:N:0:TAGGCATG+TCTCTCCG
GAAATGCAACAGATGCAACAAGTACAACAACTAGCAGAAGCAGGAGGAAAAGTAGCACCATTAGCAAAAGCATTGCCAGAAGAAGCA
>Pelagi5_DCM_M04376:201:000000000-BPY8V:1:1101:14495:20906_1:N:0:TAGGCATG+TCTCTCCG
GAAATGCAACAGATGCAACAACTACAACAAGTTGCTAAAGCAGGAGGAGATATAGCACCACTAGCGAAAGCATTGCCAGAAGAAGCA
>Pelagi5_DCM_M04376:201:000000000-BPY8V:1:1101:22281:20947_1:N:0:TCGGCATG+TCTCTCCG
GAAATGCAACAGATGCAACAACTACAGCAAGTTGCTAAAGCAGGAGGAGATATAGCACCACTAGCGAAAGCATTGCCAGAAGAAGCA
>Pelagi5_DCM_M04376:201:000000000-BPY8V:1:1101:13046:20953_1:N:0:TAGGCATG+TCTCTCCG
GAAATGCAACAGATGCAACAACTACAACAAGTTGTCAAAGCAGGAGGAGATATAGCACCACTAGCGAAAGCATTGCCAGAAGAAGCA
>Pelagi5_DCM_M04376:201:000000000-BPY8V:1:1101:5494:20971_1:N:0:TAGGCATG+TCTCTCCG
GAAATGCAACAGATGCAACAACTGCAACAAGTTGCTAAAGCAGGAGGAGATATAGCACCACTAGCGAAAGCATTGCCAGAAGAAGCA
>Pelagi5_DCM_M04376:201:000000000-BPY8V:1:1101:4608:20980_1:N:0:TAGGCATG+TCTCTCCG
GAAATGCAACAGATGCAACAACTACAACAAGTTGCTAAAGCAGGAGGAGATATAGCACCACTAGCGAAAGCATTGCCAGAAGAAGCA
>Pelagi5_DCM_M04376:201:000000000-BPY8V:1:1101:17733:20987_1:N:0:TAGGCATG+TCTCTCCG
GAAATGCAACAGATGCAACAACTACAACAAGTTGCTAAAGCAGGAGGAGATATAGCACCACTAGCGAAAGCATTGCCAGAAGAAGCACTGT
>Pelagi5_DCM_M04376:201:000000000-BPY8V:1:1101:7830:21024_1:N:0:TAGGCATG+TCTCTCCG
GAAATGCAACAGATGCAACAACTACAACAAGTTGCTAAAGCAGGAGGAGATATAGCACCACTAGCGAAAGCATTGCCAGAAGAAGCA
>Pelagi5_DCM_M04376:201:000000000-BPY8V:1:1101:11679:21047_1:N:0:TAGGCATG+TCTCTCCG
GAAATGCAACAGATGCAACAACTACAACAAGTTGCTAAAGCAGGAGGAGATATAGCACCACTAGCGAAAGCATTGCCAGAAGAAGCA
>Pelagi5_DCM_M04376:201:000000000-BPY8V:1:1101:18187:21061_1:N:0:TAGGCATG+TCTCTCCG
GAAATGCAACAGATGCAACAACTACAACAAGTTGCTAAAGCAGGAGGAGATATAGCGCCACTAGCGAAAGCATTGCCAGAAGAAGCA
>Pelagi5_DCM_M04376:201:000000000-BPY8V:1:1101:7229:21092_1:N:0:TAGGCATG+TCTCTCCG
GAAATGCAACAGATGCAACAACTACAACAAGTTGCTAAAGCAGGAGGAGATATAGCACCACTAGCGAAAGCATTGCCAGAAGAAGCA
>Pelagi5_DCM_M04376:201:000000000-BPY8V:1:1101:11305:21093_1:N:0:TAGGCATG+TCTCTCCG
GAAATGCAACAGATGCAACAACTACAACAAGTTGCTAAAGCAGGAGGAGATATAGCACCACTAGCGAAAGCATTGCCAGAAGAAGCA
>Pelagi5_DCM_M04376:201:000000000-BPY8V:1:1101:5965:21105_1:N:0:TAGGCATG+TCTCTCCG
GAAATGCAACAGATGCAACAAGTACAACAACTAGCAGAAGCAGGGGGAAAAGTAGCACCATTAGCAAAAGCATTGCCAGAAGAAGCA
>Pelagi5_DCM_M04376:201:000000000-BPY8V:1:1101:5949:21115_1:N:0:TAGGCATG+TCTCTCCG
GAAATGCAACAGATGCAACAAGTACAACAACTAGCAGAAGCAGGGGGAAAAGTAGCACCATTAGCAAAAGCATTGCCAGAAGAAGCA
>Pelagi5_DCM_M04376:201:000000000-BPY8V:1:1101:23963:21154_1:N:0:TCGGCATG+TCTCTCCG
GAAATGCAACAGATGCAACAACTACAACAAGTTGCTAAAGCAGGAGGAGATATAGCACCACTAGCGAAAGCATTGCCAGAAGAAGCA
>Pelagi5_DCM_M04376:201:000000000-BPY8V:1:1101:21289:21196_1:N:0:TAGGCATG+TCTCTCCG
GAAATGCAACAGATGCAACAACTACAACAAGTTGCTAAAGCAGGAGGAGATATAGCACCACTAGCGAAAGCATTGCCAGAAGAAGCA
>Pelagi5_DCM_M04376:201:000000000-BPY8V:1:1101:22271:21242_1:N:0:TCGGCATG+TCTCTCCG
GAAATGCAACAGATGCAACAACTACAACAAGTTGCTAAAGCAGGAGGAGATATAGCACCACTAGCGAAAGCATTGCCAGAAGAAGCA
>Pelagi5_DCM_M04376:201:000000000-BPY8V:1:1101:6231:21269_1:N:0:TAGGCATG+TCTCTCCG
GAAATGCAACAGATGCAACAACTACAACAAGTTGCTAAAGCAGGAGGAGATATAGCACCACTAGCGAAAGCATTGCCAGAAGAAGCA
>Pelagi5_DCM_M04376:201:000000000-BPY8V:1:1101:19684:21353_1:N:0:TAGGCATG+TCTCTCCG
GAAATGCAACAGATGCAACAGGTACAACAACTAGCAGAAGCAGGGGGAAAAGTAGCACAATTAGCAAAAGCATTGCCAGAAGAAGCA
>Pelagi5_DCM_M04376:201:000000000-BPY8V:1:1101:13868:21422_1:N:0:TAGGCATG+TCTCTCCG
GAAATGCAACAGATGCAACAACTACAACAAGTTGCTAAAGCAGGAGGAGATATAGCACCACTAGCGAAAGCATTGCCAGCAGAAGCA
>Pelagi5_DCM_M04376:201:000000000-BPY8V:1:1101:5079:21434_1:N:0:TAGGCATG+TCTCTCCG
GAAATGCAACAGATGCAACAACTACAACAAGTTGCTAAAGCAGGAGGAGATATAGCCCCACTAGCGAAAGCATTGCCAGAAGAAGCA
>Pelagi5_DCM_M04376:201:000000000-BPY8V:1:1101:7134:21458_1:N:0:TAGGCATG+TCTCTCCG
GAAATGCAACAGATGCAACAACTACAACAAGTTGCTAAAGCAGGAGGAGATATAGCACCACTAGCGAAAGCATTGCCAGAAGAAGCA
>Pelagi5_DCM_M04376:201:000000000-BPY8V:1:1101:24344:21507_1:N:0:TAGGCATG+TCTCTCCG
GAAATGCAACAGATGCAACAACTACAACAAGTTGCTAAAGCAGGAGGAGATATAGCACCACTAGCAAAAGCATTGCCAGAAGAAGCA
>Pelagi5_DCM_M04376:201:000000000-BPY8V:1:1101:22372:21557_1:N:0:TAGGCATG+TCTCTCCG
GAAATGCAACAGATGCAACAACTACAACAAGTTGCTAAAGCAGGAGGAGATATAGCACCACTAGCGAAAGCATTGCCAGAAGAAGCA
>Pelagi5_DCM_M04376:201:000000000-BPY8V:1:1101:14377:21653_1:N:0:TCGGCATG+TCTCTCCG
AAATGCAACAGATGCAACAACTACAACAAGTTGCTAAAGCAGGAGGAGATATAGCACCACTAGCGAAAGCATTGCCAGAAGAAGCA
>Pelagi5_DCM_M04376:201:000000000-BPY8V:1:1101:13322:21690_1:N:0:TAGGCATG+TCTCTCCG
GAAATGCAACAGATGCAACAAGTAGCCAAAGCAGGAGGAGATATAGCACCACTAGCGAAAGCATTGCCAGAAGAAGCA
>Pelagi5_DCM_M04376:201:000000000-BPY8V:1:1101:9946:21725_1:N:0:TCGGCATG+TCTCTCCG
GAAATGCAACAGATGCAACAACTACAACAAGTTGCTAAAGCAGGAGGAGAGATAGCACCACTAGCGAAAGCATTGCCAGAAGAAGCA
>Pelagi5_DCM_M04376:201:000000000-BPY8V:1:1101:15020:21731_1:N:0:TCGGCATG+TCTCTCCG
GAAATGCAACAGATGCAACAACTACAACAAGTTGCTAAAGCAGGAGGAGATATAGCACCACTAGCGAAAGCATTGCCAGAAGAAGCA
>Pelagi5_DCM_M04376:201:000000000-BPY8V:1:1101:20350:21743_1:N:0:TAGGCATG+TCTCTCCG
GAAATGCAACAGATGCAACAAGTACAACAACTAGCAGAAGCAGGGGGAAAAGTAGCACCATTAGCAAAAGCATTGCCAGAAGAAGCA
>Pelagi5_DCM_M04376:201:000000000-BPY8V:1:1101:20226:21811_1:N:0:TAGGCATG+TCTCTCCG
GAAATGCAACAGATGCAACAGCTACAACAAGTTGCTCAAGCAGGAGGAGATATAGCACCACTAGCGAAAGCATTGCCAGAAGAAGCA
>Pelagi5_DCM_M04376:201:000000000-BPY8V:1:1101:19965:21815_1:N:0:TAGGCATG+TCTCTCCG
GAAATGCAACAGATGCAACAACTACAACAAGTTGCTCAAGCAGGAGGAGATATAGCACCACTAGCGAAAGCATTGCCAGAAGAAGCA
>Pelagi5_DCM_M04376:201:000000000-BPY8V:1:1101:15887:21851_1:N:0:TCGGCATG+TCTCTCCG
GAAATGCAACAGATGCAACAAGTACAACAACTAGCAGAAGCAGGGGGAAAAGTAGCACCATTAGCAAAAGCATTGCCAGAAGAAGCA
>Pelagi5_DCM_M04376:201:000000000-BPY8V:1:1101:6977:21860_1:N:0:TAGGCATG+TCTCTCCG
GAAATGCAACAGATGCAACAACTACAACAAGTTGCTAAAGCAGGAGGAGATATAGCACCACTAGCGAAAGCATTGCCAGAAGAAGCA
>Pelagi5_DCM_M04376:201:000000000-BPY8V:1:1101:13886:21867_1:N:0:TCGGCATG+TCTCTCCG
GAAATGCAACAGATGCAACAACTACAACAAGTTGCTAAAGCAGGAGGAGATATAGCACCACTAGCGAAAGCATTGCCAGAAGAAGCA
>Pelagi5_DCM_M04376:201:000000000-BPY8V:1:1101:23461:21891_1:N:0:TAGGCATG+TCTCTCCG
GAAATGCAACAGATGCAACAACTACAACAAGTTGCTAAAGCAGGAGGAGATATAGCACCACTAGCGAAAGCATTGCCAGAAGAAGCA
>Pelagi5_DCM_M04376:201:000000000-BPY8V:1:1101:19928:21904_1:N:0:TAGGCATG+TCTCTCCG
GAAATGCAACAGATGCAACAACTACAACAAGTTGCTAAAGCAGGAGGAGATATAGCACCACTAGCGAAAGCATTGCCAGAAGAAGCA
>Pelagi5_DCM_M04376:201:000000000-BPY8V:1:1101:19627:21993_1:N:0:TAGGCATG+TCTCTCCG
GAAATGCAACAGATGCAACAACTACAACAAGTTGCTCAAGCAGGAGGAGATATAGCACCACTAGCGAAAGCATTGCCAGAAGAAGCA
>Pelagi5_DCM_M04376:201:000000000-BPY8V:1:1101:26384:22065_1:N:0:TAGGCATG+TCTCTCCG
GAAATGCAACAGATGCAACAACTACAACAAGTTGCTAAAGCAGGAGGAGATATAGCACCACTAGCAAAAGCATTGCCAGAAGAAGCA
>Pelagi5_DCM_M04376:201:000000000-BPY8V:1:1101:26477:22143_1:N:0:TAGGCATG+TCTCTCCG
GAAATGCAACAGATGCAACAACTACAACAAGTTGCTAAAGCAGGAGGAGATATAGCACCACTAGCGAAAGCATTGCCAGAAGAAGCA
>Pelagi5_DCM_M04376:201:000000000-BPY8V:1:1101:19642:22145_1:N:0:TAGGCATG+TCTCTCCG
GAAATGCAACAGATGCAACAACTACAACAAGTTGCTCAAGCAGGAGGAGATATAGCACCACTAGCGAAAGCATTGCCAGAAGAAGCA
>Pelagi5_DCM_M04376:201:000000000-BPY8V:1:1101:21180:22150_1:N:0:TAGGCATG+TCTCTCCG
GAAATGCCACAGATGCAACAAGTACAACAACTAGCAGAAGCAGGGGGAAAAGTAGCACCACTAGCGAAAGCATTGCCAGAAGAAGCA
>Pelagi5_DCM_M04376:201:000000000-BPY8V:1:1101:12027:22186_1:N:0:TAGGCATG+TCTCTCCG
GAAATGCAACAGATGCAACAACTACAACAAGTTGCTAAAGCAGGAGGAGATATAGCACCACTAGCGAAAGCATTGCCAGAAGAAGCA
>Pelagi5_DCM_M04376:201:000000000-BPY8V:1:1101:8449:22231_1:N:0:TCGGCATG+TCTCTCCG
GAAATGCAACAGATGCAACAACTACAACAAGTTGCTAAAGCAGGAGGAGATATAGCACCACTAGCGAAAGCATTGCCAGAAGAAGCA
>Pelagi5_DCM_M04376:201:000000000-BPY8V:1:1101:21002:22245_1:N:0:TAGGCATG+TCTCTCCG
GAAATGCAACAGATGCAACAACTACAACAAGTTGCTAAAGCAGGAGGAGATATAGCACCACTAGCGAAAGCATTGCCAGAAGAAGCA
>Pelagi5_DCM_M04376:201:000000000-BPY8V:1:1101:24213:22289_1:N:0:TAGGCATG+TCTCTCCG
GAAATGCAACAGATGCAACAACTACAACAAGTTGCTAAAGCAGGAGGAGATATAGCACCACTAGCGAAAGCATTGCCAGAAGAAGCA
>Pelagi5_DCM_M04376:201:000000000-BPY8V:1:1101:16305:22311_1:N:0:TCGGCATG+TCTCTCCG
GAAATGCAACAGATGCAACAACTGCAACAAGTTGCTAAAGCAGGAGGAGATATAGCACCACTAGCGAAAGCATTGCCAGAAGAAGCA
>Pelagi5_DCM_M04376:201:000000000-BPY8V:1:1101:23906:22365_1:N:0:TAGGCATG+TCTCTCCG
GAAATGCAACAGATGCAACAACTACAACAAGTTGCTAAAGCAGGAGGAGATATAGCACCACTAGCGAAAGCATTGCCAGAAGAAGCA
>Pelagi5_DCM_M04376:201:000000000-BPY8V:1:1101:23322:22396_1:N:0:TAGGCATG+TCTCTCCG
GAAATGCAACAGATGCAACAAGTACAACAACTAGCAGAAGCAGGGGGAAAAGTAGCACCATTAGCAAAAGCATTGCCAGAAGAAGCA
>Pelagi5_DCM_M04376:201:000000000-BPY8V:1:1101:12351:22440_1:N:0:TAGGCATG+TCTCTCCG
GAAATGCAACAGATGCAACAACTACAACAAGTTGCTAAAGCAGGAGGAGATATAGCACCACTAGCGAAAGCATTGCCAGAAGAAGCA
>Pelagi5_DCM_M04376:201:000000000-BPY8V:1:1101:8183:22441_1:N:0:TAGGCATG+TCTCTCCG
GAAATGCAACAGATGCAACAACTACAACAAGTTGCTAAAGCAGGAGGAGATATAGCACCACTAGCGAAAGCATTGCCAGAAGAAGCA
>Pelagi5_DCM_M04376:201:000000000-BPY8V:1:1101:15208:22511_1:N:0:TCGGCATG+TCTCTCCG
GAAATGCAACAGATGCAACAACTACAACAAGTTGCTAAAGCAGGAGGAGATATAGCACCACTAGCGAAAGCATTGCCAGAAGAAGCA
>Pelagi5_DCM_M04376:201:000000000-BPY8V:1:1101:11601:22515_1:N:0:TAGGCATG+TCTCTCCG
GAAATGCAACAGATGCAACAACTACAACAAGTTGCTAAAGCAGGAGGAGATATAGCACCACTAGCGAAAGCATTGCCAGAAGAAGCA
>Pelagi5_DCM_M04376:201:000000000-BPY8V:1:1101:17202:22516_1:N:0:TAGGCATG+TCTCTCCG
GAAATGCAACAGATGCAACAACTACAACAAGTTGCTAAAGCAGGAGGAGATATAGCACCACTAGCGAAAGCATTGCCAGAAGAAGCA
>Pelagi5_DCM_M04376:201:000000000-BPY8V:1:1101:11657:22586_1:N:0:TAGGCATG+TCTCTCCG
GAAATGCAACAGATGCAACAAGTACAACAACTAGCAGAAGCAGGGGGAAAAGTAGCACCATTAGCAAAAGCATTGCCAGAAGAAGCA
>Pelagi5_DCM_M04376:201:000000000-BPY8V:1:1101:25515:22622_1:N:0:TAGGCATG+TCTCTCCG
GAAATGCAACAGATGCAACAATTACAACAAGTTGCTAAAGCAGGAGGAGATATAGCACCACTAGCGAAAGCATTGCCAGAAGAAGCA
>Pelagi5_DCM_M04376:201:000000000-BPY8V:1:1101:13416:22666_1:N:0:TAGGCATG+TCTCTCCG
GAAATGCAACAGATGCAACAACTACAACAAGTTGCTAAAGCAGGAGGAGATATAGCACCACTAGCGAAAGCATTGCCAGAAGAAGCA
>Pelagi5_DCM_M04376:201:000000000-BPY8V:1:1101:15392:22723_1:N:0:TCGGCATG+TCTCTCCG
GAAATGCAACAGATGCAACAACTACAACAAGTTGCTAAAGCAGGAGGAGATATAGCACCACTAGCGAAAGCATTGCCAGAAGAAGCA
>Pelagi5_DCM_M04376:201:000000000-BPY8V:1:1101:16011:22761_1:N:0:TCGGCATG+TCTCTCCG
GAAATGCAACAGATGCAACAATTACAACAAGTTGCTAAAGCAGGAGGAGATATAGCACCACTAGCGAAAGCATTGCCAGAAGAAGCA
>Pelagi5_DCM_M04376:201:000000000-BPY8V:1:1101:19610:22770_1:N:0:TAGGCATG+TCTCTCCG
GAAATGCAACAGATGCAACAACTACAACAAGTTGCTCAAGCAGGAGGAGATATAGCACCACTAGCGAAAGCATTGCCAGAAGAAGCA
>Pelagi5_DCM_M04376:201:000000000-BPY8V:1:1101:6925:22809_1:N:0:TCGGCATG+TCTCTCCG
GAAATGCAACAGATGCAACAACTACAACAAGTTGCTAAAGCAGGAGGAGATATAGCACCACTAGCGAAAGCATTGCCAGAAGAAGCA
>Pelagi5_DCM_M04376:201:000000000-BPY8V:1:1101:25070:22840_1:N:0:TAGGCATA+TCTCTCCG
GAAATGCAACAGATGCAACAACTACAACAAGTTGCTAAAGCAGGAGGAGATATAGCACCACTAGCGAAAGCATTGCCAGAAGAAGCA
>Pelagi5_DCM_M04376:201:000000000-BPY8V:1:1101:17070:22891_1:N:0:TAGGCATG+TCTCTCCG
GAAATGCAACAGATGCAACAACTACAACAAGTTGCTAAAGCAGGAGGAGATATAGCACCACTAGCGAAAGCATTGCCAGAAGAAGCA
>Pelagi5_DCM_M04376:201:000000000-BPY8V:1:1101:24365:22894_1:N:0:TAGGCATG+TCTCTCCG
GAAATGCAACAGATGCAACAACTACAACAAGTTGCTAAAGCAGGAGGAGATATAGCACCACTAGCGAAAGCATTGCCAGAAGAAGCA
>Pelagi5_DCM_M04376:201:000000000-BPY8V:1:1101:14005:22993_1:N:0:TCGGCATG+TCTCTCCG
GAAATGCAACAGATGCAACAACTACAACAAGTTGCTAAAGCAGGAGGAGATATAGCACCACTAGCGAAAGCATTGCCAGAAGAAGCA
>Pelagi5_DCM_M04376:201:000000000-BPY8V:1:1101:8677:23128_1:N:0:TAGGCATG+TCTCTCCG
GCAATGCAACAGATGCAACAACTACAACAAGTTGCTCAAGCAGGAGGAGATATAGCACCACTAGCGAAAGCATTGCCAGAAGAAGCA
>Pelagi5_DCM_M04376:201:000000000-BPY8V:1:1101:12248:23194_1:N:0:TAGGCATG+TCTCTCCG
GAAATGCAACAGATGCAACAAGTACAACAACTAGCAGAAGCAGGGGGAAAAGTAGCACAATTAGCAAAAGCATTGCCAGAAGAAGCA
>Pelagi5_DCM_M04376:201:000000000-BPY8V:1:1101:17704:23215_1:N:0:TAGGCATG+TCTCTCCG
GAAATGCAACAGATGCAACAACTACAACAAGTTGCTAAAGCAGGAGGAGATATAGCACCACTAGCGAAAGCATTGCCAGAAGAAGCA
>Pelagi5_DCM_M04376:201:000000000-BPY8V:1:1101:13291:23233_1:N:0:TAGGCATG+TCTCTCCG
GAAATGCAACAGATGCAACAACTACAACAAGTTGCTAAAGCAGGAGGAGATATAGCACCACTAGCGAAAGCATTGCCAGAAGAAGCA
>Pelagi5_DCM_M04376:201:000000000-BPY8V:1:1101:6694:23272_1:N:0:TCGGCATG+TCTCTCCG
GAAATGCAACAGATGCAACAACTACAACAAGTTGCTAAAGCAGGAGGAGATATAGCACCACTAGCAAAAGCATTGCCAGAAGAAGCA
>Pelagi5_DCM_M04376:201:000000000-BPY8V:1:1101:20978:23290_1:N:0:TAGGCATG+TCTCTCCG
GAAATGCAACAGATGCAACAACTACAACAAGTTGCTCAAGCAGGAGGAGATATAGCACCACTAGCGAAAGCATTGCCAGAAGAAGCA
>Pelagi5_DCM_M04376:201:000000000-BPY8V:1:1101:20907:23293_1:N:0:TAGGCATG+TCTCTCCG
GAAATGCAACAGATGCAACAACTGCAACAAGTAGCCAAAGCAGGAGGAGATATAGCACCACTAGCGAAAGCATTGCCAGAAGAAGCA
>Pelagi5_DCM_M04376:201:000000000-BPY8V:1:1101:20441:23322_1:N:0:TAGGCATG+TCTCTCCG
GAAATGCAACAGATGCAACAACGACAACAAGTTGCTCAAGCAGGAGGAGATATAGCACCACTAGCGAAAGCATTGCCAGAAGAAGCA
>Pelagi5_DCM_M04376:201:000000000-BPY8V:1:1101:20338:23324_1:N:0:TAGGCATG+TCTCTCCG
GAAATGCAACAGATGCAACAACTACAACAAGTTGCTCAAGCAGGAGGAGATATAGCACCACTAGCGAAAGCATTGCCAGAAGAAGCA
>Pelagi5_DCM_M04376:201:000000000-BPY8V:1:1101:19976:23369_1:N:0:TAGGCATG+TCTCTCCG
GAAATGCAACAGATGCAACAACTACAACAAGTTGCTCAAGCAGGAGGAGATATAGCACCACTAGCGAAAGCATTGCCAGAAGAAGCA
>Pelagi5_DCM_M04376:201:000000000-BPY8V:1:1101:20478:23403_1:N:0:TAGGCATG+TCTCTCCG
GAAATGCAACAGATGCAACAACTGCAACAAGTTGCTCAAGCAGGAGGAGATATAGCACCACTAGCGAAAGCATTGCCAGAAGAAGCA
>Pelagi5_DCM_M04376:201:000000000-BPY8V:1:1101:16684:23421_1:N:0:TAGGCATG+TCTCTCCG
GAAATGCAACAGATGCAACAACTACAACAAGTTGCTAAAGCAGGAGGAGATATAGCACCACTAGCAAAAGCATTGCCAGAAGAAGCA
>Pelagi5_DCM_M04376:201:000000000-BPY8V:1:1101:20042:23529_1:N:0:TAGGCATG+TCTCTCCG
GAAATGCAACAGATGCAACAATGATAACAAGTTGCTAAAGCAGGAGGAGATATAGCACCACTAGCGAAAGCATTGCCAGAAGAAGCA
>Pelagi5_DCM_M04376:201:000000000-BPY8V:1:1101:12622:23616_1:N:0:TATGCATG+TCTCTCCG
GAAATGCAACAGATGCAACAACTACAACAAGTTGCTAAAGCAGGAGGAGATACAGCACCACTAGCGAAAGCATTGCCAGAAGAAGCA
>Pelagi5_DCM_M04376:201:000000000-BPY8V:1:1101:7913:23665_1:N:0:TAGGCATG+TCTCTCCG
GAAATGCAACAGATGCAACAACTACAACAAGTTGCTAAAGCAGGAGGAGATATAGCACCACTAGCGAAAGCATTGCCAGAAGAAGCA
>Pelagi5_DCM_M04376:201:000000000-BPY8V:1:1101:20489:23764_1:N:0:TAGGCATG+TCTCTCCG
GAAATGCAACAGATGCAACAACTACAACAAGTTGCTCAAGCAGGAGGAGATATAGCACCACTAGCGAAAGCACTGCAGAAGAAGCA
>Pelagi5_DCM_M04376:201:000000000-BPY8V:1:1101:7789:23774_1:N:0:TAGGCATG+TCTCTCCG
GAAATGCAACAGATGCAACAATTACAACAAGTTGCTAAAGCAGGAGGAGATATAGCACCACTAGCGAAAGCATTGCCAGAAGAAGCA
>Pelagi5_DCM_M04376:201:000000000-BPY8V:1:1101:12447:23781_1:N:0:TAGGCATG+TCTCTCCG
GAAATGCAACAGATGCAACAACTACAACAAGTTGCTAAAGCAGGAGGAGATATAGCACCACTAGCGAAAGCATTGCCAGAAGAAGCA
>Pelagi5_DCM_M04376:201:000000000-BPY8V:1:1101:14389:23846_1:N:0:TCGGCATG+TCTCTCCG
GAAATGCAACAGATGCAACAACTACAACAAGTTGCTAAAGCAGGAGGAGATATAGCACCACTAGCGAAAGCATTGCCAGAAGAAGCA
>Pelagi5_DCM_M04376:201:000000000-BPY8V:1:1101:7325:23851_1:N:0:TAGGCATG+TCTCTCCG
GAAATGCAACAGATGCAACAACTACAACAAGTTGCTAAAGCAGGAGGAGATATAGCACCACTAGCGAAAGCATTGCCAGAAGAAGCA
>Pelagi5_DCM_M04376:201:000000000-BPY8V:1:1101:12066:23947_1:N:0:TAGGCATG+TCTCTCCG
GAAATGCAACAGAGGCAACAACTACAACAAGTTGCTAAAGCAGGAGGAGATATAGCACCACTAGCGAAAGCATTGCCAGAAGAAGCA
>Pelagi5_DCM_M04376:201:000000000-BPY8V:1:1101:16305:23971_1:N:0:TCGGCATG+TCTCTCCG
GAAATGCAACAGATGCAACAACTGCAACAAGTAGCCAAAGCAGGAGGAGATATAGCACCACTAGCGAAAGCATTGCCAGAAGAAGCA
>Pelagi5_DCM_M04376:201:000000000-BPY8V:1:1101:20186:23972_1:N:0:TAGGCATG+TCTCTCCG
GAAATGCAACAGATGCAACAACTACAACAAGTTGCTCAAGCAGGAGGAGATATAGCACCACTAGCGAAAGCATTGCCAGAAGAAGCA
>Pelagi5_DCM_M04376:201:000000000-BPY8V:1:1101:10629:23980_1:N:0:TCGGCATG+TCTCTCCG
GAAATGCAACAGATGCAACAACTACAACAAGTTGCTAAAGCAGGAGGAGATATAGCACCACTAGCGAAAGCATTGCCAGAAGAAGCA
>Pelagi5_DCM_M04376:201:000000000-BPY8V:1:1101:23633:24051_1:N:0:TAGGCATG+TCTCTCCG
GAAATGCAACAGATGCAACAACTACAACAAGTTGCTAAAGCAGGAGGAGATATAGCACCACTAGCGAAAGCATTGCCAGAAGAAGCA
>Pelagi5_DCM_M04376:201:000000000-BPY8V:1:1101:15709:24097_1:N:0:TCGGCATG+TCTCTCCG
GAAATGCAACAGATGCAACAACTACAACAAGTTGCTAAAGCAGGAGGAGATATAGCACCACTAGCGAAAGCATTGCCAGAAGAAGCA
>Pelagi5_DCM_M04376:201:000000000-BPY8V:1:1101:23827:24158_1:N:0:TAGGCATG+TCTCTCCG
GAAATGCAACAGATGCAACAATTACAACAAGTTGCTAACGCAGGAGGAGATATAGCACCACTAGCGAAAGCATTGCCAGAAGAAGCA
>Pelagi5_DCM_M04376:201:000000000-BPY8V:1:1101:23839:24172_1:N:0:TAGGCATG+TCTCTCCG
GAAATGCAACAGATGCAACAATTACAACAAGTTGCTAAAGCAGGAGGAGATATAGCACCACTAGCGAAAGCATTGCCAGAAGAAGCA
>Pelagi5_DCM_M04376:201:000000000-BPY8V:1:1101:7379:24189_1:N:0:TCGGCATG+TCTCTCCG
GAAATGCAACAGATGCAACAACTACAACAAGTTGCTAAAGCAGGAGGAGATATGGCACCACTAGCGAAAGCATTGCCAGAAGAAGCA
>Pelagi5_DCM_M04376:201:000000000-BPY8V:1:1101:20506:24295_1:N:0:TAGGCATG+TCTCTCCG
GAAATGCAACAGATGCAACAAGTAGCCAAAGCAGGAGGAGATATAGCACCGCTAGCTAAAGCATTGCCAGAAGAAGCA
>Pelagi5_DCM_M04376:201:000000000-BPY8V:1:1101:21913:24358_1:N:0:TAGGCATG+TCTCTCCG
GAAATGCAACAGATGCAACAACTACAACAAGTTGCTAAAGCAGGAGGAGATATAGCACCACTAGCGAAAGCATTGCCAGAAGAAGCA
>Pelagi5_DCM_M04376:201:000000000-BPY8V:1:1101:14814:24578_1:N:0:TTGGCATG+TCTCTCCG
GAAATGCAACAGATGCAACAACTACAACAAGTTGCTAAAGCAGGAGGAGATATAGCACCCCTAGCGAAAGCATTGCCAGAAGAAGCA
>Pelagi5_DCM_M04376:201:000000000-BPY8V:1:1101:14650:24623_1:N:0:TCGGCATG+TCTCTCCG
GAAATGCAACAGATGCAACAACTACAACAAGTTGCTAAAGCAGGAGGAGATATACCACCACTAGCGAAAGCATTGCCAGAAGAAGCA
>Pelagi5_DCM_M04376:201:000000000-BPY8V:1:1101:12044:24631_1:N:0:TAGGCATG+TCTCTCCG
GAAATGCAACAGAGGCAACAACTACAACAAGTTGCTAAAGCAGGAGGAGATATAGCACCACTAGCGAAAGCATTGCCAGAAGAAGCA
>Pelagi5_DCM_M04376:201:000000000-BPY8V:1:1101:21928:24659_1:N:0:TAGGCATG+TCTCTCCG
GAAATGCAACAGATGCAACAACTACAACAAGTTGCTAAAGCAGGAGGAGATATAGCACCACTAGCGAAAGCATTGCCAGAAGAAGCA
>Pelagi5_DCM_M04376:201:000000000-BPY8V:1:1101:15445:24766_1:N:0:TCGGCATG+TCTCTCCG
GAAATGCAACAGATGCAACAACTACAACAAGTTGCTAAAGCAGGAGGAGATATAGCATCACTAGCGAAAGCATTGCCAGAAGAAGCA
>Pelagi5_DCM_M04376:201:000000000-BPY8V:1:1101:13550:24814_1:N:0:TAGGCATG+TCTCTCCG
GAAATGCAACAGATGCAACAACTACAACAAGTTGCTAAAGCAGGAGGAGATATAGCACCACTAGCGAAAGCATTGCCAGAAGAAGCA
>Pelagi5_DCM_M04376:201:000000000-BPY8V:1:1101:20727:24824_1:N:0:TAGGCATG+TCTCTCCG
GAAATGCAACAGATGCAACAACTACAACAAGTTGCTCAAGCAGGAGGAGATATAGCACCACTAGCGAAAGCATTGCCAGAAGAAGCA
>Pelagi5_DCM_M04376:201:000000000-BPY8V:1:1101:13825:24870_1:N:0:TCGGCATG+TCTCTCCG
GAAATGCAACAGATGCAACAAGTACAACAACTAGCAGAAGCAGGGGGAAAAGTAGCACCATTAGCAAAAGCATTGCCAGAAGAAGCA
>Pelagi5_DCM_M04376:201:000000000-BPY8V:1:1101:22530:24937_1:N:0:TAGGCATG+TCTCTCCG
GAAATGCAACAGATGCAACAACTACAACAAGTTGCTAACGCAGGAGGAGATATAGCACCACTAGCGAAAGCATTGCCAGAAGAAGCA
>Pelagi5_DCM_M04376:201:000000000-BPY8V:1:1101:19191:24982_1:N:0:TAGGCATG+TCTCTCCG
GAAATGCAACAGATGCAACAAGTACAACAACTAGCAGAAGCAGGGGGAAAAGTAGCACCATTAGCAAAAGCATTGCCAGAAGAAGCA
>Pelagi5_DCM_M04376:201:000000000-BPY8V:1:1101:21885:25033_1:N:0:TAGGCATG+TCTCTCCG
GAACAACAGATGCAACAACTACAACAAGTTGCTAAAGCAGGAGGAGATATAGCACCACTAGCGAAAGCATTGCCAGAAGAAGCA
>Pelagi5_DCM_M04376:201:000000000-BPY8V:1:1101:12474:25055_1:N:0:TAGGCATG+TCTCTCCG
GAAATGCAACAGATGCAACAACTACAACAAGTTGCTAAAGCAGGAGGAGATATAGCACCACTAGCGAAAGCATTGCCAGAAGAAGCA
>Pelagi5_DCM_M04376:201:000000000-BPY8V:1:1102:10276:1150_1:N:0:NAGGCATG+NCTCTCCG
GAAATGCAACAGATGCAACAACTACAACAAGTTGCCAAAGCAGGAGGAGATATAGCACCACTAGCGAAAGCATTGCCAGAAGAAGCA
>Pelagi5_DCM_M04376:201:000000000-BPY8V:1:1102:10289:1163_1:N:0:NAGGCATG+NCTCTCCG
GAAATGCAACAGATGCAACAACTACAACAAGTTGCCAAAGCAGGAGGAGATATAGCACCACTAGCGAAAGCATTGCCAGAAGAAGCA
>Pelagi5_DCM_M04376:201:000000000-BPY8V:1:1102:8763:1181_1:N:0:NAGGCATG+TCTCTCCG
GAAATGCAACAGATGCAACAGCTACAACAAGTAGCACAAGCAGGAGGAGATATAGCACCACTAGCGAAAGCATTGCCAGAAGAAGCA
>Pelagi5_DCM_M04376:201:000000000-BPY8V:1:1102:17032:1181_1:N:0:NAGGCATG+TCTCTCCG
GAAATGCAACAGATGCAACAAGTACAACAACTAGCAGAAGCAGGAGGAAAAGTAGCACCAGTAGCAAAAGCATTGCCAGAAGAAGCC
>Pelagi5_DCM_M04376:201:000000000-BPY8V:1:1102:14819:1225_1:N:0:NAGGCATG+TCTCTCCG
GAAATGCAACAGATGCAACAACTACAACAAGTTGCTAAAGCAGGAGGAGATATAGCACCACTAGCGAAAGCATTGCCAGAAGAAGCA
>Pelagi5_DCM_M04376:201:000000000-BPY8V:1:1102:17181:1269_1:N:0:TAGGCATG+TCTCTCCG
GAAATGCAACAGATGCAACAACTACAACAAGTTGCTAAAGCAGGAGGAGATATAGCACCACTAGCGAAAGCATTGCCAGAAGAAGCA
>Pelagi5_DCM_M04376:201:000000000-BPY8V:1:1102:15019:1307_1:N:0:TAGGCATG+TCTCTCCG
GAAATGCAACAGATGCAACAAGTACAACAACTAGCAGAAGCAGGGGGAAAAGTAGCACCATTAGCAAAAGCATTGCCAGAAGAAGCA
>Pelagi5_DCM_M04376:201:000000000-BPY8V:1:1102:18236:1398_1:N:0:TAGGCATG+TCTCTCCG
GAAATGCAACAGATGCAACAACTACAACAAGTTGCTAAAGCAGGAGGAGATATAGCACCACTAGCGAAAGCATTGCCAGAAGAAGCA
>Pelagi5_DCM_M04376:201:000000000-BPY8V:1:1102:12275:1408_1:N:0:TAGGCATG+TCTCTCCG
GAAATGCAACAGATGCAACAACTACAACAAGTTGCTAAAGCAGGAGGAGATATAGCACCACTAGCGAAAGCATTGCCAGAAGAAGCA
>Pelagi5_DCM_M04376:201:000000000-BPY8V:1:1102:13419:1451_1:N:0:TAGGCATG+TCTCTCCG
GAAATGCAACAGATGCAACAAGTACAACACCTAGCAGAAGCAGGGGGAAAAGTAGCACCATTAGCAAAAGCATTGCCAGAAGAAGCA
>Pelagi5_DCM_M04376:201:000000000-BPY8V:1:1102:15312:1574_1:N:0:TCGGCATG+TCTCTCCG
GAAATGCAACAGATGCAACAACTACAACAAGTTGCTAAAGCAGGAGGAGATATAGCACCACTAGCGAAAGCATTGCCAGAAGAAGCA
>Pelagi5_DCM_M04376:201:000000000-BPY8V:1:1102:9607:1580_1:N:0:TAGGCATG+TCTCTCCG
GAAATGCAACAGATGCAACAATTACAACAAGTTGCTAAAGCAGGAGGAGATATAGCACCACTAGCGAAAGCATTGCCAGAAGAAGCA
>Pelagi5_DCM_M04376:201:000000000-BPY8V:1:1102:12260:1634_1:N:0:TAGGCATG+TCTCTCCG
GAAATGCAACAGATGCAACAACTACAACAAGTTGCTAAAGCAGGAGGAGATATAGCACCACTAGCGAAAGCATTGCCAGAAGAAGCA
>Pelagi5_DCM_M04376:201:000000000-BPY8V:1:1102:13269:1721_1:N:0:TAGGCATG+TCTCTCCG
GAAATGCAACAGATGCAACAACTACAACAAGTTGCTAAAGCAGGAGGAGATATAGCACCACTAGCGAAAGCATTGCCAGAAGAAGCA
>Pelagi5_DCM_M04376:201:000000000-BPY8V:1:1102:11241:1819_1:N:0:TAGGCATG+TCTCTCCG
GAAATGCAACAGATGCAACAACTACAACAAGTTGCTCAAGCAGGAGGAGATATAGCACCACTAGCGAAAGCATTGCCAGAAGAAGCA
>Pelagi5_DCM_M04376:201:000000000-BPY8V:1:1102:8390:1820_1:N:0:TAGGCATG+TCTCTCCG
GAAATGCAACAGATGCAACAAGTACAACAACTAGCAGAAGCAGGGGGAAAAGTAGCACCATTAGCAAAAGCATTGCCAGAAGAAGCA
>Pelagi5_DCM_M04376:201:000000000-BPY8V:1:1102:15644:1836_1:N:0:TAGGCATG+TCTCTCCG
GAAATGCAACAGATGCAACAACTACAACAAGTTGCTAAAGCAGGGGGAAAAGTAGCACCATTAGCAAAAGCATTGCCAGAAGAAGCA
>Pelagi5_DCM_M04376:201:000000000-BPY8V:1:1102:10390:1852_1:N:0:TAGGCATG+TCTCTCCG
GAAATGCAACAGATGCAACAACTACAACAAGTTGCTAAAGCAGGAGGAGATATAGCACCACTAGCGAAAGCATTGCCAGAAGAAGCA
>Pelagi5_DCM_M04376:201:000000000-BPY8V:1:1102:8847:1892_1:N:0:TAGGCATG+TCTCTCCG
GAAATGCAACAGATGCAACAACTACAACAAGTTGCTAAAGCAGGAGGAGATATAGCACCACTAGCGAAAGCATTGCCAGAAGAAGCA
>Pelagi5_DCM_M04376:201:000000000-BPY8V:1:1102:8365:1993_1:N:0:TAGGCATG+TCTCTCCG
GAAATGCAACAGATGCAACAACTACAACAAGTTGCTAAAGCAGGAGGAGATATAGCACCACTAGCGAAAGCATTGCCAGAAGAAGCA
>Pelagi5_DCM_M04376:201:000000000-BPY8V:1:1102:15210:2019_1:N:0:TAGGCATG+TCTCTCCG
GAAATGCAACAGATGCAACAACTACAACAAGTTGCTAAAGCAGGAGGAGATATAGCACCACTAGCGAAAGCATTGCCAGAAGAAGCA
>Pelagi5_DCM_M04376:201:000000000-BPY8V:1:1102:21873:2050_1:N:0:TCGGCATG+TCTCTCCG
GAAATGCAACAGATGCAACAACTACAACAAGTTGCTAAAGCAGGAGGAGATATAGCACCACTAGCGAAAGCATTGCCAGAAGAAGCA
>Pelagi5_DCM_M04376:201:000000000-BPY8V:1:1102:24063:2149_1:N:0:TAGGCATG+TCTCTCCG
GAAATGCAACAGATGCAACAATTACAACAAGTTGCTAAAGCAGGAGGAGATATAGCACCACTAGCGAAAGCATTGCCAGAAGAAGCA
>Pelagi5_DCM_M04376:201:000000000-BPY8V:1:1102:18376:2179_1:N:0:TAGGCATG+TCTCTCCG
GAAATGCAACAGATGCAACAACTACAACAAGTTGCTAAAGCAGGAGGAGATATAGCACCACTAGCGAAAGCATTGCCAGAAGAAGCA
>Pelagi5_DCM_M04376:201:000000000-BPY8V:1:1102:11997:2179_1:N:0:TAGGCATG+TCTCTCCG
GAAATGCAACAGATGCAACAACTACAACAAGCTGCTAAAGCAGGAGGAGATATAGCACCACTAGCGAAAGCATTGCCAGAAGAAGCA
>Pelagi5_DCM_M04376:201:000000000-BPY8V:1:1102:11095:2209_1:N:0:TAGGCATG+TCTCTCCG
GAAATGCAACAGATGCAACAACTACAACAAGTTGCTAAAGCAGGAGGAGATATAGCACCACTAGCGAAAGCATTGCCAGAAGAAGCA
>Pelagi5_DCM_M04376:201:000000000-BPY8V:1:1102:7461:2211_1:N:0:TAGGCATG+TCTCTCCG
GAAATGCAACAGATGCAACAACTACAACAAGTTGCTAAAGCAGGAGGAGATATAGCACCACTAGCAAAAGCATTGCCAGAAGAAGCA
>Pelagi5_DCM_M04376:201:000000000-BPY8V:1:1102:7482:2225_1:N:0:TAGGCATG+TCTCTCCG
GAAATGCAACAGATGCAACAACTACAACAAGTTGCTAAAGCAGGAGGAGATATAGCACCACTAGCAAAAGCATTGCCAGAAGAAGCA
>Pelagi5_DCM_M04376:201:000000000-BPY8V:1:1102:14605:2306_1:N:0:TAGGCATG+TCTCTCCG
GAAATGCAACAGATGCAACAAGTACAACAACTAGCAGAAGCAGGGGGAAAAGTAGCACCATTAGCAAAAGCATTGCCAGAAGAAGCA
>Pelagi5_DCM_M04376:201:000000000-BPY8V:1:1102:17068:2322_1:N:0:TAGGCATG+TCTCTCCG
GAAATGCAACAGATGCAACGAGTAGCCAAAGCAGGAGGAGATATAGCACCGCTAGCTAAAGCATTGCCAGAAGAAGCA
>Pelagi5_DCM_M04376:201:000000000-BPY8V:1:1102:24029:2356_1:N:0:TCGGCATG+TCTCTCCG
GAAATGCAACAGATGCAACAACTACAACAAGTTGCTAAAGCAGGAGGAGATATAGCACCACTAGCGAAAGCATTGCCAGAAGAAGCA
>Pelagi5_DCM_M04376:201:000000000-BPY8V:1:1102:17356:2384_1:N:0:TAGGCATG+TCTCTCCG
GAAATGCAACAGATGCAACAACTGCAACAAGTTGCTAAAGCAGGAGGAGATATAGCACCACTAGCGAAAGCATTGCCAGAAGAAGCA
>Pelagi5_DCM_M04376:201:000000000-BPY8V:1:1102:17485:2403_1:N:0:TAGGCATG+TCTCTCCG
GAAATGCAACAGATGCAACAATTACAACAAGTTGCTAAAGCAGGAGGAGATATAGCACCACTAGCGAAAGCATTGCCAGAAGAAGCA
>Pelagi5_DCM_M04376:201:000000000-BPY8V:1:1102:15714:2414_1:N:0:TAGGCATG+TCTCTCCG
GAAATGCAACAGATGCAACAACTACAACAAGTTGCTAAAGCAGGAGGAGATATAGCACCACTAGCGAAAGCATTGCCAGAAGAAGCA
>Pelagi5_DCM_M04376:201:000000000-BPY8V:1:1102:7813:2434_1:N:0:TAGGCATG+TCTCTCCG
GAAATGCAACAGATGCAACAACTACAACAAGTTGCTAAAGCAGGAGGAGATATAGCACCACTAGCGAAAGCATTGCCAGAAGAAGCA
>Pelagi5_DCM_M04376:201:000000000-BPY8V:1:1102:17435:2439_1:N:0:TAGGCATG+TCTCTCCG
GAAATGCAACAGATGCAACAACTACAACAAGTTGCTAAAGCAGGAGGAGATATAGCACCACTAGCGAAAGCATTGCCAGAAGAAGCA
>Pelagi5_DCM_M04376:201:000000000-BPY8V:1:1102:13031:2444_1:N:0:TAGGCATG+TCTCTCCG
GAAATGCAACAGATGCAACAACTACAACAAGTTGCTAAAGCAGGAGGAGATATAGCACCACTAGCGAAAGCATTGCCAGAAGAAGCA
>Pelagi5_DCM_M04376:201:000000000-BPY8V:1:1102:11879:2444_1:N:0:TAGGCATG+TCTCTCCG
GAAATGCAACAGATGCAACAACTACAACAAGTTGCTAAAGCAGGAGGAGATATAGCACCACTAGCGAAAGCATTGCCAGAAGAAGCA
>Pelagi5_DCM_M04376:201:000000000-BPY8V:1:1102:8492:2450_1:N:0:TAGGCATG+TCTCTCCG
GAAAGCAACAGATGCAACAACTACAACAAGTTGCTAAAGCAGGAGGAGATATAGCACCACTAGCGAAAGCATTGCCAGAAGAAGCA
>Pelagi5_DCM_M04376:201:000000000-BPY8V:1:1102:21472:2459_1:N:0:TAGGCATG+TCTCTCCG
GAAATGCAACAGATGCAACAACTACAACAAGTTGCTAAAGCAGGAGGAGATATAGCACCACTAGCGAAAGCATTGCCAGAAGAAGCA
>Pelagi5_DCM_M04376:201:000000000-BPY8V:1:1102:18195:2482_1:N:0:TAGGCATG+TCTCTCCG
GAAATGCAACAGATGCAACAACTACAACAAGTTGCTAAAGCAGGAGGAGATATAGCACCACTAGCGAAAGCATTGCCAGAAGAAGCA
>Pelagi5_DCM_M04376:201:000000000-BPY8V:1:1102:23728:2491_1:N:0:TCGGCATG+TCTCTCCG
GAAATGCAACAGATGCAACAACTACAACAAGTTGCTAAAGCAGGAGGAGATATAGCACCACTAGCAAAAGCATTGCCAGAAGAAGCA
>Pelagi5_DCM_M04376:201:000000000-BPY8V:1:1102:10479:2539_1:N:0:TAGGCATG+TCTCTCCG
GAAATGCAACAGATGCAACAAGTACAACAACTAGCAGAAGCAGGGGGAAAAGTAGCACCATTAGCAAAAGCATTGCCAGAAGAAGCA
>Pelagi5_DCM_M04376:201:000000000-BPY8V:1:1102:24575:2607_1:N:0:TAGGCATG+TCTCTCCG
GAAATGCAACAGATGCAACAACTACAACAAGTTGCTAAAGCAGGAGGAGATATAGCACCACTAGCGAAAGCATTGCCAGAAGAAGCA
>Pelagi5_DCM_M04376:201:000000000-BPY8V:1:1102:11644:2673_1:N:0:TAGGCATG+TCTCTCCG
GAAATGCAACAGATGCAACAACTACAACAAGTTGCTAAAGCAGGAGGAGATATAGCACCACTAGCGAAAGCATTGCCAGAAGAAGCA
>Pelagi5_DCM_M04376:201:000000000-BPY8V:1:1102:12142:2762_1:N:0:TAGGCATG+TCTCTCCG
GAAATGCAACAGATGCAACAACTACAACAAGTTGCTAAAGCAGGAGGAGATATAGCACCACTAGCGAAAGCATTGCCAGAAGAAGCA
>Pelagi5_DCM_M04376:201:000000000-BPY8V:1:1102:8417:2833_1:N:0:TAGGCATG+TCTCTCCG
GAAATGCAACAGATGCAACAGCTACAACAAGTAGCACAAGCAGGAGGAGATATAGCACCACTAGCGAAAGCATTGCCAGAAGAAGCA
>Pelagi5_DCM_M04376:201:000000000-BPY8V:1:1102:13647:2839_1:N:0:TAGGCATG+TCTCTCCG
GAAATGCAACAGATGCAACAACTACAACAAGTTGCTAAAGCAGGAGGAGATATAGCACCACTAGCGAAAGCATTGCCAGAAGAAGCCA
>Pelagi5_DCM_M04376:201:000000000-BPY8V:1:1102:22261:2843_1:N:0:TCGGCATG+TCTCTCCG
GAAATGCAACAGATGCAACAAGTACAACAACTAGCAGAAGCAGGGGGAAAAGTAGCACCATTAGCAAAAGCATTGCCAGAAGAAGCA
>Pelagi5_DCM_M04376:201:000000000-BPY8V:1:1102:23530:2887_1:N:0:TCGGCATG+TCTCTCCG
GAAATGCAACAGATGCAACAAGTACAACAACTAGCAGAAGCAGGGGGAAAAGTAGCACCATTAGCAAAAGCATTGCCAGAAGAAGCA
>Pelagi5_DCM_M04376:201:000000000-BPY8V:1:1102:13277:2893_1:N:0:TAGGCATG+TCTCTCCG
GAAATGCAACAGATGCAACAACTACAACAAGTTGCTAAAGCAGGAGGAGATATAGCACCACTAGCGAAAGCATTGCCAGAAGAAGCA
>Pelagi5_DCM_M04376:201:000000000-BPY8V:1:1102:14332:2982_1:N:0:TAGGCATG+TCTCTCCG
GAAATGCAACAGATGCAACAACTGCAACAAGTAGCCAAAGCAGGAGGAGATATAGCACCACTAGCGAAAGCATTGCCAGAAGAAGCA
>Pelagi5_DCM_M04376:201:000000000-BPY8V:1:1102:13285:2984_1:N:0:TAGGCATG+TCTCTCCG
GAAATGCAACAGATGCAACAACTACAACAAGTTGCTAAAGCAGGAGGAGATATAGCACCACTAGCGAAAGCATTGCCAGAAGAAGCA
>Pelagi5_DCM_M04376:201:000000000-BPY8V:1:1102:13655:3004_1:N:0:TAGGCATG+TCTCTCCG
GAAATGCAACAGAGGCAACAAGTAGCCAAAGCAGGAGGAGATATAGCACCGCTAGCTAAAGCATTGCCAGAAGAAGCA
>Pelagi5_DCM_M04376:201:000000000-BPY8V:1:1102:6643:3051_1:N:0:TAGGCATG+TCTCTCCG
GAAATGCAACAGATGCAACAACTACAACAAGTTGCTAAAGCAGGAGGAGATATAGCACCACTAGCGAAAGCATTGCCAGAAGAAGCA
>Pelagi5_DCM_M04376:201:000000000-BPY8V:1:1102:16341:3140_1:N:0:TAGGCATG+TCTCTCCG
GAAATGCAACAGATGCAACAATTACAACAAGTTGCTAAAGCAGGAGGAGATATAGCACCACTAGCGAAAGCATTGCCAGAAGAAGCA
>Pelagi5_DCM_M04376:201:000000000-BPY8V:1:1102:11526:3175_1:N:0:TAGGCATG+TCTCTCCG
GAAATGCAACAGATGCAACAACTACAACAAGTTGCTAAAGCAGGAGGAGATATAGCACCACTAGCGAAAGCATTGCCAGAAGAAGCA
>Pelagi5_DCM_M04376:201:000000000-BPY8V:1:1102:10982:3185_1:N:0:TAGGCATG+TCTCTCCG
GAAATGCAACAGATGCAACAACTACAACAAGTTGCTAAAGCAGGAGGAGATATAGCACCACTAGCGAAAGCATTGCCAGAAGAAGCA
>Pelagi5_DCM_M04376:201:000000000-BPY8V:1:1102:23663:3245_1:N:0:TCGGCATG+TCTCTCCG
GAAATGCAACAGATGCAACAATTACAACAAGTTGCTAAAGCAGGAGGAGATATAGCACCACTAGCGAAAGCATTGCCAGAAGAAGCA
>Pelagi5_DCM_M04376:201:000000000-BPY8V:1:1102:7454:3266_1:N:0:TAGGCATG+TCTCTCCG
GAAATGCAACAGATGCAACAAGTACAACAACTAGCAGAAGCAGGGGGAAAAGTAGCACCATTAGCAAAAGCATTGCCAGAAGAAGCA
>Pelagi5_DCM_M04376:201:000000000-BPY8V:1:1102:11850:3320_1:N:0:TAGGCATG+TCTCTCCG
GAAATGCAACAGATGCAACAACTACAACAAGTTGCTAAAGCAGGAGGAGATATAGCACCACTAGCGAAAGCATTGCCAGAAGAAGCA
>Pelagi5_DCM_M04376:201:000000000-BPY8V:1:1102:10728:3325_1:N:0:TAGGCATG+TCTCTCCG
GAAATGCAACAGATGCAACAAGTACAACAACTAGCAGAAGCAGGGGGAAAAGTAGCACCATTAGCAAAAGCATTGCCAGAAGAAGCA
>Pelagi5_DCM_M04376:201:000000000-BPY8V:1:1102:11494:3389_1:N:0:TAGGCATG+TCTCTCCG
GAAATGCAACAGATGCAACAACTACAACAAGTTGCTAAAGCAGGAGGAGATATAGCACCACTAGCGAAAGCATTGCCAGAAGAAGCA
>Pelagi5_DCM_M04376:201:000000000-BPY8V:1:1102:11057:3409_1:N:0:TAGGCATG+TCTCTCCG
GAAATGCAACAGATGCAACAACTACAACAAGTTGCTAAAGCAGGAGGAGATATAGCACCACTAGCGAAAGCATTGCCAGAAGAAGCA
>Pelagi5_DCM_M04376:201:000000000-BPY8V:1:1102:22863:3439_1:N:0:TCGGCATG+TCTCTCCG
GAAATGCAACAGATGCAACAACTACAACAAGTTGCTAAAGCAGGATGAGATATAGCACCACTAGCGAAAGCATTGCCAGAAGAAGCA
>Pelagi5_DCM_M04376:201:000000000-BPY8V:1:1102:25060:3446_1:N:0:TAGGCATG+TCTCTCCG
AAATGCAACAGATGCAACAACTACAACAAGTTGCTAAAGCAGGAGGAGATATAGCACCACTAGCGAAAGCATTGCCAGAAGAAGCA
>Pelagi5_DCM_M04376:201:000000000-BPY8V:1:1102:25044:3457_1:N:0:TAGGCATG+TCTCTCCG
AAATGCAACAGATGCAACAACTACAACAAGTTGCTAAAGCAGGAGGAGATATAGCACCACTAGCGAAAGCATTGCCAGAAGAAGCA
>Pelagi5_DCM_M04376:201:000000000-BPY8V:1:1102:18205:3472_1:N:0:TAGGCATG+TCTCTCCG
GAAATGCAACAGATGCAACAAGTACAACAACTAGCAGAAGCAGGGGGAAAAGTAGCACCATTAGCAAAAGCATTGCCAGAAGAAGCA
>Pelagi5_DCM_M04376:201:000000000-BPY8V:1:1102:7334:3532_1:N:0:TAGGCATG+TCTCTCCG
GAAATGCAACAGATGCAACAACTACAACAAGTTGCTAAAGCAGGAGGAGATATAGCACCACTAGCGAAAGCATTGCCAGAAGAAGCA
>Pelagi5_DCM_M04376:201:000000000-BPY8V:1:1102:7352:3545_1:N:0:TAGGCATG+TCTCTCCG
GAAATGCAACAGATGCAACAACTACAACAAGTTGCTAAAGCAGGAGGAGATATAGCACCACTAGCGAAAGCATTGCCAGAAGAAGCA
>Pelagi5_DCM_M04376:201:000000000-BPY8V:1:1102:14338:3590_1:N:0:TAGGCATG+TCTCTCCG
GAAATGCAACAGATGCAACAACTACAACAAGTTGCTAAAGCAGGAGGAGATATAGCACCACTAGCAAAAGCATTGCCAGAAGAAGCA
>Pelagi5_DCM_M04376:201:000000000-BPY8V:1:1102:8397:3625_1:N:0:TAGGCATG+TCTCTCCG
GAAATGCAACAGATGCAACAACTACAACAAGTTGCTAAAGCAGGAGGAGATATAGCACCACTAGCGAAAGCATTGCCAGAAGAAGCA
>Pelagi5_DCM_M04376:201:000000000-BPY8V:1:1102:14258:3627_1:N:0:TAGGCATG+TCTCTCCG
GAAATGCAACAGATGCAACAACTACAACAAGTTGCTAAAGCAGGAGGAGATATAGCACCACTAGCGAAAGCATTGCCAGAAGAAGCA
>Pelagi5_DCM_M04376:201:000000000-BPY8V:1:1102:21688:3667_1:N:0:TCGGCATG+TCTCTCCG
GAAATGCAACAGATGCAACAACTACAACAAGTTGCTAAAGCAGGAGGAGATATAGCACCACTAGCGAAAGCATTGCCAGAAGAAGCA
>Pelagi5_DCM_M04376:201:000000000-BPY8V:1:1102:17727:3686_1:N:0:TAGGCATG+TCTCTCCG
GAAATGCAACAGATGCAACAACTGCAACAAGTAGCCAAAGCAGGAGGAGATATAGCACCACTAGCGAAAGCATTGCCAGAAGAAGCA
>Pelagi5_DCM_M04376:201:000000000-BPY8V:1:1102:7612:3711_1:N:0:TAGGCATG+TCTCTCCG
GAAATGCAACAGATGCAACAACTGCAACAAGTAGCCAAAGCAGGAGGAGATATAGCACCACTAGCGAAAGCATTGCCAGAAGAAGCA
>Pelagi5_DCM_M04376:201:000000000-BPY8V:1:1102:12991:3718_1:N:0:TAGGCATG+TCTCTCCG
GAAATGCAACAGATGCAACAACTACAACAAGTTGCTAAAGCAGGAGGAGATATAGCACCACTAGCAAAAGCATTGCCAGAAGAAGCA
>Pelagi5_DCM_M04376:201:000000000-BPY8V:1:1102:7627:3720_1:N:0:TAGGCATG+TCTCTCCG
GAAATGCAACAGATGCAACAACTGCAACAAGTAGCCAAAGCAGGAGGAGATATAGCACCACTAGCGAAAGCATTGCCAGAAGAAGCA
>Pelagi5_DCM_M04376:201:000000000-BPY8V:1:1102:6075:3772_1:N:0:TAGGCATG+TCTCTCCG
GAAATGCAACAGATGCAACAAGTACAACAACTAGCAGAAGCAGGAGGAAAAGTAGCACCATTAGCAAAAGCATTGCCAGAAGAAGCA
>Pelagi5_DCM_M04376:201:000000000-BPY8V:1:1102:17991:3790_1:N:0:TAGGCATG+TCTCTCCG
GAAATGCAACAGATGCAACAACTACAACAAGTTGCTAAAGCAGGAGGAGATATAGCACCACTAGCGAAAGCATTGCCAGAAGAAGCA
>Pelagi5_DCM_M04376:201:000000000-BPY8V:1:1102:14228:3816_1:N:0:TAGGCATG+TCTCTCCG
GAAATGCAACAGATGCAACAACTACAACAAGTTGCTAAAGCAGGAGGAGATATAGCACCACTAGCGAAAGCATTGCCAGAAGAAGCA
>Pelagi5_DCM_M04376:201:000000000-BPY8V:1:1102:11653:3825_1:N:0:TAGGCATG+TCTCTCCG
GAAATGCAACAGATGCAACAACTACAACAAGTTGCTAAAGCAGGAGGAGATATAGCACCACTAGCGAAAGCATTGCCAGAAGAAGCA
>Pelagi5_DCM_M04376:201:000000000-BPY8V:1:1102:13037:3833_1:N:0:TAGGCATG+TCTCTCCG
GAAATGCAACAGATGCAACAAGTACAACAACTAGCAGAAGCAGGGGGAAAAGTAGCACCATTAGCAAAAGCATTGCCAGAAGAAGCA
>Pelagi5_DCM_M04376:201:000000000-BPY8V:1:1102:9764:3862_1:N:0:TAGGCATG+TCTCTCCG
GAAATGCAACAGATGCAACAACTACAACAAGTTGCCAAAGCAGGAGGAGATATAGCACCACTAGCGAAAGCATTGCCAGAAGAAGCA
>Pelagi5_DCM_M04376:201:000000000-BPY8V:1:1102:9406:3902_1:N:0:TAGGCATG+TCTCTCCG
GAAATGCAACAGATGCAACAACTACAACAAGTTGCTAAAGCAGGAGGAGATATAGCACCACTAGCGAAAGCATTGCCAGAAGAAGCA
>Pelagi5_DCM_M04376:201:000000000-BPY8V:1:1102:7652:3964_1:N:0:TAGGCATG+TCTCTCCG
GAAATGCAACAGATGCAACAATTACAACAAGTTGCTAAAGCAGGAGGAGATATAGCACCACTAGCGAAAGCATTGCCAGAAGAAGCA
>Pelagi5_DCM_M04376:201:000000000-BPY8V:1:1102:9733:4009_1:N:0:TAGGCATG+TCTCTCCG
GAAATGCAACAGATGCAACAATTACAACAAGTTGCTAAAGCAGGAGGAGATATAGCACCACTAGCGAAAGCATTGCCAGAAGAAGCA
>Pelagi5_DCM_M04376:201:000000000-BPY8V:1:1102:17366:4018_1:N:0:TAGGCATG+TCTCTCCG
GAAATGCAACAGATGCAACAAGTACAACAACTAGCAGAAGCAGGGGGAAAAGTAGCACCAGTAGCAAAAGCATTGCCAGAAGAAGCA
>Pelagi5_DCM_M04376:201:000000000-BPY8V:1:1102:17242:4099_1:N:0:TAGGCATG+TCTCTCCG
GAAATGCAACAGATGCAACAATTACAACAAGTTGCTAAAGCAGGAGGAGATATAGCACCACTAGCGAAAGCATTGCCAGAAGAAGCA
>Pelagi5_DCM_M04376:201:000000000-BPY8V:1:1102:21888:4150_1:N:0:TCGGCATG+TCTCTCCG
GAAATGCAACAGATGCAACAACTACAACAAGTTGCTAAAGCAGGAGGAGATATAGCACCACTAGCGAAAGCATTGCCAGAAGAAGCA
>Pelagi5_DCM_M04376:201:000000000-BPY8V:1:1102:13746:4159_1:N:0:TAGGCATG+TCTCTCCG
GAAATGCAACAGATGCAACAAGTAGCCAAAGCAGGAGGAGATATAGCACCGCTAGCTAAAGCATTGCCAGAAGAAGCA
>Pelagi5_DCM_M04376:201:000000000-BPY8V:1:1102:26135:4178_1:N:0:TAGGCATG+TCTCTCCG
GAAATGCAACAGATGCAACAACTACAACAAGTTGCTAAAGCAGGAGGAGATATAGCACCACTAGCGAAAGCATTGCCAGAAGAAGCA
>Pelagi5_DCM_M04376:201:000000000-BPY8V:1:1102:21783:4188_1:N:0:TCGGCATG+TCTCTCCG
GAAATGCAACAGATGCAACAACTACAACAAGTTGCTAAAGCAGGAGGAGATATAGCACCACTAGCAAAAGCATTGCCAGAAGAAGCA
>Pelagi5_DCM_M04376:201:000000000-BPY8V:1:1102:26084:4193_1:N:0:TAGGCATG+TCTCTCCG
GAAATGCAACAGATGCAACAAGTACAACAACTAGCAGAAGCAGGGGGAAAAGTAGCACCATTAGCAAAAGCATTGCCAGAAGAAGCA
>Pelagi5_DCM_M04376:201:000000000-BPY8V:1:1102:12810:4202_1:N:0:TAGGCATG+TCTCTCCG
GAAATGCAACAGATGCAACAACTACAACAAGTTGCTAAAGCAGGAGGAGATATAGCACCACTAGCGAAAGCATTGCCAGAAGAAGCA
>Pelagi5_DCM_M04376:201:000000000-BPY8V:1:1102:8928:4229_1:N:0:TAGGCATG+TCTCTCCG
GAAATGCAACAGATGCAACAACTACAACAAGTTGCTAAAGCAGGAGGAGATATAGCACCACTAGCGAAAGCATTGCCAGAAGAAGCA
>Pelagi5_DCM_M04376:201:000000000-BPY8V:1:1102:13446:4258_1:N:0:TAGGCATG+TCTCTCCG
GAAATGCAACAGATGCAACAACTACAACAAGTTGCTAAAGCAGGAGGAGATATAGCACCACTAGCGAAAGCATTGCCAGAAGAAGCA
>Pelagi5_DCM_M04376:201:000000000-BPY8V:1:1102:15503:4260_1:N:0:TAGGCATG+TCTCTCCG
GAAATGCAACAGATGCAACAACTACAACAAGTTGCTAAAGCAGGAGGAGATATAGCACCACTAGCGAAAGCATTGCCAGAAGAAGCA
>Pelagi5_DCM_M04376:201:000000000-BPY8V:1:1102:10700:4267_1:N:0:TAGGCATG+TCTCTCCG
GAAATGCAACAGATGCAACAGCTACAACAAGTAGCACAAGCAGGAGGAGATATAGCACCACTAGCGAAAGCATTGCCAGAAGAAGCA
>Pelagi5_DCM_M04376:201:000000000-BPY8V:1:1102:26101:4294_1:N:0:TAGGCATG+TCTCTCCG
GAAATGCAACAGATGCAACAACTACAACAAGTTGCTAAAGCAGGAGGAGATATAGCATCACTAGCGAAAGCATTGCCAGAAGAAGCA
>Pelagi5_DCM_M04376:201:000000000-BPY8V:1:1102:11306:4299_1:N:0:TAGGCATG+TCTCTCCG
GAAATGCAACAGATGCAACAACTACAACAAGTTGCCAAAGCAGGAGGAGATATAGCACCACTAGCGAAAGCATTGCCAGAAGAAGCA
>Pelagi5_DCM_M04376:201:000000000-BPY8V:1:1102:18042:4330_1:N:0:TAGGCATG+TCTCTCCG
GAAATGCAACAGATGCAACAGCTACAACAAGTAGCACAAGCAGGAGGAGATATAGCACCACTAGCGAAAGCATTGCCAGAAGAAGCA
>Pelagi5_DCM_M04376:201:000000000-BPY8V:1:1102:12950:4336_1:N:0:TAGGCATG+TCTCTCCG
GAAATGCAACAGATGCAACAACTACAACAAGTTGCTAAAGCAGGAGGAGATATAGCACCACTAGCGAAAGCATTGCCAGAAGAAGCA
>Pelagi5_DCM_M04376:201:000000000-BPY8V:1:1102:5733:4351_1:N:0:TAGGCATG+TCTCTCCG
GAAATGCAACAGATGCAACAACTACAACAAGTTGCTAAAGCAGGAGGAGATATAGCACCACTAGCGAAAGCATTGCCAGAAGAAGCA
>Pelagi5_DCM_M04376:201:000000000-BPY8V:1:1102:4861:4371_1:N:0:TCGGCATG+TCTCTCCG
GAAATGCAACAGATGCAACAACTACAACAAGTTGCTAAAGCAGGAGGAGATATAGCACCACTAGCGAAAGCATTGCCAGAAGAAGCA
>Pelagi5_DCM_M04376:201:000000000-BPY8V:1:1102:29023:11814_1:N:0:TAGGCATG+TCTCTCCG
GAAATGCAACAGATGCAACAATTACAACAAGTTGCTAAAGCAGGAGGAGATATAGCACCACTAGCGAAAGCATTGCCAGAAGAAGCA
>Pelagi5_DCM_M04376:201:000000000-BPY8V:1:1102:27171:11852_1:N:0:TAGGCATG+TCTCTCCG
GAAATGCAACAGATGCAACAATTACAACAAGTTGCTAAAGCAGGAGGAGATATAGCACCACTAGCGAAAGCATTGCCAGAAGAAGCA
>Pelagi5_DCM_M04376:201:000000000-BPY8V:1:1102:7652:4412_1:N:0:TAGGCATG+TCTCTCCG
GAAATGCAACAGATGCAACAACTACAACAAGTTGCTAAAGCAGGAGGAGATATAGCACCACTAGCGAAAGCATTGCCAGAAGAAGCA
>Pelagi5_DCM_M04376:201:000000000-BPY8V:1:1102:8862:4462_1:N:0:TAGGCATG+TCTCTCCG
GAAATGCAACAGATGCAACAACTACAACAAGTTGCTAAAGCAGGAGGAGATATAGCACCACTAGCGAAAGCATTGCCAGAAGAAGCA
>Pelagi5_DCM_M04376:201:000000000-BPY8V:1:1102:13750:4478_1:N:0:TAGGCATG+TCTCTCCG
GAAATGCAACAGATGCACCAACTACAACAAGTTGCTAAAGCAGGAGGAGATATAGCACCACTAGCGGAAGCATTGCCAGAAGAAGCA
>Pelagi5_DCM_M04376:201:000000000-BPY8V:1:1102:17477:4482_1:N:0:TAGGCATG+TCTCTCCG
GAAATGCAACAGATGCAACAAGTACAACAACTAGCAGAAGCAGGGGGAAAAGTAGCACCAGTAGCAAAAGCATTGCCAGAAGAAGCA
>Pelagi5_DCM_M04376:201:000000000-BPY8V:1:1102:6038:4487_1:N:0:TCGGCATG+TCTCTCCG
GAAATGCAACAGATGCAACAACTACAACAAGTTGCTAAAGCAGGAGGAGATATAGCACCACTAGCAAAAGCATTGCCAGAAGAAGCA
>Pelagi5_DCM_M04376:201:000000000-BPY8V:1:1102:22230:4489_1:N:0:TCGGCATG+TCTCTCCG
GAAATGCAACAGATGCAACAACTACAACAAGTTGCTAAAGCAGGAGGAGATATAGCACCACTAGCAAAAGCATTGCCAGAAGAAGCA
>Pelagi5_DCM_M04376:201:000000000-BPY8V:1:1102:15249:4505_1:N:0:TAGGCATG+TCTCTCCG
GAAATGCAACAGATGCAACAACTACAACAAGTTGCTAAAGCAGGAGGAGATATAGCACCACTAGCGAAAGCATTGCCAGAAGAAGCA
>Pelagi5_DCM_M04376:201:000000000-BPY8V:1:1102:13060:4515_1:N:0:TAGGCATG+TCTCTCCG
GAAATGCAACAGATGCAACAGCTACAACAAGTAGCACAAGCAGGAGGAGATATAGCACCACTAGCGAAAGCATTGCCAGAAGAAGCA
>Pelagi5_DCM_M04376:201:000000000-BPY8V:1:1102:8813:4552_1:N:0:TAGGCATG+TCTCTCCG
GAAATGCAACAGATGCAACAAGTACAACAACTAGCAGAAGCAGGGGGAAAAGTAGCACCATTAGCAAAAGCATTGCCAGAAGAAGCA
>Pelagi5_DCM_M04376:201:000000000-BPY8V:1:1102:21539:4554_1:N:0:TCGGCATG+TCTCTCCG
GAAATGCAACAGATGCAACAACTACAACAAGTTGCTAAAGCAGGAGGAGATATAGCACCACTAGCGAAAGCATTGCCAGAAGAAGCA
>Pelagi5_DCM_M04376:201:000000000-BPY8V:1:1102:12550:4563_1:N:0:TAGGCATG+TCTCTCCG
GAAATGCAACAGATGCAACAACTACAACAAGTTGCTAAAGCAGGAGGAGATATAGCACCACTAGCGAAAGCATTGCCAGAAGAAGCA
>Pelagi5_DCM_M04376:201:000000000-BPY8V:1:1102:26174:4640_1:N:0:TAGGCATG+TCTCTCCG
GAAATGCAACAGATGCAACAATTACAACAAGTTGCTAAAGCAGGAGGAGATATAGCACCACTAGCGAAAGCATTGCCAGAAGAAGCA
>Pelagi5_DCM_M04376:201:000000000-BPY8V:1:1102:18509:4684_1:N:0:TAGGCATG+TCTCTCCG
GAAATGCAACAGATGCAACAACTACAACAAGTTGCTAAAGCAGGAGGAGATATAGCACCACTAGCAAAAGCATTGCCAGAAGAAGCA
>Pelagi5_DCM_M04376:201:000000000-BPY8V:1:1102:21413:4736_1:N:0:TAGGCATG+TCTCTCCG
GAAATGCAACAGATGCAACAACTACAACAAGTTGCTAAAGCAGGAGGAGATATAGCACCACTAGCGAAAGCATTGCCAGAAGAAGCA
>Pelagi5_DCM_M04376:201:000000000-BPY8V:1:1102:12688:4764_1:N:0:TAGGCATG+TCTCTCCG
GAAATGCAACAGATGCAACAACTACAACAAGTTGCTAAAGCAGGAGGAGATATAGCACCACTAGCGAAAGCATTGCCAGAAGAAGCA
>Pelagi5_DCM_M04376:201:000000000-BPY8V:1:1102:14401:4791_1:N:0:TAGGCATG+TCTCTCCG
GAAATGCAACAGATGCAACAACTACAACAAGTTGCTAAAGCAGGAGGAGATATAGCACCACTAGCGAAAGCATTGCCAGAAGAAGCA
>Pelagi5_DCM_M04376:201:000000000-BPY8V:1:1102:25850:4866_1:N:0:TAGGCATG+TCTCTCCG
GAAATGCAACAGATGCAACAACTACAACAAGTTGCTAAAGCAGGAGGAGATATAGCACCACTAGCGAAAGCATTGCCAGAAGAAGCA
>Pelagi5_DCM_M04376:201:000000000-BPY8V:1:1102:25049:4875_1:N:0:TAGGCATG+TCTCTCCG
GAAATGCAACAGATGCAACAACTACAACAAGTTGCTAAAGCAGGAGGAGATATAGCACCACTAGCGAAAGCATTGCCAGAAGAAGCA
>Pelagi5_DCM_M04376:201:000000000-BPY8V:1:1102:6611:4879_1:N:0:TAGGCATG+TCTCTCCG
GAAATGCAACAGATGCAACAAGTACAACAACTAGCAGAAGCAGGGGGAAAAGTAGCACCATTAGCAAAAGCATTGCCAGAAGAAGCA
>Pelagi5_DCM_M04376:201:000000000-BPY8V:1:1102:18743:4883_1:N:0:TAGGCATG+TCTCTCCG
GAAATGCAACAGATGCAACAACTACAACAAGTTGCTAAAGCAGGAGGAGATATAGCACCACTAGCGAAAGCATTGCCAGAAGAAGCA
>Pelagi5_DCM_M04376:201:000000000-BPY8V:1:1102:6624:4891_1:N:0:TAGGCATG+TCTCTCCG
GAAATGCAACAGATGCAACAAGTACAACAACTAGCAGAAGCAGGGGGAAAAGTAGCACCATTAGCAAAAGCATTGCCAGAAGAAGCA
>Pelagi5_DCM_M04376:201:000000000-BPY8V:1:1102:13930:4930_1:N:0:TAGGCATG+TCTCTCCG
GAAATGCAACAGATGCAACAATTACAACAAGTTGCTAAAGCAGGAGGAGATATAGCACCACTAGCGAAAGCATTGCCAGAAGAAGCA
>Pelagi5_DCM_M04376:201:000000000-BPY8V:1:1102:16676:5000_1:N:0:TAGGCATG+TCTCTCCG
GAAATGCAACAGATGCAACAATTACAACAAGTTGCTAAAGCAGGAGGAGATATAGCACCACTAGCGAAAGCATTGCCAGAAGAAGCA
>Pelagi5_DCM_M04376:201:000000000-BPY8V:1:1102:14056:5017_1:N:0:TAGGCATG+TCTCTCCG
GAAATGCAACAGATGCAACAATTACAACAAGTTGCTAAAGCAGGAGGAGATATAGCACCACTAGCGAAAGCATTGCCAGAAGAAGCA
>Pelagi5_DCM_M04376:201:000000000-BPY8V:1:1102:22298:5033_1:N:0:TCGGCATG+TCTCTCCG
GAAATGCAACAGATGCAACAAGTACAACAACTAGCAGAAGCAGGGGGAAAAGTAGCACCATTAGCAAAAGCATTGCCAGAAGAAGCA
>Pelagi5_DCM_M04376:201:000000000-BPY8V:1:1102:16164:5038_1:N:0:TAGGCATG+TCTCTCCG
GAAATGCAACAGATGCAACAACTACAACAAGTTGCTAAAGCAGGAGGAGATATAGCACCACTAGCGAAAGCATTGCCAGAAGAAGCA
>Pelagi5_DCM_M04376:201:000000000-BPY8V:1:1102:11957:5065_1:N:0:TAGGCATG+TCTCTCCG
GAAATGCAACAGATGCAACAACTACAACAAGTTGCTCAAGCAGGAGGAGATATAGCACCACTAGCGAAAGCATTGCCAGAAGAAGCA
>Pelagi5_DCM_M04376:201:000000000-BPY8V:1:1102:27051:5089_1:N:0:TAGGCATG+TCTCTCCG
GAAATGCAACAGATGCAACAACTACAACAAGTTGCTAAAGCAGGAGGAGATATAGCACCACTAGCGAAAGCATTGCCAGAAGAAGCA
>Pelagi5_DCM_M04376:201:000000000-BPY8V:1:1102:6333:5147_1:N:0:TAGGCATG+TCTCTCCG
GAAATGCAACAGATGCAACAACTACAACAAGTTGCTAAAGCAGGAGGAGATATAGCACCACTAGCGAAAGCATTGCCAGAAGAAGCA
>Pelagi5_DCM_M04376:201:000000000-BPY8V:1:1102:10625:5148_1:N:0:TAGGCATG+TCTCTCCG
GAAATGCAACAGATGCAACAACTGCAACAAGTTGCTAAAGCAGGAGGAGATATAGCACCACTAGCGAAAGCATTGCCAGAAGAAGCA
>Pelagi5_DCM_M04376:201:000000000-BPY8V:1:1102:15213:5185_1:N:0:TAGGCATG+TCTCTCCG
GAAATGCAACAGATGCAACAACTACAACAAGTTGCTAAAGCAGGAGGAGATATAGCACCACTAGCGAAAGCATTGCCAGAAGAAGCA
>Pelagi5_DCM_M04376:201:000000000-BPY8V:1:1102:18799:5202_1:N:0:TAGGCATG+TCTCTCCG
GAAATGCAACAGATGCAACAACTACAACAAGTTGCTAAAGCAGGAGGAGATATAGCACCACTAGCGAAAGCATTGCCAGAAGAAGCA
>Pelagi5_DCM_M04376:201:000000000-BPY8V:1:1102:13245:5203_1:N:0:TAGGCATG+TCTCTCCG
GAAATGCAACAGATGCAACAACTACAACAAGTTGCTAAAGCAGGAGGAGATATAGCACCACTAGCGAAAGCATTGCCAGAAGAAGCA
>Pelagi5_DCM_M04376:201:000000000-BPY8V:1:1102:14449:5204_1:N:0:TAGGCATG+TCTCTCCG
GAAATGCAACAGATGCAACAACTACAACAAGTTGCTAAAGCAGGAGGAGATATAGCACCACTAGCGAAAGCATTGCCAGAAGAAGCA
>Pelagi5_DCM_M04376:201:000000000-BPY8V:1:1102:4622:5211_1:N:0:TCGGCATG+TCTCTCCG
GAAATGTAACAGATGCAACAACTACAACAAGTTGCTAAAGCAGGAGGAGATATAGCACCACTAGCGAAAGCATTGCCAGAAGAAGCA
>Pelagi5_DCM_M04376:201:000000000-BPY8V:1:1102:4637:5223_1:N:0:TAGGCATG+TCTCTCCG
GAAATGTAACAGATGCAACAACTACAACAAGTTGCTAAAGCAGGAGGAGATATAGCACCACTAGCGAAAGCATTGCCAGAAGAAGCA
>Pelagi5_DCM_M04376:201:000000000-BPY8V:1:1102:9263:5254_1:N:0:TAGGCATG+TCTCTCCG
GAAATGCAACAGATGCAACAAGTACAACAACTAGCAGAAGCAGGGGGAAAAGTAGCACCATTAGCAAAAGCATTGCCAGAAGAAGCA
>Pelagi5_DCM_M04376:201:000000000-BPY8V:1:1102:17250:5279_1:N:0:TAGGCATG+TCTCTCCG
GAAATGCAACAGATGCAACAACTGCAACAAGTTGCTAAAGCAGGAGGAGATATAGCACCACTAGCGAAAGCATTGCCAGAAGAAGCA
>Pelagi5_DCM_M04376:201:000000000-BPY8V:1:1102:17500:5319_1:N:0:TAGGCATG+TCTCTCCG
GAAATGCAACAGATGCAACAATTACAACAAGTTGCTAAAGCAGGAGGAGATATAGCACCACTAGCGAAAGCATTGCCAGAAGAAGCA
>Pelagi5_DCM_M04376:201:000000000-BPY8V:1:1102:7431:5335_1:N:0:TAGGCATG+TCTCTCCG
GAAATGCAACAGATGCAACAACTACAACAAGTTGCTAAAGCAGGAGGAGATATAGCACCACTAGCGAAAGCATTGCCAGAAGAAGCA
>Pelagi5_DCM_M04376:201:000000000-BPY8V:1:1102:27244:5369_1:N:0:TAGGCATG+TCTCTCCG
GAAATGCAACAGATGCAACAACTACAACAAGTTGCTAAAGCAGGAGGAGATATAGCACCACTAGCGAAAGCATTGCCAGAAGAAGCA
>Pelagi5_DCM_M04376:201:000000000-BPY8V:1:1102:4973:5369_1:N:0:TCGGCATG+TCTCTCCG
GAAATGCAACAGATGCAACAACTACAACAAGTTGCTAAAGCAGGAGGAGATATAGCACCACTAGCGAAAGCATTGCCAGAAGAAGCA
>Pelagi5_DCM_M04376:201:000000000-BPY8V:1:1102:4989:5381_1:N:0:TAGGCATG+TCTCTCCG
GAAATGCAACAGATGCAACAACTACAACAAGTTGCTAAAGCAGGAGGAGATATAGCACCACTAGCGAAAGCATTGCCAGAAGAAGCA
>Pelagi5_DCM_M04376:201:000000000-BPY8V:1:1102:7840:5390_1:N:0:TAGGCATG+TCTCTCCG
GAAATGCAACAGATGCAACAACTACAACAAGTTGCTAAAGCAGGAGGAGATATAGCACCACTAGCGAAAGCATTGCCAGAAGAAGCA
>Pelagi5_DCM_M04376:201:000000000-BPY8V:1:1102:21906:5398_1:N:0:TCGGCATG+TCTCTCCG
GAAATGCAACAGATGCAACAAGTACAACAACTAGCAGAAGCAGGGGGAAAAGTAGCACCATTAGCAAAAGCATTGCCAGAAGAAGCA
>Pelagi5_DCM_M04376:201:000000000-BPY8V:1:1102:10418:5430_1:N:0:TAGGCATG+TCTCTCCG
GAAATGCAACAGATGCAACAACTACAACAAGTTGCTAAAGCAGGAGGAGATATAGCACCACTAGCGAAAGCATTGCCAGAAGAAGCA
>Pelagi5_DCM_M04376:201:000000000-BPY8V:1:1102:18792:5433_1:N:0:TAGGCATG+TCTCTCCG
GAAATGCAACAGATGCAACAACTACAACAAGTTGCTAAAGCAGGAGGAGATATAGCACCACTAGCGAAAGCATTGCCAGAAGAAGCA
>Pelagi5_DCM_M04376:201:000000000-BPY8V:1:1102:14490:5457_1:N:0:TAGGCATG+TCTCTCCG
GAAATGCAACAGATGCAACAAGTACAACAACTAGCAGAAGCAGGGGGAAAAGTAGCACCATTAGCAAAAGCATTGCCAGAAGAAGCA
>Pelagi5_DCM_M04376:201:000000000-BPY8V:1:1102:12411:5478_1:N:0:TAGGCATG+TCTCTCCG
GAAATGCAACAGATGCAACAACTACAACAAGTTGCTAAAGCAGGAGGAGATATAGCACCACTAGCGAAAGCATTGCCAGAAGAAGCA
>Pelagi5_DCM_M04376:201:000000000-BPY8V:1:1102:22521:5531_1:N:0:TCGGCATG+TCTCTCCG
GAAATGCAACAGATGCAACAATTACAACAAGTTGCTAAAGCAGGAGGAGATATAGCACCACTAGCGAAAGCATTGCCAGAAGAAGCA
>Pelagi5_DCM_M04376:201:000000000-BPY8V:1:1102:21974:5548_1:N:0:TCGGCATG+TCTCTCCG
GAAATGCAACAGATGCAACAATTACAACAAGTTGCTAAAGCAGGAGGAGATATAGCACCACTAGCGAAAGCATTGCCAGAAGAAGCA
>Pelagi5_DCM_M04376:201:000000000-BPY8V:1:1102:23420:5569_1:N:0:TCGGCATG+TCTCTCCG
GAAATGCAACAGATGCAACAATTACAACAAGTTGCTAAAGCAGGAGGAGATATAGCACCACTAGCGAAAGCATTGCCAGAAGAAGCA
>Pelagi5_DCM_M04376:201:000000000-BPY8V:1:1102:14894:5584_1:N:0:TAGGCATG+TCTCTCCG
GAAATGCAACAGATGCAACAACTACAACAAGTTGCTAAAGCAGGAGGAGATATAGCACCACTAGCGAAAGCATTGCCAGAAGAAGCA
>Pelagi5_DCM_M04376:201:000000000-BPY8V:1:1102:16260:5589_1:N:0:TAGGCATG+TCTCTCCG
GAAATGCAACAGATGCAACAACTACAACAAGTTGCTAAAGCAGGAGGAGATATAGCACCACTAGCGAAAGCATTGCCAGAAGAAGCA
>Pelagi5_DCM_M04376:201:000000000-BPY8V:1:1102:16002:5649_1:N:0:TAGGCATG+TCTCTCCG
GAAATGCAACAGATGCAACAACTACAACAAGTTGCTAAAGCAGGAGGAGATATAGCACCACTAGCGAAAGCATTGCCAGAAGAAGCA
>Pelagi5_DCM_M04376:201:000000000-BPY8V:1:1102:9396:5654_1:N:0:TAGGCATG+TCTCTCCG
GAAATGCAACAGATGCAACAACTACAACAAGTTGCTAAAGCAGGAGGAGATATAGCACCACTAGCGAAAGCATTGCCAGAAGAAGCA
>Pelagi5_DCM_M04376:201:000000000-BPY8V:1:1102:16249:5658_1:N:0:TAGGCATG+TCTCTCCG
GAAATGCAACAGATGCAACAACTACAACAAGTTGCTAAAGCAGGAGGAGATATAGCACCACTAGCGAAAGCATTGCCAGAAGAAGCA
>Pelagi5_DCM_M04376:201:000000000-BPY8V:1:1102:16185:5659_1:N:0:TAGGCATG+TCTCTCCG
GAAATGCAACAGATGCAACAACTACAACAAGTTGCTAAAGCAGGAGGAGATATGGCACCACTAGCGAAAGCATTGCCAGAAGAAGCA
>Pelagi5_DCM_M04376:201:000000000-BPY8V:1:1102:10768:5682_1:N:0:TAGGCATG+TCTCTCCG
GAAATGCAACAGATGCAACAACTACAACAAGTTGCTAAAGCAGGAGGAGATATAGCACCACTAGCGAAAGCATTGCCAGAAGAAGCA
>Pelagi5_DCM_M04376:201:000000000-BPY8V:1:1102:10187:5718_1:N:0:TAGGCATG+TCTCTCCG
GAAATGCAACAGATGCAACAAGTACAACAACTAGCAGAAGCAGGGGGAAAAGTAGCACCATTAGCAAAAGCATTGCCAGAAGAAGCA
>Pelagi5_DCM_M04376:201:000000000-BPY8V:1:1102:6602:5721_1:N:0:TAGGCATG+TCTCTCCG
GAAATGCAACAGATGCAACAATTACAACAAGTTGCTAAAGCAGGAGGAGATATAGCACCACTAGCGAAAGCATTGCCAGAAGAAGCA
>Pelagi5_DCM_M04376:201:000000000-BPY8V:1:1102:7078:5745_1:N:0:TAGGCATG+TCTCTCCG
GAAATGCAACAGATGCAACAACTACAACAAGTTGCTAAAGCAGGAGGAGATATAGCACCACTAGCGAAAGCATTGCCAGAAGAAGCA
>Pelagi5_DCM_M04376:201:000000000-BPY8V:1:1102:25449:5767_1:N:0:TAGGCATG+TCTCTCCG
GAAATGCAACAGATGCAACAACTACAACAAGTTGCTAAAGCAGGAGGAGATATAGCACCACTAGCGAAAGCATTGCCAGAAGAAGCA
>Pelagi5_DCM_M04376:201:000000000-BPY8V:1:1102:10861:5855_1:N:0:TAGGCATG+TCTCTCCG
GAAATGCAACAGATGCAACAACTACAACAAGTTGCTAAAGCAGGAGGAGATATAGCACCACTAGCGAAAGCATTGCCAGAAGAAGCA
>Pelagi5_DCM_M04376:201:000000000-BPY8V:1:1102:19980:5859_1:N:0:TAGGCATG+TCTCTCCG
GAAATGCAACAGATGCAACAAGTACAACAACTAGCAGAAGCAGGGGGAAAAGTAGCACCATTAGCAAAAGCATTGCCAGAAGAAGCA
>Pelagi5_DCM_M04376:201:000000000-BPY8V:1:1102:19665:5874_1:N:0:TAGGCATG+TCTCTCCG
GAAATGCAACAGATGCAACAACTACAACAAGTTGCCAAAGCAGGAGGAGATATAGCACCACTAGCGAAAGCATTGCCAGAAGAAGCA
>Pelagi5_DCM_M04376:201:000000000-BPY8V:1:1102:7372:5878_1:N:0:TAGGCATG+TCTCTCCG
GAAATGCAACAGATGCAACAATTACAACAAGTTGCTAAAGCAGGAGGAGATATAGCACCACTAGCGAAAGCATTGCCAGAAGAAGCA
>Pelagi5_DCM_M04376:201:000000000-BPY8V:1:1102:24712:5888_1:N:0:TAGGCATG+TCTCTCCG
GAAATGCAACAGATGCAACAAGTAGCACAAGCAGGAGGAGATATAGCACCACTAGCAAAAGCATTGCCAGAAGAAGCA
>Pelagi5_DCM_M04376:201:000000000-BPY8V:1:1102:22891:5896_1:N:0:TCGGCATG+TCTCTCCG
GAAATGCAACAGATGCAACAACTACAACAAGTTGCTAAAGCAGGAGGAGATATAGCACCACTAGCGAAAGCATTGCCAGAAGAAGCA
>Pelagi5_DCM_M04376:201:000000000-BPY8V:1:1102:10992:5905_1:N:0:TAGGCATG+TCTCTCCG
GAAATGCAACAGATGCAACAACTGCAACAAGTAGCCAAAGCAGGAGGAGATATAGCACCACTAGCGAAAGCATTGCCAGAAGAAGCA
>Pelagi5_DCM_M04376:201:000000000-BPY8V:1:1102:27262:5928_1:N:0:TAGGCATG+TCTCTCCG
GAAATGCAACAGATGCAACAACTACAACAAGTTGCTAAAGCAGGAGGAGATATAGCACCACTAGCGAAAGCATTGCCAGAAGAAGCA
>Pelagi5_DCM_M04376:201:000000000-BPY8V:1:1102:19231:5931_1:N:0:TAGGCATG+TCTCTCCG
GAAATGCAACAGATGCAACAACTACAACAAGTTGCTAAAGCAGGAGGAGATATAGCACCACTAGCGAAAGCATTGCCAGAAGAAGCA
>Pelagi5_DCM_M04376:201:000000000-BPY8V:1:1102:26150:5934_1:N:0:TAGGCATG+TCTCTCCG
GAAATGCAACAGATGCAACAACTACAACAAGTTGCTAAAGCAGGAGGAGATATAGCACCACTAGCGAAAGCATTGCCAGAAGAAGCA
>Pelagi5_DCM_M04376:201:000000000-BPY8V:1:1102:6324:5977_1:N:0:TAGGCATG+TCTCTCCG
GAAATGCAACAGATGCAACAACTACAACAAGTTGCTAAAGCAGGAGGAGATATAGCGCCACTAGCGAAAGCATTGCCAGAAGAAGCA
>Pelagi5_DCM_M04376:201:000000000-BPY8V:1:1102:23434:5990_1:N:0:TCGGCATG+TCTCTCCG
GAAATGCAACAGATGCAACAACTACAACAAGTTGCTAAAGCAGGAGGAGATATAGCACCACTAGCGAAAGCATTGCCAGAAGAAGCA
>Pelagi5_DCM_M04376:201:000000000-BPY8V:1:1102:25184:6013_1:N:0:TAGGCATG+TCTCTCCG
GAAATGCAACAGATGCAACAACTACAACAAGTTGCCAAAGCAGGAGGAGATATAGCACCACTAGCGAAAGCATTGCCAGAAGAAGCA
>Pelagi5_DCM_M04376:201:000000000-BPY8V:1:1102:9069:6059_1:N:0:TAGGCATG+TCTCTCCG
GAAATGCAACAGATGCAACAACTACAACAAGTTGCTAAAGCAGGAGGAGATATAGCACCACTAGCGAAAGCATTGCCAGAAGAAGCA
>Pelagi5_DCM_M04376:201:000000000-BPY8V:1:1102:15539:6127_1:N:0:TAGGCATG+TCTCTCCG
GAAATGCAACAGATGCAACAACTACAACAAGTTGCTAAAGCAGGAGGAGATATAGCACCACTAGCGAAAGCATTGCCAGAAGAAGCA
>Pelagi5_DCM_M04376:201:000000000-BPY8V:1:1102:6096:6136_1:N:0:TCGGCATG+TCTCTCCG
GAAATGCAACAGATGCAACAACTACAACAAGTTGCTAAAGCAGGAGGAGATATAGCACCACTAGCGAAAGCATTGCCAGAAGAAGCA
>Pelagi5_DCM_M04376:201:000000000-BPY8V:1:1102:12402:6159_1:N:0:TAGGCATG+TCTCTCCG
GAAATGCAACAGATGCAACAACTACAACAAGTTGCTAAAGCAGGAGGAGATATAGCACCACTAGCGAAAGCATTGCCAGAAGAAGCA
>Pelagi5_DCM_M04376:201:000000000-BPY8V:1:1102:11111:6164_1:N:0:TAGGCATG+TCTCTCCG
GAAATGCAACAGATGCAACAACTACAACAAGTTGCTAAAGCAGGAGGAGATATAGCACCACTAGCGAAAGCATTGCCAGAAGAAGCA
>Pelagi5_DCM_M04376:201:000000000-BPY8V:1:1102:17556:6183_1:N:0:TAGGCATG+TCTCTCCG
GAAATGCAACAGATGCAACAATTACAACAAGTTGCTAAAGCAGGAGGAGATATAGCACCACTAGCGAAAGCATTGCCAGAAGAAGCA
>Pelagi5_DCM_M04376:201:000000000-BPY8V:1:1102:10685:6199_1:N:0:TAGGCATG+TCTCTCCG
GAAATGCAACAGATGCAACAACTACAACAAGTTGCCAAAGCAGGAGGAGATATAGCACCACTAGCGAAAGCATTGCCAGAAGAAGCA
>Pelagi5_DCM_M04376:201:000000000-BPY8V:1:1102:15606:6201_1:N:0:TAGGCATG+TCTCTCCG
GAAATGCAACAGATGCAACAACTACAACAAGTTGCTAAAGCAGGAGGAGATATAGCACCACTAGCGAAAGCATTGCCAGAAGAAGCA
>Pelagi5_DCM_M04376:201:000000000-BPY8V:1:1102:6080:6210_1:N:0:TAGGCATG+TCTCTCCG
GAAATGCAACAGATGCAACAAGTACAACAACTAGCAGAAGCAGGGGGAAAAGTAGCACCATTAGCAAAAGCATTGCCAGAAGAAGCA
>Pelagi5_DCM_M04376:201:000000000-BPY8V:1:1102:23159:6214_1:N:0:TAGGCATG+TCTCTCCG
GAAATGCAACAGATGCAACAAGTACAACAACTAGCAGAAGCAGGGGGAAAAGTAGCACCATTAGCAAAAGCATTGCCAGAAGAAG
>Pelagi5_DCM_M04376:201:000000000-BPY8V:1:1102:5308:6274_1:N:0:TCGGCATG+TCTCTCCG
GAAATGCAACAGATGCAACAACTACAACAAGTTGCTAAAGCAGGAGGAGATATAGCACCACTAGCGAAAGCATTGCCAGAAGAAGCA
>Pelagi5_DCM_M04376:201:000000000-BPY8V:1:1102:15456:6313_1:N:0:TAGGCATG+TCTCTCCG
GAAATGCAACAGATGCAACAACTACAACAAGTTGCTAAAGCAGGAGGAGATATAGCACCACGAGCGAAAGCATTGCCAGAAGAAGCA
>Pelagi5_DCM_M04376:201:000000000-BPY8V:1:1102:5497:6360_1:N:0:TAGGCATG+TCTCTCCG
GAAATGCAACAGATGCAACAATTACAACAAGTTGCTAAAGCAGGAGGAGATATAGCACCACTAGCGAAAGCATTGCCAGAAGAAGCA
>Pelagi5_DCM_M04376:201:000000000-BPY8V:1:1102:9610:6362_1:N:0:TAGGCATG+TCTCTCCG
GAAATGCAACAGATGCAACAAGTACAACAACTAGCAGAAGCAGGGGGAAAAGTAGCACCATTAGCAAAAGCATTGCCAGAAGAAGCA
>Pelagi5_DCM_M04376:201:000000000-BPY8V:1:1102:21034:6385_1:N:0:TAGGCATG+TCTCTCCG
GAAATGCAACAGATGCAACAACTACAACAAGTTGCTAAAGCAGGAGGAGATATAGCACCACTAGCGAAAGCATTGCCAGAAGAAGCA
>Pelagi5_DCM_M04376:201:000000000-BPY8V:1:1102:8411:6386_1:N:0:TAGGCATG+TCTCTCCG
GAAATGCAACAGATGCAACAATTACAACAAGTTGCTAAAGCAGGAGGAGATATAGCACCACTAGCGAAAGCATTGCCAGAAGAAGCA
>Pelagi5_DCM_M04376:201:000000000-BPY8V:1:1102:18711:6434_1:N:0:TAGGCATG+TCTCTCCG
GAAATGCAACAGATGCAACAACTACAACAAGTTGCTAAAGCAGGAGGAGATATAGCACCACTAGCGAAAGCATTGCCAGAAGAAGCA
>Pelagi5_DCM_M04376:201:000000000-BPY8V:1:1102:4691:6473_1:N:0:TAGGCATG+TCTCTCCG
GAAATGCAACAGATGCAACAAGTAGCCAAAGCAGGAGGAGATATAGCACCACTAGCGAAAGCATTGCCAGAAGAAGCA
>Pelagi5_DCM_M04376:201:000000000-BPY8V:1:1102:5418:6510_1:N:0:TAGGCATG+TCTCTCCG
GAAATGCAACAGATGCAACAACTACAACAAGTTGCTAAAGCAGGAGGAGATATAGCACCACTAGCGAAAGCATTGCCAGAAGAAGCA
>Pelagi5_DCM_M04376:201:000000000-BPY8V:1:1102:3461:6511_1:N:0:TAGGCATG+TCTCTCCG
GAAATGCAACAGATGCAACAACTACAACAAGTTGCTAAAGCAGGAGGAGATATAGCACCACTAGCGAAAGCATTGCCAGAAGAAGCA
>Pelagi5_DCM_M04376:201:000000000-BPY8V:1:1102:15271:6521_1:N:0:TAGGCATG+TCTCTCCG
GAAATGCAACAGATGCAACAACTACAACAAGTTGCTAAAGCAGGAGGAGATATAGCACCACTAGCGAAAGCATTGCCAGAAGAAGCA
>Pelagi5_DCM_M04376:201:000000000-BPY8V:1:1102:16312:6538_1:N:0:TAGGCATG+TCTCTCCG
GAAATGCAACAGATGCAACAACTACAACAAGTTGCTAAAGCAGGAGGAGATATAGCACCACGAGCGAAAGCATTGCCAGAAGAAGCA
>Pelagi5_DCM_M04376:201:000000000-BPY8V:1:1102:10850:6564_1:N:0:TAGGCATG+TCTCTCCG
GAAATGCAACAGATGCAACAACTACAACAAGTTGCTAAAGCAGGAGGAGATATAGCACCACTAGCGAAAGCATTGCCAGAAGAAGCA
>Pelagi5_DCM_M04376:201:000000000-BPY8V:1:1102:7239:6594_1:N:0:TAGGCATG+TCTCTCCG
GAAATGCAACAGATGCAACAACTACAACAAGTTGCTAAAGCAGGAGGAGATATAGCACCACTAGCGAAAGCATTGCCAGAAGAAGCA
>Pelagi5_DCM_M04376:201:000000000-BPY8V:1:1102:16506:6602_1:N:0:TAGGCATG+TCTCTCCG
GAAATGCAACAGATGCAACAACTACAACAAGTTGCTAAAGCAGGAGGAGATATAGCACCACTAGCGAAAGCATTGCCAGAAGAAGCA
>Pelagi5_DCM_M04376:201:000000000-BPY8V:1:1102:13571:6631_1:N:0:TAGGCATG+TCTCTCCG
GAAATGCAACAGATGCAACAACTACAACAAGTTGCTAAAGCAGGAGGAGATATAGCACCACTAGCGAAAGCATTGCCAGAAGAAGCA
>Pelagi5_DCM_M04376:201:000000000-BPY8V:1:1102:13656:6637_1:N:0:TAGGCATG+TCTCTCCG
GAAATGCAACAGATGCAACAACTACAACAAGTTGCTAAAGCAGGAGGAGATATAGCACCACTAGCGAAAGCATTGCCAGAAGAAGCA
>Pelagi5_DCM_M04376:201:000000000-BPY8V:1:1102:6476:6767_1:N:0:TAGGCATG+TCTCTCCG
GAAATGCAACAGATGCAACAACTACAACAAGTTGCTAAAGCAGGAGGAGATATAGCACCACTAGCGAAAGCATTGCCAGAAGAAGCA
>Pelagi5_DCM_M04376:201:000000000-BPY8V:1:1102:21560:6767_1:N:0:TAGGCATG+TCTCTCCG
GAAATGCAACAGATGCAACAACTACAACAAGTTGCTAAAGCAGGAGGAGATATAGCACCACTAGCGAAAGCATTGCCAGAAGAAGCA
>Pelagi5_DCM_M04376:201:000000000-BPY8V:1:1102:25483:6785_1:N:0:TAGGCATG+TCTCTCCG
GAAATGCAACAGATGCAACAACTACAACAAGTTGCTAAAGCAGGAGGAGATATAGCACCACTAGCGAAAGCATTGCCAGAAGAAGCA
>Pelagi5_DCM_M04376:201:000000000-BPY8V:1:1102:25461:6821_1:N:0:TAGGCATG+TCTCTCCG
GAAATGCAACAGATGCAACAATTACAACAAGTTGCTAAAGCAGGAGGAGATATAGCACCACTAGCGAAAGCATTGCCAGAAGAAGCA
>Pelagi5_DCM_M04376:201:000000000-BPY8V:1:1102:13230:6821_1:N:0:TAGGCATG+TCTCTCCG
GAAATGCAACAGATGCAACAATTACAACAAGTTGCTAAAGCAGGAGGAGATATAGCACCACTAGCGAAAGCATTGCCAGAAGAAGCA
>Pelagi5_DCM_M04376:201:000000000-BPY8V:1:1102:9670:6847_1:N:0:TAGGCATG+TCTCTCCG
GAAATGCAACAGATGCAACAACTACAACAAGTTGCTAAAGCAGGAGGAGATATAGCACCACTAGCGAAAGCATTGCCAGAAGAAGCA
>Pelagi5_DCM_M04376:201:000000000-BPY8V:1:1102:14440:6866_1:N:0:TAGGCATG+TCTCTCCG
GAAATGCAACAGATGCAACAACTACAACAAGTTGCTAAAGCAGGAGGAGATATAGCACCACTAGCGAAAGCATTGCCAGAAGAAGCA
>Pelagi5_DCM_M04376:201:000000000-BPY8V:1:1102:17266:6884_1:N:0:TAGGCATC+TCTCTCCG
GAAATGCAACAGATGCAACAACTACAACAAGTTGCTAAAGCAGGAGGAGATATAGCACCACTAGCGAAAGCATTGCCAGAAGAAGCA
>Pelagi5_DCM_M04376:201:000000000-BPY8V:1:1102:9014:6893_1:N:0:TAGGCATG+TCTCTCCG
GAAATGCAACAGATGCAACAACTACAACAAGTAGCACAAGCAGGAGGAGATATAGCACCACTAGCGAAAGCATTGCCAGAAGAAGCA
>Pelagi5_DCM_M04376:201:000000000-BPY8V:1:1102:5523:6929_1:N:0:TAGGCATG+TCTCTCCG
GAAATGCAACAGATGCAACAACTACAACAAGTTGCTAAAGCAGGAGGAGATATAGCACCACTAGCAAAAGCATTGCCAGAAGTAGCG
>Pelagi5_DCM_M04376:201:000000000-BPY8V:1:1102:15551:6945_1:N:0:TAGGCATG+TCTCTCCG
GAAATGCAACAGATGCAACAACTACAACAAGTTGCTAAAGCAGGAGGAGATATAGCACCACTAGCGAAAGCATTGCCAGAAGAAGCA
>Pelagi5_DCM_M04376:201:000000000-BPY8V:1:1102:15875:6945_1:N:0:TAGGCATG+TCTCTCCG
GAAATGCAACAGATGCAACAAATACAACAAGTTGCTAAAGCAGGAGGAGATATAGCACCACTAGCAAAAGCATTGCCAGAAGAAGCA
>Pelagi5_DCM_M04376:201:000000000-BPY8V:1:1102:14963:6955_1:N:0:TAGGCATG+TCTCTCCG
GAAATGCAACAGATGCAACAACTACAACAAGTTGCTAAAGCAGGAGGAGATATAGCACCACTAGCGAAAGCATTGCCAGAAGAAGCA
>Pelagi5_DCM_M04376:201:000000000-BPY8V:1:1102:8169:7009_1:N:0:TAGGCATG+TCTCTCCG
GAAATGCAACAGATGCAACAAATACAACAAGTTGCTAAAGCAGGAGGAGATATAGCACCACTAGCGAAAGCATTGCCAGAAGAAGCA
>Pelagi5_DCM_M04376:201:000000000-BPY8V:1:1102:13585:7012_1:N:0:TAGGCATG+TCTCTCCG
GAAATGCAACAGATGCAACAACTACAACAAGTTGCTAAAGCAGGAGGAGATATAGCACCACTAGCGAAAGCATTGCCAGAAGAAGCA
>Pelagi5_DCM_M04376:201:000000000-BPY8V:1:1102:27748:7028_1:N:0:TAGGCATG+TTTCTCCG
GAAATGCAACAGATGCAACAACTACAACAAGTTGCTAAAGCAGGAGGAGATATAGCACCACTAGCGAAAGCATTGCCAGAAGAAGCA
>Pelagi5_DCM_M04376:201:000000000-BPY8V:1:1102:15811:7050_1:N:0:TAGGCATG+TCTCTCCG
GAAATGCAACAGATGCAACAACTACAACAAGTTGCTAAAGCAGGAGGAGATATAGCACCACTAGCGAAAGCATTGCCAGAAGAAGCA
>Pelagi5_DCM_M04376:201:000000000-BPY8V:1:1102:19753:7080_1:N:0:TAGGCATG+TCTCTCCG
GAAATGCAACAGATGCAACAACTACAACAAGTTGCTAAAGCAGGAGGAGATATAGCACCACTAGCGAAAGCATTGCCAGAAGAAGCA
>Pelagi5_DCM_M04376:201:000000000-BPY8V:1:1102:21874:7105_1:N:0:TAGGCATG+TCTCTCCG
GAAATGCAACAGATGCAACAACTACAACAAGTTGCCAAAGCAGGAGGAGATATAGCACCACTAGCGAAAGCATTGCCAGAAGAAGCA
>Pelagi5_DCM_M04376:201:000000000-BPY8V:1:1102:27769:7105_1:N:0:TAGGCATG+TCTCTCCG
GAAATGCAACAGATGCAACAACTGCAACAAGTTGCTAAAGCAGGAGGAGATATAGCACCACTAGCGAAAGCATTGCCAGAAGAAGCA
>Pelagi5_DCM_M04376:201:000000000-BPY8V:1:1102:22830:7137_1:N:0:TAGGCATG+TCTCTCCG
GAAATGCAACAGATGCAACAACTACAACAAGTTGCTAAAGCAGGAGGAGATATAGCACCACTAGCGAAAGCATTGCCAGAAGAAGCA
>Pelagi5_DCM_M04376:201:000000000-BPY8V:1:1102:12983:7149_1:N:0:TAGGCATG+TCTCTCCG
GAAATGCAACAGATGCAACAACTACAACAAGTTGCTAAAGCAGGAGGAGATATAGCACCACTAGCGAAAGCATTGCCAGAAGAAGCA
>Pelagi5_DCM_M04376:201:000000000-BPY8V:1:1102:7780:7192_1:N:0:TAGGCATG+TCTCTCCG
GAAATGCAACAGATGCAACAAGTACAACAACTAGCAGAAGCAGGGGGAAAAGTAGCACCATTAGCAAAAGCATTGCCAGAAGAAGCA
>Pelagi5_DCM_M04376:201:000000000-BPY8V:1:1102:5322:7210_1:N:0:TCGGCATG+TCTCTCCG
GAAATGCAACAGATGCAACAACTGCAACAAGTAGCCAAAGCAGGAGGAGATATAGCACCACTAGCGAAAGCATTGCCAGAAGAAGCA
>Pelagi5_DCM_M04376:201:000000000-BPY8V:1:1102:16518:7216_1:N:0:TAGGCATG+TCTCTCCG
GAAATGCAACAGATGCAACAACTACAACAAGTTGCTAAAGCAGGAGGAGATATAGCACCACTAGCGAAAGCATTGCCAGAAGAAGCA
>Pelagi5_DCM_M04376:201:000000000-BPY8V:1:1102:26295:7220_1:N:0:TAGGCATG+TCTCTCCG
GAAATGCAACAGATGCAACAACTACAACAAGTTGCTAAAGCAGGAGGAGATATAGCACCACTAGCGAAAGCATTGCCAGAAGAAGCA
>Pelagi5_DCM_M04376:201:000000000-BPY8V:1:1102:12609:7249_1:N:0:TAGGCATG+TCTCTCCG
GAAATGCAACAGATGCAACAAGTACAACAACTAGCAGAAGCAGGGGGAAAAGTAGCACCATTAGCAAAAGCATTGCCAGAAGAAGCA
>Pelagi5_DCM_M04376:201:000000000-BPY8V:1:1102:7371:7266_1:N:0:TAGGCATG+TCTCTCCG
GAAATGCAACAGATGCAACAACTACAACAAGTTGCTAAAGCAGGAGGAGATATAGCACCACTAGCGAAAGCATTGCCAGAAGAAGCA
>Pelagi5_DCM_M04376:201:000000000-BPY8V:1:1102:19977:7269_1:N:0:TAGGCATG+CCTCTCCG
GAAATGCAACAGATGCAACAAGTACAACAACTAGCAGAAGCAGGGGGAAAAGTAGCACCATTAGCAAAAGCATTGCCAGAAGAAGCA
>Pelagi5_DCM_M04376:201:000000000-BPY8V:1:1102:12581:7275_1:N:0:TAGGCATG+TCTCTCCG
GAAATGCAACAGATGCAACAACTACAACAAGTTGCTAAAGCAGGAGGAGATATAGCACCACTAGCGAAAGCATTGCCAGAAGAAGCA
>Pelagi5_DCM_M04376:201:000000000-BPY8V:1:1102:20693:7285_1:N:0:TAGGCATG+TCTCTCCG
GAAATGCAACAGATGCAACAACTACAACAAGTTGCTAAAGCAGGAGGAGATATAGCACCACTAGCGAAAGCATTGCCAGAAGAAGCA
>Pelagi5_DCM_M04376:201:000000000-BPY8V:1:1102:13759:7303_1:N:0:TAGGCATG+TCTCTCCG
GAAATGCAACAGATGCAACAACTACAACAAGTTGCTAAAGCAGGAGGAGATATAGCACCACTAGCGAAAGCATTGCCAGAAGAAGCA
>Pelagi5_DCM_M04376:201:000000000-BPY8V:1:1102:23475:7309_1:N:0:TAGGCATG+TCTCTCCG
GAAATGCAACAGATGCAACAACTACAACAAGTTGCTAAAGCAGGAGGAGATATAGCACCACTAGCGAAAGCATTGCCAGAAGAAGCA
>Pelagi5_DCM_M04376:201:000000000-BPY8V:1:1102:12514:7390_1:N:0:TAGGCATG+TCTCTCCG
GAAATGCAACAGATGCAACAACTACAACAAGTTGCTAAAGCAGGAGGAGATATAGCACCACTAGCGAAAGCATTGCCAGAAGAAGCA
>Pelagi5_DCM_M04376:201:000000000-BPY8V:1:1102:27679:7398_1:N:0:TAGGCATG+TCTCTCCG
GAAATGCAACAGATGCAACAACTACAACAAGTTGCTAAAGCAGGAGGAGATATAGCACCACTAGCGAAAGCATTGCCAGAAGAAGCA
>Pelagi5_DCM_M04376:201:000000000-BPY8V:1:1102:27027:7405_1:N:0:TAGGCATG+TCTCTCCG
GAAATGCAACAGATGCAACAAGTACAACAACTAGCAGAAGCAGGGGGAAAAGTAGCACCATTAGCAAAAGCATTGCCAGAAGAAGCA
>Pelagi5_DCM_M04376:201:000000000-BPY8V:1:1102:4429:7412_1:N:0:TAGGCATG+TCTCTCCG
GAAATGCAACAGATGCAACAATTACAACAAGTTGCTAAAGCAGGAGGAGATATAGCACCACTAGCGAAAGCATTGCCAGAAGAAGCA
>Pelagi5_DCM_M04376:201:000000000-BPY8V:1:1102:23299:7414_1:N:0:TAGGCATG+TCTCTCCG
GAAATGCAACAGATGCAACAACTACAACAAGTTGCTAAAGCAGGAGGAGATATAGCACCACTAGCGAAAGCATTGCCAGAAGAAGCA
>Pelagi5_DCM_M04376:201:000000000-BPY8V:1:1102:19334:7420_1:N:0:TAGGCATG+TCTCTCCG
GAAATGCAACAGATGCAACAACTACAACAAGTTGCTAAAGCAGGAGGAGATATAGCACCACTAGCGAAAGCATTGCCAGAAGAAGCA
>Pelagi5_DCM_M04376:201:000000000-BPY8V:1:1102:18429:7445_1:N:0:TAGGCATG+TCTCTCCG
GAAATGCAACAGATGCAACAACTACAACAAGTTGCTAAAGCAGGAGGAGATATAGCACCACTAGCGAAAGCATTGCCAGAAGAAGCA
>Pelagi5_DCM_M04376:201:000000000-BPY8V:1:1102:18078:7445_1:N:0:TAGGCATG+TCTCTCCG
GAAATGCAACAGATGCAACAACTACAACAAGTTGCTAAAGCAGGAGGAGATATAGCACCACTAGCGAAAGCATTGCCAGAAGAAGCA
>Pelagi5_DCM_M04376:201:000000000-BPY8V:1:1102:19688:7481_1:N:0:TAGGCATG+TCTCTCCG
GAAATGCAACAGATGCAACAACTACAACAAGTTGCTAAAGCAGGAGGAGATATAGCACCACTAGCGAAAGCATTGCCAGAAGAAGCA
>Pelagi5_DCM_M04376:201:000000000-BPY8V:1:1102:28106:7529_1:N:0:TAGGCATG+TCTCTCCG
GAAATGCAACAGATGCAACAAGTACAACAACTAGCAGAAGCAGGGGGAAAAGTAGCACCATTAGCAAAAGCATTGCCAGAAGAAGCA
>Pelagi5_DCM_M04376:201:000000000-BPY8V:1:1102:19170:7549_1:N:0:TAGGCATG+TCTCTCCG
GAAATGCAACAGATGCAACAATTACAACAAGTTGCTAAAGCAGGAGGAGATATAGCACCACTAGCGAAAGCATTGCCAGAAGAAGCA
>Pelagi5_DCM_M04376:201:000000000-BPY8V:1:1102:11749:7564_1:N:0:TAGGCATG+TCTCTCCG
GAAATGCAACAGATGCAACAACTACAACAAGTTGCTAAAGCAGGAGGAGATATAGCACCACTAGCGAAAGCATTGCCAGAAGAAGCA
>Pelagi5_DCM_M04376:201:000000000-BPY8V:1:1102:21890:7570_1:N:0:TAGGCATG+TCTCTCCG
GAAATGCAACAGATGCAACAAGTACAACAACTAGCAGAAGCAGGGGGAAAAGTAGCACCATTAGCAAAAGCATTGCCAGAAGAAGCA
>Pelagi5_DCM_M04376:201:000000000-BPY8V:1:1102:4270:7571_1:N:0:TAGGCATG+TCTCTCCG
GAAATGCAACAGATGCAACAACTGCAACAAGTAGCCAAAGCAGGAGGAGATATAGCACCACTAGCGAAAGCATTGCCAGAAGAAGCA
>Pelagi5_DCM_M04376:201:000000000-BPY8V:1:1102:16343:7575_1:N:0:TAGGCATG+TCTCTCCG
GAAATGCAACAGATGCAACAACTACAACAAGTTGCCAAAGCAGGAGGAGATATAGCACCACTAGCGAAAGCATTGCCAGAAGAAGCA
>Pelagi5_DCM_M04376:201:000000000-BPY8V:1:1102:12810:7594_1:N:0:TAGGCATG+TCTCTCCG
GAAATGCAACAGATGCAACAACTACAACAAGTTGCTAAAGCAGGAGGAGATATAGCACCACTAGCGAAAGCATTGCCAGAAGAAGCA
>Pelagi5_DCM_M04376:201:000000000-BPY8V:1:1102:8147:7607_1:N:0:TAGGCATG+TCTCTCCG
GAAATGCAACAGATGCAACAACTACAACAAGTTGCTAAAGCAGGAGGAGATATAGCACCACTAGCGAAAGCATTGCCAGAAGAAGCA
>Pelagi5_DCM_M04376:201:000000000-BPY8V:1:1102:9800:7616_1:N:0:TAGGCATG+TCTCTCCG
GAAATGCAACAGATGCAACAACTACAACAAGTTGCTAAAGCAGGAGGAGATATAGCACCACTAGCGAAAGCATTGCCAGAAGAAGCA
>Pelagi5_DCM_M04376:201:000000000-BPY8V:1:1102:23378:7621_1:N:0:TAGGCATG+TCTCTCCG
GAAATGCAACAGATGCAACAACTACAACAAGTTGCTAAAGCAGGAGGAGATATAGCACCACTAGCGAAAGCATTGCCAGAAGAAGCA
>Pelagi5_DCM_M04376:201:000000000-BPY8V:1:1102:27478:7640_1:N:0:TAGGCATG+TCTCTCCG
GAAATGCAACAGATGCAACAACTACAACAAGTTGCTAAAGCAGGAGGAGATATAGCACCACTAGCGAAAGCATTGCCAGAAGAAGCA
>Pelagi5_DCM_M04376:201:000000000-BPY8V:1:1102:17982:7662_1:N:0:TAGGCATG+TCTCTCCG
GAAATGCAACAGATGCAACAACTACAACAAGTTGCTAAAGCAGGAGGAGATATAGCACCACTAGCAAAAGCATTGCCAGAAGAAGCA
>Pelagi5_DCM_M04376:201:000000000-BPY8V:1:1102:25105:7662_1:N:0:TAGGCATG+TCTCTCCG
GAAATGCAACAGATGCAACAAGTACAACAACTAGCAGAAGCAGGGGGAAAAGTAGCACCATTAGCGAAAGCATTGCCAGAAGAAGCA
>Pelagi5_DCM_M04376:201:000000000-BPY8V:1:1102:27653:7735_1:N:0:TAGGCATG+TCTCTCCG
GAAATGCAACAGATGCAACAACTACAACAAGTTGCTAAAGCAGGAGGAGATATAGCACCACTAGCGAAAGCATTGCCAGAAGAAGCA
>Pelagi5_DCM_M04376:201:000000000-BPY8V:1:1102:7468:7742_1:N:0:TAGGCATG+TCTCTCCG
GAAATGCAACAGATGCAACAACTACAACAAGTTGCTAAAGCAGGAGGAGATATAGCACCACTAGCGAAAGCATTGCCAGAAGAAGCA
>Pelagi5_DCM_M04376:201:000000000-BPY8V:1:1102:20991:7764_1:N:0:TAGGCATG+TCTCTCCG
GAAATGCAACAGATGCAACAATTACAACAAGTTGCTAAAGCAGGAGGAGATATAGCACCACTAGCGAAAGCATTGCCAGAAGAAGCA
>Pelagi5_DCM_M04376:201:000000000-BPY8V:1:1102:18349:7775_1:N:0:TAGGCATG+TCTCTCCG
GAAATGCAACAGATGCAACAACTACAACAAGTTGCTAAAGCAGGAGGAGATATAGCACCACTAGCGAAAGCATTGCCAGAAGAAGCA
>Pelagi5_DCM_M04376:201:000000000-BPY8V:1:1102:22939:7781_1:N:0:TAGGCATG+TCTCTCCG
GAAATGCAACAGATGCAACAACTACAACAAGTTGCTAAAGCAGGAGGAGATATAGCACCACTAGCGAAAGCATTGCCAGAAGAAGCA
>Pelagi5_DCM_M04376:201:000000000-BPY8V:1:1102:14060:7787_1:N:0:TAGGCATG+TCTCTCCG
GAAATGCAACAGATGCAACAACTACAACAAGTTGCTAAAGCAGGAGGAGATATAGCACCACTAGCGAAAGCATTGCCAGAAGAAGCA
>Pelagi5_DCM_M04376:201:000000000-BPY8V:1:1102:7306:7807_1:N:0:TAGGCATG+TCTCTCCG
GAAATGCAACAGATGCAACAACTACAACAAGTTGCTAAAGCAGGAGGAGATATAGCACCACTAGCGAAAGCATTGCCAGAAGAAGCA
>Pelagi5_DCM_M04376:201:000000000-BPY8V:1:1102:22265:7860_1:N:0:TAGGCATG+TCTCTCCG
GAAATGCAACAGATGCAACAACTACAACAAGTTGCTAAAGCAGGAGGAGATATAGCACCACTAGCGAAAGCATTGCCAGAAGAAGCA
>Pelagi5_DCM_M04376:201:000000000-BPY8V:1:1102:6256:7881_1:N:0:TAGGCATG+TCTCTCCG
GAAATGCAACAGATGCAACAACTACAACAAGTTGCTAAAGCAGGAGGAGATATAGCACCACTAGCAAAAGCATTGCCAGAAGAAGCA
>Pelagi5_DCM_M04376:201:000000000-BPY8V:1:1102:20768:7882_1:N:0:TAGGCATG+TCTCTCCG
GAAATGCAACAGATGCAACAATTACAACAAGTTGCTAAAGCAGGAGGAGATATAGCACCACTAGCGAAAGCATTGCCAGAAGAAGCA
>Pelagi5_DCM_M04376:201:000000000-BPY8V:1:1102:12224:7884_1:N:0:TAGGCATG+TCTCTCCG
GAAATGCAACAGATGCAACAACTACAACAAGTAGCCAAAGCAGGAGGAGATATAGCACCACTAGCAAAAGCATTGCCAGAAGAAGCA
>Pelagi5_DCM_M04376:201:000000000-BPY8V:1:1102:26200:7897_1:N:0:TAGGCATG+TCTCTCCG
GAAATGCAACAGATGCAACAACTACAACAAGTTGCTAAAGCAGGAGGAGATATAGCACCACTAGCGAAAGCATTGCCAGAAGAAGCA
>Pelagi5_DCM_M04376:201:000000000-BPY8V:1:1102:27468:7903_1:N:0:TAGGCATG+TCTCTCCG
GAAATGCAACAGATGCAACAACTACAACAAGTTGCTAAAGCAGGAGGAGATATAGCACCACTAGCGAAAGCATTGCCAGAAGAAGCA
>Pelagi5_DCM_M04376:201:000000000-BPY8V:1:1102:3911:7955_1:N:0:TCGGCATG+TCTCTCCG
GAAATGCAACAGATGCAACAATTACAACAAGTTGCTAAAGCAGGAGGAGATATAGCACCACTAGCGAAAGCATTGCCAGAAGAAGCA
>Pelagi5_DCM_M04376:201:000000000-BPY8V:1:1102:10800:7957_1:N:0:TAGGCATG+TCTCTCCG
GAAATGCAACAGATGCAACAAGTACAACAACTAGCAGAAGCAGGGGGAAAAGTAGCACCATTAGCAAAAGCATTGCCAGAAGAAGCA
>Pelagi5_DCM_M04376:201:000000000-BPY8V:1:1102:16205:7958_1:N:0:TAGGCATG+TCTCTCCG
GAAATGCAACAGATGCAACAACTACAACAAGTTGCTAAAGCAGGAGGAGATATAGCACCACTAGCGAAAGCATTGCCAGAAGAAGCA
>Pelagi5_DCM_M04376:201:000000000-BPY8V:1:1102:15540:7989_1:N:0:TAGGCATG+TCTCTCCG
GAAATGCAACAGATGCAACAACTACAACAAGTTGCTAAAGCAGGAGGAGATATAGCACCACGAGCGAAAGCATTGCCAGAAGAAGCA
>Pelagi5_DCM_M04376:201:000000000-BPY8V:1:1102:12748:7992_1:N:0:TAGGCATG+TCTCTCCG
GAAATGCAACAGATGCAACAATTACAACAAGTTGCTAAAGCAGGAGGAGATATAGCACCACTAGCGAAAGCATTGCCAGAAGAAGCA
>Pelagi5_DCM_M04376:201:000000000-BPY8V:1:1102:10945:8025_1:N:0:TAGGCATG+TCTCTCCG
GAAATGCAACAGATGCAACAATTACAACAAGTTGCTAAAGCAGGAGGAGATATAGCACCTTTAGCGAAAGCATTGCCAGAAGAAGCA
>Pelagi5_DCM_M04376:201:000000000-BPY8V:1:1102:23292:8028_1:N:0:TAGGCATG+TCTCTCCG
GAAATGCAACAGATGCAACAACTACAACAAGTTGCTAAAGCAGGAGGAGATGTAGCACCACTAGCAAAAGCATTGCCAGAAGAAGCA
>Pelagi5_DCM_M04376:201:000000000-BPY8V:1:1102:17965:8040_1:N:0:TAGGCATG+TCTCTCCG
GAAATGCAACAGATGCAACAACTGCAACAAGTTGCTAAAGCAGGAGGAGATATAGCACCACTAGCGAAAGCATTGCCAGAAGAAGCA
>Pelagi5_DCM_M04376:201:000000000-BPY8V:1:1102:2792:8060_1:N:0:TAGGCATG+TCTCTCCG
GAAATGCAACAGATGCAACAACTACAACAAGTTGCTAAAGCAGGAGGAGATATAGCACCACTAGCAAAAGCATTGCCAGAAGAAGCA
>Pelagi5_DCM_M04376:201:000000000-BPY8V:1:1102:17764:8064_1:N:0:TAGGCATG+TCTCTCCG
GAAATGCAACAGATGCAACAACTACAACAAGTTGCTAAAGCAGGAGGAGATATAGCACCACTAGCGAAAGCATTGCCAGAAGAAGCA
>Pelagi5_DCM_M04376:201:000000000-BPY8V:1:1102:11180:8074_1:N:0:TAGGCATG+TCTCTCCG
GAAATGCAACAGATGCAACAACTACAACAAGTTGCTAAAGCAGGAGGAGATATAGCACCACTAGCGAAAGCATTGCCAGAAGAAGCA
>Pelagi5_DCM_M04376:201:000000000-BPY8V:1:1102:27780:8080_1:N:0:TAGGCATG+TCTCTCCG
GAAATGCAACAGATGCAACAACTACAACAAGTTGCTAAAGCAGGAGGAGATATAGCACCACTAGCGAAAGCATTGCCAGAAGAAGCA
>Pelagi5_DCM_M04376:201:000000000-BPY8V:1:1102:14322:8081_1:N:0:TAGGCATG+TCTCTCCG
GAAATGCAACAGATGCAACAACTACAACAAGTTGCTAAAGCAGGAGGAGATATAGCACCACTAGCGAAAGCATTGCCAGAAGAAGCA
>Pelagi5_DCM_M04376:201:000000000-BPY8V:1:1102:4582:8099_1:N:0:TAGGCATG+TCTCTCCG
GAAATGCAACAGATGCAACAACTACAACAAGTTGCTAAAGCAGGAGGAGATATAGCACCACTAGCGAAAGCATTGCCAGAAGAAGCA
>Pelagi5_DCM_M04376:201:000000000-BPY8V:1:1102:27345:8112_1:N:0:TAGGCATG+TCTCTCCG
GAAATGCAACAGATGCAACAACTACAACAAGTTGCTAAAGCAGGAGGAGATATAGCACCACTAGCGAAAGCATTGCCAGAAGAAGCA
>Pelagi5_DCM_M04376:201:000000000-BPY8V:1:1102:11310:15231_1:N:0:TAGGCATG+TCTCTCCG
GAAATGCAACAGATGCAACAACTACAACAAGTTGCTAAAGCAGGAGGAGATATAGCACCACTAGCGAAAGCATTGCCAGAAGAAGCA
>Pelagi5_DCM_M04376:201:000000000-BPY8V:1:1102:3467:15232_1:N:0:TAGGCATG+TCTCTCCG
GAAATGCAACAGATGCAACAGCTACAACAAGTAGCACAAGCAGGAGGAGATATAGCACCACTAGCGAAAGCATTGCCAGAAGAAGCA
>Pelagi5_DCM_M04376:201:000000000-BPY8V:1:1102:20479:15234_1:N:0:TAGGCATG+TCTCTCCG
GAAATGCAACAGATGCAACAACTACAACAAGTTGCTAAAGCAGGAGGAGATATAGCACCACTAGCGAAAGCATTGCCAGAAGAAGCA
>Pelagi5_DCM_M04376:201:000000000-BPY8V:1:1102:20330:15251_1:N:0:TAGGCATG+TCTCTCCG
GAAATGCAACAGATGCAACAACTACAACAAGTTGCTAAAGCAGGAGGAGATATAGCACCACTAGCAAAAGCATTGCCAGAAGAAGCA
>Pelagi5_DCM_M04376:201:000000000-BPY8V:1:1102:21517:8119_1:N:0:TAGGCATG+TCTCTCCG
GAAATGCAACAGATGCAACAACTACAACAAGTTGCTAAAGCAGGAGGAGATATAGCACCACTAGCGAAAGCATTCCAGAAGAAGCA
>Pelagi5_DCM_M04376:201:000000000-BPY8V:1:1102:15884:8135_1:N:0:TAGGCATG+TCTCTCCG
GAAATGCAACAGATGCAACAACTACAACAAGTTGCTAAAGCAGGAGGAGATATAGCACCACTAGCGAAAGCATTGCCAGAAGAAGCA
>Pelagi5_DCM_M04376:201:000000000-BPY8V:1:1102:21166:8138_1:N:0:TAGGCATG+TCTCTCCG
GAAATGCAACAGATGCAACAACTACAACAAGTTGCTAAAGCAGGAGGAGATATAGCACCACTAGCGAAAGCATTGCCAGAAGAAGCA
>Pelagi5_DCM_M04376:201:000000000-BPY8V:1:1102:17618:8205_1:N:0:TAGGCATG+TCTCTCCG
GAAATGCAACAGATGCAACAACTACAACAAGTTGCTAAAGCAGGAGGAGATATAGCACCACTAGCGAAAGCATTGCCAGAAGAAGCA
>Pelagi5_DCM_M04376:201:000000000-BPY8V:1:1102:13970:8216_1:N:0:TAGGCATG+CCTCTCCG
GAAATGCAACAGATGCAACAACTACAACAAGTTGCTAAAGCAGGAGGAGATATAGCACCACTAGCGAAAGCATTGCCAGAAGAAGCA
>Pelagi5_DCM_M04376:201:000000000-BPY8V:1:1102:14153:8243_1:N:0:TAGGCATG+TCTCTCCG
GAAATGCAACAGATGCAACAACTACAACAAGTTGCTAAAGCGGGAGGAGATATAGCACCACGAGCGAAAGCATTGCCAGAAGAAGCA
>Pelagi5_DCM_M04376:201:000000000-BPY8V:1:1102:11886:8245_1:N:0:TAGGCATG+TCTCTCCG
GAAATGCAACAGATGCAACAACTACAACAAGTTGCTAAAGCAGGAGGAGATATAGCACCACTAGCGAAAGCATTGCCAGAAGAAGCA
>Pelagi5_DCM_M04376:201:000000000-BPY8V:1:1102:26545:8330_1:N:0:TAGGCATG+TCTCTCCG
GAAATGCAACAGATGCAACAACTACAACAAGTTGCTAAAGCAGGAGGAGATATAGCACCACTAGCGAAAGCATTGCCAGAAGAAGCA
>Pelagi5_DCM_M04376:201:000000000-BPY8V:1:1102:19337:8375_1:N:0:TAGGCATG+TCTCTCCG
GAAATGCAACAGATGCAACAATTACAACAAGTTGCTAAAGCAGGAGGAGATATAGCACCACTAGCGAAAGCATTGCCAGAAGAAGCA
>Pelagi5_DCM_M04376:201:000000000-BPY8V:1:1102:8115:8385_1:N:0:TAGGCATG+TCTCTCCG
GAAATGCAACAGATGCAACAACTACAACAAGTAGCACAAGCAGGAGGAGATATAGCACCACTAGCGAAAGCATTGCCAGAAGAAGCA
>Pelagi5_DCM_M04376:201:000000000-BPY8V:1:1102:14410:8465_1:N:0:TAGGCATG+TCTCTCCG
GAAATGCAACAGATGCAACAAGTACAACAACTAGCAGAAGCAGGGGGAAAAGTAGCACCATGAGCAAAAGCATTGCCAGAAGAAGCA
>Pelagi5_DCM_M04376:201:000000000-BPY8V:1:1102:26881:8484_1:N:0:TAGGCATG+TCTCTCCG
GAAATGCAACAGATGCAACAACTACAACAAGTTGCTAAAGCAGGAGGAGATATAGCACCACTAGCGAAAGCATTGCCAGAAGAAGCA
>Pelagi5_DCM_M04376:201:000000000-BPY8V:1:1102:16106:8490_1:N:0:TAGGCATG+TCTCTCCG
GAAATGCAACAGATGCAACAACTACAACAAGTTGCTAAAGCAGGAGGAGATATAGCACCACTAGCGAAAGCATTGCCAGAAGAAGCA
>Pelagi5_DCM_M04376:201:000000000-BPY8V:1:1102:18469:8499_1:N:0:TAGGCATG+TCTCTCCG
GAAATGCAACAGATGCAACAACTACAACAAGTTGATAAAGCAGGAGGAGATATAGCACCACTAGCAAAAGCATTGCCAGAAGAAGCA
>Pelagi5_DCM_M04376:201:000000000-BPY8V:1:1102:12438:8501_1:N:0:TAGGCATG+TCTCTCCG
GAAATGCAACAGATGCAACAAGTACAACAACTAGCAGAAGCAGGGGGAAAAGTAGCACCATTAGCAAAAGCATTGCCAGAAGAAGCA
>Pelagi5_DCM_M04376:201:000000000-BPY8V:1:1102:16984:8503_1:N:0:TAGGCATG+TCTCTCCG
GAAATGCAACAGATGCAACAACTACAACAAGTTGCTAAAGCAGGAGGAGATATAGCACCACTAGCGAAAGCATTGCCAGAAGAAGCA
>Pelagi5_DCM_M04376:201:000000000-BPY8V:1:1102:12063:8514_1:N:0:TAGGCATG+TCTCTCCG
GAAATGCAACAGATGCAACAAGTACAACAACTAGCAGAAGCAGGGGGAAAAGTAGCACCATTAGCAAAAGCATTGCCAGAAGAAGCA
>Pelagi5_DCM_M04376:201:000000000-BPY8V:1:1102:16851:8545_1:N:0:TAGGCATG+TCTCTCCG
GAAATGCAACAGATGCAACAACTGCAACAAGTAGCCAAAGCAGGAGGAGATATAGCACCACTAGCGAAAGCATTGCCAGAAGAAGCA
>Pelagi5_DCM_M04376:201:000000000-BPY8V:1:1102:6678:8545_1:N:0:TAGGCATG+TCTCTCCG
GAAATGCAACAGATGCAACAACTACAACAAGTTGCTAAAGCAGGAGGAGATATAGCACCACTAGCGAAAGCATTGCCAGAAGAAGCA
>Pelagi5_DCM_M04376:201:000000000-BPY8V:1:1102:25820:8570_1:N:0:TAGGCATG+TCTCTCCG
GAAATGCAACAGATGCAACAACTACAACAAGTTGCTAAAGCAGGAGGAGATATAGCACCACTAGCGAAAGCATTGCCAGAAGAAGCA
>Pelagi5_DCM_M04376:201:000000000-BPY8V:1:1102:8164:8604_1:N:0:TAGGCATG+TCTCTCCG
GAAATGCAACAGATGCAACAACTACAACAAGTTGCTAAAGCAGGAGGAGATATAGCACCACCAGCGAAAGCATTGCCAGAAGAAGCA
>Pelagi5_DCM_M04376:201:000000000-BPY8V:1:1102:13891:8630_1:N:0:TAGGCATG+TCTCTCCG
GAAATGCAACAGATGCAACAACTACAACAAGTTGCTAAAGCAGGAGGAGATATAGCACCACTAGCGAAAGCATTGCCAGAAGAAGCA
>Pelagi5_DCM_M04376:201:000000000-BPY8V:1:1102:10935:8633_1:N:0:TAGGCATG+TCTCTCCG
GAAATGCAACAGATGCAACAACTACAACAAGTTGCTAAAGCAGGAGGAGATATAGCACCACTAGCGAAAGCATTGCCAGAAGAAGCA
>Pelagi5_DCM_M04376:201:000000000-BPY8V:1:1102:9266:8647_1:N:0:TAGGCATG+TCTCTCCG
GAAATGCAACAGATGCAACAAGTAGCCAAAGCAGGAGGAGATATAGCACCACTAGCGAAAGCATTGCCAGAAGAAGCA
>Pelagi5_DCM_M04376:201:000000000-BPY8V:1:1102:19223:8661_1:N:0:TAGGCATG+TCTCTCCG
GAAATGCAACAGATGCAACAACTACAACAAGTTGCTAAAGCAGGAGGAGATATAGCACCACTAGCGAAAGCATTGCCAGAAGAAGCA
>Pelagi5_DCM_M04376:201:000000000-BPY8V:1:1102:6023:8678_1:N:0:TAGGCATG+TCTCTCCG
GAAATGCAACAGATGCAACAACTACAACAAGTTGCTAAAGCAGGAGGAGATATAGCACCACTAGCGAAAGCATTGCCAGAAGAAGCA
>Pelagi5_DCM_M04376:201:000000000-BPY8V:1:1102:15968:8709_1:N:0:TAGGCATG+TCTCTCCG
GAAATGCAACAGATGCAACAACTACAACAAGTTGCTAAAGCAGGAGGAGATATAGCACCACTAGCAAAAGCATTGCCAGAAGAAGCA
>Pelagi5_DCM_M04376:201:000000000-BPY8V:1:1102:18280:8715_1:N:0:TAGGCATG+TCTCTCCG
GAAATGCAACAGATGCAACAACTACAACAAGTTGCTAAAGCAGGAGGAGATATAGCACCACTAGCGAAAGCATTGCCAGAAGAAGCA
>Pelagi5_DCM_M04376:201:000000000-BPY8V:1:1102:15770:8720_1:N:0:TAGGCATG+TCTCTCCG
GAAATGCAACAGATGCAACAACTACAACAAGTTGCTAAAGCAGGAGGAGATATAGCACCACTAGCGAAAGCATTGCCAGAAGAAGCA
>Pelagi5_DCM_M04376:201:000000000-BPY8V:1:1102:20903:8724_1:N:0:TAGGCATG+TCTCTCCG
GAAATGCAACAGATGCAACAACTACAACAAGTTGCCAAAGCAGGAGGAGATATAGCACCACTAGCGAAAGCATTGCCAGAAGAAGCA
>Pelagi5_DCM_M04376:201:000000000-BPY8V:1:1102:19801:8728_1:N:0:TAGGCATG+TCTCTCCG
GAAATGCAACAGATGCAACAACTACAACAAGTTGCTAAAGCAGGAGGAGATATAGCACCACTAGCGAAAGCATTGCCAGAAGAAGCA
>Pelagi5_DCM_M04376:201:000000000-BPY8V:1:1102:16746:8734_1:N:0:TAGGCATG+TCTCTCCG
GAAATGCAACAGATGCAACAACTACAACAAGTTGCTAAAGCAGGAGGAGATATAGCACCACTAGCGAAAGCATTGCCAGAAGAAGCA
>Pelagi5_DCM_M04376:201:000000000-BPY8V:1:1102:24132:8786_1:N:0:TAGGCATG+TCTCTCCG
GAAATGCAACAGATGCAACAACTACAACAAGTTGCTAAAGCAGGAGGAGATATAGCACCACTAGCGAAAGCATTGCCAGAAGAAGCA
>Pelagi5_DCM_M04376:201:000000000-BPY8V:1:1102:27375:8832_1:N:0:TAGGCATG+TCTCTCCG
GAAATGCAACAGATGCAACAACTACAACAAGTTGCTAAAGCAGGAGGAGATATAGCACCACTAGCGAAAGCATTGCCAGAAGAAGCA
>Pelagi5_DCM_M04376:201:000000000-BPY8V:1:1102:27649:8839_1:N:0:TAGGCATG+TCTCTCCG
GAAATGCAACAGATGCAACAACTACAACAAGTTGCTAAAGCAGGAGGAGATATAGCACCACTAGCAAAAGCATTGCCAGAAGAAGCA
>Pelagi5_DCM_M04376:201:000000000-BPY8V:1:1102:9660:8849_1:N:0:TAGGCATG+TCTCTCCG
GAAATGCAACAGATGCAACAACTGCAACAAGTTGCTAAAGCAGGAGGAGATATAGCACCACTAGCGAAAGCATTGCCAGAAGAAGCA
>Pelagi5_DCM_M04376:201:000000000-BPY8V:1:1102:27009:8851_1:N:0:TAGGCATG+TCTCTCCG
GAAATGCAACAGATGCAACAACTACAACAAGTTGCTAAAGCAGGAGGAGATATAGCACCACTAGCGAAAGCATTGCCAGAAGAAGCA
>Pelagi5_DCM_M04376:201:000000000-BPY8V:1:1102:25117:8855_1:N:0:TAGGCATG+TCTCTCCG
GAAATGCAACAGATGCAACAACTACAACAAGTTGCTAAAGCAGGAGGAGATATAGCACCACTAGCGAAAGCATTGCCAGAAGAAGCA
>Pelagi5_DCM_M04376:201:000000000-BPY8V:1:1102:17156:8855_1:N:0:TAGGCATG+TCTCTCCG
GAAATGCAACAGATGCAACAACTACAACAAGTTGCTAAAGCAGGAGGAGATATAGCACCACTAGCGAAAGCATTGCCAGAAGAAGCA
>Pelagi5_DCM_M04376:201:000000000-BPY8V:1:1102:11297:8858_1:N:0:TAGGCATG+TCTCTCCG
GAAATGCAACAGATGCAACAACTACAACAAGTTGCTAAAGCAGGAGGAGATATAGCACCACTAGCGAAAGCATTGCCAGAAGAAGCA
>Pelagi5_DCM_M04376:201:000000000-BPY8V:1:1102:16645:8914_1:N:0:TAGGCATG+TCTCTCCG
GAAATGCAACAGATGCAACAACTACAACAAGTTGCCAAAGCAGGAGGAGATATAGCACCACTAGCGAAAGCATTGCCAGAAGAAGCA
>Pelagi5_DCM_M04376:201:000000000-BPY8V:1:1102:9445:8916_1:N:0:TAGGCATG+TCTCTCCG
GAAATGCAACAGATGCAACAATTACAACAAGTTGCTAAAGCAGGAGGAGATATAGCACCACTAGCGAAAGCATTGCCAGAAGAAGCA
>Pelagi5_DCM_M04376:201:000000000-BPY8V:1:1102:12405:8918_1:N:0:TAGGCATG+TCTCTCCG
GAAATGCAACAGATGCAACAACTACAACAAGTTGCTAAAGCAGGAGGAGATATAGCACCACTAGCGAAAGCATTGCCAGAAGAAGCA
>Pelagi5_DCM_M04376:201:000000000-BPY8V:1:1102:5309:8938_1:N:0:TAGGCATG+TCTCTCCG
GAAATGCAACAGATGCAACAACTACAACAAGTTGCTAAAGCAGGAGGAGATATAGCACCACTAGCGAAAGCATTGCCAGAAGAAGCA
>Pelagi5_DCM_M04376:201:000000000-BPY8V:1:1102:24064:8941_1:N:0:TAGGCATG+TCTCTCCG
GAAATGCAACAGATGCAACAACTACAACAAGTTGCTAAAGCAGGAGGAGATATAGCACCACTAGCGAAAGCATTGCCAGAAGAAGCA
>Pelagi5_DCM_M04376:201:000000000-BPY8V:1:1102:17671:8952_1:N:0:TAGGCATG+TCTCTCCG
GAAATGCAACAGATGCAACAACTACAACAAGTTGCCAAAGCAGGAGGAGATATAGCACCACTAGCGAAAGCATTGCCAGAAGAAGCA
>Pelagi5_DCM_M04376:201:000000000-BPY8V:1:1102:18199:8987_1:N:0:TAGGCATG+TCTCTCCG
GAAATGCAACAGATGCAACAACTACAACAAGTTGCTAAAGCAGGAGGAGATATAGCACCACTAGCAAAAGCATTGCCAGAAGAAGCA
>Pelagi5_DCM_M04376:201:000000000-BPY8V:1:1102:3992:8988_1:N:0:TAGGCATG+TCTCTCCG
GAAATGCAACAGATGCAACAACTACAACAAGTTGCTAAAGCAGGAGGAGATATAGCACCACTAGCGAAAGCATTGCCAGAAGAAGCA
>Pelagi5_DCM_M04376:201:000000000-BPY8V:1:1102:5233:8989_1:N:0:TAGGCATG+TCTCTCCG
GAAATGCAACAGATGCAACAATTACAACAAGTTGCTAAAGCAGGAGGAGATATAGCACCACTAGCGAAAGCATTGCCAGAAGAAGCA
>Pelagi5_DCM_M04376:201:000000000-BPY8V:1:1102:21126:8992_1:N:0:TAGGCATG+TCTCTCCG
GAAATGCAACAGATGCAACAATTACAACAAGTTGCTAAAGCAGGAGGAGATATAGCACCACTAGCGAAAGCATTGCCAGAAGAAGCA
>Pelagi5_DCM_M04376:201:000000000-BPY8V:1:1102:2886:9021_1:N:0:TAGGCATG+TCTCTCCG
GAAATGCAACAGATGCAACAACTACAACAAGTTGCTAAAGCAGGAGGAGATATAGCACCACTAGCGAAAGCATTGCCAGAAGAAGCA
>Pelagi5_DCM_M04376:201:000000000-BPY8V:1:1102:16996:9028_1:N:0:TAGGCATG+TCTCTCCG
GAAATGCAACAGATGCAACAAGTACAACAACTAGCAGAAGCAGGGGGAAAAGTAGCACCATTAGCAAAAGCATTGCCAGAAGAAGCA
>Pelagi5_DCM_M04376:201:000000000-BPY8V:1:1102:18794:9029_1:N:0:TAGGCATG+TCTCTCCG
GAAACGCAACAGATGCAACAAGTACAACAACTAGCAGAAGCAGGGGGAAAAGTAGCACCATTAGCAAAAGCATTGCCAGAAGAAGCA
>Pelagi5_DCM_M04376:201:000000000-BPY8V:1:1102:23140:9041_1:N:0:TAGGCATG+TCTCTCCG
GAAATGCAACAGATGCAACAACTACAACAAGTTGCTAAAGCAGGAGGAGATATAGCACCACTAGCGAAAGCATTGCCAGAAGAAGCA
>Pelagi5_DCM_M04376:201:000000000-BPY8V:1:1102:20753:9059_1:N:0:TAGGCATG+TCTCTCCG
GAAATGCAACAGATGCAACAACTACAACAAGTTGCTAAAGCAGGAGGAGATATAGCACCACTAGCGAAAGCATTGCCAGAAGAAGCA
>Pelagi5_DCM_M04376:201:000000000-BPY8V:1:1102:18323:9073_1:N:0:TAGGCATG+TCTCTCCG
GAAATGCAACAGATGCAACAACTACAACAAGTTGCTAAAGCAGGAGGAGATATAGCACCACTAGCGAAAGCATTGCCAGAAGAAGCA
>Pelagi5_DCM_M04376:201:000000000-BPY8V:1:1102:9068:9077_1:N:0:TAGGCATG+TCTCTCCG
GAAATGCAACAGATGCAACAACTACAACAAGTTGCTAAAGCAGGAGGAGATATAGCACCACTAGCGAAAGCATTGCCAGAAGAAGCA
>Pelagi5_DCM_M04376:201:000000000-BPY8V:1:1102:15277:9151_1:N:0:TAGGCATG+TCTCTCCG
GAAATGCAACAGATGCAACAACTGCAACGAGTTGCTAAAGCAGGAGGAGATATAGCACCACTAGCGAAAGCATTGCCAGAAGAAGCA
>Pelagi5_DCM_M04376:201:000000000-BPY8V:1:1102:7929:9168_1:N:0:TAGGCATG+TCTCTCCG
GAAATGCAACAGATGCAACAACTACAACAAGTTGCTAAAGCAGGAGGAGATATAGCACCACTAGCGAAAGCATTGCCAGAAGAAGCA
>Pelagi5_DCM_M04376:201:000000000-BPY8V:1:1102:5741:9169_1:N:0:TCGGCATG+TCTCTCCG
GAAATGCAACAGATGCAACAATTACAACAAGTTGCTAAAGCAGGAGGAGATATAGCACCACTAGCGAAAGCATTGCCAGAAGAAGCA
>Pelagi5_DCM_M04376:201:000000000-BPY8V:1:1102:22175:9227_1:N:0:TAGGCATG+TCTCTCCG
GAAATGCAACAGATGCAACAACTACAACAAGTTGCTAAAGCAGGAGGAGATATAGCACCACTAGCGAAAGCATTGCCAGAAGAAGCA
>Pelagi5_DCM_M04376:201:000000000-BPY8V:1:1102:19408:9245_1:N:0:TAGGCATG+TCTCTCCG
GAAATGCAACAGATGCAACAACTACAACAAGTTGCTAAAGCAGGAGGAGATATAGCACCACTAGCGAAAGCATTGCCAGAAGAAGCA
>Pelagi5_DCM_M04376:201:000000000-BPY8V:1:1102:15878:9260_1:N:0:TAGGCATG+TCTCTCCG
GAAATGCAACAGATGCAACAACTACAACAAGTTGCTAAAGCAGGAGGAGATATAGCACCACTAGCAAAAGCATTGCCAGAAGAAGCA
>Pelagi5_DCM_M04376:201:000000000-BPY8V:1:1102:13615:9268_1:N:0:TAGGCATG+TCTCTCCG
GAAATGCAACAGATGCAACAACTACAACAAGTTGCTAAAGCAGGAGGAGATATAGCACCACTAGCGAAAGCATTGCCAGAAGAAGCA
>Pelagi5_DCM_M04376:201:000000000-BPY8V:1:1102:16786:9324_1:N:0:TAGGCATG+TCTCTCCG
GAAATGCAACAGATGCAACAACTACAACAAGTTGCTAAAGCAGGAGGAGATATAGCACCACTAGCAAAAGCATTGCCAGAAGAAGCA
>Pelagi5_DCM_M04376:201:000000000-BPY8V:1:1102:14357:9336_1:N:0:TAGGCATG+TCTCTCCG
GAAATGCAACAGATGCAACAAGTACAACAACTAGCAGAAGCAGGGGGAAAAGTAGCACCATGAGCAAAAGCATTGCCAGAAGAAGCA
>Pelagi5_DCM_M04376:201:000000000-BPY8V:1:1102:8668:9360_1:N:0:TAGGCATG+TCTCTCCG
GAAATGCAACAGATGCAACAACTACAACAAGTTGCTAAAGCAGGAGGAGATATAGCACCACTAGCGAAAGCATTGCCAGAAGAAGCA
>Pelagi5_DCM_M04376:201:000000000-BPY8V:1:1102:9500:9363_1:N:0:TAGGCATG+TCTCTCCG
GAAATGCAACAGATGCAACAACTACAACAAGTTGCTAAAGCAGGAGGAGATATAGCACCACTAGCGAAAGCATTGCCAGAAGAAGCA
>Pelagi5_DCM_M04376:201:000000000-BPY8V:1:1102:21115:9381_1:N:0:TAGGCATG+TCTCTCCG
GAAATGCAACAGATGCAACAAGTACAACAACTAGCAGAAGCAGGGGGAAAAGTAGCACCATTAGCAAAAGCATTGCCAGAAGAAGCA
>Pelagi5_DCM_M04376:201:000000000-BPY8V:1:1102:8865:9396_1:N:0:TAGGCATG+TCTCTCCG
GAAATGCAACAGATGCAACAGCTACAACAAGTAGCACAAGCAGGAGGAGATATAGCACCACTAGCGAAAGCATTGCCAGAAGAAGCA
>Pelagi5_DCM_M04376:201:000000000-BPY8V:1:1102:9490:9406_1:N:0:TAGGCATG+TCTCTCCG
GAAATGCAACAGATGCAACAACTACAACAAGTTGCTAAAGCAGGAGGAGATATAGCACCACTAGCGAAAGCATTGCCAGAAGAAGCA
>Pelagi5_DCM_M04376:201:000000000-BPY8V:1:1102:15401:9430_1:N:0:TAGGCATG+TCTCTCCG
GAAATGCAACAGATGCAACAACTACAACAAGTTGCTAAAGCAGGAGGAGATATAGCACCACGAGCGAAAGCATTGCCAGAAGAAGCA
>Pelagi5_DCM_M04376:201:000000000-BPY8V:1:1102:2608:9444_1:N:0:TAGGCATG+TCTCTCCG
GAAATGCAACAGATGCAACAACTACAACAAGTGCTAAAGCAGGAGGAGATATAGCACCACTAGCGAAAGCATTGCCAGAAGAAGCA
>Pelagi5_DCM_M04376:201:000000000-BPY8V:1:1102:7078:9483_1:N:0:TAGGCATG+TCTCTCCG
GAAATGCAACAGATGCAACAACTACAACAAGTTGCTAAAGCAGGAGGAGATATAGCACCACTAGCGAAAGCATTGCCAGAAGAAGCA
>Pelagi5_DCM_M04376:201:000000000-BPY8V:1:1102:9761:9504_1:N:0:TAGGCATG+TCTCTCCG
GAAATGCAACAGATGCAACAACTACAACAAGTTGCTAAAGCAGGAGGAGATATAGCACCACTAGCGAAAGCATTGCCAGAAGAAGCA
>Pelagi5_DCM_M04376:201:000000000-BPY8V:1:1102:22907:9507_1:N:0:TAGGCATG+TCTCTCCG
GAAATGCAACAGATGCAACAACTACAACAAGTTGCTAAAGCAGGAGGAGATATAGCACCACTAGCGAAAGCATTGCCAGAAGAAGCA
>Pelagi5_DCM_M04376:201:000000000-BPY8V:1:1102:24385:9515_1:N:0:TAGGCATG+TCTCTCCG
GAAATGCAACAGATGCAACAAGTACAACAACTAGCAGAAGCAGGGGGAAAAGTAGCACCATTAGCAAAAGCATTGCCAGAAGAAGCA
>Pelagi5_DCM_M04376:201:000000000-BPY8V:1:1102:21088:9519_1:N:0:TAGGCATG+TCTCTCCG
GAAATGCAACAGATGCAACAACTACAACAAGTTGCTAAAGCAGGAGGAGATATAGCACCACTAGCGAAAGCATTGCCAGAAGAAGCA
>Pelagi5_DCM_M04376:201:000000000-BPY8V:1:1102:24230:9531_1:N:0:TAGGCATG+TCTCTCCG
GAAATGCAACAGATGCAACAACTACAACAAGTTGCTAAAGCAGGAGGAGATATAGCACCACTAGCGAAAGCATTGCCAGAAGAAGCA
>Pelagi5_DCM_M04376:201:000000000-BPY8V:1:1102:23205:9538_1:N:0:TAGGCATG+TCTCTCCG
GAAATGCAACAGATGCAACAACTACAACAAGTTGCTAAAGCAGGAGGAGATATAGCACCACTAGCGAAAGCATTGCCAGAAGAAGCA
>Pelagi5_DCM_M04376:201:000000000-BPY8V:1:1102:13768:9559_1:N:0:TAGGCATG+TCTCTCCG
GAAATGCAACAGATGCAACAACTACAACAAGTTGCTAAAGCAGGAGGAGATATAGCACCATTAGCAAAAGCATTGCCAGAAGAAGCA
>Pelagi5_DCM_M04376:201:000000000-BPY8V:1:1102:19059:9566_1:N:0:TAGGCATG+TCTCTCCG
GAAATGCAACAGATGCAACAACTACAACAAGTTGCTAAAGCAGGAGGAGATATAGCACCACTAGCGAAAGCATTGCCAGAAGAAGCA
>Pelagi5_DCM_M04376:201:000000000-BPY8V:1:1102:14430:9572_1:N:0:TAGGCATG+TCTCTCCG
GAAATGCAACAGATGCAACAACTGCAACAAGTAGCCAAAGCAGGAGGAGATACAGCACCACTAGCGAAAGCATTGCCAGAAGAAGCA
>Pelagi5_DCM_M04376:201:000000000-BPY8V:1:1102:21520:9591_1:N:0:TAGGCATG+TCTCTCCG
GAAATGCAACAGATGCAACAACTACAACAAGTTGCTAAAGCAGGAGGAGATATAGCACCACTAGCGAAAGCATTGCCAGAAGAAGCA
>Pelagi5_DCM_M04376:201:000000000-BPY8V:1:1102:18980:9615_1:N:0:TAGGCATG+TCTCTCCG
GAAATGCAACAGATGCAACAACTACAACAAGTTGCTAAAGCAGGAGGAGATATAGCACCACTAGCGAAAGCATTGCCAGAAGAAGCA
>Pelagi5_DCM_M04376:201:000000000-BPY8V:1:1102:16110:9630_1:N:0:TAGGCATG+TCTCTCCG
GAAATGCAACAGATGCAACAACTACAACAAGTTGCTAAAGCAGGAGGAGATATAGCACCACTAGCGAAAGCATTGCCAGAAGAAGCA
>Pelagi5_DCM_M04376:201:000000000-BPY8V:1:1102:2663:9654_1:N:0:TAGGCATG+TCTCTCCG
GAAATGCAACAGATGCAACAACTACAACAAGTTGCTAAAGCAGGAGGAGATATAGCACCACTAGCGAAAGCATTGCCAGAAGAAGCA
>Pelagi5_DCM_M04376:201:000000000-BPY8V:1:1102:9641:9686_1:N:0:TAGGCATG+TCTCTCCG
GAAATGCAACAGATGCAACAACTACAACAAGTTGCTAAAGCAGGAGGAGATATAGCACCACTAGCGAAAGCATTGCCAGAAGAAGCA
>Pelagi5_DCM_M04376:201:000000000-BPY8V:1:1102:2580:9710_1:N:0:TAGGCATG+TCTCTCCG
GAAATGCAACAGATGCAACAACTGCAACAAGTAGCCAAAGCAGGAGGAGATATAGCACCACTAGCGAAAGCATTGCCAGAAGAAGCA
>Pelagi5_DCM_M04376:201:000000000-BPY8V:1:1102:21804:9710_1:N:0:TAGGCATG+TCTCTCCG
GAAATGCAACAGATGCAACAAGTAGCCAAAGCAGGAGGAGATATAGCACCACTAGCGAAAGCATTGCCAGAAGAAGCA
>Pelagi5_DCM_M04376:201:000000000-BPY8V:1:1102:12653:9750_1:N:0:TAGGCATG+TCTCTCCG
GAAATGCAACAGATGCAACAGCTACAACAAGTAGCACAAGCAGGAGGAGATATAGCACCACTAGCGAAAGCATTGCCAGAAGAAGCA
>Pelagi5_DCM_M04376:201:000000000-BPY8V:1:1102:22725:9752_1:N:0:TAGGCATG+TCTCTCCG
GAAATGCAACAGATGCAACAACTGCAACAAGTAGCCAAAGCAGGAGGAGATATAGCACCACTAGCGAAAGCATTGCCAGAAGAAGCA
>Pelagi5_DCM_M04376:201:000000000-BPY8V:1:1102:12242:9760_1:N:0:TAGGCATG+TCTCTCCG
GAAATGCAACAGATGCAACAACTACAACAAGTTGCTAAAGCAGGAGGAGATATAGCACCACTAGCGAAAGCATTGCCAGAAGAAGCA
>Pelagi5_DCM_M04376:201:000000000-BPY8V:1:1102:21450:9764_1:N:0:TAGGCATG+TCTCTCCG
GAAATGCAACAGATGCAACAACTGCAACAAGTTGCTAAAGCAGGAGGAGACATAGCACCACTAGCGAAAGCATTGCCAGAAGAAGCA
>Pelagi5_DCM_M04376:201:000000000-BPY8V:1:1102:21057:9769_1:N:0:TAGGCATG+TCTCTCCG
GAAATGCAACAGATGCAACAACTACAACAAGTTGCTAAAGCAGGAGGAGATATAGCACCACTAGCGAAAGCATTGCCAGAAGAAGCA
>Pelagi5_DCM_M04376:201:000000000-BPY8V:1:1102:18132:9781_1:N:0:TAGGCATG+TCTCTCCG
GAAATGCAACAGATGCAACAACTACAACAAGTTGCTAAAGCAGGAGGAGATATAGCACCACTAGCGAAAGCATTGCCAGAAGAAGCA
>Pelagi5_DCM_M04376:201:000000000-BPY8V:1:1102:25059:9809_1:N:0:TAGGCATG+TCTCTCCG
GAAATGCAACAGATGCAACAACTACAACAAGTTGCTAAAGCAGGAGGAGATATAGCACCACTAGCGAAAGCATTGCCAGAAGAAGCA
>Pelagi5_DCM_M04376:201:000000000-BPY8V:1:1102:23157:9901_1:N:0:TAGGCATG+TCTCTCCG
GAAATGCAACAGATGCAACAACTACAACAAGTTGCTAAAGCAGGAGGAGATATAGCACCACTAGCGAAAGCATTGCCAGAAGAAGCA
>Pelagi5_DCM_M04376:201:000000000-BPY8V:1:1102:27525:9925_1:N:0:TAGGCATG+TCTCTCCG
GAAATGCAACAGATGCAACAACTACAACAAGTTGCTAAAGCAGGAGGAGATATAGCACCACTAGCGAAAGCATTGCCAGAAGAAGCA
>Pelagi5_DCM_M04376:201:000000000-BPY8V:1:1102:12089:9946_1:N:0:TAGGCATG+TCTCTCCG
GAAATGCAACAGATGCAACAACTACAACAAGTTGCTAAAGCAGGAGGAGATATAGCACCACTAGCGAAAGCATTGCCAGAAGAAGCA
>Pelagi5_DCM_M04376:201:000000000-BPY8V:1:1102:7085:9965_1:N:0:TAGGCATG+TCTCTCCG
GAAATGCAACAGATGCAACAATTACAACAAGTTGCTAAAGCAGGAGGAGATATAGCACCACTAGCGAAAGCATTGCCAGAAGAAGCA
>Pelagi5_DCM_M04376:201:000000000-BPY8V:1:1102:11785:10031_1:N:0:TAGGCATG+TCTCTCCG
GAAATGCAACAGATGCAACAGCTACAACAAGTAGCACAAGCAGGAGGAGATATAGCACCACTAGCGAAAGCATTGCCAGAAGAAGCA
>Pelagi5_DCM_M04376:201:000000000-BPY8V:1:1102:13277:10048_1:N:0:TAGGCATG+TCTCTCCG
GAAATGCAACAGATGCAACAACTACAACAAGTTGCTAAAGCAGGAGGAGATATAGCACCACTAGCGAAAGCATTGCCAGAAGAAGCA
>Pelagi5_DCM_M04376:201:000000000-BPY8V:1:1102:27035:10072_1:N:0:TAGGCATG+TCTCTCCG
GAAATGCAACAGATGCAACAATTACAACAAGTTGCTAAAGCAGGAGGAGATATAGCACCACTAGCGAAAGCATTGCCAGAAGAAGCA
>Pelagi5_DCM_M04376:201:000000000-BPY8V:1:1102:15535:10094_1:N:0:TAGGCATG+TCTCTCCG
GAAATGCAACAGATGCAACAACTACAACAAGTTGCTAAAGCAGGAGGAGATATAGCACCACGAGCGAAAGCATTGCCAGAAGAAGCA
>Pelagi5_DCM_M04376:201:000000000-BPY8V:1:1102:4293:10107_1:N:0:TAGGCATG+TCTCTCCG
GAAATGCAACAGATGCAACAACTACAACAAGTTGCTAAAGCAGGAGGAGATATAGCACCACTAGCGAAAGCATTGCCAGAAGAAGCA
>Pelagi5_DCM_M04376:201:000000000-BPY8V:1:1102:25840:10116_1:N:0:TAGGCATG+TCTCTCCG
GAAATGCAACAGATGCAACAACTACAACAAGTTGCTAAAGCAGGAGGAGATATAGCACCACTAGCGAAAGCATTGCCAGAAGAAGCA
>Pelagi5_DCM_M04376:201:000000000-BPY8V:1:1102:2994:10139_1:N:0:TAGGCATG+TCTCTCCG
GAAATGCAACAGATGCAACAACTACAACAAGTTGCTAAAGCAGGAGGAGATATAGCACCACTAGCGAAAGCATTGCCAGAAGAAGCA
>Pelagi5_DCM_M04376:201:000000000-BPY8V:1:1102:25845:10144_1:N:0:TAGGCATG+TCTCTCCG
GAAATGCAACAGATGCAACAACTACAACAAGTTGCTAAAGCAGGAGGAGATATAGCACCACTAGCGAAAGCATTGCCAGAAGAAGCA
>Pelagi5_DCM_M04376:201:000000000-BPY8V:1:1102:23082:10165_1:N:0:TAGGCATG+TCTCTCCG
GAAATGCAACAGATGCAACAACTACAACAAGTTGCTAAAGCAGGAGGAGATATAGCACCACTAGCGAAAGCATTGCCAGAAGAAGCA
>Pelagi5_DCM_M04376:201:000000000-BPY8V:1:1102:6740:10168_1:N:0:TAGGCATG+TCTCTCCG
GAAATGCAACAGATGCAACAACTACAACAAGTTGCTAAAGCAGGAGGAGATATAGCACCACTAGCGAAAGCATTGCCAGAAGAAGCA
>Pelagi5_DCM_M04376:201:000000000-BPY8V:1:1102:7152:10178_1:N:0:TAGGCATG+TCTCTCCG
GAAATGCAACAGATGCAACAACTACAACAAGTTGCTAAAGCAGGAGGAGATATAGCACCACTAGCGAAAGCATTGCCAGAAGAAGCA
>Pelagi5_DCM_M04376:201:000000000-BPY8V:1:1102:14076:10206_1:N:0:TAGGCATG+TCTCTCCG
GAAATGCAACAGATGCAACAACTACAACAAGTTGCTAAAGCAGGAGGAGATATAGCACCACTAGCGAAAGCATTGCCAGAAGAAGCA
>Pelagi5_DCM_M04376:201:000000000-BPY8V:1:1102:16761:10299_1:N:0:TAGGCATG+TCTCTCCG
GAAATGCAACAGATGCAACAACTACAACAAGTTGCTAAAGCAGGAGGAGATATAGCACCACTAGCGAAAGCATTGCCAGAAGAAGCA
>Pelagi5_DCM_M04376:201:000000000-BPY8V:1:1102:10481:10367_1:N:0:TAGGCATG+TCTCTCCG
GAAATGCAACAGATGCAACAAGTACAACAACTAGCAGAAGCAGGGGGAAAAGTAGCACCATTAGCAAAAGCATTGCCAGAAGAAGCA
>Pelagi5_DCM_M04376:201:000000000-BPY8V:1:1102:15131:10419_1:N:0:TAGGCATG+TCTCTCCG
GAAATGCAACAGATGCAACAACTACAACAAGTTGCTAAAGCAGGAGGAGATATAGCACCACGAGCGAAAGCATTGCCAGAAGAAGCA
>Pelagi5_DCM_M04376:201:000000000-BPY8V:1:1102:14126:10426_1:N:0:TAGGCATG+TCTCTCCG
GAAATGCAACAGATGCAACAACTACAACAAGTTGCTAAAGCAGGAGGAGATATAGCACCACGAGCGAAAGCATTGCCAGAAGAAGCA
>Pelagi5_DCM_M04376:201:000000000-BPY8V:1:1102:20584:10445_1:N:0:TAGGCATG+TCTCTCCG
GAAATGCAACAGATGCAACAACTACAACAAGTTGCTAAAGCAGGAGGAGATATAGCATCACTAGCGAAAGCATTGCCAGAAGAAGCA
>Pelagi5_DCM_M04376:201:000000000-BPY8V:1:1102:9471:10464_1:N:0:TAGGCATG+TCTCCCCG
GAAATGCAACAGATGCAACAACTACAACAAGTTGCTAAAGCAGGAGGAGATATAGCACCACTAGCGAAAGCATTGCCAGAAGAAGCA
>Pelagi5_DCM_M04376:201:000000000-BPY8V:1:1102:8341:10479_1:N:0:TAGGCATG+TCTCTCCG
GAAATGCAACAGATGCAACAACTACAACAAGTTGCTAAAGCAGGAGGAGATATAGCACCACTAGCGAAAGCATTGCCAGAAGAAGCA
>Pelagi5_DCM_M04376:201:000000000-BPY8V:1:1102:10600:10481_1:N:0:TAGGCATG+TCTCTCCG
GAAATGCAACAGATGCAACAACTACAACAAGTTGCTAAAGCAGGAGGAGATATAGCACCACTAGCAAAAGCATTGCCAGAAGAAGCA
>Pelagi5_DCM_M04376:201:000000000-BPY8V:1:1102:3529:10512_1:N:0:TAGGCATG+TCTCTCCG
GAAATGCAACAGATGCAACAAGTACAACAACTAGCAGAAGCAGGGGGAAAAGTAGCACCATTAGCAAAAGCATTGCCAGAAGAAGCA
>Pelagi5_DCM_M04376:201:000000000-BPY8V:1:1102:9000:10534_1:N:0:TAGGCATG+TCTCTCCG
GAAATGCAACAGATGCAACAACTACAACAAGTTGCTAAAGCAGGAGGAGATATAGCACCACTAGCGAAAGCATTGCCAGAAGAAGCA
>Pelagi5_DCM_M04376:201:000000000-BPY8V:1:1102:2703:10556_1:N:0:TAGGCATG+TCTCTCCG
GAAATGCAACAGATGCAACAACTACAACAAGTTGCTAAAGCAGGAGGAGATATAGCACCACTAGCGAAAGCATTGCCAGAAGAAGCA
>Pelagi5_DCM_M04376:201:000000000-BPY8V:1:1102:4450:10573_1:N:0:TCGGCATG+TCTCTCCG
GAAATGCAACAGATGCAACAAGTACAACAACTAGCAGAAGCAGGGGGAAAAGTAGCACCATTAGCAAAAGCATTGCCAGAAGAAGCA
>Pelagi5_DCM_M04376:201:000000000-BPY8V:1:1102:17148:10579_1:N:0:TAGGCATG+TCTCTCCG
GAAATGCAACAGATGCAACAACTACAACAAGTTGCTAAAGCAGGAGGAGATATAGCACCACTAGCGAAAGCATTGCCAGAAGAAGCA
>Pelagi5_DCM_M04376:201:000000000-BPY8V:1:1102:25260:10589_1:N:0:TAGGCATG+TCTCTCCG
GAAATGCAACAGATGCAACAATTACAACAAGTTGCTAAAGCAGGAGGAGATATAGCACCACTAGCGAAAGCATTGCCAGAAGAAGCA
>Pelagi5_DCM_M04376:201:000000000-BPY8V:1:1102:12873:10614_1:N:0:TAGGCATG+TCTCTCCG
GAAATGCAACAGATGCAACAACTACAACAAGTTGCTAAAGCAGGAGGAGATATAGCACCACTAGCGAAAGCATTGCCAGAAGAACA
>Pelagi5_DCM_M04376:201:000000000-BPY8V:1:1102:8624:10660_1:N:0:TAGGCATG+TCTCTCCG
GAAATGCAACAGATGCAACAACTACAACAAGTTGCTAAAGCAGGAGGAGATATAGCACCACTAGCGAAAGCATTGCCAGAAGAAGCA
>Pelagi5_DCM_M04376:201:000000000-BPY8V:1:1102:12442:10676_1:N:0:TAGGCATG+TCTCTCCG
GAAATGCAACAGATGCAACAACTACAACAAGTTGCTAAAGCAGGAGGAGATATAGCACCACTAGCGAAAGCATTGCCAGAAGAAGCA
>Pelagi5_DCM_M04376:201:000000000-BPY8V:1:1102:26989:10686_1:N:0:TAGGCATG+TCTCTCCG
GAAATGCAACAGATGCAACAACTACAACAAGTTGCTAAAGCAGGAGGAGATATAGCACCACTAGCGAAAGCATTGCCAGAAGAAGCA
>Pelagi5_DCM_M04376:201:000000000-BPY8V:1:1102:4613:10730_1:N:0:TAGGCATG+TCTCTCCG
GAAATGCAACAGATGCAACAAGTACAACAACTAGCAGAAGCAGGGGGAAAAGTAGCACCATTAGCAAAAGCATTGCCAGAAGAAGCA
>Pelagi5_DCM_M04376:201:000000000-BPY8V:1:1102:23948:10731_1:N:0:TAGGCATG+TCTCTCCG
GAAATGCAACAGATGCAACAACTACAACAAGTTGCTAAAGCAGGAGGAGATATAGCACCACTAGCGAAAGCATTGCCAGAAGAAGCA
>Pelagi5_DCM_M04376:201:000000000-BPY8V:1:1102:14789:10770_1:N:0:TAGGCATG+TCTCTCCG
GAAATGCAACAGATGCAACAATTACAACAAGTTGCTAAAGCAGGAGGAGATATAGCACCACTAGCGAAAGCATTGCCAGAAGAAGCA
>Pelagi5_DCM_M04376:201:000000000-BPY8V:1:1102:5829:10809_1:N:0:TCGGCATG+TCTCTCCG
GAAATGCAACAGATGCAACAACTACAACAAGTTGCTAAAGCAGGAGGAGATATAGCACCACTAGCGAAAGCATTGCCAGAAGAAGCA
>Pelagi5_DCM_M04376:201:000000000-BPY8V:1:1102:4998:10842_1:N:0:TCGGCATG+TCTCTCCG
GAAATGCAACAGATGCAACAATTACAACAAGTTGCTAAAGCAGGAGGAGATATAGCACCACTAGCGAAAGCATTGCCAGAAGAAGCA
>Pelagi5_DCM_M04376:201:000000000-BPY8V:1:1102:28467:10855_1:N:0:TAGGCATG+TCTCTCCG
GAAATGCAACAGATGCAACAACTACAACAAGTTGCTAAAGCAGGAGGAGATATAGCACCACTAGCGAAAGCATTGCCAGAAGAAGCA
>Pelagi5_DCM_M04376:201:000000000-BPY8V:1:1102:11987:10866_1:N:0:TAGGCATG+TCTCTCCG
GAAATGCAACAGATGCAACAATTACAACAAGTTGCTAAAGCAGGAGGAGATATAGCACCACTAGCGAAAGCATTGCCAGAAGAAGCA
>Pelagi5_DCM_M04376:201:000000000-BPY8V:1:1102:16922:10875_1:N:0:TAGGCATG+TCTCTCCG
GAAATGCAACAGATGCAACAACTACAACAAGTTGCTAAAGCAGGAGGAGATATAGCACCACTAGCGAAAGCATTGCCAGAAGAAGCA
>Pelagi5_DCM_M04376:201:000000000-BPY8V:1:1102:15500:10886_1:N:0:TAGGCATG+TCTCTCCG
GAAATGCAACAGATGCAACAACTACAACAAGTTGCTAAAGCAGGAGGAGATATAGCACCACGAGCGAAAGCATTGCCAGAAGAAGCA
>Pelagi5_DCM_M04376:201:000000000-BPY8V:1:1102:6450:10894_1:N:0:TAGGCATG+TCTCTCCG
GAAATGCAACAGATGCAACAACTACAACAAGTTGCTAAAGCAGGAGGAGATATAGCACCACTAGCGAAAGCATTGCCAGAAGAAGCACTTCTCTATACACATCTCCGAGCCCACGAGACTAGGCATGATCTCGTATGCCGTCTTCTGCTTGAAAAAAAAAAAAAAAAGGGGAGAAATAGCACAACAAGCGACAAAAGTAAAAGATGACGAACTACTCTATAGACATAAACGAACAAAAGAGACTAGGATTT
>Pelagi5_DCM_M04376:201:000000000-BPY8V:1:1102:3631:10911_1:N:0:TCGGCATG+TCTCTCCG
GAAATGCAACAGATGCAACAACTACAACAAGTTGCTAAAGCAGGAGGAGATATAGCACCACTAGCGAAAGCATTGCCAGAAGAAGCA
>Pelagi5_DCM_M04376:201:000000000-BPY8V:1:1102:6926:10920_1:N:0:TAGGCATG+TCTCTCCG
GAAATGCAACAGATGCAACAACTGCAACAAGTTGCTAAAGCAGGAGGAGATATAGCACCACTAGCGAAAGCATTGCCAGAAGAAGCA
>Pelagi5_DCM_M04376:201:000000000-BPY8V:1:1102:12845:10924_1:N:0:TAGGCATG+TCTCTCCG
GAAATGCAACAGATGCAACAATTACAACAAGTTGCTAAAGCAGGAGGAGATATAGCACCACTAGCGAAAGCATTGCCAGAAGAAGCA
>Pelagi5_DCM_M04376:201:000000000-BPY8V:1:1102:10951:10924_1:N:0:TAGGCATG+TCTCTCCG
GAAATGCAACAGATGCAACAACTACAACAAGTTGCTAAAGCAGGAGGAGATATAGCACCACTAGCGAAAGCATTGCCAGAAGAAGCA
>Pelagi5_DCM_M04376:201:000000000-BPY8V:1:1102:20110:10929_1:N:0:TAGGCATG+TCTCTCCG
GAAATGCAACAGATGCAACAACTACAACAAGTTGCTAAAGCAGGAGGAGATATAGCACCACTAGCGAAAGCATTGCCAGAAGAAGCA
>Pelagi5_DCM_M04376:201:000000000-BPY8V:1:1102:22210:10933_1:N:0:TAGGCATG+TCTCTCCG
GAAATGCAACAGATGCAACAACTACAACAAGTTGCTAAAGCAGGAGGAGATATAGCACCACTAGCGAAAGCATTGCCAGAAGAAGCA
>Pelagi5_DCM_M04376:201:000000000-BPY8V:1:1102:9671:10961_1:N:0:TAGGCATG+TCTCTCCG
GAAATGCAACAGATGCAACAACTACAACAAGTTGCTAAAGCAGGAGGAGATATAGCACCACTAGCGAAAGCATTGCCAGAAGAAGCA
>Pelagi5_DCM_M04376:201:000000000-BPY8V:1:1102:27746:10985_1:N:0:TAGGCATG+TCTCTCCG
GAAATGCAACAGATGCAACAACTACAACAAGTTGCTAAAGCAGGAGGAGATATAGCACCACTAGCGAAAGCATTGCCAGAAGAAGCA
>Pelagi5_DCM_M04376:201:000000000-BPY8V:1:1102:14869:11001_1:N:0:TAGGCATG+TCTCTCCG
GAAATGCAACAGATGCAACAACTACAACAAGTTGCTAAAGCAGGAGGAGATATAGCGCCACGAGCGAAAGCATTGCCAGAAGAAGCA
>Pelagi5_DCM_M04376:201:000000000-BPY8V:1:1102:8625:11023_1:N:0:TCGGCATG+TCTCTCCG
GAAATGCAACAGATGCAACAACTACAACAAGTTGCTAAAGCAGGAGGAGATATAGCACCACTAGCGAAAGCATTGCCAGAAGAAGCA
>Pelagi5_DCM_M04376:201:000000000-BPY8V:1:1102:8338:11026_1:N:0:TAGGCATG+TCTCTCCG
GAAATGCAACAGATGCAACAACTGCAACAAGTAGCCAAAGCAGGAGGAGATATAGCACCACTAGCGAAAGCATTGCCAGAAGAAGCA
>Pelagi5_DCM_M04376:201:000000000-BPY8V:1:1102:17060:11052_1:N:0:TAGGCGTG+TCTCTCCG
GAAATGCAACAGATGCAACAACTACAACAAGTTGCTAAAGCAGGAGGAGATATAGCACCACTAGCGAAAGCATTGCCAGAAGAAGCA
>Pelagi5_DCM_M04376:201:000000000-BPY8V:1:1102:23796:11100_1:N:0:TAGGCATG+TCTCTCCG
GAAATGCAACAGATGCAACAATTACAACAAGTTGCTAAAGCAGGAGGAGATATAGCACCACTAGCGAAAGCATTGCCAGAAGAAGCA
>Pelagi5_DCM_M04376:201:000000000-BPY8V:1:1102:22726:11115_1:N:0:TAGGCATG+TCTCTCCG
GAAATGCAACAGATGCAACAACTGCAACAAGTGGCCAAAGCAGGAGGAGATATAGCACCACTAGCGAAAGCATTGCCAGAAGAAGCA
>Pelagi5_DCM_M04376:201:000000000-BPY8V:1:1102:7603:11152_1:N:0:TAGGCATA+TCTCTCCG
GAAATGCAACAGATGCAACAAGTAGCCAAAGCAGGAGGAGATATAGCACCGCTAGCTAAAGCATTGCCAGAAGAAGCA
>Pelagi5_DCM_M04376:201:000000000-BPY8V:1:1102:8368:11183_1:N:0:TAGGCATG+TCTCTCCG
GAAATGCAACAGATGCAACAATTACAACAAGTTGCTAAAGCAGGAGGAGATATAGCACCACTAGCGAAAGCATTGCCAGAAGAAGCA
>Pelagi5_DCM_M04376:201:000000000-BPY8V:1:1102:12931:11196_1:N:0:TAGGCATG+TCTCTCCG
GAAATGCAACAGATGCAACAAGTACAACAACTAGCAGAAGCAGGGGGAAAAGTAGCACCATTAGCAAAAGCATTGCCAGAAGAAGCA
>Pelagi5_DCM_M04376:201:000000000-BPY8V:1:1102:7724:11198_1:N:0:TAGGCATG+TCTCTCCG
GAAATGCAACAGATGCAACAACTACAACAAGTTGCTAAAGCAGGAGGAGATATAGCACCACTAGCGAAAGCATTGCCAGAAGAAGCA
>Pelagi5_DCM_M04376:201:000000000-BPY8V:1:1102:9016:11222_1:N:0:TAGGCATG+TCTCTCCG
GAAATGCAACAGATGCAACAAGTACAACAACTAGCAGAAGCAGGGGGAAAAGTAGCACCATTAGCAAAAGCATTGCCAGAAGAAGCA
>Pelagi5_DCM_M04376:201:000000000-BPY8V:1:1102:19088:11224_1:N:0:TAGGCATG+TCTCTCCG
GAAATGCAACAGATGCAACAACTACAACAAGTTGCCAAAGCAGGAGGAGATATAGCACCACTAGCGAAAGCATTGCCAGAAGAAGCA
>Pelagi5_DCM_M04376:201:000000000-BPY8V:1:1102:25605:11246_1:N:0:TAGGCATG+TCTCTCCG
GAAATGCAACAGATGCAACAGCTACAACAAGTAGCACAAGCAGGAGGAGATATAGCACCACTAGCGAAAGCATTGCCAGAAGAAGCA
>Pelagi5_DCM_M04376:201:000000000-BPY8V:1:1102:29279:11255_1:N:0:TCGGCATG+TCTCTCCG
GAAATGCAACAGATGCAACAAGTACAACCACTAGCAGAAGCAGGGGGAAAAGTAGCACCCTTAGCAAACGCATTGCCAGAAGAAGCA
>Pelagi5_DCM_M04376:201:000000000-BPY8V:1:1102:2112:11365_1:N:0:TAGGCATG+TCTCTCCG
GAAATGCAACAGATGCAACAACTACAACAAGTTGCTAAAGCAGGAGGAGATATAGCACCACTAGCGAAAGCATTGCCAGAAGAAGCA
>Pelagi5_DCM_M04376:201:000000000-BPY8V:1:1102:12147:11379_1:N:0:TAGGCATG+TCTCTCCG
GAAATGCAACAGATGCAACAACTGCAACAAGTAGCCAAAGCAGGAGGAGATATAGCACCACTAGCGAAAGCATTGCCAGAAGAAGCA
>Pelagi5_DCM_M04376:201:000000000-BPY8V:1:1102:7111:11385_1:N:0:TAGGCATG+TCTCTCCG
GAAATGCAACAGATGCAACAACTACAACAAGTTGCTAAAGCAGGAGGAGATATAGCACCACTAGCGAAAGCATTGCCAGAAGAAGCA
>Pelagi5_DCM_M04376:201:000000000-BPY8V:1:1102:8876:11427_1:N:0:TAGGCATG+TCTCTCCG
GAAATGCAACAGATGCAACAACTACAACAAGTTGCTAAAGCAGGAGGAGATATAGCACCACTAGCAAAAGCATTGCCAGAAGAAGCA
>Pelagi5_DCM_M04376:201:000000000-BPY8V:1:1102:3416:11432_1:N:0:TAGGCATG+TCTCTCCG
GAAATGCAACAGATGCACCAACTACAACAAGTTGCTAAAGCAGGAGGAGATATAGCACCACTAGCGAAAGCATTGCCAGAAGAAGCA
>Pelagi5_DCM_M04376:201:000000000-BPY8V:1:1102:3971:11490_1:N:0:TAGGCATG+TCTCTCCG
GAAATGCAACAGATGCAACAACTACAACAAGTTGCTAAAGCAGGAGGAGATATAGCACCACTAGCGAAAGCATTGCCAGAAGAAGCA
>Pelagi5_DCM_M04376:201:000000000-BPY8V:1:1102:12785:11539_1:N:0:TAGGCATG+TCTCTCCG
GAAATGCAACAGATGCAACAACTGCAACAAGTAGCCAAAGCAGGAGGAGATATAGCACCACTAGCGAAAGCATTGCCAGAAGAAGCA
>Pelagi5_DCM_M04376:201:000000000-BPY8V:1:1102:19374:11558_1:N:0:TAGGCATG+TCTCTCCG
GAAATGCAACAGATGCAACAAGTACAACAACTAGCAGAAGCAGGGGGAAAAGTAGCACCATTAGCAAAAGCAGTGCCAGAAGAAGCA
>Pelagi5_DCM_M04376:201:000000000-BPY8V:1:1102:23185:11569_1:N:0:TAGGCATG+TCTCTCCG
GAAATGCAACAGATGCAACAACTACAACAAGTTGCTAAAGCAGGAGGAGATATAGCACCACTAGCGAAAGCATTGCCAGAAGAAGCA
>Pelagi5_DCM_M04376:201:000000000-BPY8V:1:1102:11930:11574_1:N:0:TAGGCATG+TCTCTCCG
GAAATGCAACAGATGCAACAACTGCAACAAGTAGCCAAAGCAGGAGGAGATATAGCACCACTAGCGAAAGCATTGCCAGAAGAAGCA
>Pelagi5_DCM_M04376:201:000000000-BPY8V:1:1102:7719:11598_1:N:0:TAGGCATG+TCTCTCCG
GAAATGCAACAGATGCAACAAATACAACAAGTTGCTAAAGCAGGAGGAGATATAGCACCACTAGCAAAAGCATTGCCAGAAGAAGCA
>Pelagi5_DCM_M04376:201:000000000-BPY8V:1:1102:19024:11599_1:N:0:TAGGCATG+TCTCTCCG
GAAATGCAACAGATGCAACAACTACAACAAGTTGCTAAAGCAGGAGGAGATATAGCACCACTAGCGAAAGCATTGCCAGAAGAAGCA
>Pelagi5_DCM_M04376:201:000000000-BPY8V:1:1102:25259:11608_1:N:0:TAGGCATG+TCTCTCCG
GAAATGCAACAGATGCAACAACTACAACAAGTTGCTAAAGCAGGAGGAGATATAGCACCACTAGCGAAAGCATTGCCAGAAGAAGCA
>Pelagi5_DCM_M04376:201:000000000-BPY8V:1:1102:23001:11615_1:N:0:TAGGCATG+TCTCTCCG
GAAATGCAACAGATGCAACAACTACAACAAGTTGCTAAAGCAGGAGGAGATATAGCACCACTAGCGAAAGCATTGCCAGAAGAAGCA
>Pelagi5_DCM_M04376:201:000000000-BPY8V:1:1102:4713:11663_1:N:0:TAGGCATG+TCTCTCCG
GAAATGCAACAGATGCAACAACTACAACAAGTTGCTAAAGCAGGAGGAGATATAGCACCACTAGCGAAAGCATTGCCAGAAGAAGCA
>Pelagi5_DCM_M04376:201:000000000-BPY8V:1:1102:2757:11682_1:N:0:TAGGCATG+TCTCTCCG
GAAATGCAACAGATGCACCAGCTACAACAAGTAGCACAAGCAGGAGGAGATATAGCACCACTAGCGAAAGCATTGCCAGAAGAAGCA
>Pelagi5_DCM_M04376:201:000000000-BPY8V:1:1102:21775:11686_1:N:0:TAGGCATG+TCTCTCCG
GAAATGCAACAGATGCAACAACTACAACAAGTTGCTAAAGCAGGAGGAGATATAGCACCACTAGCGAAAGCATTGCCAGAAGAAGCA
>Pelagi5_DCM_M04376:201:000000000-BPY8V:1:1102:2759:11710_1:N:0:TAGGCATG+TCTCTCCG
GAAATGCAACAGATGCAACAATTACAACAAGTTGCTAAAGCAGGAGGAGATATAGCACCACTAGCGAAAGCATTGCCAGAAGAAGCA
>Pelagi5_DCM_M04376:201:000000000-BPY8V:1:1102:27080:11710_1:N:0:TAGGCATG+TCTCTCCG
GAAATGCAACAGATGCAACAACTACAACAAGTTGCTAAAGCAGGAGGAGATATAGCACCACTAGCGAAAGCATTGCCAGAAGAAGCA
>Pelagi5_DCM_M04376:201:000000000-BPY8V:1:1102:9656:11711_1:N:0:TAGGCATG+TCTCTCCG
GAAATGCAACAGATGCAACAAGTACAACAACTAGCAGAAGCAGGGGGAAAAGTAGCACCATTAGCAAAAGCATTGCCAGAAGAAGCA
>Pelagi5_DCM_M04376:201:000000000-BPY8V:1:1102:18210:11725_1:N:0:TAGGCATG+TCTCTCCG
GAAATGCAACAGATGCAACAATTACAACAAGTTGCTAAAGCAGGAGGAGATATAGCACCACTAGCGAAAGCATTGCCAGAAGAAGCA
>Pelagi5_DCM_M04376:201:000000000-BPY8V:1:1102:6914:11727_1:N:0:TAGGCATG+TCTCTCCG
GAAATGCAACAGATGCAACAACTACAACAAGTTGCTAAAGCAGGAGGAGATATAGCACCACTAGCGAAAGCATTGCCAGAAGAAGCA
>Pelagi5_DCM_M04376:201:000000000-BPY8V:1:1102:11769:11764_1:N:0:TAGGCATG+TCTCTCCG
GAAATGCAACAGATGCAACAACTACAACAAGTTGCTAAAGCAGGAGGAGATATAGCACCACTAGCGAAAGCATTGCCAGAAGAAGCA
>Pelagi5_DCM_M04376:201:000000000-BPY8V:1:1102:5790:11775_1:N:0:TAGGCATG+TCTCTCCG
GAAATGCAACAGATGCAACAACTACAACAAGTTGCTAAAGCAGGAGGAGATATAGCACCACTAGCGAAAGCATTGCCAGAAGAAGCA
>Pelagi5_DCM_M04376:201:000000000-BPY8V:1:1102:20463:18545_1:N:0:TAGGCATG+TCTCTCCG
GAAATGCAACAGATGCAACAACTACAACAAGTTGCTAAAGCAGGAGGAGATATAGCACCACTAGCGAAAGCATTGCCAGAAGAAGCA
>Pelagi5_DCM_M04376:201:000000000-BPY8V:1:1102:23400:18564_1:N:0:TAGGCATG+TCTCTCCG
GAAATGCAACAGATGCAACAACTACAACAAGTTGCTAAAGCAGGAGGAGATATAGCACCACTAGCGAAAGCATTGCCAGAAGAAGCA
>Pelagi5_DCM_M04376:201:000000000-BPY8V:1:1102:14966:18564_1:N:0:TAGGCATG+TCTCTCCG
GAAATGCAACAGATGCAACAACTACAACAAGTTGCTAAAGCAGGAGGAGATATAGCACCACTAGCGAAAGCATTGCCAGAAGAAGCA
>Pelagi5_DCM_M04376:201:000000000-BPY8V:1:2115:24191:3537_1:N:0:TAGGCATG+TCTCTCCG
GAAATGCAACAGATGCAACAACTACAACAAGTTGCTAAAGCAGGAGGAGATATAGCACCACTAGCGAAAGCATTGCCAGAAGAAGCA
>Pelagi5_DCM_M04376:201:000000000-BPY8V:1:2115:25454:3571_1:N:0:TAGGCATG+TCTCTCCG
GAAATGCAACAGATGCAACAACTACAACAAGTTGCGAAAGCAGGAGGAGATATAGCACCACTAGCGAAAGCATTGCCAGAAGAAGCA
>Pelagi5_DCM_M04376:201:000000000-BPY8V:1:2115:19144:3591_1:N:0:TAGGCATG+TCTCTCCG
GAAATGCAACAGATGCAACAAGTACAACAACTAGCAGAAGCAGGGGGAAAAGTAGCACCATTAGCAAAAGCATTGCCAGAAGAAGCA
>Pelagi5_DCM_M04376:201:000000000-BPY8V:1:2115:13381:3607_1:N:0:TAGGCATG+TCTCTCCG
GAAATGCAACAGATGCAACAAGTACAACAACTAGCAGAAGCAGGGGGAAAAGTAGCACCATTAGCAAAAGCATTGCCAGAAGAAGCA
>Pelagi5_DCM_M04376:201:000000000-BPY8V:1:2115:11699:3632_1:N:0:TAGGCATG+TCTCTCCG
GAAATGCAACAGATGCAACAACTACAACAAGTTGCTAAAGCAGGAGGAGATATAGCACCACTAGCGAAAGCATTGCCAGAAGAAGCA
>Pelagi5_DCM_M04376:201:000000000-BPY8V:1:2115:8580:3645_1:N:0:TAGGCATG+TCTCTCCG
GAAATGCAACAGATGCAACAACTACAACAAGTTGCTAAAGCAGGAGGAGATATAGCACCACTAGCGAAAGCATTGCCAGAAGAAGCA
>Pelagi5_DCM_M04376:201:000000000-BPY8V:1:2115:9050:3650_1:N:0:TAGGCATG+TCTCTCCG
GAAATGCAACAGATGCAACAACTACAACAAGTTGCTAAAGCAGGAGGAGATATAGCACCACTAGCGAAAGCATTGCCAGAAGAAGCA
>Pelagi5_DCM_M04376:201:000000000-BPY8V:1:2115:13176:3737_1:N:0:TAGGCATG+TCTCTCCG
GAAATGCAACAGATGCAACAAGTACAACAACTAGCAGAAGCAGGGGGAAAAGTAGCACCATTAGCAAAAGCATTGCCAGAAGAAGCA
>Pelagi5_DCM_M04376:201:000000000-BPY8V:1:2115:6737:3763_1:N:0:TAGGCATG+TCTCTCCG
GAAATGCAACAGATGCAACAAGTACAACAACTAGCAGAAGCAGGGGGAAAAGTAGCACCATTAGCAAAAGCATTGCCAGAAGAAGCA
>Pelagi5_DCM_M04376:201:000000000-BPY8V:1:2115:18539:3784_1:N:0:TAGGCATG+TCTCTCCG
GAAATGCAACAGATGCAACAAGTAGCCAAAGCAGGAGGAGATATAGCACCGCTAGCTAAAGCATTGCCAGAAGAAGCA
>Pelagi5_DCM_M04376:201:000000000-BPY8V:1:2115:20898:3800_1:N:0:TAGGCATG+TCTCTCCG
GAAATGCAACAGATGCAACAACTACAACAAGTTGCTAAAGCAGGAGGAGATATAGCACCACTAGCGAAAGCATTGCCAGAAGAAGCA
>Pelagi5_DCM_M04376:201:000000000-BPY8V:1:2115:13012:3836_1:N:0:TAGGCATG+TCTCTCCG
GAAATGCAACAGATGCAACAACTACAACAAGTTGCTAAAGCAGGAGGAGATATAGCACCACTAGCGAAAGCATTGCCAGAAGAAGCA
>Pelagi5_DCM_M04376:201:000000000-BPY8V:1:2115:5768:3864_1:N:0:TAGGCATG+TCTCTCCG
GAAATGCAACAGATGCAACAGCTACAACAAGTAGCACAAGCAGGAGGAGATATAGCACCACTAGCGAAAGCATTGCCAGAAGAAGCA
>Pelagi5_DCM_M04376:201:000000000-BPY8V:1:2115:18136:3887_1:N:0:TAGGCATG+TCTCTCCG
GAAATGCAACAGATGCAACAACTACAACAAGTTGCTAAAGCAGGAGGAGATATAGCACCACTAGCGAAAGCATTGCCAGAAGAAGCA
>Pelagi5_DCM_M04376:201:000000000-BPY8V:1:2115:6547:3910_1:N:0:TAGGCATG+TCTCTCCG
GAAATGCAACAGATGCAACAACTACAACAAGTTGCTAAAGCAGGAGGAGATATAGCACCACTAGCGAAAGCATTGCCAGAAGAAGCA
>Pelagi5_DCM_M04376:201:000000000-BPY8V:1:2115:15906:3926_1:N:0:TAGGCATG+TCTCTCCG
GAAATGCAACAGATGCAACAACTACAACAAGTTGCTAAAGCAGGAGGAGATATAGCACCACTAGCGAAAGCATTGCCAGAAGAAGCA
>Pelagi5_DCM_M04376:201:000000000-BPY8V:1:2115:15146:3933_1:N:0:TAGGCATG+TCTCTCCG
GAAATGCAACAGATGCAACAACTACAACAAGTTGCTAAAGCAGGAGGAGATATAGCACCACTAGCGAAAGCATTGCCAGAAGAAGCA
>Pelagi5_DCM_M04376:201:000000000-BPY8V:1:2115:13892:3956_1:N:0:TAGGCATG+TCTCTCCG
GAAATGCAACAGATGCAACAACTACAACAAGTTGCCAAAGCAGGAGGAGATATAGCACCACTAGCGAAAGCATTGCCAGAAGAAGCA
>Pelagi5_DCM_M04376:201:000000000-BPY8V:1:2115:15031:3966_1:N:0:TAGGCATG+TCTCTCCG
GAAATGCAACAGATGCAACAACTGCAACAAGTTGCTAAAGCAGGAGGAGATATAGCACCACTAGCGAAAGCATTGCCAGAAGAAGCA
>Pelagi5_DCM_M04376:201:000000000-BPY8V:1:2115:21160:3993_1:N:0:TAGGCATG+TCTCTCCG
GAAATGCAACAGATGCAACAACTACAACAAGTTGCTAAAGCAGGAGGAGATATAGCACCACTAGCGAAAGCATTGCCAGAAGAAGCA
>Pelagi5_DCM_M04376:201:000000000-BPY8V:1:2115:22814:3995_1:N:0:TAGGCATG+TCTCTCCG
GAAATGCAACAGATGCAACAAGTACAACAACTAGCAGAAGCAGGGGGAAAAGTAGCACCATTAGCAAAAGCATTGCCAGAAGAAGCA
>Pelagi5_DCM_M04376:201:000000000-BPY8V:1:2115:7725:4005_1:N:0:TAGGCATG+TCTCTCCG
GAAATGCAACAGATGCAACAACTACAACAAGTTGCTAAAGCAGGAGGAGATATAGCACCACTAGCGAAAGCATTGCCAGAAGAAGCA
>Pelagi5_DCM_M04376:201:000000000-BPY8V:1:2115:16068:4009_1:N:0:TAGGCATG+TCTCTCCG
GAAATGCAACAGATGCAACAATTACAACAAGTTGCTAAAGCAGGAGGAGATATAGCACCACTAGCGAAAGCATTGCCAGAAGAAGCA
>Pelagi5_DCM_M04376:201:000000000-BPY8V:1:2115:21418:4017_1:N:0:TAGGCATG+TCTCTCCG
GAAATGCAACAGATGCAACAACTACAACAAGTTGCTAAAGCAGGAGGAGATATAGCACCATTAGCGAAAGCATTGCCAGAAGAAGCA
>Pelagi5_DCM_M04376:201:000000000-BPY8V:1:2115:8838:4036_1:N:0:TAGGCATG+TCTCTCCG
GAAATGCAACAGATGCAACAATTACAACAAGTTGCTAAAGCAGGAGGAGATATAGCACCACTAGCGAAAGCATTGCCAGAAGAAGCA
>Pelagi5_DCM_M04376:201:000000000-BPY8V:1:2115:13356:4063_1:N:0:TAGGCATG+TCTCTCCG
GAAATGCAACAGATGCAACAACTACAACAAGTTGCTAAAGCAGGAGGAGATATAGCACCACTAGCGAAAGCATTGCCAGAAGAAGCA
>Pelagi5_DCM_M04376:201:000000000-BPY8V:1:2115:13712:4207_1:N:0:TAGGCATG+TCTCTCCG
GAAATGCAACAGATGCAACAACTACAACAAGTTGCTAAAGCAGGAGGAGATATAGCACCACTAGCGAAAGCATTGCCAGAAGAAGCA
>Pelagi5_DCM_M04376:201:000000000-BPY8V:1:2115:8126:4222_1:N:0:TAGGCATG+TCTCTCCG
GAAATGCAACAGATGCAACAACTACAACAAGTTGCTAAAGCAGGAGGAGATATAGCACCACTAGCGAAAGCATTGCCAGAAGAAGCA
>Pelagi5_DCM_M04376:201:000000000-BPY8V:1:2115:8455:4226_1:N:0:TAGGCATG+TCTCTCCG
GAAATGCAACAGATGCAACAACTACAACAAGTTGCTAAAGCAGGAGGAGATATAGCACCACTAGCGAAAGCATTGCCAGAAGAAGCA
>Pelagi5_DCM_M04376:201:000000000-BPY8V:1:2115:9295:4240_1:N:0:TAGGCATG+TCTCTCCG
GAAATGCAACAGATGCAACAATTACAACAAGTTGCTAAAGCAGGAGGAGATATAGCACCACTAGCGAAAGCATTGCCAGAAGAAGCA
>Pelagi5_DCM_M04376:201:000000000-BPY8V:1:2115:24359:4261_1:N:0:TAGGCATG+TCTCTCCG
GAAATGCAACAGATGCAACAGCTACAACAAGTAGCACAAGCAGGAGGAGATATAGCACCACTAGCGAAAGCATTGCCAGAAGAAGCA
>Pelagi5_DCM_M04376:201:000000000-BPY8V:1:2115:12956:4273_1:N:0:TAGGCATG+TCTCTCCG
GAAATGCAACAGATGCAACAACTACAACAAGTTGCTAAAGCAGGAGGAGATATAGCACCACTAGCGAAAGCATTGCCAGAAGAAGCA
>Pelagi5_DCM_M04376:201:000000000-BPY8V:1:2115:24656:4305_1:N:0:TAGGCATG+TCTCTCCG
GAAATGCAACAGATGCAACAACTACAACAAGTTGCTAAAGCAGGAGGAGATATAGCACCACTAGCAAAAGCATTGCCAGAAGAAGCA
>Pelagi5_DCM_M04376:201:000000000-BPY8V:1:2115:8349:4376_1:N:0:TAGGCATG+TCTCTCCG
GAAATGCAACAGATGCAACAACTACAACAAGTTGCTAAAGCAGGAGGAGATATAGCACCACTAGCAAAAGCATTGCCAGAAGAAGCA
>Pelagi5_DCM_M04376:201:000000000-BPY8V:1:2115:5580:4380_1:N:0:TAGGCATG+TCTCTCCG
GAAATGCAACAGATGCAACAACTACAACAAGTTGCTAAAGCAGGAGGAGATATAGCACCACTAGCGAAAGCATTGCCAGAAGAAGCA
>Pelagi5_DCM_M04376:201:000000000-BPY8V:1:2115:22846:4428_1:N:0:TCGGCATG+TCTCTCCG
GAAATGCAACAGATGCAACAACTACAACAACTAGCAGAAGCAGGGGGAAAAGTAGCACCATTAGCAAAAGCATTGCCAGAAGAAGCA
>Pelagi5_DCM_M04376:201:000000000-BPY8V:1:2115:10153:4431_1:N:0:TAGGCATG+TCTCTCCG
GAAATGCAACAGATGCAACAACTACAACAAGTAGCACAAGCAGGAGGAGATATAGCACCACTAGCGAAAGCATTGCCAGAAGAAGCA
>Pelagi5_DCM_M04376:201:000000000-BPY8V:1:2115:14185:4491_1:N:0:TAGGCATG+TCTCTCCG
GAAATGCAACAGATGCAACAACTACAACAAGTTGCTAAAGCAGGAGGAGATATAGCACCACTAGCGAAAGCATTGCCAGAAGAAGCA
>Pelagi5_DCM_M04376:201:000000000-BPY8V:1:2115:18609:4493_1:N:0:TAGGCATG+TCTCTCCG
GAAATGCAACAGATGCAACAATTACAACAAGTTGCTAAGGCAGGAGGAGATATAGCACCACTAGCGAAAGCATTGCCAGAAGAAGCA
>Pelagi5_DCM_M04376:201:000000000-BPY8V:1:2115:9106:4498_1:N:0:TAGGCATG+TCTCTCCG
GAAATGCAACAGATGCAACAACTACAACAAGTTGCTAAAGCAGGAGGAGATATAGCACCACTAGCGAAAGCATTGCCAGAAGAAGCA
>Pelagi5_DCM_M04376:201:000000000-BPY8V:1:2115:7772:4514_1:N:0:TAGGCATG+TCTCTCCG
GAAATGCAACAGATGCAACAACTACAACAAGTTGCTAAAGCAGGAGGAGATATAGCACCACTAGCGAAAGCATTGCCAGAAGAAGCA
>Pelagi5_DCM_M04376:201:000000000-BPY8V:1:2115:6290:4571_1:N:0:TAGGCATG+TCTCTCCG
GAAATGCAACAGATGCAACAACTACAACAAGTTGCTAAAGCAGGAGGAGATATAGCACCACTAGCGAAAGCATTGCCAGAAGAAGCA
>Pelagi5_DCM_M04376:201:000000000-BPY8V:1:2115:8645:4578_1:N:0:TAGGCATG+TCTCTCCG
GAAATGCAACAGATGCAACAACTACAACAAGTTGCTAAAGCAGGAGGAGATATAGCACCACTAGCGAAAGCATTGCCAGAAGAAGCA
>Pelagi5_DCM_M04376:201:000000000-BPY8V:1:2115:15340:4595_1:N:0:TAGGCATG+TCTCTCCG
GAAATGCAACAGATGCAACAATTACAACAAGTTGCTAAAGCAGGAGGAGATATAGCACCACTAGCGAAAGCATTGCCAGAAGAAGCA
>Pelagi5_DCM_M04376:201:000000000-BPY8V:1:2115:20997:4615_1:N:0:TAGGCATG+TCTCTCCG
GAAATGCAACAGATGCAACAACTACAACAAGTTGCTAAAGCAGGAGGAGATATAGCACCACTAGCGAAAGCATTGCCAGAAGAAGCA
>Pelagi5_DCM_M04376:201:000000000-BPY8V:1:2115:19366:4620_1:N:0:TAGGCATG+TCTCTCCG
GAAATGCAACAGATGCAACAACTACAACAAGTTGCTAAAGCAGGAGGAGATATAGCACCACTAGCGAAAGCATTGCCAGAAGAAGCA
>Pelagi5_DCM_M04376:201:000000000-BPY8V:1:2115:22632:4734_1:N:0:TAGGCATG+TCTCTCCG
GAAATGCAACAGATGCAACAACTACAACAAGTTGCTAAAGCAGGAGGAGAGATAGCACCACTAGCGAAAGCATTGCCAGAAGAAGCA
>Pelagi5_DCM_M04376:201:000000000-BPY8V:1:2115:4795:4753_1:N:0:TAGGCATG+TCTCTCCG
GAAATGCAACAGATGCAACAACTACAACAAGTTGCTAAAGCAGGAGGAGATATAGCACCACTAGCGAAAGCATTGCCAGAAGAAGCA
>Pelagi5_DCM_M04376:201:000000000-BPY8V:1:2115:4804:4769_1:N:0:TAGGCATG+TCTCTCCG
GAAATGCAACAGATGCAACAACTACAACAAGTTGCTAAAGCAGGAGGAGATATAGCACCACTAGCGAAAGCAGTGCCAGAAGAAGCA
>Pelagi5_DCM_M04376:201:000000000-BPY8V:1:2115:5569:4807_1:N:0:TAGGCATG+TCTCTCCG
GAAATGCAACAGATGCAACAAGTACAACAACTAGCAGAAGCAGGGGGAAAAGTAGCACCATTAGCAAAAGCATTGCCAGAAGAAGCA
>Pelagi5_DCM_M04376:201:000000000-BPY8V:1:2115:9993:4818_1:N:0:TAGGCATG+TCTCTCCG
GAAATGCAACAGATGCAACAACTACAACAAGTTGCTAAAGCAGGAGGAGATATAGCACCACTAGCGAAAGCATTGCCAGAAGAAGCA
>Pelagi5_DCM_M04376:201:000000000-BPY8V:1:2115:20143:4820_1:N:0:TAGGCATG+TCTCTCCG
GAAATGCAACAGATGCAACAACTACAACAAGTTGCTAAAGCAGGAGGAGATATAGCACCACTAGCGAAAGCATTGCCAGAAGAAGCA
>Pelagi5_DCM_M04376:201:000000000-BPY8V:1:2115:19261:4848_1:N:0:TAGGCATG+TCTCTCCG
GAAATGCAACAGATGCAACAACTACAACAAGTTGCTAAAGCAGGAGGAGATATAGCACCACTAGCGAAAGCATTGCCAGAAGAAGCA
>Pelagi5_DCM_M04376:201:000000000-BPY8V:1:2115:19526:4869_1:N:0:TAGGCATG+TCTCTCCG
GAAATGCAACAGATGCAACAAGTACAACAACTAGCAGAAGCAGGGGGAAAAGTAGCACCATTAGCAAAAGCATTGCCAGAAGAAGCA
>Pelagi5_DCM_M04376:201:000000000-BPY8V:1:2115:20038:4870_1:N:0:TAGGCATG+TCTCTCCG
GAAATGCAACAGATGCAACAACTGCAACAAGTAGCCAAAGCAGGAGGAGATATAGCACCACTAGCGAAAGCATTGCCAGAAGAAGCA
>Pelagi5_DCM_M04376:201:000000000-BPY8V:1:2115:8006:4873_1:N:0:TAGGCATG+TCTCTCCG
GAAATGCAACAGATGCAACAAGTACAACAACTAGCAGAAGCAGGGGGAAAAGTAGCACCATTAGCAAAAGCATTGCCAGAAGAAGCA
>Pelagi5_DCM_M04376:201:000000000-BPY8V:1:2115:12737:4899_1:N:0:TAGGCATG+TCTCTCCG
GAAATGCAACAGATGCAACAATTACAACAAGTTGCAAAAGCAGGAGGAGATATAGCACCACTAGCGAAAGCATTGCCAGAAGAAGCA
>Pelagi5_DCM_M04376:201:000000000-BPY8V:1:2115:24369:4927_1:N:0:TAGGCATG+TCTCTCCG
GAAATGCAACAGATGCAACAACTACAACAAGTTGCTAAAGCAGGAGGAGATATAGCACCACTAGCGAAAGCATTGCCAGAAGAAGCA
>Pelagi5_DCM_M04376:201:000000000-BPY8V:1:2115:21252:4955_1:N:0:TAGGCATG+TCTCTCCG
GAAATGCAACAGATGCAACAACTACAACAAGTTGCTAAAGCAGGAGGAGATATAGCACCACTAGCGAAAGCATTGCCAGAAGAAGCA
>Pelagi5_DCM_M04376:201:000000000-BPY8V:1:2115:5788:4990_1:N:0:TAGGCATG+TCTCTCCG
GAAATGCAACAGATGCAACAAGTACAACAACTAGCAGAAGCAGGGGGAAAAGTAGCACCATTAGCAAAAGCATTGCCAGAAGAAGCA
>Pelagi5_DCM_M04376:201:000000000-BPY8V:1:2115:26472:5104_1:N:0:TAGGCATG+TCTCTCCG
GAAATGCAACAGATGCAACAACTACAACAAGTTGCCAAAGCAGGAGGAGATATAGCACCACTAGCGAAAGCATTGCCAGAAGAAGCA
>Pelagi5_DCM_M04376:201:000000000-BPY8V:1:2115:17088:5156_1:N:0:TAGGCATG+TCTCTCCG
GAAATGCAACAGATGCAACAACTACAACAAGTTGCTAAAGCAGGAGGAGATATAGCACCACTAGCGAAAGCATTGCCAGAAGAAGCA
>Pelagi5_DCM_M04376:201:000000000-BPY8V:1:2115:20908:5190_1:N:0:TAGGCATG+TCTCTCCG
GAAATGCAACAGATGCAACAATTACAACAAGTTGCTAAAGCAGGAGGAGATATAGCACCACTAGCGAAAGCATTGCCAGAAGAAGCA
>Pelagi5_DCM_M04376:201:000000000-BPY8V:1:2115:8268:5236_1:N:0:TAGGCATG+TCTCTCCG
GAAATGCAACAGATGCAACAACTACAACAAGTTGCTAAAGCAGGAGGAGATATAGCACCACTAGCGAAAGCATTGCCAGAAGAAGCA
>Pelagi5_DCM_M04376:201:000000000-BPY8V:1:2115:18187:5241_1:N:0:TAGGCATG+TCTCTCCG
GAAATGCAACAGATGCAACAACTACAACAAGTTGCTAAAGCAGGAGGAGATATAGCACCACTAGCGAAAGCATTGCCAGAAGAAGCA
>Pelagi5_DCM_M04376:201:000000000-BPY8V:1:2115:20266:5245_1:N:0:TAGGCATG+TCTCTCCG
GAAATGCAACAGATGCAACAACTACAACAAGTTGCTAAAGCAGGAGGAGATATAGCACCACTAGCGAAAGCATTGCCAGAAGAAGCA
>Pelagi5_DCM_M04376:201:000000000-BPY8V:1:2115:20410:5287_1:N:0:TAGGCATG+TCTCTCCG
GAAATGCAACAGATGCAACAACTACAACAAGTTGCTAAAGCAGGAGGAGATATAGCACCACTAGCGAAAGCATTGCCAGAAGAAGCA
>Pelagi5_DCM_M04376:201:000000000-BPY8V:1:2115:21062:5296_1:N:0:TAGGCATG+TCTCTCCG
GAAATGCAACAGATGCAACAACTACAACAAGTTGCTAAAGCAGGAGGAGATATAGCACCACTAGCGAAAGCATTGCCAGAAGAAGCA
>Pelagi5_DCM_M04376:201:000000000-BPY8V:1:2115:25354:5313_1:N:0:TAGGCATG+TCTCTCCG
GAAATGCAACAGATGCAACAACGACAACAAGTTGCTAAAGCAGGAGGAGATATAGCACCACTAGCGAAAGCATTGCCAGAAGAAGCA
>Pelagi5_DCM_M04376:201:000000000-BPY8V:1:2115:22411:5328_1:N:0:TAGGCATG+TCTCTCCG
GAAATGCAACAGATGCAACAAGTACAACAACTAGCAGAAGCAGGGGGAAAAGTAGCACCATTAGCAAAAGCATTGCCAGAAGAAGCA
>Pelagi5_DCM_M04376:201:000000000-BPY8V:1:2115:18898:5485_1:N:0:TAGGCATG+TCTCTCCG
GAAATGCAACAGATGCAACAACTACAACAAGTTGCTAAAGCAGGAGGAGATATAGCACCACTAGCGAAAGCATTGCCAGAAGAAGCA
>Pelagi5_DCM_M04376:201:000000000-BPY8V:1:2115:8987:5523_1:N:0:TAGGCATG+TCTCTCCG
GAAATGCAACAGATGCAACAATTACAACAAGTTGCTAAAGCAGGAGGAGATATAGCACCACTAGCGAAAGCATTGCCAGAAGAAGCA
>Pelagi5_DCM_M04376:201:000000000-BPY8V:1:2115:19956:5597_1:N:0:TAGGCATG+TCTCTCCG
GAAATGCAACAGATGCAACAACTACAACAAGTTGCTAAAGCAGGAGGAGATATAGCACCACTAGCGAAAGCATTGCCAGAAGAAGCA
>Pelagi5_DCM_M04376:201:000000000-BPY8V:1:2115:14071:5614_1:N:0:TAGGCATG+TCTCTCCG
GAAATGCAACAGATGCAACAACTACAACAAGTTGCTAAAGCAGGAGGAGATATAGCACCACTAGCGAAAGCATTGCCAGAAGAAGCA
>Pelagi5_DCM_M04376:201:000000000-BPY8V:1:2115:4259:5635_1:N:0:TAGGCATG+TCTCTCCG
GAAATGCAACAGATGCAACAATTACAACAAGTTGCTAAAGCAGGAGGAGATATAGCACCACTAGCGAAAGCATTGCCAGAAGAAGCA
>Pelagi5_DCM_M04376:201:000000000-BPY8V:1:2115:4748:5638_1:N:0:TAGGCATG+TCTCTCCG
GAAATGCAACAGATGCAACAACTACAACAAGTTGCTAAAGCAGGAGGAGATATAGCACCACTAGCGAAAGCATTGCCAGAAGAAGCA
>Pelagi5_DCM_M04376:201:000000000-BPY8V:1:2115:10097:5655_1:N:0:TAGGCATG+TCTCTCCG
GAAATGCAACAGATGCAACAAGTACAACAACTAGCAGAAGCAGGGGGAAAAGTAGCACCATTAGCAAAAGCATTGCCAGAAGAAGCA
>Pelagi5_DCM_M04376:201:000000000-BPY8V:1:2115:16047:5656_1:N:0:TAGGCATG+TCTCTCCG
GAAATGCAACAGATGCAACAACTACAACAAGTTGCTAAAGCAGGAGGAGATATAGCACCACTAGCGAAAGCATTGCCAGAAGAAGCA
>Pelagi5_DCM_M04376:201:000000000-BPY8V:1:2115:23933:5701_1:N:0:TAGGCATG+TCTCTCCG
GAAATGCAACAGATGCAACAACTACAACAAGTTGCTAAAGCAGGAGGAGATATAGCACCACTAGCGAAAGCATTGCCAGAAGAAGCA
>Pelagi5_DCM_M04376:201:000000000-BPY8V:1:2115:11833:5755_1:N:0:TAGGCATG+TCTCTCCG
GAAATGCAACAGATGCAACAACTACAACAAGTTGCTAAAGCAGGAGGAGATATAGCACCACTAGCGAAAGCATTGCCAGAAGAAGCA
>Pelagi5_DCM_M04376:201:000000000-BPY8V:1:2115:8865:5761_1:N:0:TAGGCATG+TCTCTCCG
GAAATGCAACAGATGCAACAGCTACAACAAGTAGCACAAGCAGGAGGAGATATAGCACCACTAGCGAAAGCATTGCCAGAAGAAGCA
>Pelagi5_DCM_M04376:201:000000000-BPY8V:1:2115:26171:5837_1:N:0:TAGGCATG+TCTCTCCG
GAAATGCAACAGATGCAACAACTACAACAAGTTGCTAAAGCAGGAGGAGATATAGCACCACTAGCAAAAGCATTGCCAGAAGAAGCA
>Pelagi5_DCM_M04376:201:000000000-BPY8V:1:2115:8076:5854_1:N:0:TAGGCATG+TCTCTCCG
GAAATGCAACAGATGCAACAACTACAACAAGTTGCTAAAGCAGGAGGAGATATAGCACCACTGGCGAAAGCATTGCCAGAAGAAGCA
>Pelagi5_DCM_M04376:201:000000000-BPY8V:1:2115:24014:5940_1:N:0:TAGGCATG+TCTCTCCG
GAAATGCAACAGATGCAACAACTACAACAAGTTGCTAAAGCAGGAGGAGAGATAGCACCACTAGCGAAAGCATTGCCAGAAGAAGCA
>Pelagi5_DCM_M04376:201:000000000-BPY8V:1:2115:6140:5981_1:N:0:TAGGCATG+TCTCTCCG
GAAATGCAACAGATGCAACAATTACAACAAGTTGCTAAAGCAGGAGGAGATATAGCACCACTAGCGAAAGCATTGCCAGAAGAAGCA
>Pelagi5_DCM_M04376:201:000000000-BPY8V:1:2115:18171:5990_1:N:0:TAGGCATG+TCTCTCCG
GAAATGCAACAGATGCAACAACTACAACAAGTTGCTAAAGCAGGAGGAGATATAGCACCACTAGCGAAAGCATTGCCAGAAGAAGCA
>Pelagi5_DCM_M04376:201:000000000-BPY8V:1:2115:14870:6047_1:N:0:TAGGCATG+TCTCTCCG
GAAATGCAACAGATGCAACAACTACAACAAGTTGCTAAAGCAGGAGGAGATATAGCACCACTAGCGAAAGCATTGCCAGAAGAAGCA
>Pelagi5_DCM_M04376:201:000000000-BPY8V:1:2115:18955:6108_1:N:0:TAGGCATG+TCTCTCCG
GAAATGCAACAGATGCAACAACTACAACAAGTTGCTAAAGCAGGAGGAGATATAGCACCACTAGCGAAAGCATTGCCAGAAGAAGCA
>Pelagi5_DCM_M04376:201:000000000-BPY8V:1:2115:6142:6140_1:N:0:TAGGCATG+TCTCTCCG
GAAATGCAACAGATGCAACAACTACAACAAGTTGCTAAAGCAGGAGGAGATATAGCACCACTAGCAAAAGCATTGCCAGAAGAAGCA
>Pelagi5_DCM_M04376:201:000000000-BPY8V:1:2115:5168:6145_1:N:0:TAGGCATG+TCTCTCCG
GAAATGCAACAGATGCAACAACTACAACAAGTTGCTAAAGCAGGAGGAGATATAGCACCACTAGCGAAAGCATTGCCAGAAGAAGCA
>Pelagi5_DCM_M04376:201:000000000-BPY8V:1:2115:25299:6202_1:N:0:TAGGCATG+TCTCTCCG
GAAATGCAACAGATGCAACAACTACAACAAGTTGCTAAAGCAGGAGGAGATATAGCACCACTAGCGAAAGCATTGCCAGAAGAAGCA
>Pelagi5_DCM_M04376:201:000000000-BPY8V:1:2115:13652:6239_1:N:0:TAGGCATG+TCTCTCCG
GAAATGCAACAGATGCAACAACTACAACAAGTTGCTAAAGCAGGAGGAGATATAGCACCACTAGCGAAAGCATTGCCAGAAGAAGCA
>Pelagi5_DCM_M04376:201:000000000-BPY8V:1:2115:6562:6270_1:N:0:TAGGCATG+TCTCTCCG
GAAATGCAACAGATGCAACAAGTACAACAACTAGCAGAAGCAGGGGGAAAAGTAGCACCATTAGCAAAAGCATTGCCAGAAGAAGCA
>Pelagi5_DCM_M04376:201:000000000-BPY8V:1:2115:24617:6292_1:N:0:TAGGCATG+TCTCTCCG
CAAATGCAACAGATGCAACAACTACAACAAGTTGCTAAAGCAGGAGGAGATATAGCACCACTAGCGAAAGCATTGCCAGAAGAAGCA
>Pelagi5_DCM_M04376:201:000000000-BPY8V:1:2115:8679:6293_1:N:0:TAGGCATG+TCTCTCCG
GAAATGCAACAGATGCAACAGCTACAACAAGTAGCACAAGCAGGAGGAGATATAGCACCACTAGCGAAAGCATTGCCAGAAGAAGCA
>Pelagi5_DCM_M04376:201:000000000-BPY8V:1:2115:8492:6324_1:N:0:TAGGCATG+TCTCTCCG
GAAATGCAACAGATGCAACAAGTACAACAACTAGCAGAAGCAGGGGGAAAAGTAGCACCATTAGCAAAAGCATTGCCAGAAGAAGCC
>Pelagi5_DCM_M04376:201:000000000-BPY8V:1:2115:17937:6349_1:N:0:TAGGCATG+TCTCTCCG
GAAATGCAACAGATGCAACAACTACAACAAGTTGCTAAAGCAGGAGGAGATATAGCACCACTAGCGAAAGCATTGCCAGAAGAAGCA
>Pelagi5_DCM_M04376:201:000000000-BPY8V:1:2115:6121:6352_1:N:0:TAGGCATG+TCTCTCCG
GAAATGCAACAGATGCAACAACTACAACAAGTTGCTAAAGCAGGAGGAGATATAGCACCACTAGCGAAAGCATTGCCAGAAGAAGCA
>Pelagi5_DCM_M04376:201:000000000-BPY8V:1:2115:19569:6404_1:N:0:TAGGCATG+TCTCTCCG
GAAATGCAACAGATGCAACAACTGCAACAAGTAGCCAAAGCAGGAGGAGATATAGCACCACTAGCGAAAGCATTGCCAGAAGAAGCA
>Pelagi5_DCM_M04376:201:000000000-BPY8V:1:2115:25222:6446_1:N:0:TAGGCATG+TCTCTCCG
GAAATGCAACAGATGCAACAACTACAACAAGTTGCCAAAGCAGGAGGAGATATAGCACCACTAGCGAAAGCATTGCCAGAAGAAGCA
>Pelagi5_DCM_M04376:201:000000000-BPY8V:1:2115:8228:6446_1:N:0:TAGGCATG+TCTCTCCG
GAAATGCAACAGATGCAACAACTACAACAAGTTGCTAAAGCAGGAGGAGATATAGCACCACTAGCGAAAGCATTGCCAGAAGAAGCA
>Pelagi5_DCM_M04376:201:000000000-BPY8V:1:2115:12861:6460_1:N:0:TAGGCATG+TCTCTCCG
GAAATGCAACAGATGCAACAACTACAACAAGTTGCTAAAGCAGGAGGAGATATAGCACCACTAGCGAAAGCATTGCCAGAAGAAGCA
>Pelagi5_DCM_M04376:201:000000000-BPY8V:1:2115:13981:6464_1:N:0:TAGGCATG+TCTCTCCG
GAAATGCAACAGAGGCAACAACTACAACAAGTTGCCAAAGCAGGAGGAGATATAGCACCCCTAGCAAAAGCATTGCCAGAAGAAGCA
>Pelagi5_DCM_M04376:201:000000000-BPY8V:1:2115:10205:6500_1:N:0:TAGGCATG+TCTCTCCG
GAAATGCAACAGATGCAACAACTACAACAAGTTGCTAAAGCAGGAGGAGATATAGCACCACTAGCGAAAGCATTGCCAGAAGAAGCA
>Pelagi5_DCM_M04376:201:000000000-BPY8V:1:2115:10883:6517_1:N:0:TAGGCATG+TCTCTCCG
GAAATGCAACAGATGCAACAACTACAACAAGTTGCCAAAGCAGGAGGAGATATAGCACCACTAGCGAAAGCATTGCCAGAAGAAGCA
>Pelagi5_DCM_M04376:201:000000000-BPY8V:1:2115:25478:6535_1:N:0:TAGGCATG+TCTCTCCG
GAAATGCAACAGATGCAACAAGTACAACAACTAGCAGAAGCAGGGGGAAAAGTAGCACCATTAGCAAAAGCATTGCCAGAAGAAGCA
>Pelagi5_DCM_M04376:201:000000000-BPY8V:1:2115:4064:6546_1:N:0:TAGGCATG+TCTCTCCG
GAAATGCAACAGATGCAACAACTACAACAAGTTGCTAAAGCAGGAGGAGATATAGCACCACTAGCGAAAGCATTGCCAGAAGAAGCA
>Pelagi5_DCM_M04376:201:000000000-BPY8V:1:2115:11829:6568_1:N:0:TAGGCATG+TCTCTCCG
GAAATGCAACAGATGCAACAACTACAACAAGTTGCTAAAGCAGGAGGAGATATAGCACCACTAGCGAAAGCATTGCCAGAAGAAGCA
>Pelagi5_DCM_M04376:201:000000000-BPY8V:1:2115:18312:6569_1:N:0:TAGGCATG+TCTCTCCG
GAAATGCAACAGATGCAACAAGTACAACAACTAGCAGAAGCAGGGGGAAAAGTAGCACCACTAGCGAAAGCATTGCCAGAAGAAGCA
>Pelagi5_DCM_M04376:201:000000000-BPY8V:1:2115:8601:6595_1:N:0:TAGGCATG+TCTCTCCG
GAAATGCAACAGATGCAACAACTACAACAAGTTGCTAAAGCAGGAGGAGATATAGCACCACTAGCGAAAGCAGTGCCAGAAGAAGCA
>Pelagi5_DCM_M04376:201:000000000-BPY8V:1:2115:14231:6614_1:N:0:TAGGCATG+TCTCTCCG
GAAATGCAACAGATGCAACAACTACAACAAGTTGCTAAAGCAGGAGGAGATATAGCACCACTAGCAAAAGCATTGCCAGAAGAAGCA
>Pelagi5_DCM_M04376:201:000000000-BPY8V:1:2115:17707:6638_1:N:0:TAGGCATG+TCTCTCCG
GAAATGCAACAGATGCAACAACTACAACAAGTTGCTAAAGCAGGAGGAGATATAGCACCACTAGCGAAAGCATTGCCAGAAGAAGCA
>Pelagi5_DCM_M04376:201:000000000-BPY8V:1:2115:10945:6638_1:N:0:TAGGCATG+TCTCTCCG
GAAATGCAACAGATGCAACAACTACAACAAGTTGCTAAAGCAGGAGGAGATATAGCACCACTAGCGAAAGCATTGCCAGAAGAAGCA
>Pelagi5_DCM_M04376:201:000000000-BPY8V:1:2115:24975:6700_1:N:0:TAGGCATG+TCTCTCCG
GAAATGCAACAGATGCAACAACTACAACAAGTTGCTAAAGCAGGAGGAGATATAGCACCACTAGCGAAAGCATTGCCAGAAGAAGCA
>Pelagi5_DCM_M04376:201:000000000-BPY8V:1:2115:18534:6724_1:N:0:TAGGCATG+TCTCTCCG
GAAATGCAACAGATGCAACAACTACAACAAGTTGCTAAAGCAGGAGGAGATATAGCACCACTAGCGAAAGCATTGCCAGAAGAAGCA
>Pelagi5_DCM_M04376:201:000000000-BPY8V:1:2115:17095:6748_1:N:0:TAGGCATG+TCTCTCCG
GAAATGCAACAGATGCAACAACTACAACAAGTTGCTAAAGCAGGAGGAGATATAGCACCACTAGCGAAAGCATTGCCAGAAGAAGCA
>Pelagi5_DCM_M04376:201:000000000-BPY8V:1:2115:4319:6756_1:N:0:TAGGCATG+TCTCTCCG
GAAATGCAACAGATGCAACAACTACAACAAGTTGCTAAAGCAGGAGGAGATATAGCACCACTAGCGAAAGCATTGCCAGAAGAAGCA
>Pelagi5_DCM_M04376:201:000000000-BPY8V:1:2115:20452:6769_1:N:0:TAGGCATG+TCTCTCCG
GAAATGCAACAGATGCAACAACTACAACAAGTTGCTAAAGCAGGAGGAGATATAGCACCACTAGCGAAAGCATTGCCAGAAGAAGCA
>Pelagi5_DCM_M04376:201:000000000-BPY8V:1:2115:12545:6789_1:N:0:TAGGCATG+TCTCTCCG
GAAATGCAACAGATGCAACAACTACAACAAGTTGCTAAAGCAGGAGGAGATATAGCACCCCTAGCGAAAGCATTGCCAGAAGAAGCA
>Pelagi5_DCM_M04376:201:000000000-BPY8V:1:2115:10587:6861_1:N:0:TAGGCATG+TCTCTCCG
GAAATGCAACAGATGCAACAACTACAACAAGTTGCTAAAGCAGGAGGAGATATAGCACCACTAGCGAAAGCATTGCCAGAAGAAGCA
>Pelagi5_DCM_M04376:201:000000000-BPY8V:1:2115:22495:6867_1:N:0:TAGGCATG+TCTCTCCG
GAAATGCAACAGATGCAACAGCTACAACAAGTAGCACAAGCAGGAGGAGATATAGCACCACTAGCGAAAGCATTGCCAGAAGAAGCA
>Pelagi5_DCM_M04376:201:000000000-BPY8V:1:2115:24525:6869_1:N:0:TAGGCATG+TCTCTCCG
GAAATGCAACAGATGCAACAACTACAACAAGTTGCTAACGCAGGAGGAGATATAGCACCACTAGCGAAAGCATTGCCAGAAGAAGCA
>Pelagi5_DCM_M04376:201:000000000-BPY8V:1:2115:16306:6877_1:N:0:TAGGCATG+TCTCTCCG
GAAATGCAACAGATGCAACAACTACAACAAGTTGCTAAAGCAGGAGGAGATATAGCACCACTAGCGAAAGCATTGCCAGAAGAAGCA
>Pelagi5_DCM_M04376:201:000000000-BPY8V:1:2115:11805:6909_1:N:0:TAGGCATG+TCTCTCCG
GAAATGCAACAGATGCAACAACTACAACAAGTTGCTAAAGCAGGAGGAGATATAGCACCACTAGCGAAAGCATTGCCAGAAGAAGCA
>Pelagi5_DCM_M04376:201:000000000-BPY8V:1:2115:19067:6915_1:N:0:TAGGCATG+TCTCTCCG
GAAATGCAACAGATGCAACAACTACAACAAGTTGCTAAAGCAGGAGGAGATATAGCACCACTAGCGAAAGCATTGCCAGAAGAAGCA
>Pelagi5_DCM_M04376:201:000000000-BPY8V:1:2115:4585:6957_1:N:0:TAGGCATG+TCTCTCCG
GAAATGCAACAGATGCAACAACTACAACAAGTTGCTAAAGCAGGAGGAGATATAGCACCACTAGCGAAAGCATTGCCAGAAGAAGCA
>Pelagi5_DCM_M04376:201:000000000-BPY8V:1:2115:14029:6970_1:N:0:TAGGCATG+TCTCTCCG
GAAATGCAACAGATGCAACAACTACAACCAGTTGCTAAAGCAGGAGGAGATATAGCACCACTAGCGAAAGCATTGCCAGAAGAAGC
>Pelagi5_DCM_M04376:201:000000000-BPY8V:1:2115:10238:6984_1:N:0:TAGGCATG+TCTCTCCG
GAAATGCAACAGATGCAACAACTGCAACAAGTAGCCAAAGCAGGAGGAGATATAGCACCACTAGCGAAAGCATTGCCAGAAGAAGCA
>Pelagi5_DCM_M04376:201:000000000-BPY8V:1:2115:23115:6989_1:N:0:TAGGCATG+TCTCTCCG
GAAATGCAACAGATGCAACAACTGCAACAAGTTGCAGAAGCAGGGGGAAAAGTAGCACCATTAGCAAAAGCATTGCCAGAAGAAGCA
>Pelagi5_DCM_M04376:201:000000000-BPY8V:1:2115:5664:6999_1:N:0:TAGGCATG+TCTCTCCG
GAAATGCAACAGATGCAACAACTACAACAAGTTGCTAAAGCAGGAGGAGATATAGCACCACTAGCGAAAGCATTGCCAGAAGAAGCA
>Pelagi5_DCM_M04376:201:000000000-BPY8V:1:2115:20655:7016_1:N:0:TAGGCATG+TCTCTCCG
GAAATGCAACAGATGCAACAACTACAACAAGTTGCTAAAGCAGGAGGAGATATAGCACCACTAGCGAAAGCATTGCCAGAAGAAGCA
>Pelagi5_DCM_M04376:201:000000000-BPY8V:1:2115:5528:7048_1:N:0:TAGGCATG+TCTCTCCG
GAAATGCAACAGATGCAACAACTACAACAAGTTGCTAAAGCAGGAGGAGATATAGCACCACTAGCGAAAGCATTGCCAGAAGAAGCA
>Pelagi5_DCM_M04376:201:000000000-BPY8V:1:2115:12596:7055_1:N:0:TAGGCAAG+TCTCTCCG
GAAATGCAACAGAGGCAACAACTACAACAAGTTGCTAAAGCAGGAGGAGATATAGCACCACTAGCGAAAGCATTGCCAGAAGAAGCA
>Pelagi5_DCM_M04376:201:000000000-BPY8V:1:2115:6543:7071_1:N:0:TAGGCATG+TCTCTCCG
GAAATGCAACAGATGCAACAACTACAACAAGTTGCTAAAGCAGGAGGAGATATAGCACCACTAGCGAAAGCATTGCCAGAAGAAGCA
>Pelagi5_DCM_M04376:201:000000000-BPY8V:1:2115:9252:7075_1:N:0:TAGGCATG+TCTCTCCG
GAAATGCAACAGATGCAACAACTACAACAAGTTGCTAAAGCAGGAGGAGATATAGCACCACTAGCGAAAGCATTGCCAGAAGAAGCC
>Pelagi5_DCM_M04376:201:000000000-BPY8V:1:2115:19289:7075_1:N:0:TAGGCATG+TCTCTCCG
GAAATGCAACAGATGCAACAACTACAACAAGTTGCTAAAGCAGGAGGAGATATAGCACCACTAGCGAAAGCATTGCCAGAAGAAGCA
>Pelagi5_DCM_M04376:201:000000000-BPY8V:1:2115:8519:7084_1:N:0:TAGGCATG+TCTCTCCG
GAAATGCAACAGATGCAACAACTACAACAAGTTGCTAAAGCAGGAGGAGATATAGCACCACTAGCGAAAGCAGTGCCAGAAGAAGCA
>Pelagi5_DCM_M04376:201:000000000-BPY8V:1:2115:6943:7103_1:N:0:TAGGCATG+TCTCTCCG
GAAATGCAACAGATGCAACAATTACAACAAGTTGCTAAAGCAGGAGGAGATATAGCACCACTAGCGAAAGCATTGCCAGAAGAAGCA
>Pelagi5_DCM_M04376:201:000000000-BPY8V:1:2115:3864:7108_1:N:0:TAGGCATG+TCTCTCCG
GAAATGCAACAGATGCAACAACTGCAACAAGTTGCTAAAGCAGGAGGAGATATAGCACCACTAGCGAAAGCATTGCCAGAAGAAGCA
>Pelagi5_DCM_M04376:201:000000000-BPY8V:1:2115:4781:7130_1:N:0:TAGGCATG+TCTCTCCG
GAAATGCAACAGATGCAACAACTACAACAAGTTGCTAAAGCAGGAGGAGATATAGCACCACTAGCAAAAGCATTGCCAGAAGAAGCA
>Pelagi5_DCM_M04376:201:000000000-BPY8V:1:2115:22827:7151_1:N:0:TAGGCATG+TCTCTCCG
GAAATGCAACAGATGCAACAAGTACAACAACTAGCAGACGCAGGGGGAAAAGTAGCACCATTAGCAAAAGCATTGCCAGAAGAAGCA
>Pelagi5_DCM_M04376:201:000000000-BPY8V:1:2115:7444:7196_1:N:0:TAGGCATG+TCTCTCCG
GAAATGCAACAGATGCAACAAGTACAACAACTAGCAGAAGCAGGGGGAAAAGTAGCACCATTAGCAAAAGCAGTGCCAGAAGAAGCA
>Pelagi5_DCM_M04376:201:000000000-BPY8V:1:2115:20500:7215_1:N:0:TAGGCATG+TCTCTCCG
GAAATGCAACAGATGCAACAATTACAACAAGTTGCTAAAGCAGGAGGAGATATAGCACCACTAGCGAAAGCATTGCCAGAAGAAGCA
>Pelagi5_DCM_M04376:201:000000000-BPY8V:1:2115:10572:7228_1:N:0:TAGGCATG+TCTCTCCG
GAAATGCAACAGATGCAACAACTACAACAAGTTGCTAAAGCAGGAGGAGATATAGCACCACTAGCGAAAGCATTGCCAGAAGAAGCC
>Pelagi5_DCM_M04376:201:000000000-BPY8V:1:2115:18772:7252_1:N:0:TAGGCATG+TCTCTCCG
GAAATGCAACAGATGCAACAACTACAACAAGTTGCTAAAGCAGGAGGAGATATAGCACCACTAGCGAAAGCATTGCCAGAAGAAGCA
>Pelagi5_DCM_M04376:201:000000000-BPY8V:1:2115:15553:7261_1:N:0:TAGGCATG+TCTCTCCG
GAATGCAACAGAGGCAACAACTACAACAAGTTGCTAAAGCAGGAGGAGATATAGCACCACTAGCGAAAGCATTGCCAGAAGAAGCA
>Pelagi5_DCM_M04376:201:000000000-BPY8V:1:2115:9764:7261_1:N:0:TAGGCATG+TCTCTCCG
GAAATGCAACAGATGCAACAACTACAACAAGTTGCTAAAGCAGGAGGAGATATAGCACCACTAGCGAAAGCATTGCCAGAAGAAGCA
>Pelagi5_DCM_M04376:201:000000000-BPY8V:1:2115:5227:7279_1:N:0:TAGGCATG+TCTCTCCG
GAAATGCAACAGATGCAACAACTACAACAAGTTGCTAAAGCAGGAGGAGATATAGCACCACTAGCGAAAGCATTGCCAGAAGAAGCA
>Pelagi5_DCM_M04376:201:000000000-BPY8V:1:2115:24984:7283_1:N:0:TAGGCATG+TCTCTCCG
GAAATGCAACAGATGCAACAAGTACAACAACTAGCAGAAGCAGGGGGAAAAGTAGCACCATTAGCAAAAGCATTGCCAGAAGAAGCA
>Pelagi5_DCM_M04376:201:000000000-BPY8V:1:2115:24881:7344_1:N:0:TAGGCATG+TCTCTCCG
GAAATGCAACAGATGCAACAACTACAACAAGTTGCTAAAGCAGGAGGAGATATAGCACCACTAGCGAAAGCATTGCCAGAAGAAGCA
>Pelagi5_DCM_M04376:201:000000000-BPY8V:1:2115:9913:7355_1:N:0:TAGGCATG+TCTCTCCG
GAAATGCAACAGATGCAACAGCTACAACAAGTAGCACAAGCAGGAGGAGATATAGCACCACTAGCGAAAGCATTGCCAGAAGAAGCC
>Pelagi5_DCM_M04376:201:000000000-BPY8V:1:2115:8924:7366_1:N:0:TAGGCATG+TCTCTCCG
GAAATGCAACAGATGCAACAGCTACAACAAGTAGCACAAGCAGGAGGAGATATAGCACCACTAGCGAAAGCATTGCCAGAAGAAGCA
>Pelagi5_DCM_M04376:201:000000000-BPY8V:1:2115:18314:7378_1:N:0:TAGGCATG+TCTCTCCG
GAAATGCAACAGATGCAACAACTACAACAAGTTGCTAAAGCAGGAGGAGATATAGCACCACTAGCGAAAGCATTGCCAGAAGAAGCA
>Pelagi5_DCM_M04376:201:000000000-BPY8V:1:2115:7984:7416_1:N:0:TAGGCATG+TCTCTCCG
GAAATGCAACAGATGCAACAGCTACAACAAGTAGCACAAGCAGGAGGAGATATAGCACCACTAGCGAAAGCAGTGCCAGAAGAAGCC
>Pelagi5_DCM_M04376:201:000000000-BPY8V:1:2115:14269:7417_1:N:0:TAGGCATG+TCTCTCCG
GAAATGCAACAGATGCAACAACTACAACAAGTTGCTAAAGCAGGAGGAGATATAGCACCCCTAGCGAAAGCATTGCCAGAAGAAGCA
>Pelagi5_DCM_M04376:201:000000000-BPY8V:1:2115:19528:7445_1:N:0:TAGGCATG+TCTCTCCG
GAAATGCAACAGATGCAACAAGTACAACAACTAGCAGAAGCAGGGGGAAAAGTAGCACCATTAGCAAAAGCATTGCCAGAAGAAGCA
>Pelagi5_DCM_M04376:201:000000000-BPY8V:1:2115:14730:7465_1:N:0:TAGGCATG+TCTCTCCG
GAAATGCAACAGATGCAACAACTACAACAAGTTGCTAAAGCAGGAGGAGATATAGCACCACTAGCGAAAGCATTGCCAGAAGAAGCA
>Pelagi5_DCM_M04376:201:000000000-BPY8V:1:2115:8166:7493_1:N:0:TAGGCATG+TCTCTCCG
GAAATGCAACAGATGCAACAACTACAACAAGTTGCTAAAGCAGGAGGAGATATAGCACCACTAGCGAAAGCAGTGCCAGAAGAAGCC
>Pelagi5_DCM_M04376:201:000000000-BPY8V:1:2115:7804:7500_1:N:0:TAGGCATG+TCTCTCCG
GAAATGCAACAGATGCAACAACTACAACAAGTTGCTAAAGCAGGAGGAGATATAGCACCACTAGCGAAAGCATTGCCAGAAGAAGCA
>Pelagi5_DCM_M04376:201:000000000-BPY8V:1:2115:6603:7504_1:N:0:TAGGCATG+TCTCTCCG
GAAATGCAACAGATGCAACAACTGCAACAAGTTGCTAAAGCAGGAGGAGATATAGCACCACTAGCGAAAGCATTACCAGAAGAAGCA
>Pelagi5_DCM_M04376:201:000000000-BPY8V:1:2115:22671:7514_1:N:0:TAGGCATG+TCTCTCCG
GAAATGCAACAGATGCAACAACTACAACAAGTTGCTAAAGCAGGAGGAGATATAGCACCACTAGCGAAAGCATTGCCAGAAGAAGCA
>Pelagi5_DCM_M04376:201:000000000-BPY8V:1:2115:20241:7526_1:N:0:TAGGCATG+TCTCTCCG
GAAATGCAACAGATGCAACAACTACAACAAGTTGCTAAAGCAGGAGGAGATATAGCACCACTAGCAAAAGCATTGCCAGAAGAAGCAGCA
>Pelagi5_DCM_M04376:201:000000000-BPY8V:1:2115:16849:7529_1:N:0:TAGGCATG+TCTCTCCG
GAAATGCAACAGATGCAACAACTACAACAAGTTGCTAAAGCAGGAGGAGATATAGCACCACTAGCAAAAGCATTGCCAGAAGAAGCA
>Pelagi5_DCM_M04376:201:000000000-BPY8V:1:2115:20646:7550_1:N:0:TAGGCATG+TCTCTCCG
GAAATGCAACAGATGCAACAACTACAACAAGTTGCTAAAGCAGGAGGAGATATAGCACCACTAGCGAAAGCATTGCCAGAAGAAGCA
>Pelagi5_DCM_M04376:201:000000000-BPY8V:1:2115:26622:7595_1:N:0:TAGGCATG+TCTCTCCG
GAAATGCAACAGATGCAACAACTACAACAAGTTGCTAAAGCAGGAGGAGATATAGCACCACTAGCGAAAGCATTGCCAGAAGAAGCA
>Pelagi5_DCM_M04376:201:000000000-BPY8V:1:2115:23111:7605_1:N:0:TAGGCATG+TCTCTCCG
GAAATGCAACAGATGCAACAACTACAACAAGTTGCTAAAGCAGGAGGAGATATAGCACCACTAGCAAAAGCATTGCCAGAAGAAGCA
>Pelagi5_DCM_M04376:201:000000000-BPY8V:1:2115:11307:7613_1:N:0:TAGGCATG+TCTCTCCG
GAAATGCAACAGATGCAACAACTACAACAAGTTGCTAAAGCAGGAGGAGATATAGCACCCCTAGCGAAAGCATTGCCAGAAGAAGCC
>Pelagi5_DCM_M04376:201:000000000-BPY8V:1:2115:20482:7616_1:N:0:TAGGCATG+TCTCTCCG
GAAATGCAACAGATGCAACAACTACAACAAGTTGCTAAAGCAGGAGGAGATATAGCACCACTAGCGAAAGCATTGCCAGAAGAAGCA
>Pelagi5_DCM_M04376:201:000000000-BPY8V:1:2115:21818:7620_1:N:0:TAGGCATG+TCTCTCCG
GAAATGCAACAGATGCAACAAGTACAACAACTAGCAGACGCAGGGGGAAAAGTAGCACCATTAGCAAAAGCATTGCCAGAAGAAGCA
>Pelagi5_DCM_M04376:201:000000000-BPY8V:1:2115:7777:7635_1:N:0:TAGGCATG+TCTCTCCG
GAAATGCAACAGATGCAACAACTACAACAAGTTGCTAAAGCAGGAGGAGATATAGCACCACTAGCGAAAGCATTGCCAGAAGAAGCA
>Pelagi5_DCM_M04376:201:000000000-BPY8V:1:2115:10927:7639_1:N:0:TAGGCATG+TCTCTCCG
GAAATGCAACAGATGCAACAACTACAACAAGTTGCTAAAGCAGGAGGAGATATAGCACCACTAGCGAAAGCATTGCCAGAAGAAGCA
>Pelagi5_DCM_M04376:201:000000000-BPY8V:1:2115:16164:7671_1:N:0:TAGGCATG+TCTCTCCG
GAAATGCAACAGATGCAACAACTACAACAAGTTGCTAAAGCAGGAGGAGATATAGCACCACTAGCGAAAGCATTGCCAGAAGAAGCA
>Pelagi5_DCM_M04376:201:000000000-BPY8V:1:2115:3204:7690_1:N:0:TAGGCATG+TCTCTCCG
GAAATGCAACAGATGCAACAACTACAACAAGTTGCTAAAGCAGGAGGAGATATAGCACCACTAGCGAAAGCATTGCCAGAAGAAGCA
>Pelagi5_DCM_M04376:201:000000000-BPY8V:1:2115:20673:7701_1:N:0:TAGGCATG+TCTCTCCG
GAAATGCAACAGATGCAACAACTACAACAAGTTGCTAAAGCAGGAGGAGATATAGCACCACTAGCGAAAGCATTGCCAGAAGAAGCA
>Pelagi5_DCM_M04376:201:000000000-BPY8V:1:2115:11563:7716_1:N:0:TAGGCATG+TCTCTCCG
GAAATGCAACAGATGCAACAACTACAACAAGTTGCTAAAGCAGGAGGAGATATAGCACCACTAGCGAAAGCATTGCCAGAAGAAGCC
>Pelagi5_DCM_M04376:201:000000000-BPY8V:1:2115:18660:7719_1:N:0:TAGGCATG+TCTCTCCG
GAAATGCAACAGATGCAACAACTACAACAAGTTGCTAAAGCAGGAGGAGATATAGCACCACTAGCGAAAGCATTGCCAGAAGAAGCA
>Pelagi5_DCM_M04376:201:000000000-BPY8V:1:2115:5092:7719_1:N:0:TAGGCATG+TCTCTCCG
GAAATGCAACAGATGCAACAACTACAACAAGTAGCACAAGCAGGAGGAGATATAGCACCACTAGCGAAAGCATTGCCAGAAGAAGCA
>Pelagi5_DCM_M04376:201:000000000-BPY8V:1:2115:4575:7734_1:N:0:TAGGCATG+TCTCTCCG
GAAATGCAACAGATGCAACAACTACAACAAGTTGCTAAAGCAGGAGGAGATATAGCACCACTAGCGAAAGCATTGCCAGAAGAAGCA
>Pelagi5_DCM_M04376:201:000000000-BPY8V:1:2115:19438:7746_1:N:0:TAGGCATG+TCTCTCCG
GAAATGCAACAGATGCAACAACTACAACAAGTTGCTAAAGCAGGAGGAGATATAGCACCACTAGCGAAAGCATTGCCAGAAGAAGCA
>Pelagi5_DCM_M04376:201:000000000-BPY8V:1:2115:4450:7748_1:N:0:TAGGCATG+TCTCTCCG
GAAATGCAACAGATGCAACAACTACAACAAGTTGCTAAAGCAGGAGGAGATATAGCACCACTAGCGAAAGCATTGCCAGAAGAAGCA
>Pelagi5_DCM_M04376:201:000000000-BPY8V:1:2115:24855:7750_1:N:0:TAGGCATG+TCTCTCCG
GAAATGCAACAGATGCAACAACTACAACAAGTTGCTAAAGCAGGAGGAGATATAGCACCACTAGCGAAAGCATTGCCAGAAGAAGCA
>Pelagi5_DCM_M04376:201:000000000-BPY8V:1:2115:28512:7750_1:N:0:TAGGCATG+TCTCTCCG
GAAATGCAACAGATGCAACAACTACAACAAGTTGCTAAAGCAGGAGGAGATATAGCACCACTAGCGAAAGCATTGCCAGAAGAAGCA
>Pelagi5_DCM_M04376:201:000000000-BPY8V:1:2115:13039:7758_1:N:0:TAGGCATG+TCTCTCCG
GAAATGCAACAGATGCAACAAGGACAACAACTAGCAGAAGCAGGGGGAAAAGTAGCACCATTAGCAAAAGCATTGCCAGAAGAAGCC
>Pelagi5_DCM_M04376:201:000000000-BPY8V:1:2115:20575:7761_1:N:0:TAGGCATG+TCTCTCCG
GAAATGCAACAGATGCAACAACTACAACAAGTTGCTAAAGCAGGAGGAGATATAGCACCACTAGCGAAAGCATTGCTAGAAGAAGCA
>Pelagi5_DCM_M04376:201:000000000-BPY8V:1:2115:3343:7800_1:N:0:TAGGCATG+TCTCTCCG
GAAATGCAACAGATGCAACAATTACAACAAGTTGCTAAAGCAGGAGGAGATATAGCACCACTAGCGAAAGCATTGCCAGAAGAAGCA
>Pelagi5_DCM_M04376:201:000000000-BPY8V:1:2115:20209:7814_1:N:0:TAGGCATG+TCTCTCCG
GAAATGCAACAGATGCAACAACTACAACAAGTTGCTAAAGCAGGAGGAGATATAGCACCACTAGCGAAAGCATTGCCAGAAGAAGCA
>Pelagi5_DCM_M04376:201:000000000-BPY8V:1:2115:23547:7918_1:N:0:TAGGCATG+TCTCTCCG
GAAATGCAACAGATGCAACAACTACAACAAGTTGCTAAAGCAGGAGGAGATATAGCACCACTAGCGAAAGCATTGCCAGAAGAAGCA
>Pelagi5_DCM_M04376:201:000000000-BPY8V:1:2115:15289:7945_1:N:0:TAGGCATG+TCTCTCCG
GAAATGCAACAGATGCAACAACTACAACAAGTTGCTAAAGCAGGAGGAGATATAGCACCACTAGCGAAAGCATTGCCAGAAGAAGCA
>Pelagi5_DCM_M04376:201:000000000-BPY8V:1:2115:15400:7954_1:N:0:TAGGCATG+TCTCTCCG
GAAATGCAACAGATGCAACAACTACAACAAGTTGCTAAAGCAGGAGGAGATATAGCACCACTAGCAAAAGCATTGCCAGAAGAAGCA
>Pelagi5_DCM_M04376:201:000000000-BPY8V:1:2115:5473:7972_1:N:0:TAGGCATG+TCTCTCCG
GAAATGCAACAGATGCAACAACTACAACAAGTTGCTAAAGCAGGAGGAGATATAGCACCACTAGCAAAAGCATTGCCAGAAGAAGCA
>Pelagi5_DCM_M04376:201:000000000-BPY8V:1:1101:14458:1177_1:N:0:NAGGCATG+NCTCTCCG
GAAATGCAACAGATGCAACAACTACAACAAGTTGCTAAAGCAGGAGGAGATATAGCACCACTAGCGAAAGCATTGCCAGAAGAAGCA
>Pelagi5_DCM_M04376:201:000000000-BPY8V:1:1101:15620:1318_1:N:0:TAGGCATG+TCTCTCCG
GAAATGCAACAGATGCAACAACTACAACAAGTTGCTAAAGCAGGAGGAGATATAGCACCACTAGCGAAAGCATTGCCAGAAGAAGCA
>Pelagi5_DCM_M04376:201:000000000-BPY8V:1:1101:12593:1354_1:N:0:TAGGCATG+TCTCTCCG
GAAATGCAACAGATGCAACAACTACAACAAGTTGCCAAAGCAGGAGGAGATATAGCACCACTAGCGAAAGCATTGCCAGAAGAAGCA
>Pelagi5_DCM_M04376:201:000000000-BPY8V:1:1101:13903:1361_1:N:0:TAGGCATG+TCTCTCCG
GAAATGCAACAGATGCAACAACTACAACAAGTTGCTAAAGCAGGAGGAGATATAGCACCACTAGCGAAAGCATTGCCAGAAGAAGCA
>Pelagi5_DCM_M04376:201:000000000-BPY8V:1:1101:13612:1493_1:N:0:TCGGCATG+TCTCTCCG
GAAATGCAACAGATGCAACAACTACAACAAGTTGCTAAAGCAGGAGGAGATATAGCACCACTAGCGAAAGCATTGCCAGAAGAAGCA
>Pelagi5_DCM_M04376:201:000000000-BPY8V:1:1101:14878:1506_1:N:0:TAGGCATG+TCTCTCCG
GAAATGCAACAGATGCAACAATTACAACAAGTTGCTAAAGCAGGAGGAGATATAGCACCACTAGCGAAAGCATTGCCAGAAGAAGCA
>Pelagi5_DCM_M04376:201:000000000-BPY8V:1:1101:12243:1547_1:N:0:TCGGCATG+TCTCTCCG
GAAATGCAACAGATGCAACAACTACAACAAGTTGCTAAAGCAGGAGGAGATGTAGCACCACTAGCGAAAGCATTGCCAGAAGAAGCA
>Pelagi5_DCM_M04376:201:000000000-BPY8V:1:1101:15592:1650_1:N:0:TAGGCATG+TCTCTCCG
GAAATGCAACAGATGCAACAAGTACAACAACTAGCAGAAGCAGGGGGAAAAGTAGCACCATTAGCAAAAGCATTGCCAGAAGAAGCA
>Pelagi5_DCM_M04376:201:000000000-BPY8V:1:1101:16440:1776_1:N:0:TCGGCATG+TCTCTCCG
GAAATGCAACAGATGCAACAACTACAACAAGTTGCTAAAGCAGGAGGAGATATAGCACCACTAGCGAAAGCATTGCCAGAAGAAGCA
>Pelagi5_DCM_M04376:201:000000000-BPY8V:1:1101:14458:1789_1:N:0:TAGGCATG+TCTCTCCG
GAAATGCAACAGATGCAACAACTGCAACAAGTTGCTAAAGCAGGAGGAGATATAGCACCACTAGCGAAAGCATTGCCAGAAGAAGCA
>Pelagi5_DCM_M04376:201:000000000-BPY8V:1:1101:18019:1915_1:N:0:TCGGCATG+TCTCTCCG
GAAATGCAACAGATGCAACAGCTACAACAAGTAGCACAAGCAGGAGGAGATATAGCACCACTAGCGAAAGCATTGCCAGAAGAAGCA
>Pelagi5_DCM_M04376:201:000000000-BPY8V:1:1101:13967:1924_1:N:0:TAGGCATG+TCTCTCCG
GAAATGCAACAGATGCAACAACTACAACAAGTTGCTAAAGCAGGAGGAGATATAGCACCACTAGCGAAAGCATTGCCAGAAGAAGCA
>Pelagi5_DCM_M04376:201:000000000-BPY8V:1:1101:10128:1944_1:N:0:TAGGCATG+TCTCTCCG
GAAATGCAACAGATGCAACAATTACAACAAGTTGCTAAAGCAGGAGGAGATATAGCACCACTAGCGAAAGCATTGCCAGAAGAAGCA
>Pelagi5_DCM_M04376:201:000000000-BPY8V:1:1101:11472:1966_1:N:0:TCGGCATG+TCTCTCCG
GAAATGCAACAGATGCAACAACTACAACAAGTTGCCAAAGCAGGAGGAGATATAGCACCACTAGCGAAAGCATTGCCAGAAGAAGCA
>Pelagi5_DCM_M04376:201:000000000-BPY8V:1:1101:17789:1973_1:N:0:TCGGCATG+TCTCTCCG
GAAATGCAACAGATGCAACAACTACAACAAGTTGCTAAAGCAGGAGGAGATATAGCACCACTAGCGAAAGCATTGCCAGAAGAAGCA
>Pelagi5_DCM_M04376:201:000000000-BPY8V:1:1101:12673:2002_1:N:0:TAGGCATG+TCTCTCCG
GAAATGCAACAGATGCAACAACTACAACAAGTTGCTAAAGCAGGAGGAGATATAGCACCACTAGCGAAAGCATTGCCAGAAGAAGCA
>Pelagi5_DCM_M04376:201:000000000-BPY8V:1:1101:19504:2045_1:N:0:TAGGCATG+TCTCTCCG
GAAATGCAACAGATGCAACAACTACAACAAGTTGCTAAAGCAGGAGGAGATATAGCACCACTAGCAAAAGCATTGCCAGAAGAAGCA
>Pelagi5_DCM_M04376:201:000000000-BPY8V:1:1101:13938:2111_1:N:0:TAGGCATG+TCTCTCCG
GAAATGCAACAGATGCAACAACTACAACAAGTTGCTAAAGCAGGAGGAGATATAGCACCACTAGCGAAAGCATTGCCAGAAGAAGCA
>Pelagi5_DCM_M04376:201:000000000-BPY8V:1:1101:11878:2131_1:N:0:TAGGCATG+TCTCTCCG
GAAATGCAACAGATGCAACAACTACAACAAGTTGCTAAAGCAGGAGGAGATATAGCACCACTAGCGAAAGCATTGCCAGAAGAAGCA
>Pelagi5_DCM_M04376:201:000000000-BPY8V:1:1101:17614:2193_1:N:0:TCGGCATG+TCTCTCCG
GAAATGCAACAGATGCAACAAGTAGCCAAAGCAGGAGGAGATATAGCACCACTAGCAAAAGCATTGCCAGAAGAAGCA
>Pelagi5_DCM_M04376:201:000000000-BPY8V:1:1101:8242:2329_1:N:0:TAGGCATG+TCTCTCCG
GAAATGCAACAGATGCAACAACTACAACAAGTTGCTAAAGCAGGAGGAGATATAGCACCACTAGCGAAAGCATTGCCAGAAGAAGCA
>Pelagi5_DCM_M04376:201:000000000-BPY8V:1:1101:10295:2405_1:N:0:TAGGCATG+TCTCTCCG
GAAATGCAACAGATGCAACAATTACAACAAGTTGCTAAAGCAGGAGGAGATATAGCACCACTAGCGAAAGCATTGCCAGAAGAAGCA
>Pelagi5_DCM_M04376:201:000000000-BPY8V:1:1101:9745:2417_1:N:0:TAGGCATG+TCTCTCCG
GAAATGCAACAGATGCAACAATTACAACAAGTTGCTAAAGCAGGAGGAGATATAGCACCACTAGCGAAAGCATTGCCAGAAGAAGCA
>Pelagi5_DCM_M04376:201:000000000-BPY8V:1:1101:9756:2431_1:N:0:TAGGCATG+TCTCTCCG
GAAATGCAACAGATGCAACAATTACAACAAGTTGCTAAAGCAGGAGGAGATATAGCACCACTAGCGAAAGCATTGCCAGAAGAAGCA
>Pelagi5_DCM_M04376:201:000000000-BPY8V:1:1101:14231:2529_1:N:0:TAGGCATG+TCTCTCCG
GAAATGCAACAGATGCAACAACTACAACAAGTTGCTAAAGCAGGAGGAGATATAGCACCACTAGCGAAAGCATTGCCAGAAGAAGCA
>Pelagi5_DCM_M04376:201:000000000-BPY8V:1:1101:12407:2627_1:N:0:TAGGCATG+TCTCTCCG
GAAATGCAACAGATGCAACAAGTACAACAACTAGCAGAAGCAGGGGGAAAAGTAGCACCATTAGCAAAAGCATTGCCAGAAGAAGCA
>Pelagi5_DCM_M04376:201:000000000-BPY8V:1:1101:10896:2659_1:N:0:TAGGCATG+TCTCTCCG
GAAATGCAACAGATGCAACAACTACAACAAGTTGCTAAAGCAGGAGGAGATATAGCACCACTAGCGAAAGCATTGCCAGAAGAAGCA
>Pelagi5_DCM_M04376:201:000000000-BPY8V:1:1101:11862:2661_1:N:0:TCGGCATG+TCTCTCCG
GAAATGCAACAGATGCAACAACTACAACAAGTTGCTAAAGCAGGAGGAGATATAGCACCACTAGCAAAAGCATTGCCAGAAGAAGCA
>Pelagi5_DCM_M04376:201:000000000-BPY8V:1:1101:8961:2737_1:N:0:TAGGCATG+TCTCTCCG
GAAATGCAACAGATGCAACAACTACAACAAGTTGCTAAAGCAGGAGGAGATATAGCACCACTAGCGAAAGCATTGCCAGAAGAAGCA
>Pelagi5_DCM_M04376:201:000000000-BPY8V:1:1101:12356:2741_1:N:0:TCGGCATG+TCTCTCCG
GAAATGCAACAGATGCAACAGCTACAACAAGTAGCACAAGCAGGAGGAGATATAGCACCACTAGCGAAAGCATTGCCAGAAGAAGCA
>Pelagi5_DCM_M04376:201:000000000-BPY8V:1:1101:9868:2745_1:N:0:TAGGCATG+TCTCTCCG
GAAATGCAACAGATGCAACAAGTACAACAACTAGCAGAAGCAGGGGGAAAAGTAGCACCATTAGCAAAAGCATTGCCAGAAGAAGCA
>Pelagi5_DCM_M04376:201:000000000-BPY8V:1:1101:7300:2748_1:N:0:TAGGCATG+TCTCTCCG
GAAATGCAAGAGATGCAACAAGTACAACAACTAGCAGAAGCAGGGGGAAAAGTAGCACCATTAGCAAAAGCATTGCCAGAAGAAGCA
>Pelagi5_DCM_M04376:201:000000000-BPY8V:1:1101:17351:2758_1:N:0:TCGGCATG+TCTCTCCG
GAAATGCAACAGATGCAACAACTACAACAAGTTGCTAAAGCAGGAGGAGATATAGCACCACTAGCGAAAGCATTGCCAGAAGAAGCA
>Pelagi5_DCM_M04376:201:000000000-BPY8V:1:1101:23615:2758_1:N:0:TCGGCATG+TCTCTCCG
GAAATGCAACAGATGCAACAACTACAACAAGTTGCTAAAGCAGGAGGAGATATAGCACCACTAGCGAAAGCATTGCCAGAAGAAGCA
>Pelagi5_DCM_M04376:201:000000000-BPY8V:1:1101:24778:2805_1:N:0:TCGGCATG+TCTCTCCG
GAAATGCAACAGATGCAACAACTACAACAAGTTGCTAAAGCAGGAGGAGATATAGCACCACTAGCGAAAGCATTGCCAGAAGAAGCA
>Pelagi5_DCM_M04376:201:000000000-BPY8V:1:1101:7323:2811_1:N:0:TAGGCATG+TCTCTCCG
GAAATGCAACAGATGCAACAATTACAACAAGTTGCTAAAGCAGGAGGAGATATAGCACCACTAGCGAAAGCATTGCCAGAAGAAGCA
>Pelagi5_DCM_M04376:201:000000000-BPY8V:1:1101:21790:2888_1:N:0:TCGGCATG+TCTCTCCG
GAAATGCAACAGATGCAACAACTACAACAAGTTGCTAAAGCAGGAGGAGATATAGCACCACTAGCGAAAGCATTGCCAGAAGAAGCA
>Pelagi5_DCM_M04376:201:000000000-BPY8V:1:1101:22964:2919_1:N:0:TCGGCATG+TCTCTCCG
GAAATGCAACAGATGCAACAAGTAGCCAAAGCAGGAGGAGATATAGCACCACTAGCGAAAGCATTGCCAGAAGAAGCA
>Pelagi5_DCM_M04376:201:000000000-BPY8V:1:1101:8782:2967_1:N:0:TAGGCATG+TCTCTCCG
GAAATGCAACAGATGCAACAACTACAACAAGTTGCTAAAGCAGGAGGAGATATAGCACCACTAGCAAAAGCATTGCCAGAAGAAGCA
>Pelagi5_DCM_M04376:201:000000000-BPY8V:1:1101:11516:2968_1:N:0:TCGGCATG+TCTCTCCG
GAAATGCAACAGATGCAACAACTGCAACAAGTTGCTAAAGCAGGAGGAGATATAGCACCACTAGCGAAAGCATTGCCAGAAGAAGCA
>Pelagi5_DCM_M04376:201:000000000-BPY8V:1:1101:14346:2969_1:N:0:TAGGCATG+TCTCTCCG
GAAATGCAACAGATGCAACAACTGCAACAAGTAGCCAAAGCAGGAGGAGATATAGCACCACTAGCGAAAGCATTGCCAGAAGAAGCA
>Pelagi5_DCM_M04376:201:000000000-BPY8V:1:1101:23782:2991_1:N:0:TCGGCATG+TCTCTCCG
GAAATGCAACAGATGCAACAACTACAACAAGTTGCTAAAGCAGGAGGAGATATAGCACCACTAGCAAAAGCATTGCCAGAAGAAGCA
>Pelagi5_DCM_M04376:201:000000000-BPY8V:1:1101:7708:2997_1:N:0:TAGGCATG+TCTCTCCG
GAAATGCAACAGATGCAACAACTACAACAAGTTGCTAAAGCAGGAGGAGATATAGCACCACTAGCGAAAGCATTGCCAGAAGAAGCA
>Pelagi5_DCM_M04376:201:000000000-BPY8V:1:1101:12990:3015_1:N:0:TCGGCATG+TCTCTCCG
GAAATGCAACAGATGCAACAACTACAACAAGTTGCTAAAGCAGGAGGAGATATAGCACCACTAGCAAAAGCATTGCCAGAAGAAGCA
>Pelagi5_DCM_M04376:201:000000000-BPY8V:1:1101:24765:3044_1:N:0:TCGGCATG+TCTCTCCG
GAAATGCAACAGATGCAACAACTGCAACAAGTTGCTAAAGCAGGAGGAGATATAGCACCACTAGCGAAAGCATTGCCAGAAGAAGCA
>Pelagi5_DCM_M04376:201:000000000-BPY8V:1:1101:12652:3057_1:N:0:TCGGCATG+TCTCTCCG
GAAATGCAACAGATGCAACAACTACAACAAGTTGCTAAAGCAGGAGGAGATATAGCACCACTAGCGAAAGCATTGCCAGAAGAAGCA
>Pelagi5_DCM_M04376:201:000000000-BPY8V:1:1101:9778:3072_1:N:0:TAGGCATG+TCTCTCCG
GAAATGCAACAGATGCAACAACTACAACAAGTTGCCAAAGCAGGAGGAGATATAGCACCACTAGCGAAAGCATTGCCAGAAGAAGCA
>Pelagi5_DCM_M04376:201:000000000-BPY8V:1:1101:13566:3128_1:N:0:TCGGCATG+TCTCTCCG
GAAATGCAACAGATGCAACAACTACAACAAGTTGCCAAAGCAGGAGGAGATATAGCACCACTAGCGAAAGCATTGCCAGAAGAAGCA
>Pelagi5_DCM_M04376:201:000000000-BPY8V:1:1101:17743:3135_1:N:0:TCGGCATG+TCTCTCCG
GAAATGCAACAGATGCAACAACTACAACAAGTTGCTAAAGCAGGAGGAGATATAGCACCACTAGCGAAAGCATTGCCAGAAGAAGCA
>Pelagi5_DCM_M04376:201:000000000-BPY8V:1:1101:25031:3190_1:N:0:TCGGCATG+TCTCTCCG
GAAATGCAACAGATGCAACAAGTACAACAACTAGCAGAAGCAGGGGGAAAAGTAGCACCATTAGCAAAAGCATTGCCAGAAGAAGCA
>Pelagi5_DCM_M04376:201:000000000-BPY8V:1:1101:25503:3197_1:N:0:TCGGCATG+TCTCTCCG
GAAATGCAACAGATGCAACAACTACAACAAGTTGCTAAAGCAGGAGGAGATATAGCACCACTAGCGAAAGCATTGCCAGAAGAAGCA
>Pelagi5_DCM_M04376:201:000000000-BPY8V:1:1101:21135:3241_1:N:0:TAGGCATG+TCTCTCCG
GAAATGCAACAGATGCAACAACTACAACAAGTTGCTAAAGCAGGAGGAGATATAGCACCACTAGCGAAAGCATTGCCAGAAGAAGCA
>Pelagi5_DCM_M04376:201:000000000-BPY8V:1:1101:17303:3254_1:N:0:TCGGCATG+TCTCTCCG
GAAATGCAACAGATGCAACAATTACAACAAGATGCTAAAGCAGGAGGAGATATAGCACCACTAGCGAAAGCATTGCCAGAAGAAGCA
>Pelagi5_DCM_M04376:201:000000000-BPY8V:1:1101:12756:3259_1:N:0:TCGGCATG+TCTCTCCG
GAAATGCAACAGATGCAACAACTACAACAAGTTGCTAAAGCAGGAGGAGATATAGCACCACTAGCGAAAGCATTGCCAGAAGAAGCA
>Pelagi5_DCM_M04376:201:000000000-BPY8V:1:1101:19655:3283_1:N:0:TAGGCATG+TCTCTCCG
GAAATGCAACAGATGCAACAACTACAACAAGTTGCTAAAGCAGGAGGAGATATAGCACCACTAGCGAAAGCATTGCCAGAAGAAGCA
>Pelagi5_DCM_M04376:201:000000000-BPY8V:1:1101:17233:3297_1:N:0:TCGGCATG+TCTCTCCG
GAAATGCAACAGATGCAACAACTACAACAAGTTGCTAAAGCAGGAGGAGATATAGCACCACTAGCGAAAGCATTGCCAGAAGAAGCA
>Pelagi5_DCM_M04376:201:000000000-BPY8V:1:1101:13631:3313_1:N:0:TCGGCATG+TCTCTCCG
GAAATGCAACAGATGCAACAACTACAACAAGTTGCTAAAGCAGGAGGAGATATAGCACCACTAGCGAAAGCATTGCCAGAAGAAGCA
>Pelagi5_DCM_M04376:201:000000000-BPY8V:1:1101:10126:3342_1:N:0:TAGGCATG+TCTCTCCG
GAAATGCAACAGATGCAACAACTACAACAAGTTGCTAAAGCAGGAGGAGATATAGCACCACTAGCGAAAGCATTGCCAGAAGAAGCA
>Pelagi5_DCM_M04376:201:000000000-BPY8V:1:1101:15384:3350_1:N:0:TAGGCATG+TCTCTCCG
GAAATGCAACAGATGCAACAACTACAACAAGTTGCTAAAGCAGGAGGAGATATAGCACCACTAGCAAAAGCATTGCCAGAAGAAGCA
>Pelagi5_DCM_M04376:201:000000000-BPY8V:1:1101:9338:3351_1:N:0:TAGGCATG+TCTCTCCG
GAAATGCAACAGATGCAACAACTACAACAAGTTGCTAAAGCAGGAGGAGATATAGCACCACTAGCGAAAGCATTGCCAGAAGAAGCA
>Pelagi5_DCM_M04376:201:000000000-BPY8V:1:1101:8827:3358_1:N:0:TAGGCATG+TCTCTCCG
GAAATGCAACAGATGCAACAACTACAACAAGATGCTAAAGCAGGAGGAGATATAGCACCACTAGCAAAAGCATTGCCAGAAGAAGCA
>Pelagi5_DCM_M04376:201:000000000-BPY8V:1:1101:23830:3376_1:N:0:TCGGCATG+TCTCTCCG
GAAATGCAACAGATGCAACAATTACAACAAGTTGCTAAAGCAGGAGGAGATATAGCACCACTAGCGAAAGCATTGCCAGAAGAAGCA
>Pelagi5_DCM_M04376:201:000000000-BPY8V:1:1101:24566:3410_1:N:0:TCGGCATG+TCTCTCCG
GAAATGCAACAGATGCAACAACTACAACAAGTTGCCAAAGCAGGAGGAGATATAGCACCACTAGCGAAAGCATTGCCAGAAGAAGCA
>Pelagi5_DCM_M04376:201:000000000-BPY8V:1:1101:16886:3478_1:N:0:TCGGCATG+TCTCTCCG
GAAATGCAACAGATGCAACAACTACAACAAGTTGCTAAAGCAGGAGGAGATATAGCACCACTAGCGAAAGCATTGCCAGAAGAAGCA
>Pelagi5_DCM_M04376:201:000000000-BPY8V:1:1101:17870:3483_1:N:0:TCGGCATG+TCTCTCCG
GAAATGCAACAGATGCAACAACTACAACAAGTTGCTAAAGCAGGAGGAGATATAGCACCACTAGCGAAAGCATTGCCAGAAGAAGCA
>Pelagi5_DCM_M04376:201:000000000-BPY8V:1:1101:23182:3585_1:N:0:TCGGCATG+TCTCTCCG
GAAATGCAACAGATGCAACAACTACAACAAGTTGCTAAAGCAGGAGGAGATATAGCACCACTAGCGAAAGCATTGCCAGAAGAAGCA
>Pelagi5_DCM_M04376:201:000000000-BPY8V:1:1101:6467:3616_1:N:0:TAGGCATG+TCTCTCCG
GAAATGCAACAGATGCAACAACTACAACAAGTTGCTAAAGCAGGAGGAGATATAGCACCACTAGCGAAAGCAGTGCCAGAAGAAGCA
>Pelagi5_DCM_M04376:201:000000000-BPY8V:1:1101:10473:3670_1:N:0:TAGGCATG+TCTCTCCG
GAAATGCAACAGATGCAACAACTACAACAAGTTGCTAAAGCAGGAGGAGATATAGCACCACTAGCGAAAGCATTGCCAGAAGAAGCA
>Pelagi5_DCM_M04376:201:000000000-BPY8V:1:1101:12297:3690_1:N:0:TCGGCATG+TCTCTCCG
GAAATGCAACAGATGCAACAGCTACAACAAGTTGCTAAAGCAGGAGGAGATATAGCACCACTAGCAAAAGCATTGCCAGAAGAAGCA
>Pelagi5_DCM_M04376:201:000000000-BPY8V:1:1101:5827:3708_1:N:0:TAGGCATG+TCTCTCCG
GAAATGCAACAGATGCAACAACTACAACAAGTTGCTAAAGCAGGAGGAGATATAGCACCACTAGCAAAAGCATTGCCAGAAGAAGCA
>Pelagi5_DCM_M04376:201:000000000-BPY8V:1:1101:13745:3788_1:N:0:TAGGCATG+TCTCTCCG
GAAATGCAACAGATGCAACAACTACAACAAGTTGCTAAAGCAGGAGGAGATATAGCACCACTAGCGAAAGCATTGCCAGAAGAAGCA
>Pelagi5_DCM_M04376:201:000000000-BPY8V:1:1101:12864:3793_1:N:0:TCGGCATG+TCTCTCCG
GAAATGCAACAGATGCAACAACTACAACAAGTTGCTAAAGCAGGAGGAGATATAGCACCACTAGCGAAAGCATTGCCAGAAGAAGCA
>Pelagi5_DCM_M04376:201:000000000-BPY8V:1:1101:14363:3795_1:N:0:TAGGCATG+TCTCTCCG
GAAATGCAACAGATGCAACAACTACAACAAGTCGCTAAAGCAGGAGGAGATATAGCACCACTAGCGAAAGCATTGCCAGAAGAAGCA
>Pelagi5_DCM_M04376:201:000000000-BPY8V:1:1101:9819:3800_1:N:0:TAGGCATG+TCTCTCCG
GAAATGCAACAGATGCAACAACTACAACAAGTTGCTAAAGCAGGAGGAGATATAGCACCACTAGCGAAAGCATTGCCAGAAGAAGCA
>Pelagi5_DCM_M04376:201:000000000-BPY8V:1:1101:13255:3813_1:N:0:TAGGCATG+TCTCTCCG
GAAATGCAACAGATGAACAACTACAACAAGTTGCTAAAGCAGGAGGAGATATAGCACCACTAGCGAAAGCATTGCCAGAAGAAGCA
>Pelagi5_DCM_M04376:201:000000000-BPY8V:1:1101:24742:3832_1:N:0:TCGGCATG+TCTCTCCG
GAAATGCAACAGATGCAACAATTACAACAAGTTGCTAAAGCAGGAGGAGATATAGCACCACTAGCGAAAGCATTGCCAGAAGAAGCA
>Pelagi5_DCM_M04376:201:000000000-BPY8V:1:1101:5527:3866_1:N:0:TAGGCATG+TCTCTCCG
GAAATGCAACAGATGCAACAAGTACAACAACTAGCAGAAGCAGGGGGAAAAGTAGCACCATTAGCAAAAGCATTGCCAGAAGAAGCA
>Pelagi5_DCM_M04376:201:000000000-BPY8V:1:1101:5543:3883_1:N:0:TAGGCATG+TCTCTCCG
TAAATGCAACAGATGCAACAAGTACAACAACTAGCAGAAGCAGGGGGAAAAGTAGCACCATTAGCAAAAGCATTGCCAGAAGAAATG
>Pelagi5_DCM_M04376:201:000000000-BPY8V:1:1101:14349:3885_1:N:0:TAGGCATG+TCTCTCCG
GAAATGCAACAGATGCAACAACTACAACAAGTTGCTAAAGCAGGAGGAGATATAGCACCACTAGCGAAAGCATTGCCAGAAGAAGCA
>Pelagi5_DCM_M04376:201:000000000-BPY8V:1:1101:16608:3903_1:N:0:TCGGCATG+TCTCTCCG
GAAATGCAACAGATGCAACAACTACAACAAGTTGCTAAAGCAGGAGGAGATATAGCACCACTAGCGAAAGCATTGCCAGAAGAAGCA
>Pelagi5_DCM_M04376:201:000000000-BPY8V:1:1101:13982:3947_1:N:0:TAGGCATG+TCTCTCCG
GAAATGCAACAGATGCAACAACTACAACAAGTTGCTAAAGCAGGAGGAGATATAGCACCACTAGCGAAAGCATTGCCAGAAGAAGCA
>Pelagi5_DCM_M04376:201:000000000-BPY8V:1:1101:5212:3952_1:N:0:TAGGCATG+TCTCTCCG
GAAATGCAACAGATGCAACAAGTACAACAACTAGCAGAAGCAGGGGGAAAAGTAGCACCATTAGCAAAAGCATTGCCAGAAGAAGCA
>Pelagi5_DCM_M04376:201:000000000-BPY8V:1:1101:22258:3967_1:N:0:TCGGCATG+TCTCTCCG
GAAATGCAACAGATGCAACAACTACAACAAGTTGCTAAAGCAGGAGGAGATATAGCACCACTAGCGAAAGCATTGCCAGAAGAAGCA
>Pelagi5_DCM_M04376:201:000000000-BPY8V:1:1101:10405:3976_1:N:0:TAGGCATG+TCTCTCCG
GAAATGCAACAGATGCAACAACTACAACAAGTTGCTAAAGCAGGAGGAGATATAGCACCACTAGCGAAAGCATTGCCAGAAGAAGCA
>Pelagi5_DCM_M04376:201:000000000-BPY8V:1:1101:12731:3976_1:N:0:TCGGCATG+TCTCTCCG
GAAATGCAACAGATGCAACAAGTACAACAACTAGCAGAAGCAGGGGGAAAAGTAGCACCATTAGCAAAAGCATTGCCAGAAGAAGCA
>Pelagi5_DCM_M04376:201:000000000-BPY8V:1:1101:15579:3978_1:N:0:TAGGCATG+TCTCTCCG
GAAATGCAACAGATGCAACAACTACAACAAGTTGCTAAAGCAGGAGGAGATATAGCACCACTAGCGAAAGCATTGCCAGAAGAAGCA
>Pelagi5_DCM_M04376:201:000000000-BPY8V:1:1101:23436:3985_1:N:0:TCGGCATG+TCTCTCCG
GAAATGCAACAGATGCAACAAGTACAACAACTAGCAGAAGCAGGGGGAAAAGTAGCACCATTAGCAAAAGCATTGCCAGAAGAAGCA
>Pelagi5_DCM_M04376:201:000000000-BPY8V:1:1101:5759:4005_1:N:0:TAGGCATG+TCTCTCCG
GAAATGCAACAGATGCAACAACTACAACAAGTTGCTAAAGCAGGAGGAGATATAGCACCACTAGCGAAAGCATTGCCAGAAGAAGCA
>Pelagi5_DCM_M04376:201:000000000-BPY8V:1:1101:5776:4021_1:N:0:TAGGCATG+TCTCTCCG
GAAATGCAACAGATGCAACAACTACAACAAGTTGCTAAAGCAGGAGGAGATATAGCACCACTAGCGAAAGCATTGCCAGAAGAAGCA
>Pelagi5_DCM_M04376:201:000000000-BPY8V:1:1101:14053:4055_1:N:0:TAGGCATG+TCTCTCCG
GAAATGCAACAGATGCAACAACTACAACAAGTTGCTAAAGCAGGAGGAGATATAGCACCACTAGCGAAAGCATTGCCAGAAGAAGCA
>Pelagi5_DCM_M04376:201:000000000-BPY8V:1:1101:15052:4056_1:N:0:TAGGCATG+TCTCTCCG
GAAATGCAACAGATGCAACAACTGCAACAAGTAGCCAAAGCAGGAGGAGATATAGCACCACTAGCGAAAGCATTGCCAGAAGAAGCA
>Pelagi5_DCM_M04376:201:000000000-BPY8V:1:1101:21257:4110_1:N:0:TAGGCATG+TCTCTCCG
GAAATGCAACAGATGCAACAACTACAACAAGTTGCTAAAGCAGGAGGAGATATAGCACCACTAGCGAAAGCATTGCCAGAAGAAGCA
>Pelagi5_DCM_M04376:201:000000000-BPY8V:1:1101:14073:4135_1:N:0:TAGGCATG+TCTCTCCG
GAAATGCAACAGATGCAACAACTACAACAAGTTGCTAAAGCAGGGGGAGATATAGCACCACTAGCGAAAGCATTGCCAGAAGAAGCA
>Pelagi5_DCM_M04376:201:000000000-BPY8V:1:1101:9771:4155_1:N:0:TAGGCATG+TCTCTCCG
GAAATGCAACAGATGCAACAACTACAACAAGTTGCTAAAGCAGGAGGAGATATAGCACCACTAGCGAAAGCATTGCCAGAAGAAGCA
>Pelagi5_DCM_M04376:201:000000000-BPY8V:1:1101:8416:4161_1:N:0:TAGGCATG+TCTCTCCG
GAAATGCAACAGATGCAACAACTACAACAAGTTGCTAAAGCAGGAGGAGATATAGCACCACTAGCGAAAGCATTGCCAGAAGAAGCA
>Pelagi5_DCM_M04376:201:000000000-BPY8V:1:1101:12062:4236_1:N:0:TCGGCATG+TCTCTCCG
GAAATGCAACAGATGCAACAAGTACAACAACTAGCAGAAGCAGGGGGAAAAGTAGCACCATTAGCGAAAGCATTGCCAGAAGAAGCA
>Pelagi5_DCM_M04376:201:000000000-BPY8V:1:1101:12757:4256_1:N:0:TCGGCATG+TCTCTCCG
GAAATGCAACAGATGCAACAACTACAACAAGTTGCCAAAGCAGGAGGAGATATAGCACCACTAGCGAAAGCATTGCCAGAAGAAGCA
>Pelagi5_DCM_M04376:201:000000000-BPY8V:1:1101:8647:4306_1:N:0:TAGGCATG+TCTCTCCG
GAAATGCAACAGATGCAACAACTGCAACAAGTAGCCAAAGCAGGAGGAGATATAGCACCACTAGCGAAAGCATTGCCAGAAGAAGCA
>Pelagi5_DCM_M04376:201:000000000-BPY8V:1:1101:5249:4308_1:N:0:TAGGCATG+TCTCTCCG
GAAATGCAACAGATGCAACAACTACAACAAGTTGCTAAAGCAGGAGGAGATATAGCACCACTAGCGAAAGCATTGCCAGAAGAAGCA
>Pelagi5_DCM_M04376:201:000000000-BPY8V:1:1101:7872:4313_1:N:0:TAGGCATG+TCTCTCCG
GAAATGCAACAGATGCAACAACTACAACAAGTTGCTAAAGCAGGAGGAGATATAGCACCACTAGCGAAAGCATTGCCAGAAGAAGCA
>Pelagi5_DCM_M04376:201:000000000-BPY8V:1:1101:9343:4408_1:N:0:TAGGCATG+TCTCTCCG
GAAATGCAACAGATGCAACAACTACAACAAGTTGCTAAAGCAGGAGGAGATATAGCACCACTAGCGAAAGCATTGCCAGAAGAAGCA
>Pelagi5_DCM_M04376:201:000000000-BPY8V:1:1101:11286:4452_1:N:0:TCGGCATG+TCTCTCCG
GAAATGCAACAGATGCAACAACTACAACAAGTTGCTAAAGCAGGAGGAGATATAGCACCACTAGCGAAAGCATTGCCAGAAGAAGCA
>Pelagi5_DCM_M04376:201:000000000-BPY8V:1:1101:7038:4465_1:N:0:TAGGCATG+TCTCTCCG
GAAATGCAACAGATGCAACAACTACAACAAGTTGCTAAAGCAGGAGGAGATATAGCACCACTAGCGAAAGCATTGCCAGAAGAAGCA
>Pelagi5_DCM_M04376:201:000000000-BPY8V:1:1101:19515:4529_1:N:0:TAGGCATG+TCTCTCCG
GAAATGCAACAGATGCAACAACTACAACAAGTTGCTAAAGCAGGAGGAGATATAGCACCACTAGCGAAAGCATTGCCAGAAGAAGCA
>Pelagi5_DCM_M04376:201:000000000-BPY8V:1:1101:18088:4564_1:N:0:TCGGCATG+TCTCTCCG
GGAAATGCAACAGATGCAACAACTACAACAAGTTGCTAAAGCAGGAGGAGATATAGCACCACTAGCGAAAGCATTGCCAGAAGAAGCA
>Pelagi5_DCM_M04376:201:000000000-BPY8V:1:1101:15514:4606_1:N:0:TAGGCATG+TCTCTCCG
GAAATGCAACAGATGCAACAACTACAACAAGTTGCTAAAGCAGGAGGAGATATAGCACCACTAGCGAAAGCATTGCCAGAAGAAGCA
>Pelagi5_DCM_M04376:201:000000000-BPY8V:1:1101:23651:4665_1:N:0:TCGGCATG+TCTCTCCG
GAAATGCAACAGATGCAACAACTATAACAAGTTGCTAAAGCAGGAGGAGATATAGCACCACTAGCGAAAGCATTGCCAGAAGAAGCA
>Pelagi5_DCM_M04376:201:000000000-BPY8V:1:1101:13549:4668_1:N:0:TCGGCATG+TCTCTCCG
GAAATGCAACAGATGCAACAACTACAACAAGTTGCTAAAGCAGGAGGAGATATAGCACCACTAGCGAAAGCATTGCCAGAAGAAGCA
>Pelagi5_DCM_M04376:201:000000000-BPY8V:1:1101:21710:4672_1:N:0:TCGGCATG+TCTCTCCG
GAAATGCAGCAGATGCAACAACTACAACAAGTTGCTAAAGCAGGAGGAGATATAGCACCACTAGCGAAAGCATTGCCAGAAGAAGCA
>Pelagi5_DCM_M04376:201:000000000-BPY8V:1:1101:26704:4721_1:N:0:TAGGCATG+TCTCTCCG
GAAATGCAACAGATGCAACAACTACAACAAGTTGCTAAAGCAGGAGGAGATATAGCACCACTAGCGAAAGCATTGCCAGAAGAAGCA
>Pelagi5_DCM_M04376:201:000000000-BPY8V:1:1101:16925:4740_1:N:0:TCGGCATG+TCTCTCCG
GAAATGCAACAGATGCAACAACTACAACAAGTTGCTAAAGCAGGAGGAGATATAGCACCACTAGCGAAAGCATTGCCAGAAGAAGCA
>Pelagi5_DCM_M04376:201:000000000-BPY8V:1:1101:19989:4763_1:N:0:TAGGCATG+TCTCTCCG
GAAATGCAACAGATGCAACAACTACAACAAGTTGCTAAAGCAGGAGGAGATATAGCACCACTAGCAAAAGCATTGCCAGAAGAAGCA
>Pelagi5_DCM_M04376:201:000000000-BPY8V:1:1101:13399:4826_1:N:0:TCGGCATG+TCTCTCCG
GAAATGCAACAGATGCAACAACTACAACAAGTTGCTAAAGCAGGAGGAGATATAGCACCACTAGCGAAAGCATTGCCAGAAGAAGCA
>Pelagi5_DCM_M04376:201:000000000-BPY8V:1:1101:21063:4855_1:N:0:TAGGCATG+TCTCTCCG
GAAATGCAACAGATGCAACAACTACAACAAGTTGCTAAAGCAGGAGGAGATATAGCACCACTAGCAAAAGCATTGCCAGAAGAAGCA
>Pelagi5_DCM_M04376:201:000000000-BPY8V:1:1101:23632:4879_1:N:0:TCGGCATG+TCTCTCCG
GAAATGCAACAGATGCAACAACTACAACAAGTTGCTAAAGCAGGAGGAGATATAGCACCACTAGCGAAAGCATTGCCAGAAGAAGCA
>Pelagi5_DCM_M04376:201:000000000-BPY8V:1:1101:25779:4895_1:N:0:TCGGCATG+TCTCTCCG
GAAATGCAACAGATGCAACAACTACAACAAGTTGCTAAAGCAGGAGGAGATATAGCACCACTAGCGAAAGCATTGCCAGAAGAAGCA
>Pelagi5_DCM_M04376:201:000000000-BPY8V:1:1101:11145:4940_1:N:0:TAGGCATG+TCTCTCCG
GAAATGCAACAGATGCAACAACTACAACAAGTTGCTAAAGCAGGAGGAGATATAGCACCACTAGCGAAAGCATTGCCAGAAGAAGCA
>Pelagi5_DCM_M04376:201:000000000-BPY8V:1:1101:6165:4962_1:N:0:TAGGCATG+TCTCTCCG
GAAATGCAACAGATGCAACAACTACAACAAGTTGCTAAAGCAGGAGGAGATATAGCACCACTAGCGAAAGCATTGCCAGAAGAAGCA
>Pelagi5_DCM_M04376:201:000000000-BPY8V:1:1101:19956:4995_1:N:0:TAGGCATG+TCTCTCCG
GAAATGCAACAGATGCAACAGCTACAACAAGTAGCACAAGCAGGAGGAGATATAGCACCACTAGCGAAAGCATTGCCAGAAGAAGCA
>Pelagi5_DCM_M04376:201:000000000-BPY8V:1:1101:19470:5010_1:N:0:TAGGCATG+TCTCTCCG
GAAATGCAACAGATGCAACAACTACAACAAGTTGCTAAAGCAGGAGGAGATATAGCACCACTAGCGAAAGCATTGCCAGAAGAAGCA
>Pelagi5_DCM_M04376:201:000000000-BPY8V:1:1101:4433:5030_1:N:0:TCGGCATG+TCTCTCCG
GAAATGCAACAGATGCAACAACTACAACAAGTTGCTAAAGCAGGAGGAGATATAGCACCACTAGCGAAAGCATTGCCAGAAGAAGCA
>Pelagi5_DCM_M04376:201:000000000-BPY8V:1:1101:15935:5046_1:N:0:TAGGCATG+TCTCTCCG
GAAATGCAACAGATGCAACAACTACAACAAGTTGCTAAAGCAGGAGGAGATATAGCACCACTAGCGAAAGCATTGCCAGAAGAAGCA
>Pelagi5_DCM_M04376:201:000000000-BPY8V:1:1101:5519:5084_1:N:0:TCGGCATG+TCTCTCCG
GAAATGCAACAGATGCAACAACTACAACAAGTTGCTAAAGCAGGAGGAGAGATAGCACCACTAGCGAAAGCATTGCCAGAAGAAGCA
>Pelagi5_DCM_M04376:201:000000000-BPY8V:1:1101:6873:5109_1:N:0:TAGGCATG+TCTCTCCG
GAAATGCAACAGATGCAACAACTACAACAAGTTGCTAAAGCAGGAGGAGATATAGCACCACTAGCGAAAGCATTGCCAGAAGAAGCC
>Pelagi5_DCM_M04376:201:000000000-BPY8V:1:1101:7837:5193_1:N:0:TAGGCATG+TCTCTCCG
GAAATGCAACAGATGCAACAGCTACAACAAGTTGCTAAAGCAGGAGGAGATATAGCACCACTAGCGAAAGCATTGCCAGAAGAAGCA
>Pelagi5_DCM_M04376:201:000000000-BPY8V:1:1101:12596:5194_1:N:0:TAGGCATG+TCTCTCCG
GAAATGCAACAGATGCAACAACTACAACAAGTTGCTAAAGCAGGAGGAGATATAGCACCACTAGCGAAAGCATTGCCAGAAGAAGCA
>Pelagi5_DCM_M04376:201:000000000-BPY8V:1:1101:10996:5194_1:N:0:TAGGCATG+TCTCTCCG
GAAATGCAACAGATGCAACAACTACAACAAGTTGCTAAAGCAGGAGGAGATATAGCACCACTAGCGAAAGCATTGCCAGAAGAAGCA
>Pelagi5_DCM_M04376:201:000000000-BPY8V:1:1101:10634:5242_1:N:0:TAGGCATG+TCTCTCCG
GAAATGCAACAGATGCAACAACTACAACAAGTTGCTAAAGCAGGAGGAGATATAGCACCACTAGCGAAAGCATTGCCAGAAGAAGCA
>Pelagi5_DCM_M04376:201:000000000-BPY8V:1:1101:5668:5254_1:N:0:TAGGCATG+TCTCTCCG
GAAATGCAACAGATGCAACAACTACAACAAGTTGCTAAAGCAGGAGGAGATATAGCACCACTAGCGAAAGCATTGCCAGAAGAAGCA
>Pelagi5_DCM_M04376:201:000000000-BPY8V:1:1101:13454:5254_1:N:0:TCGGCATG+TCTCTCCG
GAAATGCAACAGATGCAACAACTACAACAAGTTGCTAAAGCAGGAGGAGATATAGCACCACTAGCGAAAGCATTGCCAGAAGAAGCA
>Pelagi5_DCM_M04376:201:000000000-BPY8V:1:1101:15443:5267_1:N:0:TAGGCATG+TCTCTCCG
GAAATGCAACAGATGCAACAACTACAACAAGTTGCTAAAGCAGGAGGAGATATAGCACCACTAGCGAAAGCATTGCCAGAAGAAGCA
>Pelagi5_DCM_M04376:201:000000000-BPY8V:1:1101:14760:5274_1:N:0:TAGGCATG+TCTCTCCG
GAAATGCAACAGATGCAACAAGTACAACAACTAGCAGAAGCAGGGGGAAAAGTAGCACCATTAGCAAAAGCATTGCCAGAAGAAGCA
>Pelagi5_DCM_M04376:201:000000000-BPY8V:1:1101:16593:5299_1:N:0:TCGGCATG+TCTCTCCG
GAAATGCAACAGATGCAACAAGTACAACAACTAGCAGAAGCAGGGGGAAAAGTAGCACCATTAGCAAAAGCATTGCCAGAAGAAGCA
>Pelagi5_DCM_M04376:201:000000000-BPY8V:1:1101:17461:5318_1:N:0:TCGGCATG+TCTCTCCG
GAAATGCAACAGATGCAACAACTACAACAAGTTGCTAAAGCAGGAGGAGATATAGCACCACTAGCGAAAGCATTGCCAGAAGAAGCA
>Pelagi5_DCM_M04376:201:000000000-BPY8V:1:1101:26274:5354_1:N:0:TCGGCATG+TCTCTCCG
GAAATGCAACAGATGCAACAACTACAACAAGTTGCTAAAGCAGGAGGAGATATAGCACCACTAGCGAAAGCATTGCCAGAAGAAGCA
>Pelagi5_DCM_M04376:201:000000000-BPY8V:1:1101:9934:5383_1:N:0:TAGGCATG+TCTCTCCG
GAAATGCAACAGATGCAACAACTACAACAAGTTGCTAAAGCAGGAGGAGATATAGCACCACTAGCGAAAGCATTGCCAGAAGAAGCA
>Pelagi5_DCM_M04376:201:000000000-BPY8V:1:1101:10918:5389_1:N:0:TAGGCATG+TCTCTCCG
GAAATGCAACAGATGCAACAAGTACAACAACTAGCAGAAGCAGGGGGAAAAGTAGCACCATTAGCAAAAGCATTGCCAGAAGAAGCA
>Pelagi5_DCM_M04376:201:000000000-BPY8V:1:1101:26176:5413_1:N:0:TCGGCATG+TCTCTCCG
GAAATGCAACAGATGCAACAACTACAACAAGTTGCTAAAGCAGGAGGAGATATAGCACCACTAGCGAAAGCATTGCCAGAAGAAGCA
>Pelagi5_DCM_M04376:201:000000000-BPY8V:1:1101:7690:5413_1:N:0:TAGGCATG+TCTCTCCG
GAAATGCAACAGATGCAACAATTACAACAAGTTGCTAAAGCAGGAGGAGATATAGCACCACTAGCGAAAGCATTGCCAGAAGAAGCA
>Pelagi5_DCM_M04376:201:000000000-BPY8V:1:1101:5851:5421_1:N:0:TAGGCATG+TCTCTCCG
GAAATGCAACAGATGCAACAACTACAACAAGTTGCTAAAGCAGGAGGAGATATAGCACCACTAGCGAAAGCATTGCCAGAAGAAGCA
>Pelagi5_DCM_M04376:201:000000000-BPY8V:1:1101:4750:5429_1:N:0:TAGGCATG+TCTCTCCG
GAAATGCAACAGATGCAACAACTACAACAAGTTGCTAAAGCAGGAGGAGATATAGCACCACTAGCGAAAGCATTGCCAGAAGAAGCA
>Pelagi5_DCM_M04376:201:000000000-BPY8V:1:1101:13887:5431_1:N:0:TAGGCATG+TCTCTCCG
GAAATGCAACAGATGCAACAACTACAACAAGTTGCTAAAGCAGGAGGAGATATAGCACCACTAGCGAAAGCATTGCCAGAAGAAGCA
>Pelagi5_DCM_M04376:201:000000000-BPY8V:1:1101:4762:5441_1:N:0:TAGGCATG+TCTCTCCG
GAAATGCAACAGATGCAACAACTACAACAAGTTGCTAAAGCAGGAGGAGATATAGCACCACTAGCGAAAGCATGGCCAGAAGAAGCA
>Pelagi5_DCM_M04376:201:000000000-BPY8V:1:1101:25119:5461_1:N:0:TCGGCATG+TCTCTCCG
GAAATGCAACAGATGCAACAACTACAACAAGTTGCTAAAGCAGGAGGAGATATAGCACCACTAGCGAAAGCATTGCCAGAAGAAGCA
>Pelagi5_DCM_M04376:201:000000000-BPY8V:1:1101:17808:5471_1:N:0:TCGGCATG+TCTCTCCG
GAAATGCAACAGATGCAACAACTACAACAAGTTGCTAAAGCAGGAGGAGATATAGCACCACTAGCGAAAGCATTGCCAGAAGAAGCA
>Pelagi5_DCM_M04376:201:000000000-BPY8V:1:1101:18333:5471_1:N:0:TCGGCATG+TCTCTCCG
GAAATGCAACAGATGCAACAATTACAACAAGTTGCTAAAGCAGGAGGAGATATAGCACCACTAGCGAAAGCATTGCCAGAAGAAGCA
>Pelagi5_DCM_M04376:201:000000000-BPY8V:1:1101:17619:5547_1:N:0:TCGGCATG+TCTCTCCG
GAAATGCAACAGATGCAACAACTACAACAAGTTGCCAAAGCAGGAGGAGATATAGCACCACTAGCGAAAGCATTGCCAGAAGAAGCA
>Pelagi5_DCM_M04376:201:000000000-BPY8V:1:1101:9915:5559_1:N:0:TAGGCATG+TCTCTCCG
GAAATGCAACAGATGCAACAGCTACAACAAGTAGCACAAGCAGGAGGAGATATAGCACCACTAGCGAAAGCATTGCCAGAAGAAGCA
>Pelagi5_DCM_M04376:201:000000000-BPY8V:1:1101:6696:5579_1:N:0:TAGGCATG+TCTCTCCG
GAAATGCAACAGATGCAACAACTACAACAAGTTGCTAAAGCAGGAGGAGATATAGCACCACTAGCGAAAGCATTGCCAGAAGAAGCA
>Pelagi5_DCM_M04376:201:000000000-BPY8V:1:1101:4892:5616_1:N:0:TAGGCATG+TCTCTCCG
GAAATGCAACAGATGCAACAAGTACAACAACTAGCAGAAGCAGGGGGAAAAGTAGCACCATTAGCAAAAGCATTGCCAGAAGAAGCA
>Pelagi5_DCM_M04376:201:000000000-BPY8V:1:1101:12672:5620_1:N:0:TAGGCATG+TCTCTCCG
GAAATGCAACAGATGCAACAACTACAACAAGTTGCTAAAGCAGGAGGAGATATAGCACCACTAGCGAAAGCATTGCCAGAAGAAGCA
>Pelagi5_DCM_M04376:201:000000000-BPY8V:1:1101:15631:5669_1:N:0:TAGGCATG+TCTCTCCG
GAAATGCAACAGATGCAACAACTACAACAAGTTGCTAAAGCAGGAGGAGATATAGCACCACTAGCGAAAGCATTGCCAGAAGAAGCA
>Pelagi5_DCM_M04376:201:000000000-BPY8V:1:1101:8937:5695_1:N:0:TAGGCATG+TCTCTCCG
GAAATGCAACAGATGCAACAACTACAACAAGTTGCTAAAGCAGGAGGAGATATAGCACCACTAGCGAAAGCATTGCTAGAAGAAGCA
>Pelagi5_DCM_M04376:201:000000000-BPY8V:1:1101:8317:5713_1:N:0:TAGGCATG+TCTCTCCG
GAAATGCAACAGATGCAACAACTACAACAAGTTGCCAAAGCAGGAGGAGATATAGCACCACTAGCGAAAGCATTGCCAGAAGAAGCA
>Pelagi5_DCM_M04376:201:000000000-BPY8V:1:1101:4644:5723_1:N:0:TAGGCATG+TCTCTCCG
GAAATGCAACAGATGCAACAACTACAACAAGTTGCTAAAGCAGGAGGAGATATAGCACCACTAGCGAAAGCATTGCCAGAAGAAGCA
>Pelagi5_DCM_M04376:201:000000000-BPY8V:1:1101:13864:5744_1:N:0:TAGGCATG+TCTCTCCG
GAAATGCAACAGATGCAACAAGCACAACAACTAGCAGAAGCAGGGGGAAAAGTAGCACCATTAGCAAAAGCATTGCCAGAAGAAGCA
>Pelagi5_DCM_M04376:201:000000000-BPY8V:1:1101:8513:5783_1:N:0:TAGGCATG+TCTCTCCG
GAAATGCAACAGATGCAACAACTACAACAAGTTGCTAAAGCAGGAGGAGATATAGCACCACTAGCGAAAGCATTGCCAGAAGAAGCA
>Pelagi5_DCM_M04376:201:000000000-BPY8V:1:1101:5815:5832_1:N:0:TAGGCATG+TCTCTCCG
GAAATGCAACAGATGCAACAACTACAACAAGTTGCTAAAGCAGGAGGAGATATAGCACCACTAGCGAAAGCATTGCCAGAAGAAGCA
>Pelagi5_DCM_M04376:201:000000000-BPY8V:1:1101:12984:5840_1:N:0:TCGGCATG+TCCCTCCG
GAAATGCAACAGATGCAACAACTACAACAAGTTGCTAAAGCAGGAGGAGATATAGCACCACTAGCGAAAGCATTGCCAGAAGAAGCA
>Pelagi5_DCM_M04376:201:000000000-BPY8V:1:1101:18809:5847_1:N:0:TCGGCATG+TCTCTCCG
GAAATGCAACAGATGCAACAACTACAACAAGCTGCTAAAGCAGGAGGAGATATAGCACCACTAGCGAAAGCATTGCCAGAAGAAGCA
>Pelagi5_DCM_M04376:201:000000000-BPY8V:1:1101:22039:5945_1:N:0:TCGGCATG+TCTCTCCG
GAAATGCAACAGATGCAACAACTACAACAAGTTGCTAAAGCAGGAGGAGATATAGCACCACTAGCGAAAGCATTGCCAGAAGAAGCA
>Pelagi5_DCM_M04376:201:000000000-BPY8V:1:1101:23744:5967_1:N:0:TCGGCATG+TCTCTCCG
GAAATGAACAGATGCAACAAGTACAACAACTAGCAGAAGCAGGGGGAAAAGTAGCACCATTAGCAAAAGCATTGCCAGAAGAAGCA
>Pelagi5_DCM_M04376:201:000000000-BPY8V:1:1101:5023:5971_1:N:0:TAGGCATG+TCTCTCCG
GAAATGCAACAGATGCAACAACTGCAACAAGTTGCTAAAGCAGGAGGAGATATAGCACCACTAGCGAAAGCATTGCCAGAAGAAGCA
>Pelagi5_DCM_M04376:201:000000000-BPY8V:1:1101:5838:5978_1:N:0:TAGGCATG+TCTCTCCG
GAAATGCAACAGATGCAACAACTACAGCAAGTTGCTAAAGCAGGAGGAGATATAGCACCACTAGCGAAAGCATTGCCAGAAGAAGCA
>Pelagi5_DCM_M04376:201:000000000-BPY8V:1:1101:23263:5987_1:N:0:TCGGCATG+TCTCTCCG
GAAATGCAACAGATGCAACAACTACAACAAGTTGCTAAAGCAGGAGGAGATATAGCACCACTAGCGAAAGCATTGCCAGAAGAAGCA
>Pelagi5_DCM_M04376:201:000000000-BPY8V:1:1101:4232:6022_1:N:0:TAGGCATG+TCTCTCCG
GAAATGCAACAGATGCAACAACTACAACAAGTTGCTAAAGCAGGAGGAGATATAGCACCACTAGCGAAAGCATTGCCAGAAGAAGCA
>Pelagi5_DCM_M04376:201:000000000-BPY8V:1:1101:6315:6042_1:N:0:TAGGCATG+TCTCTCCG
GAAATGCAACAGATGCAACAACTACAACAAGTTGCTAAAGCAGGAGGAGATATAGCACCACTAGCGAAAGCATTGCCAGAAGAAGCA
>Pelagi5_DCM_M04376:201:000000000-BPY8V:1:1101:19599:6082_1:N:0:TAGGCATG+TCTCTCCG
GAAATGCAACAGATGCAACAAGTACAACAACTAGCAGAAGCAGGGGGAAAAGTAGCACCATTAGCAAAAGCATTGCCAGAAGAAGCA
>Pelagi5_DCM_M04376:201:000000000-BPY8V:1:1101:17099:6088_1:N:0:TCGGCATG+TCTCTCCG
GAAATGCAACAGATGCAACAATTACAACAAGTTGCTAAAGCAGGAGGAGATATAGCACCACTAGCGAAAGCATTGCCAGAAGAAGCA
>Pelagi5_DCM_M04376:201:000000000-BPY8V:1:1101:21970:6118_1:N:0:TCGGCATG+TCTCTCCG
GAAATGCAACAGATGCAACAATTACAACAAGTTGCTAAAGCAGGAGGAGATATAGCACCACTAGCGAAAGCAGTGCCAGAAGAAGCA
>Pelagi5_DCM_M04376:201:000000000-BPY8V:1:1101:21656:6122_1:N:0:TCGGCATG+TCTCTCCG
GAAATGCAACAGATGCAACAATTACAACAAGTTGCTAAAGCAGGAGGAGATATAGCACCACTAGCGAAAGCAGTGCCAGAAGAAGCA
>Pelagi5_DCM_M04376:201:000000000-BPY8V:1:1101:11587:6140_1:N:0:TAGGCATG+TCTCTCCG
GAAATGCAACAGATGCAACAACTACAACAAGTTGCTAAAGCAGGAGGAGATATAGCACCACTAGCGAAAGCATTGCCAGAAGAAGCA
>Pelagi5_DCM_M04376:201:000000000-BPY8V:1:1101:15158:6143_1:N:0:TAGGCATG+TCTCTCCG
GAAATGCAACAGATGCAACAACTACAACAAGTTGCTAAAGCAGGAGGAGATATAGCACCACTAGCGAAAGCATTGCCAGAAGAAGCA
>Pelagi5_DCM_M04376:201:000000000-BPY8V:1:1101:8323:6146_1:N:0:TAGGCATG+TCTCTCCG
GAAATGCAACAGATGCAACAACTACAACAAGTTGCTAAAGCAGGAGGAGATATAGCACCACTAGCGAAAGCATTGCCAGAAGAAGCA
>Pelagi5_DCM_M04376:201:000000000-BPY8V:1:1101:4809:6156_1:N:0:TCGGCATG+TCTCTCCG
GAAATGCAACAGATGCAACAACTACAACAAGTTGCTAAAGCAGGAGGAGATATAGCACCACTAGCGAAAGCATTGCCAGAAGAAGCA
>Pelagi5_DCM_M04376:201:000000000-BPY8V:1:1101:8362:6166_1:N:0:TAGGCATG+TCTCTCCG
GAAATGCAACAGATGCAACAACTACAACAAGTTGCCAAAGCAGGAGGAGATATAGCACCACTAGCGAAAGCATTGCCAGAAGAAGCA
>Pelagi5_DCM_M04376:201:000000000-BPY8V:1:1101:4822:6168_1:N:0:TCGGCATG+TCTCTCCG
GAAATGCAACAGATGCAACAACTACAACAAGTTGCTAAAGCAGGAGGAGATATAGCACCACTAGCGAAAGCATTGCCAGAAGAAGCA
>Pelagi5_DCM_M04376:201:000000000-BPY8V:1:1101:17203:6215_1:N:0:TAGGCATG+TCTCTCCG
GAAATGCAACAGATGCAACAACTACAACAAGTTGCTAAAGCAGGAGGAGATATAGCACCACTAGCAAAAGCATTGCCAGAAGAAGCA
>Pelagi5_DCM_M04376:201:000000000-BPY8V:1:1101:4990:6229_1:N:0:TCGGCATG+TCTCTCCG
GAATGCAACAGATGCAACAACTACAACAAGTTGCTAAAGCAGGAGGAGATATAGCACCACTAGCGAAAGCATTGCCAGAAGAAGCA
>Pelagi5_DCM_M04376:201:000000000-BPY8V:1:1101:10082:6231_1:N:0:TAGGCATG+TCTCTCCG
GAAATGCAACAGATGCAACAACTACAACAAGTTGCTAAAGCAGGAGGAGATATAGCACCACTAGCGAAAGCATTGCCAGAAGAAGCA
>Pelagi5_DCM_M04376:201:000000000-BPY8V:1:1101:20513:6232_1:N:0:TAGGCATG+TCTCTCCG
GAAATGCAACAGATGCAACAACTACAACAAGTTGCTAAAGCAGGAGGAGATATAGCACCACTAGCGAAAGCATTGCCAGAAGAAGCA
>Pelagi5_DCM_M04376:201:000000000-BPY8V:1:1101:18593:6273_1:N:0:TAGGCATG+TCTCTCCG
GAAATGCAACAGATGCAACAACTACAACAAGTTGCTAAAGCAGGAGGAGATATAGCACCACTAGCGAAAGCATTGCCAGAAGAAGCA
>Pelagi5_DCM_M04376:201:000000000-BPY8V:1:1101:24640:6287_1:N:0:TAGGCATG+TCTCTCCG
GAAATGCAACAGATGCAACAACTACAACAAGTTGCTAAAGCAGGGGGAGATATAGCACCACTAGCAAAAGCATTGCCAGAAGAAGCA
>Pelagi5_DCM_M04376:201:000000000-BPY8V:1:1101:24409:6293_1:N:0:TAGGCATG+TCTCTCCG
GAAATGCAACAGATGCAACAACTACAACAAGTTGCTAAAGCAGGAGGAGATATAGCACCACTAGCGAAAGCATTGCCAGAAGAAGCA
>Pelagi5_DCM_M04376:201:000000000-BPY8V:1:1101:6687:6303_1:N:0:TAGGCATG+TCTCTCCG
GAAATGCAACAGATGCAACAACTACAACAAGTTGCTAAAGCAGGAGGAGATATAGCACCACTAGCGGAAGCATTGCCAGAAGAAGCA
>Pelagi5_DCM_M04376:201:000000000-BPY8V:1:1101:21918:6387_1:N:0:TCGGCATG+TCTCTCCG
GAAATGCAACAGATGCAACAACTGCAACAAGTTGCTAAAGCAGGAGGAGATATAGCACCACTAGCGAAAGCAGTGCCAGAAGAAGCA
>Pelagi5_DCM_M04376:201:000000000-BPY8V:1:1101:24019:6390_1:N:0:TCGGCATG+TCTCTCCG
GAAATGCAACAGATGCAACAACTACAACAAGTTGCTAAAGCAGGAGGAGATATAGCACCACTAGCAAAAGCAGTGCCAGAAGAAGCA
>Pelagi5_DCM_M04376:201:000000000-BPY8V:1:1101:19984:6398_1:N:0:TAGGCATG+TCTCTCCG
GAAATGCAACAGATGCAACAACTACAACAAGTTGCTAAAGCAGGAGGAGATATAGCACCACTAGCGAAAGCATTGCCAGAAGAAGCA
>Pelagi5_DCM_M04376:201:000000000-BPY8V:1:2113:14065:16209_1:N:0:TCGGCATG+TCTCTCCG
GAAATGCAACAGATGCAACAACTACAACAAGTTGCTAAAGCAGGAGGAGATATAGCACCACTAGCGAAAGCATTGCCCAGAAGAAGCA
>Pelagi5_DCM_M04376:201:000000000-BPY8V:1:2113:10902:16235_1:N:0:TAGGCATG+TCTCTCCG
GAAATGCAACAGATGCAACAAGTACAACAAGTTGCTAAAGCAGGAGGAGATATAGCACCACTAGCAAAAGCATTGCCAGAAGAAGCA
>Pelagi5_DCM_M04376:201:000000000-BPY8V:1:2112:17504:17666_1:N:0:TAGGCATG+TCTCTCCG
GAAATGCAACAGATGCAACAAGTACAACAACTAGCAGAAGCAGGGGGAAAAGTAGCACCATTAGCAAAAGCATTGCCAGAAGAAGCA
>Pelagi5_DCM_M04376:201:000000000-BPY8V:1:2112:23591:17760_1:N:0:TAGGCATG+TCTCTCCG
GAAATGCAACAGATGCAACAACTACAACAAGTTGCTAAAGCAGGAGGAGATATAGCACCACTAGCAAAAGCATTGCCAGAAGAAGCA
>Pelagi5_DCM_M04376:201:000000000-BPY8V:1:2112:2667:17807_1:N:0:TCGGCATG+TCTCTCCG
GAAATGCAACAGATGCAACAAGTACAACAACTAGCAGAAGCAGGGGGAAAAGTAGCACCATTAGCAAAAGCATTGCCAGAAGAAGCA
>Pelagi5_DCM_M04376:201:000000000-BPY8V:1:2112:13427:17825_1:N:0:TAGGCATG+TCTCTCCG
GAAATGCAACAGATGCAACAACTACAACAAGTTGCTAAAGCAGGAGGAGATATAGCACCACTAGCGAAAGCATTGCCAGAAGAAGCA
>Pelagi5_DCM_M04376:201:000000000-BPY8V:1:2112:4143:17889_1:N:0:TAGGCATG+TCTCTCCG
GAAATGCAACAGATGCAACAAGTAGCCAAAGCAGGAGGAGATATAGCACCGCTAGCTAAAGCATTGCCAGAAGAAGCA
>Pelagi5_DCM_M04376:201:000000000-BPY8V:1:2112:13964:17909_1:N:0:TAGGCATG+TCTCTCCG
GAAATGCAACAGATGCAACAACTACAACAAGTTGCTAAAGCAGGAGGAGATATAGCACCACTAGCGAAAGCATTGCCAGAAGAAGCA
>Pelagi5_DCM_M04376:201:000000000-BPY8V:1:2112:18334:17932_1:N:0:TAGGCATG+TCTCTCCG
GAAATGCAACAGATGCAACAACTACAACAAGTTGCTAAAGCAGGAGGAGATATAGCACCACTAGCGAAAGCATTGCCAGAAGAAGCA
>Pelagi5_DCM_M04376:201:000000000-BPY8V:1:2112:21287:17957_1:N:0:TAGGCATG+TCTCTCCG
GAAATGCAACAGATGCAACAACTACAACAAGTTGCTAAAGCAGGAGGAGATATAGCACCACTAGCGAAAGCATTGCCAGAAGAAGCA
>Pelagi5_DCM_M04376:201:000000000-BPY8V:1:2112:27669:17966_1:N:0:TCGGCATG+TCTCTCCG
GAAATGCAACAGATGCAACAACTGCAACAAGTTGCTAAAGCAGGAGGAGATATAGCACCACTAGCGAAAGCATTGCCAGAAGAAGCA
>Pelagi5_DCM_M04376:201:000000000-BPY8V:1:2112:14016:17970_1:N:0:TAGGCATG+TCTCTCCG
GAAATGCAACAGATGCAACAACTACAACAAGTTGCTAAAGCAGGAGGAGATATAGCACCACTAGCGAAAGCATTGCCAGAAGAAGCA
>Pelagi5_DCM_M04376:201:000000000-BPY8V:1:2112:27431:17981_1:N:0:TCGGCATG+TCTCTCCG
GAAATGCAACAGATGCAACAACTACAACAAGTTGCTAAAGCAGGAGGAGATATAGCACCACTAGCGAAAGCATTGCCAGAAGAAGCA
>Pelagi5_DCM_M04376:201:000000000-BPY8V:1:2112:15998:17982_1:N:0:TAGGCATG+TCTCTCCG
GAAATGCAACAGATGCAACAAGTACAACAACTAGCAGAAGCAGGGGGAAAAGTAGCACCATTAGCAAAAGCATTGCCAGAAGAAGCA
>Pelagi5_DCM_M04376:201:000000000-BPY8V:1:2112:23735:17992_1:N:0:TAGGCATG+TCTCTCCG
GAAATGCAACAGATGCAACAACTACAACAAGTTGCTAAAGCAGGAGGAGATATAGCACCACTAGCGAAAGCATTGCCAGAAGAAGCA
>Pelagi5_DCM_M04376:201:000000000-BPY8V:1:2112:12569:18005_1:N:0:TAGGCATG+TCTCTCCG
GAAATGCAACAGATGCAACAACTACAACAAGTTGCTAAAGCAGGAGGAGATATAGCACCACTAGCGAAAGCATTGCCAGAAGAAGCA
>Pelagi5_DCM_M04376:201:000000000-BPY8V:1:2112:12766:18011_1:N:0:TAGGCATG+TCTCTCCG
GAAATGCAACAGATGCAACAACTGCAACAAGTTGCTAAAGCAGGAGGAGATATAGCACCACTAGCGAAAGCATTGCCAGAAGAAGCA
>Pelagi5_DCM_M04376:201:000000000-BPY8V:1:2112:7647:18022_1:N:0:TAGGCATG+TCTCTCCG
GAAATGCAACAGATGCAACAACTACAACAAGTTGCTAAAGCAGGAGGAGATATAGCACCACTAGCAAAAGCATTGCCAGAAGAAGCA
>Pelagi5_DCM_M04376:201:000000000-BPY8V:1:2112:17783:18023_1:N:0:TAGGCATG+TCTCTCCG
GAAATGCAACAGATGCAACAATTACAACAAGTTGCTAAAGCAGGAGGAGATATAGCACCACTAGCGAAAGCATTGCCAGAAGAAGCA
>Pelagi5_DCM_M04376:201:000000000-BPY8V:1:2112:23493:18046_1:N:0:TAGGCATG+TCTCTCCG
GAAATGCAACAGATGCAACAACTACAACAAGTTGCTAAAGCAGGAGGAGATATAGCACCACTAGCGAAAGCATTGCCAGAAGAAGCA
>Pelagi5_DCM_M04376:201:000000000-BPY8V:1:2112:28743:18149_1:N:0:TAGGCATG+TCTCTCCC
GAAATGCAACAGATGCAACAAGTACAACAACTAGCAGAAGCAGGGGGAAAAGTAGCACAATTAGCAAAAGCATTGCCAGAAGAAGCA
>Pelagi5_DCM_M04376:201:000000000-BPY8V:1:2112:21288:18180_1:N:0:TAGGCATG+TCTCTCCG
GAAATGCAACAGATGCAACAACTACAACAAGTTGCTAAAGCAGGAGGAGATATAGCACCACTAGCGAAAGCATTGCCAGAAGAAGCA
>Pelagi5_DCM_M04376:201:000000000-BPY8V:1:2112:25837:18251_1:N:0:TAGGCATG+TCTCTCCG
GAAATGCAACAGATGCAACAACTACAACAAGTTGCTAAAGCAGGAGGAGATATAGCACCACTAGCAAAAGCATTGCCAGAAGAAGCA
>Pelagi5_DCM_M04376:201:000000000-BPY8V:1:2112:18455:18261_1:N:0:TAGGCATG+TCTCTCCG
GAAATGCAACAGATGCAACAACTACAACAAGTTGCTAAAGCAGGAGGAGATATAGCACCACTAGCAAAAGCATTGCCAGAAGAAGCA
>Pelagi5_DCM_M04376:201:000000000-BPY8V:1:2112:24768:18264_1:N:0:TCGGCATG+TCTCTCCG
GAAATGCAACAGATGCAACAACTACAACAAGTTGCTAAAGCAGGAGGAGATATAGCACCACTAGCGAAAGCATTGCCAGAAGAAGCA
>Pelagi5_DCM_M04376:201:000000000-BPY8V:1:2112:15059:18303_1:N:0:TAGGCATG+TCTCTCCG
GAAATGCAACAGATGCAACAACTGCAACAAGTAGCCAAAGCAGGAGGAGATATAGCACCACTAGCGAAAGCATTGCCAGAAGAAGCA
>Pelagi5_DCM_M04376:201:000000000-BPY8V:1:2112:20666:18320_1:N:0:TAGGCATG+TCTCTCCG
GAAATGCAACAGATGCAACAATTACAACAAGTTGCTAAAGCAGGAGGAGATATAGCACCACTAGCGAAAGCATTGCCAGAAGAAGCA
>Pelagi5_DCM_M04376:201:000000000-BPY8V:1:2112:11861:18323_1:N:0:TAGGCATG+TCTCTCCG
GAAATGCAACAGATGCAACAACTACAACAAGTTGCTAAAGCAGGAGGAGATATAGCACCACTAGCGAAAGCATTGCCAGAAGAAGCA
>Pelagi5_DCM_M04376:201:000000000-BPY8V:1:2112:17916:18356_1:N:0:TAGGCATG+TCTCTCCG
GAAATGCAACAGATGCAACAACTGCAACAAGTTGCTAAAGCAGGAGGAGATATAGCACCACTAGCGAAAGCATTGCCAGAAGAAGCA
>Pelagi5_DCM_M04376:201:000000000-BPY8V:1:2112:25295:18410_1:N:0:TAGGCATG+TCTCTCCG
GAAATGCAACAGATGCAACAACTACAACAAGTTGCTAAAGCAGGAGGAGATATAGCACCACTAGCGAAAGCATTGCCAGAAGAAGCA
>Pelagi5_DCM_M04376:201:000000000-BPY8V:1:2112:10407:18445_1:N:0:TAGGCATG+TCTCTCCG
GAAATGCAACAGATGCAACAAGTAGCCAAAGCAGGAGGAGATGTAGCACCACTAGCGAAAGCATTGCCAGAAGAAGCA
>Pelagi5_DCM_M04376:201:000000000-BPY8V:1:2112:22522:18449_1:N:0:TAGGCATG+TCTCTCCG
GAAATGCAACAGATGCAACAACTACAACAAGTTGCTAAAGCAGGAGGAGATATAGCACCACTAGCGAAAGCATTGCCAGAAGAAGCA
>Pelagi5_DCM_M04376:201:000000000-BPY8V:1:2112:17326:18469_1:N:0:TAGGCATG+TCTCTCCG
GAAATGCAACAGATGCAACAACTACAACAAGTTGCTAAAGCAGGAGGAGATATAGCACCACTAGCGAAAGCATTGCCAGAAGAAGCA
>Pelagi5_DCM_M04376:201:000000000-BPY8V:1:2112:26798:18471_1:N:0:TCGGCATG+TCTCTCCG
GAAATGCAACAGATGCAACAACTACAACAAGTTGCTAAAGCAGGAGGAGATATAGCACCACTAGCGAAAGCATTGCCAGAAGAAGCA
>Pelagi5_DCM_M04376:201:000000000-BPY8V:1:2112:23385:18488_1:N:0:TAGGCATG+TCTCTCCG
GAAATGCAACAGATGCAACAACTACAACAAGTTGCTAAAGCAGGAGGAGATATAGCACCACTAGCGAAAGCATTGCCAGAAGAAGCA
>Pelagi5_DCM_M04376:201:000000000-BPY8V:1:2112:12864:18490_1:N:0:TAGGCATG+TCTCTCCG
GAAATGCAACAGATGCAACAACTACAACAAGTTGCTAAAGCAGGAGGAGATATAGCACCACTAGCGAAAGCATTGCCAGAAGAAGCA
>Pelagi5_DCM_M04376:201:000000000-BPY8V:1:2112:14771:18498_1:N:0:TAGGCATG+TCTCTCCG
GAAATGCAACAGATGCAACAACTACAACAAGTTGCTAAAGCAGGAGGAGATATAGCACCACTAGCGAAAGCATTGCCAGAAGAAGCA
>Pelagi5_DCM_M04376:201:000000000-BPY8V:1:2112:7129:18501_1:N:0:TAGGCATG+TCTCTCCG
GAAATGCAACAGATGCAACAACTACAACAAGTTGCTAAAGCAGGAGGAGATATAGCACCACTAGCGAAAGCATTGCCAGAAGAAGCA
>Pelagi5_DCM_M04376:201:000000000-BPY8V:1:2112:20392:18516_1:N:0:TAGGCATG+TCTCTCCG
GAAATGCAACAGATGCAACAACTACAACAAGTTGCTAAAGCAGGAGGAGATATAGCACCACTAGCGAAAGCATTGCCAGAAGAAGCA
>Pelagi5_DCM_M04376:201:000000000-BPY8V:1:2112:7057:18525_1:N:0:TAGGCATG+TCTCTCCG
GAAATGCAACAGATGCAACAACTACAACAAGTTGCTAAAGCAGGAGGAGATATAGCACCACTAGCGAAAGCATTGCCAGAAGAAGCA
>Pelagi5_DCM_M04376:201:000000000-BPY8V:1:2112:10394:18536_1:N:0:TAGGCATG+TCTCTCCG
GAAATGCAACAGATGCAACAACTACAACAAGTTGCTAAAGCAGGAGGAGATATAGCACCACTAGCGAAAGCATTGCCAGAAGAAGCC
>Pelagi5_DCM_M04376:201:000000000-BPY8V:1:2112:6658:18545_1:N:0:TAGGCATG+TCTCTCCG
GAAATGCAACAGATGCAACAAGTACAACAACTAGCAGAAGCAGGGGGAAAAGTAGCACAATTAGCAAAAGCATTGCCAGAAGAAGCA
>Pelagi5_DCM_M04376:201:000000000-BPY8V:1:2112:13131:18557_1:N:0:TAGGCATG+TCTCTCCG
GAAATGCAACAGATGCAACAACTACAACAAGTTGCTAAAGCAGGAGGAGATATAGCACCACTAGCGAAAGCATTGCCAGAAGAAGCA
>Pelagi5_DCM_M04376:201:000000000-BPY8V:1:2112:21600:18560_1:N:0:TAGGCATG+TCTCTCCG
GAAATGCAACAGATGCAACAACTACAACAAGTTGCTAAAGCAGGAGGAGATATAGCACCACTAGCGAAAGCATTGCCAGAAGAAGCA
>Pelagi5_DCM_M04376:201:000000000-BPY8V:1:2112:12979:18597_1:N:0:TAGGCATG+TCTCTCCG
GAAATGCAACAGATGCAACAATTACAACAAGTTGCTAAAGCAGGAGGAGATATAGCACCACTAGCGAAAGCATTGCCAGAAGAAGCA
>Pelagi5_DCM_M04376:201:000000000-BPY8V:1:2112:6835:18669_1:N:0:TAGGCATG+TCTCTCCG
GCAATGCAACAGATGCACCAACTACAACAAGTTGCTAAAGCAGGAGGAGATCTAGCACCCCTAGCGAAAGCATTGCCAGAAGAAGCA
>Pelagi5_DCM_M04376:201:000000000-BPY8V:1:2112:11690:18717_1:N:0:TAGGCATG+TCTCTCCG
GAAATGCAACAGATGCAACAACTACAACAAGTTGCTAAAGCAGGAGGAGATATAGCACCACTAGCGAAAGCATTGCCAGAAGAAGCA
>Pelagi5_DCM_M04376:201:000000000-BPY8V:1:2112:26609:18748_1:N:0:TCGGCATG+TCTCTCCG
GAAATGCAACAGATGCAACAACTACAACAAGTTGCTAACGCAGGAGGAGATATAGCACCACTAGCGAAAGCATTGCCAGAAGAAGCA
>Pelagi5_DCM_M04376:201:000000000-BPY8V:1:2112:19057:18750_1:N:0:TAGGCATG+TCTCTCCG
GAAATGCAACAGATGCAACAACTACAACAAGTTGCTAAAGCAGGAGGAGATATAGCACCACTAGCGAAAGCATTCCAGAAGAAGCA
>Pelagi5_DCM_M04376:201:000000000-BPY8V:1:2112:10178:18771_1:N:0:TAGGCATG+TCTCTCCG
GAAATGCAACAGATGCAACAATTACAACAAGTTGCTAAAGCAGGAGGAGATATAGCACCACTAGCGAAAGCATTGCCAGAAGAAGCA
>Pelagi5_DCM_M04376:201:000000000-BPY8V:1:2112:18222:18771_1:N:0:TAGGCATG+TCTCTCCG
GAAATGCAACAGATGCAACAACTACAACAAGTTGCTAAAGCAGGAGGAGATATAGCACCACTAGCGAAAGCATTGCCAGAAGAAGCA
>Pelagi5_DCM_M04376:201:000000000-BPY8V:1:2112:28080:18789_1:N:0:TCGGCATG+TCTCTCCG
GAAATGCAACAGATGCAACAACTACAACAAGTTGCTAAAGCAGGAGGAGATATAGCACCACTAGCGAAAGCATTGCCAGAAGAAGCA
>Pelagi5_DCM_M04376:201:000000000-BPY8V:1:2112:21312:18807_1:N:0:TAGGCATG+TCTCTCCG
GAAATGCAACAGATGCAACAACTACAACAAGTTGCCAAAGCAGGAGGAGATATAGCACCACTAGCGAAAGCATTGCCAGAAGAAGCA
>Pelagi5_DCM_M04376:201:000000000-BPY8V:1:2112:13514:18822_1:N:0:TAGGCATG+TCTCTCCG
GAAATGCAACAGATGCAACAACTACAACAAGTTGCTAAAGCAGGAGGAGATATAGCACCACTAGCGAAAGCATTGCCAGAAGAAGCA
>Pelagi5_DCM_M04376:201:000000000-BPY8V:1:2112:24623:18837_1:N:0:TAGGCATG+TCTCTCCG
GAAATGCAACAGATGCAACAACTACAACAAGTTGCTAAAGCAGGAGGAGATATAGCACCACTAGCGAAAGCATTGCCAGAAGAAGCA
>Pelagi5_DCM_M04376:201:000000000-BPY8V:1:2112:5932:18890_1:N:0:TAGGCATG+TCTCTCCG
GAAATGCAACAGATGCAACAAGTACAACAACTAGCAGAAGCAGGGGGAAAAGTAGCACCATTAGCAAAAGCATTGCCAGAAGAAGCA
>Pelagi5_DCM_M04376:201:000000000-BPY8V:1:2112:27822:18931_1:N:0:TCGGCATG+TCTCTCCG
GAAATGCAACAGATGCAACAACTACAACAAGTTGCTAAAGCAGGAGGAGATATAGCACCACTAGCGAAAGCATTGCCAGAAGAAGCA
>Pelagi5_DCM_M04376:201:000000000-BPY8V:1:2112:24929:18942_1:N:0:TAGGCATG+TCTCTCCG
GAAATGCAACAGATGCAACAACTACAACAAGTTGCTAAAGCAGGAGGAGATATAGCACCACTAGCGAAAGCATTGCCAGAAGAAGCA
>Pelagi5_DCM_M04376:201:000000000-BPY8V:1:2112:23186:18955_1:N:0:TAGGCATG+TCTCTCCG
GAAATGCAACAGATGCAACAACTACAACAAGTTGCTAAAGCAGGAGGAGATATAGCACCACTAGCGAAAGCATTGCCAGAAGAAGCA
>Pelagi5_DCM_M04376:201:000000000-BPY8V:1:2112:25398:18956_1:N:0:TAGGCATG+TCTCTCCG
GAAATGCAACAGATGCAACAGCTACAACAAGTAGCACAAGCAGGAGGAGATATAGCACCACTAGCGAAAGCATTGCCAGAAGAAGCA
>Pelagi5_DCM_M04376:201:000000000-BPY8V:1:2112:9659:18986_1:N:0:TAGGCATG+TCTCTCCG
GAAATGCAACAGATGCAACAACTACAACAAGTTGCTAAAGCAGGAGGAGATATAGCACCACTAGCGAAAGCATTGCCAGAAGAAGCC
>Pelagi5_DCM_M04376:201:000000000-BPY8V:1:2112:5200:19049_1:N:0:TAGGCATG+TCTCTCCG
GAAATGCAACAGATGCAACAACTACAACAAGTTGCTAAAGCAGGAGGAGATATAGCACCACTAGCGAAAGCATTGCCAGAAGAAGCA
>Pelagi5_DCM_M04376:201:000000000-BPY8V:1:2112:20748:19125_1:N:0:TAGGCATG+TCTCTCCG
GAAATGCAACAGATGCAACAACTACAACAAGTTGCTAAAGCAGGAGGAGATATAGCACCACTAGCGAAAGCATTGCCAGAAGAAGCA
>Pelagi5_DCM_M04376:201:000000000-BPY8V:1:2112:22952:19154_1:N:0:TAGGCATG+TCTCTCCG
GAAATGCAACAGATGCAACAACTGCAACAAGTAGCCAAAGCAGGAGGAGATATAGCACCACTAGCGAAAGCATTGCCAGAAGAAGCA
>Pelagi5_DCM_M04376:201:000000000-BPY8V:1:2112:25384:19165_1:N:0:TAGGCATG+TCTCTCCG
GAAATGCAACAGATGCAACAACTGCAACAAGTTGCTAAAGCAGGAGGAGATATAGCACCACTAGCGAAAGCATTGCCAGAAGAAGCA
>Pelagi5_DCM_M04376:201:000000000-BPY8V:1:2112:11119:19169_1:N:0:TAGGCATG+TCTCTCCG
GAAATGCAACAGATGCAACAACTACAACAAGTTGCTAAAGCAGGAGGAGATATAGCACCACTAGCGAAAGCATTGCCAGAAGAAGCA
>Pelagi5_DCM_M04376:201:000000000-BPY8V:1:2112:12022:19231_1:N:0:TAGGCATG+TCTCTCCG
GAAATGCAACAGATGCAACAACTACAACAAGTTGCTAAAGCAGGAGGAGATATAGCACCACTAGCGAAAGCATTGCCAGAAGAAGCA
>Pelagi5_DCM_M04376:201:000000000-BPY8V:1:2112:11237:19233_1:N:0:TAGGCATG+TCTCTCCG
GAAATGCAACAGATGCAACAACTACAACAAGTTGCTAAAGCAGGAGGAGATATAGCACCACTAGCGAAAGCATTGCCAGAAGAAGCA
>Pelagi5_DCM_M04376:201:000000000-BPY8V:1:2112:15336:19252_1:N:0:TAGGCATG+TCTCTCCG
GAAATGCAACAGATGCAACAACTACAACAAGTTGCTAAAGCAGGAGGAGATATAGCACCACTAGCGAAAGCATTGCCAGAAGAAGCA
>Pelagi5_DCM_M04376:201:000000000-BPY8V:1:2112:22822:19268_1:N:0:TAGGCATG+TCTCTCCG
GAAATGCAACAGATGCAACAACTACAACAAGTTGCTAAAGCAGGAGGAGATATAGCACCACTAGCGAAAGCATTGCCAGAAGAAGCA
>Pelagi5_DCM_M04376:201:000000000-BPY8V:1:2112:23811:19311_1:N:0:TAGGCATG+TCTCTCCG
GAAATGCAACAGATGCAACAAGTACAACAACTAGCAGAAGCAGGGGGAAAAGTAGCACCATTAGCAAAAGCATTGCCAGAAGAAGCA
>Pelagi5_DCM_M04376:201:000000000-BPY8V:1:2112:16681:19342_1:N:0:TAGGCATG+TCTCTCCG
GAAATGCAACAGATGCAACAACTACAACAAGTTGCTAAAGCAGGAGGAGATATAGCACCACTAGCGAAAGCATTGCCAGAAGAAGCA
>Pelagi5_DCM_M04376:201:000000000-BPY8V:1:2112:7010:19422_1:N:0:TAGGCATG+TCTCTCCG
GAAATGCCACAGATGCAACAACTACAACAAGTTGCTAACGCAGGAGGAGATATAGCACCACTAGCGAAAGCATTGCCAGAAGAAGCA
>Pelagi5_DCM_M04376:201:000000000-BPY8V:1:2112:15171:19432_1:N:0:TAGGCATG+TCTCTCCG
GAAATGCAACAGATGCAACAACTACAACAAGTTGCTAAAGCAGGAGGAGATATAGCACCACTAGCGAAAGCATTGCCAGAAGAAGCA
>Pelagi5_DCM_M04376:201:000000000-BPY8V:1:2112:6245:19454_1:N:0:TAGGCATG+TCTCTCCG
GAAATGCAACAGATGCAACAACTACAACAAGTTGCTAAAGCAGGAGGAGATATAGCACCACTAGCGAAAGCATTGCCAGAAGAAGCA
>Pelagi5_DCM_M04376:201:000000000-BPY8V:1:2112:20575:19497_1:N:0:TAGGCATG+TCTCTCCG
GAAATGCAACAGATGCAACAATTACAACAAGTTGCTAAAGCAGGAGGAGATATAGCACCACTAGCAAAAGCATTGCCAGAAGAAGCA
>Pelagi5_DCM_M04376:201:000000000-BPY8V:1:2112:23005:19497_1:N:0:TAGGCATG+TCTCTCCG
GAAATGCAACAGATGCAACAACTACAACAAGTTGCTAAAGCAGGAGGAGATATAGTACCACTAGCGAAAGCATTGCCAGAAGAAGCA
>Pelagi5_DCM_M04376:201:000000000-BPY8V:1:2112:11911:19501_1:N:0:TAGGCATG+TCTCTCCG
GAAATGCAACAGATGCAACCACTACAACAAGTTGCTAAAGCAGGAGGAGATATAGCACCACTAGCGAAAGCATTGCCAGAAGAAGCA
>Pelagi5_DCM_M04376:201:000000000-BPY8V:1:2112:18572:19514_1:N:0:TAGGCATG+TCTCTCCG
GAAATGCAACAGATGCAACAATTACAACAAGTTGCTAAAGCAGGAGGAGATATAGCACCACTAGCGAAAGCATTGCCAGAAGAAGCA
>Pelagi5_DCM_M04376:201:000000000-BPY8V:1:2112:27921:19554_1:N:0:TCGGCATG+TCTCTCCG
GAAATGCAACAGATGCAACAACTACAACAAGTTGCTAAAGCAGGAGGAGATATAGCACCACTAGCGAAAGCATTGCCAGAAGAAGCA
>Pelagi5_DCM_M04376:201:000000000-BPY8V:1:2112:15521:19555_1:N:0:TAGGCATG+TCTCTCCG
GAAATGCAACAGATGCAACAACTACAACAAGTTGCTAAAGCAGGAGGAGATATAGCACCACTAGCGAAAGCATTGCCAGAAGAAGCA
>Pelagi5_DCM_M04376:201:000000000-BPY8V:1:2112:12991:19587_1:N:0:TAGGCATG+TCTCTCCG
GAAATGCAACAGATGCAACAACTACAACCAGTTGCTAAAGCAGGAGGAGATATAGCACCACTAGCGAAAGCATTGCCAGAAGAAGCA
>Pelagi5_DCM_M04376:201:000000000-BPY8V:1:2112:15459:19665_1:N:0:TAGGCATG+TCTCTCCG
AAATGCAACAGATGCAACAACTACAACAAGTTGCTAAAGCAGGAGGAGATATAGCACCACTAGCGAAAGCATTGCCAGAAGAAGCA
>Pelagi5_DCM_M04376:201:000000000-BPY8V:1:2112:13509:19697_1:N:0:TAGGCATG+TCTCTCCG
GAAATGCAACAGATGCAACAAGTACAACAACTAGCAGAAGCAGGGGGAAAAGTAGCACCATTAGCAAAAGCATTGCCAGAAGAAGCA
>Pelagi5_DCM_M04376:201:000000000-BPY8V:1:2112:13981:19723_1:N:0:TAGGCATG+TCTCTCCG
GAAATGCAACAGATGCAACAACTACAACAAGTTGCTAAAGCAGGAGGAGATATAGCACCACTAGCGAAAGCATTGCCAGAAGAAGCA
>Pelagi5_DCM_M04376:201:000000000-BPY8V:1:2112:4907:19755_1:N:0:TAGGCATG+TCTCTCCG
GAAATGCAACAGATGCAACAACTACAACAAGTTGCTAAAGCAGGAGGAGATATAGCACCACTAGCGAAAGCATTGCCAGAAGAAGCA
>Pelagi5_DCM_M04376:201:000000000-BPY8V:1:2112:11135:19792_1:N:0:TAGGCATG+TCTCTCCG
GAAATGCAACAGATGCAACAAGTACAACAACTAGCAGAAGCAGGGGGAAAAGTAGCACCATTAGCAAAAGCATTGCCAGAAGAAGCC
>Pelagi5_DCM_M04376:201:000000000-BPY8V:1:2112:8387:19804_1:N:0:TAGGCATG+TCTCTCCG
GAAATGCAACAGATGCAACAAGTACAACAACTAGCAGAAGCAGGGGGAAAAGTAGCACCATTAGCAAAAGCATTGCCAGAAGAAGCA
>Pelagi5_DCM_M04376:201:000000000-BPY8V:1:2112:22286:19829_1:N:0:TAGGCATG+TCTCTCCG
GAAATGCAACAGATGCAACAACTACAACAAGTTGCTAAAGCAGGAGGAGATATAGCACCACTAGCGAAAGCATTGCCAGAAGAAGCA
>Pelagi5_DCM_M04376:201:000000000-BPY8V:1:2112:14109:19893_1:N:0:TAGGCATG+TCTCTCCG
GAAATGCAACAGATGCAACAACTACAACAAGTTGCTAAAGCAGGAGGAGATATAGCACCACTAGCGAAAGCATTGCCAGAAGAAGCA
>Pelagi5_DCM_M04376:201:000000000-BPY8V:1:2112:10680:19914_1:N:0:TAGGCATG+TCTCTCCG
GAAATGCAACAGATGCAACAACTACAACAAGTTGCTAAAGCAGGAGGAGATATAGCACCACTAGCGAAAGCATTGCCAGAAGAAGCA
>Pelagi5_DCM_M04376:201:000000000-BPY8V:1:2112:5514:19970_1:N:0:TAGGCATG+TCTCTCCG
GAAATGCAACAGATGCAACAACTACAACAAGTTGCTAAAGCAGGAGGAGATATAGCACCACTAGCGAAAGCATTGCCAGAAGAAGCA
>Pelagi5_DCM_M04376:201:000000000-BPY8V:1:2112:7799:20065_1:N:0:TAGGCATG+TCTCTCCG
GAAATGCAACAGATGCAACAACTACAACAAGTTGCTAAAGCAGGAGGAGATATAGCACCACTAGCGAAAGCATTGCCAGAAGAAGCA
>Pelagi5_DCM_M04376:201:000000000-BPY8V:1:2112:10185:20071_1:N:0:TAGGCATG+TCTCTCCG
GAAATGCAACAGATGCAACAATTACAACAAGTTGCTAAAGCAGGAGGAGATATAGCACCACTAGCGAAAGCATTGCCAGAAGAAGCC
>Pelagi5_DCM_M04376:201:000000000-BPY8V:1:2112:14761:20076_1:N:0:TAGGCATG+TCTCTCCG
GAAATGCAACAGATGCAACAATTACAACAAGTTGCTAAAGCAGGAGGAGATATAGCACCACTAGCGAAAGCATTGCCAGAAGAAGCA
>Pelagi5_DCM_M04376:201:000000000-BPY8V:1:2112:15289:20097_1:N:0:TAGGCATG+TCTCTCCG
GAAATGCAACAGATGCAACAACTACAACAAGTTGCTAAAGCAGGAGGAGATATAGCACCACTAGCGAAAGCATTGCCAGAAGAAGCA
>Pelagi5_DCM_M04376:201:000000000-BPY8V:1:2112:10805:20105_1:N:0:TAGGCATG+TCTCTCCG
GAAATGCAACAGATGCAACAACTACAACAAGTTGCTAAAGCAGGAGGAGATATAGCACCACTAGCGAAAGCATTGCCAGAAGAAGCC
>Pelagi5_DCM_M04376:201:000000000-BPY8V:1:2112:8939:20112_1:N:0:TAGGCATG+TCTCTCCG
GAAATGCAACAGATGCAACAATTACAACAAGTTGCTAAAGCAGGAGGAGATATAGCACCACTAGCGAAAGCATTGCCAGAAGAAGCC
>Pelagi5_DCM_M04376:201:000000000-BPY8V:1:2112:4685:20118_1:N:0:TAGGCATG+TCTCTCCG
GAAATGCAACAGATGCAACAACTACAACAAGTTGCTAAAGCAGGAGGAGATATAGCACCACTAGCAAAAGCATTGCCAGAAGAAGCA
>Pelagi5_DCM_M04376:201:000000000-BPY8V:1:2112:10112:20158_1:N:0:TAGGCATG+TCTCTCCG
GAAATGCAACAGATGCAACAACTGCAACAAGTAGCCAAAGCAGGAGGAGATATAGCACCACTAGCGAAAGCATTGCCAGAAGAAGCC
>Pelagi5_DCM_M04376:201:000000000-BPY8V:1:2112:22547:20173_1:N:0:TAGGCATG+TCTCTCCG
GAAATGCAACAGATGCAACAACTACAACAAGTTGCTAAAGCAGGAGGAGATATAGCGCCACTAGCGAAAGCATTGCCAGAAGAAGCA
>Pelagi5_DCM_M04376:201:000000000-BPY8V:1:2112:26639:20269_1:N:0:TCGGCATG+TCTCTCCG
GAAATGCAACAGATGCAACAACTGCAACAAGTAGCCAAAGCAGGAGGAGATATAGCACCACTAGCGAAAGCATTGCCAGAAGAAGCA
>Pelagi5_DCM_M04376:201:000000000-BPY8V:1:2112:4386:20273_1:N:0:TAGGCATG+TCTCTCCG
GAAATGCAACAGATGCAACAACTACAACAAGTTGCTAAAGCAGGAGGAGATATAGCACCACTAGCGAAAGCATTGCCAGAAGAAGCA
>Pelagi5_DCM_M04376:201:000000000-BPY8V:1:2112:24614:20328_1:N:0:TAGGCATG+TCTCTCCG
GAAATGCAACAGATGCAACAGCTACAACAAGTAGCACAAGCAGGAGGAGATATAGCACCACTAGCGAAAGCATTGCCAGAAGAAGCA
>Pelagi5_DCM_M04376:201:000000000-BPY8V:1:2112:13982:20420_1:N:0:TAGGCATG+TCTCTCCG
GAAATGCAACAGATGCAACAACTACAACAAGTTGCTAAAGCAGGAGGAGATATAGCACCACTAGCGAAAGCATTGCCAGAAGAAGCA
>Pelagi5_DCM_M04376:201:000000000-BPY8V:1:2112:20810:20457_1:N:0:TAGGCATG+TCTCTCCG
GAAATGCAACAGATGCAACAACTACAACAAGTTGCTAAAGCAGGAGGAGATATAGCACCACTAGCGAAAGCATTGCCAGAAGAAGCA
>Pelagi5_DCM_M04376:201:000000000-BPY8V:1:2112:20961:20461_1:N:0:TAGGCATG+TCTCTCCG
GAAATGCAACAGATGCAACAACTACAACAAGTTGCTAAAGCAGGAGGAGATATAGCACCACTAGCGAAAGCATTGCCAGAAGAAGCA
>Pelagi5_DCM_M04376:201:000000000-BPY8V:1:2112:9170:20502_1:N:0:TAGGCATG+TCTCTCCG
GAAATGCAACAGATGCAACAACTACAACAAGTTGCTAAAGCAGGAGGAGATATAGCACCACTAGCGAAAGCATTGCCGGAAGAAGCA
>Pelagi5_DCM_M04376:201:000000000-BPY8V:1:2112:18511:20507_1:N:0:TAGGCATG+TCTCTCCG
GAAATGCAACAGATGCAACAACTACAACAAGTTGCTAAAGCAGGAGGAGATATGGCACCACTAGCGAAAGCATTGCCAGAAGAAGCA
>Pelagi5_DCM_M04376:201:000000000-BPY8V:1:2112:20525:20566_1:N:0:TAGGCATG+TCTCTCCG
GAAATGCAACAGATGCAACAACTACAACAAGTTGCTAAAGCAGGAGGAGATATAGCACCACTAGCGAAAGCATTGCCAGAAGAAGCA
>Pelagi5_DCM_M04376:201:000000000-BPY8V:1:2112:10919:20566_1:N:0:TAGGCATG+TCTCTCCG
GAAATGCAACAGATGCAACAACTACAACAAGTTGCTAAAGCAGGAGGAGATATAGCACCACTAGCGAAAGCATTGCCAGAAGAAGCC
>Pelagi5_DCM_M04376:201:000000000-BPY8V:1:2112:13703:20572_1:N:0:TAGGCATG+TCTCTCCG
GAAATGCAACAGATGCAACAACTACAACAAGTTGCTAAAGCAGGAGGAGATATAGCACCACTAGCGAAAGCATTGCCAGAAGAAGCA
>Pelagi5_DCM_M04376:201:000000000-BPY8V:1:2112:25019:20588_1:N:0:TAGGCATG+TCTCTCCG
GAAATGCAACAGATGCAACAACTACAACAAGTTGCTAAAGCAGGAGGAGATATAGCACCACTAGCGAAAGCATTGCCAGAAGAAGCA
>Pelagi5_DCM_M04376:201:000000000-BPY8V:1:2112:11071:20593_1:N:0:TAGGCATG+TCTCTCCG
GAAATGCAACAGATGCAACAACTACAACAAGTTGCTAAAGCAGGAGGAGATATAGCACCACTAGCGAAAGCATTGCCAGAAGAAGCA
>Pelagi5_DCM_M04376:201:000000000-BPY8V:1:2112:7129:20614_1:N:0:TAGGCATG+TCTCTCCG
GAAATGCAACAGATGCAACAACTACAACAAGTAGCACAAGCAGGAGGAGATATAGCACCACTAGCGAAAGCATTGCCAGAAGAAGCA
>Pelagi5_DCM_M04376:201:000000000-BPY8V:1:2112:18859:20625_1:N:0:TAGGCATG+TCTCTCCG
GAAATGCAACAGATGCAACAACTACAACAAGTTGCTAAAGCAGGAGGAAATATAGCACCACTAGCAAAAGCATTGCCAGAAGAAGCA
>Pelagi5_DCM_M04376:201:000000000-BPY8V:1:2112:23680:20629_1:N:0:TAGGCATG+TCTCTCCG
GAAATGCAACAGATGCAACAACTACAACAAGTTGCTAAAGCAGGAGGAGATATAGCACCACTAGCGAAAGCATTGCCAGAAGAAGCA
>Pelagi5_DCM_M04376:201:000000000-BPY8V:1:2112:18444:20649_1:N:0:TAGGCATG+TCTCTCCG
GAAATGCAACAGATGCAACAACTACAACAAGTTGCTAAAGCAGGAGGAGATATAGCACCACTAGCGAAAGCATTGCCAGAAGAAGCA
>Pelagi5_DCM_M04376:201:000000000-BPY8V:1:2112:10445:20667_1:N:0:TAGGCATG+TCTCTCCG
GAAATGCAACAGATGCAACAACTACAACAAGTTGCTAAAGCAGGAGGAGATATAGCACCACTAGCGAAAGCATTGCCAGAAGAAGCC
>Pelagi5_DCM_M04376:201:000000000-BPY8V:1:2112:17400:20715_1:N:0:TAGGCATG+TCTCTCCG
GAAATGCAACAGATGCAACAACTACAACAAGTTGCTAAAGCAGGAGGAGATATAGCACCACTAGCGAAAGCATTGCCAGAAGAAGCA
>Pelagi5_DCM_M04376:201:000000000-BPY8V:1:2112:21956:20719_1:N:0:TAGGCATG+TCTCTCCG
GAAATGCAACAGATGCAACAACTACAACAAGTTGCTAAAGCAGGAGGAGATATAGCACCACTAGCGAAAGCATTGCCAGAAGAAGCA
>Pelagi5_DCM_M04376:201:000000000-BPY8V:1:2112:22609:20746_1:N:0:TAGGCATG+TCTCTCCG
GAAATGCAACAGATGCAACAAGTACAACAACTAGCAGAAGCAGGGGGAAAAGTAGCACCATTAGCAAAAGCATTGCCAGAAGAAGCA
>Pelagi5_DCM_M04376:201:000000000-BPY8V:1:2112:8189:20748_1:N:0:TAGGCATG+TCTCTCCG
GAAATGCAACAGATGCAACAACTACAACAAGTTGCTAAAGCAGGAGGAGATATAGCACCACTAGCGAAAGCATTGCCAGAAGAAGCA
>Pelagi5_DCM_M04376:201:000000000-BPY8V:1:2112:17417:20780_1:N:0:TAGGCATG+TCTCTCCG
GAAATGCAACAGATGCAACAACTACAACAAGTTGCTAAAGCAGGAGGAGATATAGCACCACTAGCGAAAGCATTGCCAGAAGAAGCA
>Pelagi5_DCM_M04376:201:000000000-BPY8V:1:2112:22948:20798_1:N:0:TAGGCATG+TCTCTCCG
GAAATGCAACAGATGCAACAAGTACAACAACTAGCAGAAGCAGGGGGAAAAGTAGCACCATTAGCAAAAGCATTGCCAGAAGAAGCA
>Pelagi5_DCM_M04376:201:000000000-BPY8V:1:2112:25492:20799_1:N:0:TCGGCATG+TCTCTCCG
GAAATGCAACAGATGCAACAAGTACAACAACTAGCAGAAGCAGGGGGAAAAGTAGCACCATTAGCAAAAGCATTGCCAGAGAAGCA
>Pelagi5_DCM_M04376:201:000000000-BPY8V:1:2112:16699:20837_1:N:0:TAGGCATG+TCTCTCCG
GAAATGCAACAGATGCAACAACTACAACAAGTTGCTAAAGCAGGAGGAGATATAGCACCCCTAGCGAAAGCATTGCCAGAAGAAGCA
>Pelagi5_DCM_M04376:201:000000000-BPY8V:1:2112:4143:20839_1:N:0:TAGGCATG+TCTCTCCG
GAAATGCAACAGATGCAACAACTACAACAAGTTGCTAAAGCAGGAGGAGATATAGCACCACTAGCGAAAGCATTGCCAGAAGAAGCA
>Pelagi5_DCM_M04376:201:000000000-BPY8V:1:2112:18502:20869_1:N:0:TAGGCATG+TCTCTCCG
GAAATGCAACAGATGCAACAACTGCAACAAGTTGCTAAAGCAGGAGGAGATATAGCACCCCTAGCAAAAGCATTGCCAGAAGAAGCA
>Pelagi5_DCM_M04376:201:000000000-BPY8V:1:2112:14362:20885_1:N:0:TAGGCATG+TCTCTCCG
GAAATGCAACAGATGCAACAACTACAACAAGTTGCTAAAGCAGGAGGAGATATAGCACCACTAGCGAAAGCATTGCCAGAAGAAGCA
>Pelagi5_DCM_M04376:201:000000000-BPY8V:1:2112:13377:20894_1:N:0:TAGGCATG+TCTCTCCG
GAAATGCAACAGATGCAACAATTACAACAAGTTGCTAAAGCAGGAGGAGATATAGCACCACTAGCGAAAGCATTGCCAGAAGAAGCA
>Pelagi5_DCM_M04376:201:000000000-BPY8V:1:2112:20355:20951_1:N:0:TAGGCATG+TCTCTCCG
GAAATGCAACAGATGCAACAATTACAACAAGTTGCTAAAGCAGGAGGAGATATAGCACCACTAGCGAAAGCATTGCCAGAAGAAGCA
>Pelagi5_DCM_M04376:201:000000000-BPY8V:1:2112:25290:20963_1:N:0:TAGGCATG+TCTCTCCG
GAAATGCAACAGATGCAACAACTACAACAAGTTGCTAAAGCAGGAGGAGATATAGCACCACTAGCAAAAGCATTGCCAGAAGAAGCA
>Pelagi5_DCM_M04376:201:000000000-BPY8V:1:2112:25216:20983_1:N:0:TAGGCATG+TCTCTCCG
GAAATGCAACAGATGCAACAACTACAACAAGTTGCTAAAGCAGGAGGAGATATAGCACCACTAGCGAAAGCATTGCCAGAAGAAGCA
>Pelagi5_DCM_M04376:201:000000000-BPY8V:1:2112:5325:20983_1:N:0:TAGGCATG+TCTCTCCG
GAAATGCAACAGATGCAACAATTACAACAAGTTGCTAAAGCAGGAGGAGATATAGCACCACTAGCGAAAGCATTGCCAGAAGAAGCA
>Pelagi5_DCM_M04376:201:000000000-BPY8V:1:2112:6148:20983_1:N:0:TAGGCATG+TCTCTCCG
GAAATGCAACAGATGCAACAACTACAACAAGTTGCTAAAGCAGGAGGAGATATAGCACCACTAGCGAAAGCATTGCCAGAAGAAGCA
>Pelagi5_DCM_M04376:201:000000000-BPY8V:1:2112:15715:20995_1:N:0:TAGGCATG+TCTCTCCG
GAAATGCAACAGATGCAACAACTACAACAAGTTGCTAAAGCAGGAGGAGATATAGCACCACTAGCGAAAGCATTGCCAGAAGAAGCA
>Pelagi5_DCM_M04376:201:000000000-BPY8V:1:2112:12064:20996_1:N:0:TAGGCATG+TCTCTCCG
GAAATGCAACAGATGCAACAACTACAACAAGTTGCTAAAGCAGGAGGAGATATAGCACCACTAGCGAAAGCATTGCCAGAAGAAGCA
>Pelagi5_DCM_M04376:201:000000000-BPY8V:1:2112:12111:21009_1:N:0:TAGGCATG+TCTCTCCG
GAAATGCAACAGATGCAACAACTACAACAAGTTGCTAAAGCAGGAGGAGATATAGCACCACTAGCGAAAGCATTGCCAGAAGAAGCA
>Pelagi5_DCM_M04376:201:000000000-BPY8V:1:2112:8175:21044_1:N:0:TAGGCATG+TCTCTCCG
GAAATGCAACAGATGCAACAACTACAACAAGTTGCTAAAGCAGGAGGAGATATAGCACCACTAGCGAAAGCATTGCCAGAAGAAGCA
>Pelagi5_DCM_M04376:201:000000000-BPY8V:1:2112:24670:21076_1:N:0:TAGGCATG+TCTCTCCG
GAAATGCAACAGATGCAACAACTACAACAAGTTGCTAAAGCAGGAGGAGATATAGCACCACTAGCGAAAGCATTGCCAGAAGAAGCA
>Pelagi5_DCM_M04376:201:000000000-BPY8V:1:2112:5265:21078_1:N:0:TAGGCATG+TCTCTCCG
GAAATGCAACAGATGCAACAAGTACAACAACTAGCAGAAGCAGGGGGAAAAGTAGCACCATTAGCAAAAGCATTGCAGAAGAAGCA
>Pelagi5_DCM_M04376:201:000000000-BPY8V:1:2112:5975:21115_1:N:0:TAGGCATG+TCTCTCCG
GAAATGCAACAGATGCAACAACTACAACAAGTTGCTAAAGCAGGAGGAGATATAGCACCACTAGCGAAAGCATTGCCAGAAGAAGCA
>Pelagi5_DCM_M04376:201:000000000-BPY8V:1:2112:26713:21122_1:N:0:TAGGCATG+TCTCTCCG
GAAATGCAACAGATGCAACAACTACAACAAGTTGCTAAAGCAGGAGGAGATATAGCACCACTAGCGAAAGCATTGCCAGAAGAAGCA
>Pelagi5_DCM_M04376:201:000000000-BPY8V:1:2112:25947:21147_1:N:0:TCGGCATG+TCTCTCCG
GAAATGCAACAGATGCAACAACTACAACAAGTTGCTAAAGCAGGAGGAGATATAGCACCACTAGCGAAAGCATTGCCAGAAGAAGCA
>Pelagi5_DCM_M04376:201:000000000-BPY8V:1:2112:22005:21169_1:N:0:TAGGCATG+TCTCTCCG
GAAATGCAACAGATGCAACAGCTACAACAAGTAGCACAAGCAGGAGGAGATATAGCACCCCTAGCGAAAGCATTGCCAGAAGAAGCA
>Pelagi5_DCM_M04376:201:000000000-BPY8V:1:2112:5372:21214_1:N:0:TAGGCATG+TCTCTCCG
GAAATGCAACAGATGCAACAACTACAACAAGTTGCTAAAGCAGGAGGAGATATAGCACCACTAGCGAAAGCATTGCCAGAAGAAGCA
>Pelagi5_DCM_M04376:201:000000000-BPY8V:1:2112:12690:21219_1:N:0:TAGGCATG+TCTCTCCG
GAAATGCAACAGATGCAACAACTACAACAAGTTGCTAAAGCAGGAGGAGATATAGCACCACTAGCGAAAGCATTGCCAGAAGAAGCA
>Pelagi5_DCM_M04376:201:000000000-BPY8V:1:2112:9990:21230_1:N:0:TAGGCATG+TCTCTCCG
GAAATGCAACAGATGCAACAACTACAACAAGTTGCTAAAGCAGGAGGAGATATAGCACCACTAGCGAAAGCATTGCCAGAAGAAGCA
>Pelagi5_DCM_M04376:201:000000000-BPY8V:1:2112:4980:21232_1:N:0:TAGGCATG+TCTCTCCG
GAAATGCAACAGATGCAACAACTACAACAAGTTGCTAAAGCAGGAGGAGATATAGCACCACTAGCGAAAGCATTGCCAGAAGAAGCA
>Pelagi5_DCM_M04376:201:000000000-BPY8V:1:2112:25009:21233_1:N:0:TCGGCATG+TCTCTCCG
GAAATGCAACAGATGCAACAACTACAACAAGTTGCTAAAGCAGGAGGAGATATAGCACCACTAGCGAAAGCATTGCCAGAAGAAGCA
>Pelagi5_DCM_M04376:201:000000000-BPY8V:1:2112:8403:21266_1:N:0:TAGGCATG+TCTCTCCG
GAAATGCAACAGATGCAACAACTGCAACAAGTTGCTAAAGCAGGAGGAGATATAGCACCACTAGCGAAAGCATTGCCAGAAGAAGCA
>Pelagi5_DCM_M04376:201:000000000-BPY8V:1:2112:5840:21277_1:N:0:TAGGCATG+TCTCTCCG
GAAATGCAACAGATGCAACAACTACAACAAGTTGCTAAAGCAGGAGGAGATATAGCACCACTAGCGAAAGCATTGCCAGAAGAAGCA
>Pelagi5_DCM_M04376:201:000000000-BPY8V:1:2112:11343:21286_1:N:0:TAGGCATG+TCTCTCCG
GAAATGCAACAGATGCAACAACTACAACAAGTTGCTAAAGCAGGAGGAGATATAGCACCACTAGCGAAAGCATTGCCAGAAGAAGCA
>Pelagi5_DCM_M04376:201:000000000-BPY8V:1:2112:5532:21295_1:N:0:TAGGCATG+TCTCTCCG
GAAATGCAACAGATGCAACAACTACAACAAGTTGCTAAAGCAGGAGGAGATATAGCACCACTAGCGAAAGCATTGCCAGAAGAAGCA
>Pelagi5_DCM_M04376:201:000000000-BPY8V:1:2112:14476:21296_1:N:0:TAGGCATG+TCTCTCCG
GAAATGCAACAGATGCAACAACTACAACAAGTTGCCAAAGCAGGAGGAGATATAGCACCACTAGCGAAAGCATTGCCAGAAGAAGCA
>Pelagi5_DCM_M04376:201:000000000-BPY8V:1:2112:24018:21301_1:N:0:TAGGCATG+TCTCTCCG
GAAATGCAACAGATGCAACAACTACAACAAGTTGCTAAAGCAGGAGGAGATATAGCACCACTAGCGAAAGCATTGCCAGAAGAAGCA
>Pelagi5_DCM_M04376:201:000000000-BPY8V:1:2112:21505:21377_1:N:0:TAGGCATG+TCTCTCCG
GAAATGCAACAGATGCAACAAGTACAACAACTAGCAGAAGCAGGGGGAAAAGTAGCACCATTAGCAAAAGCATTGCCAGAAGAAGCA
>Pelagi5_DCM_M04376:201:000000000-BPY8V:1:2112:13669:21378_1:N:0:TAGGCATG+TCTCTCCG
GAAATGCAACAGATGCAACAACTACAACAAGTTGCTAAAGCAGGAGGAGATATAGCACCACTAGCGAAAGCATTGCCAGAAGAAGCA
>Pelagi5_DCM_M04376:201:000000000-BPY8V:1:2112:12042:21405_1:N:0:TAGGCATG+TCTCTCCG
GAAATGCAACAGATGCAACAACTACAACAAGTTGCTAAAGCAGGAGGAGATATAGCACCACTAGCGAAAGCATTGCCAGAAGAAGCA
>Pelagi5_DCM_M04376:201:000000000-BPY8V:1:2112:13237:21424_1:N:0:TAGGCATG+TCTCTCCG
GAAATGCAACAGATGCAACAACTGCAACAAGTAGCCAAAGCAGGAGGAGATATAGCACCACTAGCGAAAGCATTGCCAGAAGAAGCA
>Pelagi5_DCM_M04376:201:000000000-BPY8V:1:2112:8916:21431_1:N:0:TAGGCATG+TCTCTCCG
GAAATGCAACAGATGCAACAACTACAACAAGTTGCTAAAGCAGGAGGAGATATAGCACCACTAGCGAAAGCATTGCCAGAAGAAGCA
>Pelagi5_DCM_M04376:201:000000000-BPY8V:1:2112:9533:21488_1:N:0:TAGGCATG+TCTCTCCG
GAAATGCAACAGATGCAACAACTACAACAAGTTGCTAAAGCAGGAGGAGATATAGCACCACTAGCGAAAGCATTGCCAGAAGAAGCA
>Pelagi5_DCM_M04376:201:000000000-BPY8V:1:2112:20071:21497_1:N:0:TAGGCATG+TCTCTCCG
GAAATGCAACAGATGCAACAACTACAACAAGTTGCTAAAGCAGGAGGAGATATAGCACCACTAGCGAAAGCATTGCCAGAAGAAGCA
>Pelagi5_DCM_M04376:201:000000000-BPY8V:1:2112:8664:21498_1:N:0:TAGGCATG+TCTCTCCG
GAAATGCAACAGATGCAACAACTACAACAAGTTGCTAAAGCAGGAGGAGATATAGCACCACTAGCGAAAGCATTGCCAGAAGAAGCA
>Pelagi5_DCM_M04376:201:000000000-BPY8V:1:2112:22039:21519_1:N:0:TAGGCATG+TCTCTCCG
GAAATGCAACAGATGCAACAACTACAACAAGTTGCTAAAGCAGGAGGAGATATAGCACCACTAGCGAAAGCATTGCCAGAAGAAGCA
>Pelagi5_DCM_M04376:201:000000000-BPY8V:1:2112:22895:21522_1:N:0:TAGGCATG+TCTCTCCG
GAAATGCAACAGATGCAACAACTACAACAAGTTGCTAAAGCAGGAGGAGATATAGCACCACTAGCGAAAGCATTGCCAGAAGAAGCA
>Pelagi5_DCM_M04376:201:000000000-BPY8V:1:2110:24376:3212_1:N:0:TAGGCATG+TCTCTCCG
GAAATGCAACAGATGCAACAATTACAACAAGTTGCTAAAGCAGGAGGAGATATAGCACCACTAGCGAAAGCATTGCCAGAAGAAGCA
>Pelagi5_DCM_M04376:201:000000000-BPY8V:1:2110:16778:3221_1:N:0:TAGGCATG+TCTCTCCG
GAAATGCAACAGATGCAACAACTACAACAAGTTGCTAAAGCAGGAGGAGATATAGCACCACTAGCGAAAGCATTGCCAGAAGAAGCA
>Pelagi5_DCM_M04376:201:000000000-BPY8V:1:2110:11795:3251_1:N:0:TAGGCATG+TCTCTCCG
GAAATGCAACAGATGCAACAACTACAACAAGTTGCTAAAGCAGGAGGAGATATAGCACCACTAGCGAAAGCATTGCCAGAAGAAGCA
>Pelagi5_DCM_M04376:201:000000000-BPY8V:1:2110:20590:3287_1:N:0:TAGGCATG+TCTCTCCG
GAAATGCAACAGAGGCAACAACTGCAACAAGTTGCTAAAGCAGGAGGAGATATAGCACCACTAGCGAAAGCATTGCCAGAAGAAGCA
>Pelagi5_DCM_M04376:201:000000000-BPY8V:1:2110:8004:3299_1:N:0:TAGGCATG+TCTCTCCG
GAAATGCAACAGATGCAACAACTACAACAAGTTGCTAAAGCAGGAGGAGATATAGCACCACTAGCGAAAGCATTGCCAGAAGAAGCA
>Pelagi5_DCM_M04376:201:000000000-BPY8V:1:2110:16412:3338_1:N:0:TAGGCATG+TCTCTCCG
GAAATGCAACAGATGCAACAACTACAACAAGTTGCTAAAGCAGGAGGAGATATAGCACCACTAGCGAAAGCATTGCCAGAAGAAGCA
>Pelagi5_DCM_M04376:201:000000000-BPY8V:1:2110:15019:3345_1:N:0:TAGGCATG+TCTCTCCG
GAAATGCAACAGATGCAACAACTACAACAAGTTGCTAAAGCAGGAGGAGAGATAGCACCACTAGCGAAAGCATTGCCAGAAGAAGCA
>Pelagi5_DCM_M04376:201:000000000-BPY8V:1:2110:10948:3352_1:N:0:TAGGCATG+TCTCTCCG
GAAATGCAACAGATGCAACAACTACAACAAGTTGCTAAAGCAGGAGGAGATATAGCACCACTAGCGAAAGCATTGCCAGAAGAAGCA
>Pelagi5_DCM_M04376:201:000000000-BPY8V:1:2110:15292:3356_1:N:0:TAGGCATG+TCTCTCCG
GAAATGCAACAGATGCAACAACTACAACAAGTTGCTAAAGCAGGAGGAGATATAGCACCACTAGCGAAAGCATTGCCAGAAGAAGCA
>Pelagi5_DCM_M04376:201:000000000-BPY8V:1:2110:10323:3360_1:N:0:TAGGCATG+TCTCTCCG
GAAATGCAACAGATGCAACAGCTACAACAAGTAGCACAAGCAGGAGGAGATATAGCACCACTAGCGAAAGCATTGCCAGAAGAAGCA
>Pelagi5_DCM_M04376:201:000000000-BPY8V:1:2110:13169:3408_1:N:0:TAGGCATG+TCTCTCCG
GAAATGCAACAGATGCAACAACTACAACAAGTTGCTAAAGCAGGAGGAGATATAGCACCACTAGCGAAAGCATTGCCAGAAGAAGCA
>Pelagi5_DCM_M04376:201:000000000-BPY8V:1:2110:16874:3471_1:N:0:TCGGCATG+TCTCTCCG
GAAATGCAACAGATGCAACAACTACAACAAGTTGCTAAAGCAGGAGGAGATATAGCACCACTAGCGAAAGCATTGCCAGAAGAAGCA
>Pelagi5_DCM_M04376:201:000000000-BPY8V:1:2110:9543:3492_1:N:0:TAGGCATG+TCTCTCCG
GAAATGCAACAGATGCAACAATTACAACAAGTTGCTAAAGCAGGAGGAGATATAGCACCACTAGCGAAAGCATTGCCAGAAGAAGCA
>Pelagi5_DCM_M04376:201:000000000-BPY8V:1:2110:13841:3497_1:N:0:TAGGCATG+TCTCTCCG
GAAATGCAACAGATGCAACAACTACAACAAGTTGCTAAAGCAGGAGGAGATATAGCACCACTAGCGAAAGCATTGCCAGAAGAAGCA
>Pelagi5_DCM_M04376:201:000000000-BPY8V:1:2110:14387:3530_1:N:0:TAGGCATG+TCTCTCCG
GAAATGCAACAGATGCAACAACTACAACAAGTTGCCAAAGCAGGAGGAGATATAGCACCACTAGCGAAAGCATTGCCAGAAGAAGCA
>Pelagi5_DCM_M04376:201:000000000-BPY8V:1:2110:11258:3543_1:N:0:TAGGCATG+TCTCTCCG
GAAATGCAACAGATGCAACAACTACAACAAGTTGCTAAAGCAGGAGGAGATATAGCACCACTAGCGAAAGCATTGCCAGAAGAAGCA
>Pelagi5_DCM_M04376:201:000000000-BPY8V:1:2110:15413:3582_1:N:0:TAGGCATG+TCTCTCCG
GAAATGCAACAGATGCAACAACTACAACAAGTTGCTAAAGCAGGAGGAGATATAGCACCACTAGCGAAAGCATTGCCAGAAGAAGCA
>Pelagi5_DCM_M04376:201:000000000-BPY8V:1:2110:6629:3591_1:N:0:TAGGCATG+TCTCTCCG
GAAATGCCACAGATGCAACAATTACAACAAGTTGCTAAAGCAGGAGGAGATATAGCACCACTAGCGAAAGCATTGCCAGAAGAAGCA
>Pelagi5_DCM_M04376:201:000000000-BPY8V:1:2110:14447:3606_1:N:0:TAGGCATG+TCTCTCCG
GAAATGCAACAGATGCAACAAGTACAACAACTAGCAGAAGCAGGGGGAAAAGTAGCACCATTAGCAAAAGCATTGCCAGAAGAAGCA
>Pelagi5_DCM_M04376:201:000000000-BPY8V:1:2110:15179:3648_1:N:0:TAGGCATG+TCTCTCCG
GAAATGCAACAGATGCAACAACTATAACAAGTTGCTAAAGCAGGAGGAGATATAGCACCACTAGCGAAAGCATTGCCAGAAGAAGCA
>Pelagi5_DCM_M04376:201:000000000-BPY8V:1:2110:8548:3676_1:N:0:TAGGCATG+TCTCTCCG
GAAATGCAACAGATGCAACAACTACAACAAGTTGCTAAAGCAGGAGGAGATATAGCACCACTAGCGAAAGCATTGCCAGAAGAAGCA
>Pelagi5_DCM_M04376:201:000000000-BPY8V:1:2110:9353:3695_1:N:0:TAGGCATG+TCTCTCCG
GAAATGCAACAGATGCAACAACTACAACAAGTTGCTAAAGCAGGAGGAGATATAGCACCACTAGCGAAAGCATTGCCAGAAGAAGCA
>Pelagi5_DCM_M04376:201:000000000-BPY8V:1:2110:9324:3714_1:N:0:TAGGCATG+TCTCTCCG
GAAATGCAACAGATGCAACAACTACAACAAGTTGCTAAAGCAGGAGGAGATATAGCACCACTAGCGAAAGCATTGCCAGAAGAAGCA
>Pelagi5_DCM_M04376:201:000000000-BPY8V:1:2110:19485:3741_1:N:0:TAGGCATG+TCTCTCCG
GAAATGCAACAGATGCAACAACTACAACAAGTAGCACAAGCAGGAGGAGATATAGCACCACTAGCGAAAGCATTGCCAGAAGAAGCA
>Pelagi5_DCM_M04376:201:000000000-BPY8V:1:2110:25624:3782_1:N:0:TAGGCATG+TCTCTCCG
GAAATGCAACAGATGCAACAATTACAACAAGTTGCTAAAGCAGGAGGAGATATAGCACCACTAGCGAAAGCATTGCCAGAAGAAGCA
>Pelagi5_DCM_M04376:201:000000000-BPY8V:1:1101:24133:10325_1:N:0:TAGGCATG+TCTCTCCG
GAAATGCAACAGATGCAACAACTACAACAAGTTGCTAAAGCAGGAGGAGATATAGCACCACTAGCGAAAGCATTGCCAGAAGAAGCA
>Pelagi5_DCM_M04376:201:000000000-BPY8V:1:1101:8571:10338_1:N:0:TAGGCATG+TCTCTCCG
GAAATGCAACAGATGCAACAACTACAACAAGTTGCTAAAGCAGGAGGAGATATAGCACCACTAGCGAAAGCATTGCCAGAAGAAGCA
>Pelagi5_DCM_M04376:201:000000000-BPY8V:1:1101:25382:10400_1:N:0:TAGGCATG+TCTCTCCG
GAAATGCAACAGATGCAACAACTACAACAAGTTGCTAAAGCAGGAGGAGATATAGCACCACTAGCGAAAGCATTGCCAGAAGAAGCA
>Pelagi5_DCM_M04376:201:000000000-BPY8V:1:1101:23438:10451_1:N:0:TCGGCATG+TCTCTCCG
GAAATGCAACAGATGCAACAACTACAACAAGTTGCTAAAGCAGGAGGAGATATAGCACCACTAGCGAAAGCAGTGCCAGAAGAAGCA
>Pelagi5_DCM_M04376:201:000000000-BPY8V:1:1101:28983:10506_1:N:0:TAGGCATG+TCTCTCCG
GAAATGCAACAGATGCAACAACTACAACAAGTTGCTAAAGCAGGAGGAGAGATAGCACCACGAGCAAAAGCAGTGCCAGAAGAAGCA
>Pelagi5_DCM_M04376:201:000000000-BPY8V:1:1101:23913:10507_1:N:0:TCGGCATG+TCTCTCCG
GAAATGCAACAGATGCAACAACTACAACAAGTTGCTAAAGCAGGAGGAGATATAGCACCACTAGCGAAAGCAGTGCCAGAAGAAGCA
>Pelagi5_DCM_M04376:201:000000000-BPY8V:1:1101:17351:10515_1:N:0:TAGGCATG+TCTCTCCG
GAAATGCAACAGATGCAACAACTACAACAAGTTGCTAAAGCAGGAGGAGATATAGCACCACTAGCGAAAGCATTGCCAGAAGAAGCA
>Pelagi5_DCM_M04376:201:000000000-BPY8V:1:1101:22179:10545_1:N:0:TCGGCATG+TCTCTCCG
GAAATGCAACAGATGCAACAACTACAACAAGTTGCTAAAGCAGGAGGAGATATAGCACCACTAGCGAAAGCAGTGCCAGAAGAAGCA
>Pelagi5_DCM_M04376:201:000000000-BPY8V:1:1101:4968:10547_1:N:0:TAGGCATG+TCTCTCCG
GAAATGCAACAGATGCAACAACTACAACAAGTTGCTAAAGCAGGAGGAGATATAGCACCACTAGCGAAAGCATTGCCAGAAGAAGCA
>Pelagi5_DCM_M04376:201:000000000-BPY8V:1:1101:10913:10552_1:N:0:TCGGCATG+TCTCTCCG
GAAATGCAACAGATGCAACAACTACAACAAGTTGCTAAAGCAGGAGGAGATATAGCACCACTAGCAAAAGCATTGCCAGAAGAAGCA
>Pelagi5_DCM_M04376:201:000000000-BPY8V:1:1101:8050:10562_1:N:0:TAGGCATG+TCTCTCCG
GAAATGCAACAGATGCAACAACTACAACAAGTTGCTAAAGCAGGAGGAGATATAGCACCACTAGCGAAAGCATTGCCAGAAGAAGCA
>Pelagi5_DCM_M04376:201:000000000-BPY8V:1:1101:5039:10566_1:N:0:TAGGCATG+TCTCTCCG
GAAATGCAACAGATGCAACAACTACAACAAGTTGCTAAAGCAGGAGGAGATATAGCACCACTAGCGAAAGCATTGCCAGAAGAAGCA
>Pelagi5_DCM_M04376:201:000000000-BPY8V:1:1101:25502:10584_1:N:0:TAGGCATG+TCTCTCCG
GAAATGCAACAGATGCAACAACTACAACAAGTTGCTAAAGCAGGAGGAGATATAGCACCACTAGCGAAAGCATTGCCAGAAGAAGCA
>Pelagi5_DCM_M04376:201:000000000-BPY8V:1:1101:15601:10614_1:N:0:TAGGCATG+TCTCTCCG
GAAATGCAACAGATGCAACAACTACAACAAGTTGCTAACGCAGGAGGAGATATAGCACCACTAGCGAAAGCATTGCCAGAAGAAGCA
>Pelagi5_DCM_M04376:201:000000000-BPY8V:1:1101:12573:10615_1:N:0:TAGGCATG+TCTCTCCG
GAAATGCAACAGATGCAACAAGTACAACAACTAGCAGAAGCAGGGGGAAAAGTAGCACCATTAGCAAAAGCATTGCCAGAAGAAGCA
>Pelagi5_DCM_M04376:201:000000000-BPY8V:1:1101:26720:10627_1:N:0:TAGGCATG+TCTCTCCG
GAAATGCAACAGATGCAACAACTGCAACAAGTTGCTAAAGCAGGAGGAGAGATAGCACCACTAGCGAAAGCAGTGCCAGAAGAAGCA
>Pelagi5_DCM_M04376:201:000000000-BPY8V:1:1101:16022:10681_1:N:0:TAGGCATG+TCTCTCCG
GAAATGCAACAGATGCAACAAGTACAACAACTAGCAGAAGCAGGGGGAAAAGTAGCACCATTAGCGAAAGCATTGCCAGAAGAAGCA
>Pelagi5_DCM_M04376:201:000000000-BPY8V:1:1101:26589:10687_1:N:0:TAGGCATG+TCTCTCCG
GAAATGCAACAGATGCAACAACTACAACAAGTTGCTAAAGCAGGAGGAGATATAGCACCACTAGCGAAAGCATTGCCAGAAGAAGCA
>Pelagi5_DCM_M04376:201:000000000-BPY8V:1:1101:7920:10711_1:N:0:TAGGCATG+TCTCTCCG
GAAATGCAACAGATGCAACAACTACAACAAGTTGCTAAAGCAGGAGGAGATATAGCACCACTAGCGAAAGCATTGCCAGAAGAAGCA
>Pelagi5_DCM_M04376:201:000000000-BPY8V:1:1101:13785:10728_1:N:0:TAGGCATG+TCTCTCCG
GAAATGCAACAGATGCAACAACTACAACAAGTTGCTAAAGCAGGAGGAGATATAGCACCACTAGCGAAAGCATTGCCAGAAGAAGCA
>Pelagi5_DCM_M04376:201:000000000-BPY8V:1:1101:19455:10743_1:N:0:TAGGCATG+TCTCTCCG
GAAATGCAACAGATGCAACAACTACAACAAGTTGCTAAAGCAGGAGGAGATATAGCACCACTAGCGAAAGCATTGCCAGAAGAAGCA
>Pelagi5_DCM_M04376:201:000000000-BPY8V:1:1101:15677:10753_1:N:0:TAGGCATG+TCTCTCCG
GAAATGCAACAGATGCAACAACTACAACAAGTTGCTAACGCAGGAGGAGATATAGCACCACTAGCGAAAGCATTGCCAGAAGAAGCA
>Pelagi5_DCM_M04376:201:000000000-BPY8V:1:1101:24218:10782_1:N:0:TAGGCATG+TCTCTCCG
GAAATGCAACAGATGCAACAACTACAACAAGTTGCTAAAGCAGGAGGAGATATAGCACCACTAGCGAAAGCATTGCCAGAAGAAGCA
>Pelagi5_DCM_M04376:201:000000000-BPY8V:1:1101:22848:10812_1:N:0:TCGGCATG+TCTCTCCG
GAAATGCAACAGATGCAACAACTACAACAAGTTGCTAAAGCAGGAGGAGATATAGCACCACTAGCGAAAGCAGTGCCAGAAGAAGCA
>Pelagi5_DCM_M04376:201:000000000-BPY8V:1:1101:5987:10827_1:N:0:TAGGCATG+TCTCTCCG
GAAATGCAACAGATGCAACAACTACAACAAGTTGCTAAAGCAGGAGGAGATATAGCACCACTAGCGAAAGCATTGCCAGAAGAAGCA
>Pelagi5_DCM_M04376:201:000000000-BPY8V:1:1101:24841:10850_1:N:0:TAGGCATG+TCTCTCCG
GAAATGCAACAGATGCAACAACTACAACAAGTTGCTAAAGCAGGAGGAGATATAGCACCACTAGCGAAAGCATTGCCAGAAGAAGCA
>Pelagi5_DCM_M04376:201:000000000-BPY8V:1:1101:3103:10865_1:N:0:TAGGCATG+TCTCTCCG
GAAATGCAACAGATGCAACAATTACAACAAGTTGCTAAAGCAGGAGGAGATATAGCACCACTAGCGAAAGCATTGCCAGAAGAAGCA
>Pelagi5_DCM_M04376:201:000000000-BPY8V:1:1101:1956:10905_1:N:0:TAGGCATG+TCTCTCCG
GAAATGCAACAGATGCAACAACTACAACAAGTTGCTAAAGCAGGAGGAGATATAGCACCACTAGCGAAAGCATTGCCAGAAGAAGCA
>Pelagi5_DCM_M04376:201:000000000-BPY8V:1:1101:17837:10912_1:N:0:TAGGCATG+TCTCTCCG
GAAATGCAACAGATGCAACAAGTACAACAACTAGCAGAAGCAGGGGGAAAAGTAGCACCATTAGCAAAAGCATTGCCAGAAGAAGCA
>Pelagi5_DCM_M04376:201:000000000-BPY8V:1:1101:19898:10917_1:N:0:TAGGCATG+TCTCTCCG
GAAATGCAACAGATGCAACAACTACAACAAGTTGCTAAAGCAGGAGGAGATATAGCACCACTAGCGAAAGCATTGCCAGAAGAAGCA
>Pelagi5_DCM_M04376:201:000000000-BPY8V:1:1101:18528:10918_1:N:0:TAGGCATG+TCTCTCCG
GAAATGCAACAGATGCAACAACTACAACAAGTTGCTAAAGCAGGAGGAGATATAGCACCACTAGCGAAAGCATTGCCAGAAGAAGCA
>Pelagi5_DCM_M04376:201:000000000-BPY8V:1:1101:23394:10948_1:N:0:TCGGCATG+TCTCTCCG
GAAATGCAACAGATGCAACAACTACAACAAGTTGTTAAAGCAGGAGGAGATATAGCACCACTAGCGAAAGCAGTGCCAGAAGAAGCA
>Pelagi5_DCM_M04376:201:000000000-BPY8V:1:1101:16435:10953_1:N:0:TAGGCATG+TCTCTCCG
GAAATGCAACAGATGCAACAACTACAACAAGTTGCTAAAGCAGGAGGAGATATAGCACCACTAGCGAAAGCATTGCCAGAAGAAGCA
>Pelagi5_DCM_M04376:201:000000000-BPY8V:1:1101:23553:11011_1:N:0:TCGGCATG+TCTCTCCG
GAAATGCAACAGATGCAACAACTACAACAAGTTGCTAAAGCAGGAGGAGATATAGCACCACTAGCGAAAGCAGTGCCAGAAGAAGCA
>Pelagi5_DCM_M04376:201:000000000-BPY8V:1:1101:8863:11042_1:N:0:TCGGCATG+TCTCTCCG
GAAATGCAACAGATGCAACAACTACAACAAGTTGCTAAAGCAGGAGGAGATATAGCACCACTAGCGAAAGCATTGCCAGAAGAAGCA
>Pelagi5_DCM_M04376:201:000000000-BPY8V:1:1101:7684:11052_1:N:0:TAGGCATG+TCTCTCCG
GAAATGCAACAGATGCAACAACTACAACAAGTTGCTAAAGCAGGAGGAGATATAGCACCACTAGCAAAAGCATTGCCAGAAGAAGCA
>Pelagi5_DCM_M04376:201:000000000-BPY8V:1:1101:28975:11074_1:N:0:TAGGCATG+TCTCTCCG
GAAATGCAACAGATGCAACAACTACAACAAGTTGCTAAAGCAGGAGGAGAGATAGCACCACGAGCGAAAGCAGTGCCAGAAGAAGCA
>Pelagi5_DCM_M04376:201:000000000-BPY8V:1:1101:11359:11076_1:N:0:TAGGCATG+TCTCTCCG
GAAATGCAACAGATGCAACAACTACAACAAGTTGCTAAAGCAGGAGGAGATATAGCACCACTAGCGAAAGCATTGCCAGAAGAAGCA
>Pelagi5_DCM_M04376:201:000000000-BPY8V:1:1101:10389:11078_1:N:0:TCGGCATG+TCTCTCCG
GAAATGCAACAGATGCAACAACTACAACAAGTTGCTAAAGCAGGAGGAGATATAGCACCACTAGCGAAAGCATTGCCAGAAGAAGCA
>Pelagi5_DCM_M04376:201:000000000-BPY8V:1:1101:9544:11091_1:N:0:TCGGCATG+TCTCTCCG
GAAATGCAACAGATGCAACAACTACAACAAGTTGCTAAAGCAGGAGGAGATATAGCACCACTAGCGAAAGCATTGCCAGAAGAAGCA
>Pelagi5_DCM_M04376:201:000000000-BPY8V:1:1101:16860:11114_1:N:0:TAGGCATG+TCTCTCCG
GAAATGCAACAGATGCAACAATTACAACAAGTTGCTAAAGCAGGAGGAGATATAGCACCACTAGCGAAAGCATTGCCAGAAGAAGCA
>Pelagi5_DCM_M04376:201:000000000-BPY8V:1:1101:4457:11124_1:N:0:TAGGCATG+TCTCTCCG
GAAATGCAACAGATGCAACAACTACAACAAGTTGCTAAAGCAGGAGGGGATATAGCACCACTAGCGAAAGCATTGCCAGAAGAAGCA
>Pelagi5_DCM_M04376:201:000000000-BPY8V:1:1101:24836:11126_1:N:0:TAGGCATG+TCTCTCCG
GAAATGCAACAGATGCAACAACTACAACAAGTTGCTAAAGCAGGAGGAGATATAGCACCACTAGCGAAAGCATTGCCAGAAGAAGCA
>Pelagi5_DCM_M04376:201:000000000-BPY8V:1:1101:23453:11127_1:N:0:TCGGCATG+TCTCTCCG
GAAATGCAACAGATGCAACAACTACAACAAGTTGCTAAAGCAGGAGGAGATATAGCACCACTAGCGAAAGCAGTGCCAGAAGAAGCA
>Pelagi5_DCM_M04376:201:000000000-BPY8V:1:1101:2433:11127_1:N:0:TAGGCATG+TCTCTCCG
GAAATGCAACAGATGCAACAACTACAACAAGTTGCTAAAGCAGGAGGAGATATAGCACCACTAGCGAAAGCATTGCCAGAAGAAGCA
>Pelagi5_DCM_M04376:201:000000000-BPY8V:1:1101:8800:11143_1:N:0:TCGGCATG+TCTCTCCG
GAAATGCAACAGATGCAACAACTACAACAAGTTGCTAAAGCAGGAGGAGATATAGCACCACTAGCGAAAGCATTGCCAGAAGAAGCA
>Pelagi5_DCM_M04376:201:000000000-BPY8V:1:1101:10859:11180_1:N:0:TCGGCATG+TCTCTCCG
GAAATGCAACAGATGCAACAAGTACAACAACTAGCAGAAGCAGGGGGAAAAGTAGCACCATTAGCGAAAGCATTGCCAGAAGAAGCA
>Pelagi5_DCM_M04376:201:000000000-BPY8V:1:1101:22709:11210_1:N:0:TCGGCATG+TCTCTCCG
GAAATGCAACAGATGCAACAACTACAACAAGTTGCTAAAGCAGGAGGAGATATAGCACCACTAGCGAAAGCAGTGCCAGAAGAAGCA
>Pelagi5_DCM_M04376:201:000000000-BPY8V:1:1101:16822:11213_1:N:0:TAGGCATG+TCTCTCCG
GAAATGCAACAGATGCAACAACTACAACAAGTTGCTAAAGCAGGAGGAGATATAGCACCACTAGCGAAAGCATTGCCAGAAGAAGCA
>Pelagi5_DCM_M04376:201:000000000-BPY8V:1:1101:22059:11295_1:N:0:TAGGCATG+TTTCTCCG
GAAATGCAACAGATGCAACAAGTACAACAACTAGCAGAAGCAGGGGGAAAAGTAGCACCATTAGCAAAAGCATTGCCAGAAGAAGCA
>Pelagi5_DCM_M04376:201:000000000-BPY8V:1:1101:19497:11302_1:N:0:TAGGCATG+TCTCTCCG
GAAATGCAACAGATGCAACAACTACAACAAGTTGCTAAAGCAGGAGGAGATATAGCACCACTAGCGAAAGCATTGCCAGAAGAAGCA
>Pelagi5_DCM_M04376:201:000000000-BPY8V:1:1101:24476:11305_1:N:0:TAGGCATG+TCTCTCCG
GAAATGCAACAGATGCAACAACTACAACAAGTTGCTAAAGCAGGAGGAGATATAGCACCACTAGCGAAAGCATTGCCAGAAGAAGCA
>Pelagi5_DCM_M04376:201:000000000-BPY8V:1:1101:27839:11314_1:N:0:TAGGCATG+TCTCTCCG
GAAATGCAACAGATGCAACAACTGCAACAAGTAGCCAAAGCAGGAGGAGATATAGCACCACTAGCGAAAGCATTGCCAGAAGAAGCA
>Pelagi5_DCM_M04376:201:000000000-BPY8V:1:1101:6893:11358_1:N:0:TAGGCATG+TCTCTCCG
GAAATGCAACAGATGCAACAACTACAACAAGTTGCTAAAGCAGGAGGAGATATAGCACCACTAGCGAAAGCATTGCCAGAAGAAGCA
>Pelagi5_DCM_M04376:201:000000000-BPY8V:1:1101:22718:11359_1:N:0:TAGGCATG+TCTCTCCG
GAAATGCAACAGATGCAACAACTACAACAAGTTGCTAAAGCAGGAGGAGATATAGCACCACTAGCGAAAGCATTGCCAGAAGAAGCA
>Pelagi5_DCM_M04376:201:000000000-BPY8V:1:1101:2034:11401_1:N:0:TAGGCATG+TCTCTCCG
GAAATGCAACAGATGCAACAACTACAACAAGTTGCTAAAGCAGGAGGAGATATAGCACCACTAGCGAAAGCATTGCCAGAAGAAGCA
>Pelagi5_DCM_M04376:201:000000000-BPY8V:1:1101:13594:11401_1:N:0:TAGGCATG+TCTCTCCG
GAAATGCAACAGATGCAACAACTACAACAAGTTGCTAAAGCAGGAGGAGATATAGCACCACTAGCGAAAGCATTGCCAGAAGAAGCA
>Pelagi5_DCM_M04376:201:000000000-BPY8V:1:1101:13471:11427_1:N:0:TAGGCATG+TCTCTCCG
GAAATGCAACAGATGCAACAGCTACAACAAGTAGCACAAGCAGGAGGAGATATAGCACCACTAGCGAAAGCATTGCCAGAAGAAGCA
>Pelagi5_DCM_M04376:201:000000000-BPY8V:1:1101:3026:11431_1:N:0:TAGGCATG+TCTCTCCG
GAAATGCAACAGATGCAACAGCTACAACAAGTAGCACAAGCAGGAGGAGATATAGCGCCACTAGCGAAAGCATTGCCAGAAGAAGCA
>Pelagi5_DCM_M04376:201:000000000-BPY8V:1:1101:11379:11463_1:N:0:TAGGCATG+TCTCTCCG
GAAATGCAACAGATGCAACAATTACAACAAGTTGCTAAAGCAGGAGGAGATATAGCACCACTAGCGAAAGCATTGCCAGAAGAAGCA
>Pelagi5_DCM_M04376:201:000000000-BPY8V:1:1101:29074:11481_1:N:0:TAGGCATG+TCTCTCCG
GAAATGCAACAGATGCAACAAGTACAACAACTAGCAGAAGCAGGGGGAAAAGTAGCACCATTAGCAAAAGCATTGCCAGAAGAAGCA
>Pelagi5_DCM_M04376:201:000000000-BPY8V:1:1101:28380:11508_1:N:0:TAGGCATG+TCTCTCCG
GAAATGCAACAGATGCAACAACTACAACAAGTTGCTAAAGCAGGAGGAGATATAGCACCACTAGCGAAAGCATTGCCAGAAGAAGCA
>Pelagi5_DCM_M04376:201:000000000-BPY8V:1:1101:19843:11522_1:N:0:TAGGCATG+TCTCTCCG
GAAATGCAACAGATGCAACAACTACAACAAGTTGCTAAAGCAGGAGGAGATATAGCACCACTAGCGAAAGCATTGCCAGAAGAAGCA
>Pelagi5_DCM_M04376:201:000000000-BPY8V:1:1101:19911:11526_1:N:0:TAGGCATG+TCTCTCCG
GAAATGCAACAGATGCAACAACTACAACAAGTTGCTAAAGCAGGAGGAGATATAGCACCACTAGCGAAAGCATTGCCAGAAGAAGCA
>Pelagi5_DCM_M04376:201:000000000-BPY8V:1:1101:9848:11583_1:N:0:TAGGCATG+TCTCTCCG
GAAATGCAACAGATGCAACAAGTACAACAACTAGCAGAAGCAGGGGGAAAAGTAGCACCATTAGCAAAAGCATTGCCAGAAGAAGCA
>Pelagi5_DCM_M04376:201:000000000-BPY8V:1:1101:15767:11613_1:N:0:TAGGCATG+TCTCTCCG
GAAATGCAACAGATGCAACAACTACAACAAGTTGCTAAAGCAGGAGGAGATATAGCACCACTAGCGAAAGCATTGCCAGAAGAAGCA
>Pelagi5_DCM_M04376:201:000000000-BPY8V:1:1101:10295:11622_1:N:0:TAGGCATG+TCTCTCCG
GAAATGCAACAGATGCAACAACTACAACAAGTTGCTAAAGCAGGAGGAGATATAGCACCACTAGCGAAAGCATTGCCAGAAGAAGCA
>Pelagi5_DCM_M04376:201:000000000-BPY8V:1:1101:5638:11630_1:N:0:TAGGCATG+TCTCTCCG
GAAATGCAACAGATGCAACAAGTACAACAACTAGCAGAAGCAGGGGGAAAAGTAGCACCATTAGCAAAAGCATTGCCAGAAGAAGCA
>Pelagi5_DCM_M04376:201:000000000-BPY8V:1:1101:2763:11679_1:N:0:TAGGCATG+TCTCTCCG
GAAATGCAACAGATGCAACAACTACAACAAGTTGCTAAAGCAGGAGGAGATATAGCACCACTAGCGAAAGCATTGCCAGAAGAAGCA
>Pelagi5_DCM_M04376:201:000000000-BPY8V:1:1101:18151:11725_1:N:0:TAGGCATG+TCTCTCCG
GAAATGCAACAGATGCAACAAGTACAACAACTAGCAGAAGCAGGGGGAAAAGTAGCACCATTAGCAAAAGCAGTGCCAGAAGAAGCA
>Pelagi5_DCM_M04376:201:000000000-BPY8V:1:1101:28373:11765_1:N:0:TAGGCATG+TCTCTCCG
GAAATGCAACAGATGCAACAACTACAACAAGTTGCTAAAGCAGGAGGAGATATAGCACCACGAGCGAAAGCATTGCCAGAAGAAGCA
>Pelagi5_DCM_M04376:201:000000000-BPY8V:1:1101:4463:11801_1:N:0:TAGGCATG+TCTCTCCG
GAAATGCAACAGATGCAACAACTACAACAAGTTGCTAAAGCAGGAGGAGATATAGCACCACTAGCGAAAGCATTGCCAGAAGAAGCA
>Pelagi5_DCM_M04376:201:000000000-BPY8V:1:1101:2676:11815_1:N:0:TAGGCATG+TCTCTCCG
GAAATGCAACAGATGCAACAACTACAACAAGTTGCTAAAGCAGGAGGAGATATAGCACCACTAGCGAAAGCATTGCCAGAAGAAGCA
>Pelagi5_DCM_M04376:201:000000000-BPY8V:1:1101:5204:11832_1:N:0:TAGGCATG+TCTCTCCG
GAAATGCAACAGATGCAACAACTACAACAAGTTGCTAAAGCAGGAGGAGATATAGCACCACTAGCGAAAGCATTGCCAGAAGAAGCA
>Pelagi5_DCM_M04376:201:000000000-BPY8V:1:1101:21646:11904_1:N:0:TAGGCATG+TCTCTCCG
GAAATGCAACAGATGCAACAACTACAACAAGTTGCTAAAGCAGGAGGAGATATAGCACCACTAGCAAAAGCATTGCCAGAAGAAGCA
>Pelagi5_DCM_M04376:201:000000000-BPY8V:1:1101:25758:11906_1:N:0:TAGGCATG+TCTCTCCG
GAAATGCAACAGATGCAACAAATACAACAAGTTGCTAAAGCAGGAGGAGATATAGCACCACTAGCGAAAGCATTGCCAGAAGAAGCA
>Pelagi5_DCM_M04376:201:000000000-BPY8V:1:1101:24431:11934_1:N:0:TAGGCATG+TCTCTCCG
GAAATGCAACAGATGCAACAACTACAACAAGTTGCTAAAGCAGGAGGAGATATAGCACCACTAGCGAAAGCATTGCCAGAAGAAGCA
>Pelagi5_DCM_M04376:201:000000000-BPY8V:1:1101:25323:11938_1:N:0:TAGGCATG+TCTCTCCG
GAAATGCAACAGATGCAACAACTGCAACAAGTTGCTAAAGCAGGAGGAGATATAGCACCACTAGCGAAAGCATTGCCAGAAGAAGCA
>Pelagi5_DCM_M04376:201:000000000-BPY8V:1:1101:15034:11964_1:N:0:TAGGCATG+TCTCTCCG
GAAATGCAACAGATGCAACAACTACAACAAGTTGCTAAAGCAGGAGGAGATATAGCACCACTAGCGAAAGCATTGCCAGAAGAAGCA
>Pelagi5_DCM_M04376:201:000000000-BPY8V:1:1101:27356:11975_1:N:0:TAGGCATG+TCTCTCCG
GAAATGCAACAGATGCAACAACTACAACAAGTTGCTAAAGCAGGAGGAGATATAGCACCACTAGCGAAAGCATTGCCAGAAGAAGCA
>Pelagi5_DCM_M04376:201:000000000-BPY8V:1:1101:28151:11997_1:N:0:TAGGCATG+TCTCTCCG
GAAATGCAACAGATGCAACAACTACAACAAGTTGCTAAAGCAGGAGGAGATATAGCACCACTAGCGAAAGCATTGCCAGAAGAAGCA
>Pelagi5_DCM_M04376:201:000000000-BPY8V:1:1101:2375:12005_1:N:0:TAGGCATG+TCTCTCCG
GAAATGCAACAGATGCAACAATTACAACAAGTTGCTAAAGCAGGAGGAGATATAGCACCACTAGCGAAAGCATTGCCAGAAGAAGCA
>Pelagi5_DCM_M04376:201:000000000-BPY8V:1:1101:15495:12027_1:N:0:TAGGCATG+TCTCTCCG
GAAATGCAACAGATGCAACAACTACAACAAGTTGCTAAAGCAGGAGGAGATATAGCACCACTAGCGAAAGCATTGCCAGAAGAAGCA
>Pelagi5_DCM_M04376:201:000000000-BPY8V:1:1101:5673:12039_1:N:0:TAGGCATG+TCTCTCCG
GAAATGCAACAGATGCAACAACTACAACAAGTTGCTAAAGCAGGAGGAGATATAGCACCACTAGCGAAAGCATTGCCAGAAGAAGCA
>Pelagi5_DCM_M04376:201:000000000-BPY8V:1:1101:16867:12047_1:N:0:TAGGCATG+TCTCTCCG
GAAATGCAACAGATGCAACAACTACAACAAGTTGCTAAAGCAGGAGGAGATATAGCACCACTAGCGAAAGCAGTGCCAGAAGAAGCA
>Pelagi5_DCM_M04376:201:000000000-BPY8V:1:1101:17060:12055_1:N:0:TAGGCATG+TCTCTCCG
GAAATGCAACAGATGCAACAACTACAACAAGTTGCTAAAGCAGGAGGAGATATAGCACCACTAGCGAAAGCAGTGCCAGAAGAAGCA
>Pelagi5_DCM_M04376:201:000000000-BPY8V:1:1101:26233:12079_1:N:0:TAGGCATG+TCTCTCCG
GAAATGCAACAGATGTAACAACTACAACAAGTTGCTAAAGCAGGAGGAGATATAGCACCACTAGCGAAAGCATTGCCAGAAGAAGCA
>Pelagi5_DCM_M04376:201:000000000-BPY8V:1:1101:4519:12131_1:N:0:TAGGCATG+TCTCTCCG
GAAATGCAACAGATGCAACAACTACAACAAGTTGCTAAAGCAGGAGGAGATATAGCACCACTAGCGAAAGCATTGCCAGAAGAAGCA
>Pelagi5_DCM_M04376:201:000000000-BPY8V:1:1101:14037:12141_1:N:0:TAGGCATG+TCTCTCCG
GAAATGCAACAGATGCAACAACTACAACAAGTTGCTAAAGCAGGAGGAGATATAGCACCACTAGCGAAAGCATTGCCAGAAGAAGCA
>Pelagi5_DCM_M04376:201:000000000-BPY8V:1:1101:6416:12166_1:N:0:TAGGCATG+TCTCTCCG
GAAATGCAACAGATGCAACAACTACAACAAGTTGCTAAAGCAGGAGGAGATATAGCACCACTAGCGAAAGCATTGCCAGAAGAAGCA
>Pelagi5_DCM_M04376:201:000000000-BPY8V:1:1101:25664:12173_1:N:0:TAGGCATG+TCTCTCCG
GAAATGCAACAGATGCAACAACTACAACAAGTTGCTAAAGCAGGAGGAGATATAGCACCACTAGCAAAAGCATTGCCAGAAGAAGCA
>Pelagi5_DCM_M04376:201:000000000-BPY8V:1:1101:27331:12209_1:N:0:TAGGCATG+TCTCTCCG
GAAATGCAACAGATGCAACAACTACAACAAGTTGCTAAAGCAGGAGGAGATATAGCACCACTAGCGAAAGCATTGCCAGAAGAAGCA
>Pelagi5_DCM_M04376:201:000000000-BPY8V:1:1101:5662:12213_1:N:0:TAGGCATG+TCTCTCCG
GAAATGCAACAGATGCAACAACTACAACAAGTTGCTAAAGCAGGAGGAGATATAGCACCACTAGCGAAAGCATTGCCAGAAGAAGCA
>Pelagi5_DCM_M04376:201:000000000-BPY8V:1:1101:12228:12216_1:N:0:TAGGCATG+TCTCTCCG
GAAATGCAACAGATGCAACAACTACAACAAGTTGCTAAAGCAGGAGGAGATATAGCACCACTAGCGAAAGCATTGCCAGAAGAAGCA
>Pelagi5_DCM_M04376:201:000000000-BPY8V:1:1101:20318:12243_1:N:0:TAGGCATG+TCTCTCCG
GAAATGCAACAGATGCAACAACTACAACAAGTTGCTCAAGCAGGAGGAGATATAGCACCACTAGCGAAAGCATTGCCAGAAGAAGCA
>Pelagi5_DCM_M04376:201:000000000-BPY8V:1:1101:14112:12248_1:N:0:TAGGCATG+TCTCTCCG
GAAATGCAACAGATGCAACAACTACAACAAGTTGCCAAAGCAGGAGGAGATATAGCACCACTAGCGAAAGCATTGCCAGAAGAAGCA
>Pelagi5_DCM_M04376:201:000000000-BPY8V:1:1101:1961:12257_1:N:0:TAGGCATG+TCTCTCCG
GAAATGCAACAGATGCAACAACTACAACAAGTTGCCAAAGCAGGAGGAGATATAGCACCACTAGCGAAAGCATTGCCAGAAGAAGCA
>Pelagi5_DCM_M04376:201:000000000-BPY8V:1:1101:12012:12262_1:N:0:TAGGCATG+TCTCTCCG
GAAATGCAACAGATGCAACAACTACAACAAGTTGCCAAAGCAGGAGGAGATATAGCACCGCTAGCTAAAGCATTGCCAGAAGAAGCA
>Pelagi5_DCM_M04376:201:000000000-BPY8V:1:1101:18698:12274_1:N:0:TAGGCATG+TCTCTCCG
GAAATGCAACAGATGCAACAACTGCAACAAGTTGCTAAAGCAGGAGGAGATATAGCACCACTAGCGAAAGCAGTGCCAGAAGAAGCA
>Pelagi5_DCM_M04376:201:000000000-BPY8V:1:1101:28989:12329_1:N:0:TAGGCATG+TCTCTCCG
GAAATGCAACAGATGCAACAACTACAACAAGTTGCTAAAGCAGGAGGAGATATAGCACCACTAGCGAAAGCATTGCCAGAAGAAGCA
>Pelagi5_DCM_M04376:201:000000000-BPY8V:1:1101:25468:12331_1:N:0:TAGGCATG+TCTCTCCG
GAAATGCAACAGATGCAACAACTACAACAAGTTGCTAAAGCAGGAGGAGATATAGCACCACTAGCGAAAGCATTGCCAGAAGAAGCA
>Pelagi5_DCM_M04376:201:000000000-BPY8V:1:1101:5158:12335_1:N:0:TAGGCATG+TCTCTCCG
GAAATGCAACAGATGCAACAACTACAACAAGTTGCTAAAGCAGGAGGAGATATAGCACCACTAGCGAAAGCATTGCCAGAAGAAGCA
>Pelagi5_DCM_M04376:201:000000000-BPY8V:1:1101:16569:12345_1:N:0:TAGGCATG+TCTCTCCG
GAAATGCAACAGATGCAACAGCTACAACAAGTAGCACAAGCAGGAGGAGATATAGCACCACTAGCGAAAGCAGTGCCAGAAGAAGCA
>Pelagi5_DCM_M04376:201:000000000-BPY8V:1:1101:7771:12353_1:N:0:TAGGCATG+TCTCTCCG
GAAATGCAACAGATGCAACAACTACAACAAGTTGCTAAAGCAGGAGGAGATATAGCACCACTAGCGAAAGCATTGCCAGAAGAAGCA
>Pelagi5_DCM_M04376:201:000000000-BPY8V:1:1101:22302:12381_1:N:0:TAGGCATG+TCTCTCCG
GAAATGCAACAGATGCAACAGCTACAACAAGTAGCACAGGCAGGAGGAGATATAGCACCACTAGCGAAAGCATTGCCAGAAGAAGCA
>Pelagi5_DCM_M04376:201:000000000-BPY8V:1:1101:11621:12382_1:N:0:TAGGCATG+TCTCTCCG
GAAATGCAACAGATGCAACAACTACAACAAGTTGCTAAAGCAGGAGGAGATATAGCACCACTAGCGAAAGCATTGCCAGAAGAAGCA
>Pelagi5_DCM_M04376:201:000000000-BPY8V:1:1101:24708:12385_1:N:0:TAGGCATG+TCTCTCCG
GAAATGCAACAGATGCAACAACTACAACAAGTTGCTAAAGCAGGAGGAGATATAGCACCACTAGCGAAAGCATTGCCAGAAGAAGCA
>Pelagi5_DCM_M04376:201:000000000-BPY8V:1:1101:18511:12403_1:N:0:TAGGCATG+TCTCTCCG
GAAATGCAACAGATGCAACAACTACAACAAGTTGCTAAAGCAGGAGGAGATATAGCACCACTAGCGAAAGCAGTGCCAGAAGAAGCA
>Pelagi5_DCM_M04376:201:000000000-BPY8V:1:1101:9564:12424_1:N:0:TAGGCATG+TCTCTCCG
GAAATGCAACAGATGCAACAACTACAACAAGTTGCTAAAGCAGGAGGAGATATAGCACCACTAGCGAAAGCATTGCCAGAAGAAGCA
>Pelagi5_DCM_M04376:201:000000000-BPY8V:1:1101:13681:12435_1:N:0:TAGGCATG+TCTCTCCG
GAAATGCAACAGATGCAACAACTACAACAAGTTGCTAAAGCAGGAGGAGATATAGCACCACTAGCGAAAGCATTGCCAGAAGAAGCA
>Pelagi5_DCM_M04376:201:000000000-BPY8V:1:1101:6602:12458_1:N:0:TAGGCATG+TCTCTCCG
GAAATGCAACAGATGCAACAATTACAACAAGTTGCTAAAGCAGGAGGAGATATAGCACCACTAGCGAAAGCATTGCCAGAAGAAGCA
>Pelagi5_DCM_M04376:201:000000000-BPY8V:1:1101:2298:12462_1:N:0:TAGGCATG+TCTCTCCG
GAAATGCAACAGATGCAACAACTACAACAAGTTGCTAAAGCAGGAGGAGATATAGCACCACTAGCGAAAGCATTGCCAGAAGAAGCA
>Pelagi5_DCM_M04376:201:000000000-BPY8V:1:1101:20056:12474_1:N:0:TAGGCATG+TCTCTCCG
GAAATGCAACAGATGCAACAACTACAACAAGTTGCTAAAGCAGGAGGAGATATAGCACCACTAGCGAAAGCATTGCCAGAAGAAGCA
>Pelagi5_DCM_M04376:201:000000000-BPY8V:1:1101:18113:12504_1:N:0:TAGGCATG+TCTCTCCG
GAAATGCAACAGATGCAACAACTACAACAAGTTGCTAAAGCAGGAGGAGATATAGCACCACTAGCGAAAGCAGTGCCAGAAGAAGCA
>Pelagi5_DCM_M04376:201:000000000-BPY8V:1:1101:24727:12522_1:N:0:TAGGCATG+TCTCTCCG
GAAATGCAACAGATGCAACAACTACAACAAGTTGCTAAAGCAGGAGGAGATATAGCACCACTAGCGAAAGCATTGCCAGAAGAAGCA
>Pelagi5_DCM_M04376:201:000000000-BPY8V:1:1101:18527:12532_1:N:0:TAGGCATG+TCTCTCCG
GAAATGCAACAGATGCAACAACTACAACAAGTTGCTAAAGCAGGAGGAGATATAGCACCACTAGCGAAAGCAGTGCCAGAAGAAGCA
>Pelagi5_DCM_M04376:201:000000000-BPY8V:1:1101:11049:12554_1:N:0:TAGGCATG+TCTCTCCG
GAAATGCAACAGATGCAACAACTACAACAAGTTGCTAAAGCAGGAGGAGATATAGCACCACTAGCGAAAGCATTGCCAGAAGAAGCA
>Pelagi5_DCM_M04376:201:000000000-BPY8V:1:1101:19408:12564_1:N:0:TAGGCATG+TCTCTCCG
GAAATGCAACAGATGCAACAATTACAACAAGTTGCTAAAGCAGGAGGAGATATAGCACCACTAGCGAAAGCATTGCCAGAAGAAGCA
>Pelagi5_DCM_M04376:201:000000000-BPY8V:1:1101:10065:12588_1:N:0:TAGGCATG+TCTCTCCG
GAAATGCAACAGATGCAACAACTACAACAAGTTGCTAAAGCAGGAGGAGACATAGCACCACTAGCGAAAGCATTGCCAGAAGAAGCA
>Pelagi5_DCM_M04376:201:000000000-BPY8V:1:1101:3012:12627_1:N:0:TAGGCATG+TCTCTCCG
GAAATGCAACAGATGCAACAACTACAACAAGTTGCTAAAGCAGGAGGAGATATAGCACCACTAGCGAAAGCATTGCCAGAAGAAGCA
>Pelagi5_DCM_M04376:201:000000000-BPY8V:1:1101:2910:12685_1:N:0:TAGGCATG+TCTCTCCG
GAAATGCAACAGATGCAACAAGTACAACAACTAGCAGAAGCAGGGGGAAAAGTAGCACCATTAGCAAAAGCATTGCCAGAAGAAGCA
>Pelagi5_DCM_M04376:201:000000000-BPY8V:1:1101:28141:12720_1:N:0:TAGGCATG+TCTCTCCG
GAAATGCAACAGATGCAACAACTACAACAAGTTGCTAAAGCAGGAGGAGATATAGCACCACTAGCGAAAGCATTGCCAGAAGAAGCA
>Pelagi5_DCM_M04376:201:000000000-BPY8V:1:1101:6573:12730_1:N:0:TAGGCATG+TCTCTCCG
GAAATGCAACAGATGCAACAACTGCAACAAGTTGCTAAAGCAGGAGGAGATATAGCACCACTAGCGAAAGCATTGCCAGAAGAAGCA
>Pelagi5_DCM_M04376:201:000000000-BPY8V:1:1101:12932:12771_1:N:0:TAGGCATG+TCTCTCCG
GAAATGCAACAGATGCAACAACTACAACAAGTTGCTAAAGCAGGAGGAGATATAGCACCACTAGCGAAAGCATTGCCAGAAGAAGCA
>Pelagi5_DCM_M04376:201:000000000-BPY8V:1:1101:28284:12789_1:N:0:TAGGCATG+TCTCTCCG
GAAATGCAACAGATGCAACAACTACAACAAGTTGCTAAAGCAGGAGGAGATATAGCACCACTAGCGAAAGCATTGCCAGAAGAAGCA
>Pelagi5_DCM_M04376:201:000000000-BPY8V:1:1101:15384:12792_1:N:0:TAGGCATG+TCTCTCCG
GAAATGCAACAGATGCAACAACTACAACAAGTTGCTAAAGCAGGAGGAGATATAGCACCACTAGCGAAAGCATTGCCAGAAGAAGCA
>Pelagi5_DCM_M04376:201:000000000-BPY8V:1:1101:8756:12800_1:N:0:TAGGCATG+TCTCTCCG
GAAATGCAACAGATGCAACAACTACAACAAGTTGCTAAAGCAGGAGGAGATATAGCACCACTAGCAAAAGCATTGCCAGAAGAAGCA
>Pelagi5_DCM_M04376:201:000000000-BPY8V:1:1101:17734:12810_1:N:0:TAGGCATG+TCTCTCCG
GAAATGCAACAGATGCAACAACTACAACAAGTTGCTAAAGCAGGAGGAGATATAGCACCACTAGCGAAAGCAGTGCCAGAAGAAGCA
>Pelagi5_DCM_M04376:201:000000000-BPY8V:1:1101:11828:12857_1:N:0:TAGGCATG+TCTCTCCG
GAAATGCAACAGATGCAACAAGTACAACAACTAGCAGAAGCAGGGGGAAAAGTAGCACCATTAGCAAAAGCATTGCCAGAAGAAGCA
>Pelagi5_DCM_M04376:201:000000000-BPY8V:1:1101:21995:12871_1:N:0:TAGGCATG+TCTCTCCG
GAAATGCAACAGATGCAACAACTACAACAAGTTGCTAAAGCAGGAGGAGATATAGCACCACTAGCGAAAGCATTGCCAGAAGAAGCA
>Pelagi5_DCM_M04376:201:000000000-BPY8V:1:1101:2003:12905_1:N:0:TAGGCATG+TCTCTCCG
GAAATGCAACAGATGCAACAACTACAACAAGTTGCTAAAGCAGGAGGAGATATAGCACCACTAGCGAAAGCATTGCCAGAAGAAGCA
>Pelagi5_DCM_M04376:201:000000000-BPY8V:1:1101:2297:12909_1:N:0:TAGGCATG+TCTCTCCG
GAAATGCAACAGATGCAACAAGTACAACAACTAGCAGAAGCAGGGGGAAAAGTAGCACCATTAGCAAAAGCATTGCCAGAAGAAGCA
>Pelagi5_DCM_M04376:201:000000000-BPY8V:1:1101:8222:12912_1:N:0:TAGGCATG+TCTCTCCG
GAAATGCAACAGATGCAACAATTACAACAAGTTGCTAAAGCAGGAGGAGATATAGCACCACTAGCGAAAGCATTGCCAGAAGAAGCA
>Pelagi5_DCM_M04376:201:000000000-BPY8V:1:1101:17109:12927_1:N:0:TAGGCATG+TCTCTCCG
GAAATGCAACAGATGCAACAACTACAACAAGTTGCTAAAGCAGGAGGAGATATAGCACCACTAGCGAAAGCAGTGCCAGAAGAAGCA
>Pelagi5_DCM_M04376:201:000000000-BPY8V:1:1101:10684:12940_1:N:0:TAGGCATG+TCTCTCCG
GAAATGCAACAGATGCAACAACTACAACAAGTTGCTAAAGCAGGAGGAGATATAGCACCACTAGCAAAAGCATTGCCAGAAGAAGCA
>Pelagi5_DCM_M04376:201:000000000-BPY8V:1:1101:19044:12940_1:N:0:TAGGCATG+TCTCTCCG
GAAATGCAACAGATGCAACAATTACAACAAGTTGCTAAAGCAGGAGGAGATATAGCACCACTAGCGAAAGCATTGCCAGAAGAAGCA
>Pelagi5_DCM_M04376:201:000000000-BPY8V:1:1101:23238:12941_1:N:0:TAGGCATG+TCTCTCCG
GAAATGCAACAGATGCAACAACTACAACAAGTTGCTAGAGCAGGAGGAGATATAGCACCACTAGCGAAAGCATTGCCAGAAGAAGCA
>Pelagi5_DCM_M04376:201:000000000-BPY8V:1:1101:17037:13051_1:N:0:TAGGCATG+TCTCTCCG
GAAATGCAACAGATGCAACAACTACAACAAGTTGCTAAAGCAGGAGGAGATATAGCACCACTAGCGAAAGCAGTGCCAGAAGAAGCA
>Pelagi5_DCM_M04376:201:000000000-BPY8V:1:1101:23847:13066_1:N:0:TAGGCATG+TCTCTCCG
GAAATGCAACAGATGCAACAACTACAACAAGTTGCTAAAGCAGGAGGAGATATAGCACCACTAGCGAAAGCATTGCCAGAAGAAGCA
>Pelagi5_DCM_M04376:201:000000000-BPY8V:1:1101:24019:13078_1:N:0:TAGGCATG+TCTCTCCG
GAAATGCAACAGATGCAACAACTACAACAAGTTGCTAAAGCAGGAGGAGATATAGCACCACTAGCGAAAGCATTGCCAGAAGCAGCA
>Pelagi5_DCM_M04376:201:000000000-BPY8V:1:1101:27031:13084_1:N:0:TAGGCATG+TCTCTCCG
GAAATGCAACAGATGCAACAACTACAACAAGTTGCTAAAGCAGGAGGAGATATAGCACCACTAGCGAAAGCATTGCCAGAAGAAGCA
>Pelagi5_DCM_M04376:201:000000000-BPY8V:1:1101:9700:13086_1:N:0:TAGGCATG+TCTCTCCG
GAAATGCAACAGATGCAACAACTACAACAAGTTGCTAAAGCAGGAGGAGATATAGCACCACTAGCGAAAGCATTGCCAGAAGAAGCA
>Pelagi5_DCM_M04376:201:000000000-BPY8V:1:1101:2965:13088_1:N:0:TAGGCATG+TCTCTCCG
GAAATGCAACAGATGCAACAAGTACAACAACTAGCAGAAGCAGGGGGAAAAGTAGCACCATTAGCAAAAGCATTGCCAGAAGAAGCA
>Pelagi5_DCM_M04376:201:000000000-BPY8V:1:1101:15258:13097_1:N:0:TAGGCATG+TCTCTCCG
GAAATGCAACAGATGCAACAACTACAACAAGTTGCCAAAGCAGGAGGAGATATAGCACCACTAGCGAAAGCATTGCCAGAAGAAGCA
>Pelagi5_DCM_M04376:201:000000000-BPY8V:1:1101:23690:13103_1:N:0:TAGGCATG+TCTCTCCG
GAAATGCAACAGATGCAACAACTACAACAAGTTGCTAAAGCAGGAGGAGATATAGCACCACTAGCGAAAGCATTGCCAGAAGAAGCA
>Pelagi5_DCM_M04376:201:000000000-BPY8V:1:1101:24460:13106_1:N:0:TAGGCATG+TCTCTCCG
GAAATGCAACAGATGCAACAACTGCAACAAGTAGCCAAAGCAGGAGGAGATATAGCACCACTAGCGAAAGCATTGCCAGAAGAAGCA
>Pelagi5_DCM_M04376:201:000000000-BPY8V:1:1101:4436:13186_1:N:0:TAGGCATG+TCTCTCCG
GAAATGCAACAGATGCAACAACTACAACAAGTTGCTAAAGCAGGAGGAGATATAGCACCACTAGCGAAAGCATTGCCAGAAGAAGCA
>Pelagi5_DCM_M04376:201:000000000-BPY8V:1:1101:24546:13188_1:N:0:TAGGCATG+TCTCTCCG
GAAATGCAACAGATGCAACAACTACAACAAGTTGCTAAAGCAGGAGGAGATATAGCACCACTAGCGAAAGCATTGCCAGAAGAAGCA
>Pelagi5_DCM_M04376:201:000000000-BPY8V:1:1101:29116:13202_1:N:0:TAGGCATG+TCTCTCCG
GAAATGCAACAGATGCAACAACTACAACAAGTTGCTAAAGCAGGAGGAGATATAGCACCACTAGCGAAAGCATTGCCAGAAGAAGCA
>Pelagi5_DCM_M04376:201:000000000-BPY8V:1:1101:18609:13222_1:N:0:TAGGCATG+TCTCTCCG
GAAATGCAACAGATGCAACAACTACAACAAGTTGCCAAAGCAGGAGGAGATATAGCACCACTAGCGAAAGCAGTGCCAGAAGAAGCA
>Pelagi5_DCM_M04376:201:000000000-BPY8V:1:1101:20043:13256_1:N:0:TAGGCATG+TCTCTCCG
GAAATGCAACAGATGCAACAACTACAACAAGTTGCTAAAGCAGGAGGAGATATAGCACCACTAGCGAAAGCATTGCCAGAAGAAGCA
>Pelagi5_DCM_M04376:201:000000000-BPY8V:1:1101:24928:13272_1:N:0:TAGGCATG+TCTCTCCG
GAAATGCAACAGATGCAACAACTACAACAAGTTGCTAAAGCAGGAGGAGATATAGCACCACTAGCGAAAGCATTGCCAGAAGAAGCA
>Pelagi5_DCM_M04376:201:000000000-BPY8V:1:1101:9275:13296_1:N:0:TAGGCATG+TCTCTCCG
GAAATGCAACAGATGCAACAACTACAACAAGTTGCTAAAGCAGGAGGAGATATAGCACCACTAGCGAAAGCATTGCCAGAAGAAGCA
>Pelagi5_DCM_M04376:201:000000000-BPY8V:1:1101:10114:13304_1:N:0:TAGGCATG+TCTCTCCG
GAAATGCAACAGATGCAACAACTACAACAAGTTGCTAAAGCAGGAGGAGATATAGCACCACTAGCGAAAGCATTGCCAGAAGAAGCA
>Pelagi5_DCM_M04376:201:000000000-BPY8V:1:1101:6844:13350_1:N:0:TAGGCATG+TCTCTCCG
GAAATGCAAAGATGCAACAACTACAACAAGTTGCTAAAGCAGGAGGAGATATAGCACCACTAGCGAAAGCATTGCCAGAAGAAGCA
>Pelagi5_DCM_M04376:201:000000000-BPY8V:1:1101:24803:13352_1:N:0:TAGGCATG+TCTCTCCG
GAAATGCAACAGATGCAACAACTACAACAAGTTGCCAAAGCAGGAGGAGATATAGCACCACTAGCGAAAGCATTGCCAGAAGAAGCA
>Pelagi5_DCM_M04376:201:000000000-BPY8V:1:1101:7930:13376_1:N:0:TAGGCATG+TCTCTCCG
GAAATGCAACAGATGCAACAACTACAACAAGTTGCTAAAGCAGGAGGAGATATAGCACCACTAGCGAAAGCATTGCCAGAAGAAGCA
>Pelagi5_DCM_M04376:201:000000000-BPY8V:1:1101:11118:13376_1:N:0:TAGGCATG+TCTCTCCG
GAAATGCAACAGATGCAACAACTACAACAAGTTGCTAAAGCAGGAGGAGATATAGCACCACTAGCGAAAGCATTGCCAGAAGAAGCA
>Pelagi5_DCM_M04376:201:000000000-BPY8V:1:1101:24997:13388_1:N:0:TAGGCATG+TCTCTCCG
GAAATGCAACAGATGCAACAACTACAACAAGTTGCTAAAGCAGGAGGAGATATAGCACCACTAGCGAAAGCATTGCCAGAAGAAGCA
>Pelagi5_DCM_M04376:201:000000000-BPY8V:1:1101:14523:13437_1:N:0:TAGGCATG+TCTCTCCG
GAAATGCAACAGATGCAACAACTACAACAAGTTGCTAAAGCAGGAGGAGATATAGCACCACTAGCGAAAGCATTGCCAGAAGAAGCA
>Pelagi5_DCM_M04376:201:000000000-BPY8V:1:1101:25624:13477_1:N:0:TAGGCATG+TCTCTCCG
GAAATGCAACAGATGCAACAACTACAACAAGTTGCTAAAGCAGGAGGAGATATAGCACCACTAGCGAAAGCATTGCCAGAAGAAGCA
>Pelagi5_DCM_M04376:201:000000000-BPY8V:1:1101:26434:13478_1:N:0:TAGGCATG+TCTCTCCG
GAAATGCAACAGATGCAACAACTACAACAAGTTGCTAAAGCAGGAGGAGATATAGCACCACTAGCGAAAGCATTGCCAGAAGAAGCA
>Pelagi5_DCM_M04376:201:000000000-BPY8V:1:1101:28746:13493_1:N:0:TAGGCATG+TCTCTCCG
GAAATGCAACAGATGCAACAACTACAACAAGTTGCTAAAGCAGGAGGAGATATAGCACCACTAGCGAAAGCATTGCCAGAAGAAGCA
>Pelagi5_DCM_M04376:201:000000000-BPY8V:1:1101:9017:13513_1:N:0:TAGGCATG+TCTCTCCG
GAAATGCAACAGATGCAACAAGTAGCACAAGCAGGAGGAGATATAGCACCACTAGCGAAAGCATTGCCAGAAGAAGCA
>Pelagi5_DCM_M04376:201:000000000-BPY8V:1:1101:8083:13619_1:N:0:TAGGCATG+TCTCTCCG
GAAATGCAACAGATGCAACAAGTACAACAACTAGCAGAAGCAGGGGGAAAAGTAGCACCATTAGCAAAAGCATTGCCAGAAGAAGCA
>Pelagi5_DCM_M04376:201:000000000-BPY8V:1:1101:7367:13644_1:N:0:TAGGCATG+TCTCTCCG
GAAATGCAACAGATGCAACAACTGCAACAAGTAGCCAAAGCAGGAGGAGATATAGCACCACTAGCGAAAGCATTGCCAGAAGAAGCA
>Pelagi5_DCM_M04376:201:000000000-BPY8V:1:1101:14932:13652_1:N:0:TAGGCATG+TCTCTCCG
GAAATGCAACAGATGCAACAACTACAACAAGTTGCTAAAGCAGGAGGAGATATAGCACCACTAGCGAAAGCATTGCCAGAAGAAGCA
>Pelagi5_DCM_M04376:201:000000000-BPY8V:1:1101:29553:13668_1:N:0:TCGGCATG+TCTCTCCG
GAAATGCAACAGATGCAACAACTACAACAAGTTGCTAAAGCAGGAGGAGATATAGCACCACTAGCGAAAGCATTGCCAGAAGAAGCA
>Pelagi5_DCM_M04376:201:000000000-BPY8V:1:1101:10299:13703_1:N:0:TAGGCATG+TCTCTCCG
GAAATGCAACAGATGCAACAACTACAACAAGTTGCTAAAGCAGGAGGAGATATAGCACCACTAGCGAAAGCATTGCCAGAAGAAGCA
>Pelagi5_DCM_M04376:201:000000000-BPY8V:1:1101:4001:13716_1:N:0:TAGGCATG+TCTCTCCG
GAAATGCAACAGATGCAACAACTACAACAAGTTGCTAAAGCAGGAGGAGATATAGCACCACTAGCGAAAGCATTGCCAGAAGAAGCA
>Pelagi5_DCM_M04376:201:000000000-BPY8V:1:1101:10110:13727_1:N:0:TAGGCATG+TCTCTCCG
GAAATGCAACAGATGCAACAACTACAACAAGTTGCTAAAGCAGGAGGAGATATAGCACCACTAGCGAAAGCATTGCCAGAAGAAGCA
>Pelagi5_DCM_M04376:201:000000000-BPY8V:1:1101:25614:13732_1:N:0:TAGGCATG+TCTCTCCG
GAAATGCAACAGATGCAACAAGTAGCCAAAGCAGGAGGAGATATAGCACCACTAGCGAAAGCATTGCCAGAAGAAGCA
>Pelagi5_DCM_M04376:201:000000000-BPY8V:1:1101:12286:13762_1:N:0:TAGGCATG+TCTCTCCG
GAAATGCAACAGATGCAACAACTACAACAAGTTGCTAAAGCAGGAGGAGATATAGCACCACTAGCGAAAGCATTGCCAGAAGAAGCA
>Pelagi5_DCM_M04376:201:000000000-BPY8V:1:1101:22044:13767_1:N:0:TAGGCATG+TCTCTCCG
GAAATGCAACAGATGCAACAACTACAACAAGTTGCTAAAGCAGGAGGAGATATAGCACCACTAGCGAAAGCATTGCCAGAAGAAGCA
>Pelagi5_DCM_M04376:201:000000000-BPY8V:1:1101:27222:13779_1:N:0:TAGGCATG+TCTCTCCG
GAAATGCAACAGATGCAACAAGTACAACAACTAGCAGAAGCGGGGGGAAAAGTAGCACCATGAGCAAAAGCATTGCCAGAAGAAGCA
>Pelagi5_DCM_M04376:201:000000000-BPY8V:1:1101:24692:13784_1:N:0:TAGGCATG+TCTCTCCG
GAAATGCAACAGATGCAACAACTACAACAAGTTGCTAAAGCAGGAGGAGATATAGCACCACTAGCGAAAGCATTGCCAGAAGAAGCA
>Pelagi5_DCM_M04376:201:000000000-BPY8V:1:1101:4067:13793_1:N:0:TAGGCATG+TCTCTCCG
GAAATGCAACAGATGCAACAACTACAACAAGTTGCTAAAGCAGGAGGAGATATAGCACCACTAGCGAAAGCATTGCCAGAAGAAGCA
>Pelagi5_DCM_M04376:201:000000000-BPY8V:1:1101:24114:13809_1:N:0:TAGGCATG+TCTCTCCG
GAAATGCAACAGATGCAACAACTACAACAAGTTGCTAAAGCAGGAGGAGATATAGCACCACTAGCGAAAGCATTGCCAGAAGAAGCA
>Pelagi5_DCM_M04376:201:000000000-BPY8V:1:1101:8920:13810_1:N:0:TAGGCATG+TCTCTCCG
GAAATGCAACAGATGCAACAACTACAACAAGTTGCTAAAGCAGGAGGAGATATAGCACCACTAGCGAAAGCATTGCCAGAAGAAGCA
>Pelagi5_DCM_M04376:201:000000000-BPY8V:1:1101:20080:13819_1:N:0:TAGGCATG+TCTCTCCG
GAAATGCAACAGATGCAACAACTACAACAAGTTGCTAAAGCAGGAGGAGATATAGCACCACTAGCGAAAGCATTGCCAGAAGAAGCA
>Pelagi5_DCM_M04376:201:000000000-BPY8V:1:1101:21593:13863_1:N:0:TAGGCATG+TCTCTCCG
GAAATGCAACAGATGCAACAACTACAACAAGTTGCTAAAGCAGGAGGAGATATAGCACCACTAGCGAAAGCATTGCCAGAAGAAGCA
>Pelagi5_DCM_M04376:201:000000000-BPY8V:1:1101:11022:13914_1:N:0:TAGGCATG+TCTCTCCG
GAAATGCAACAGATGCAACAACTACAACAAGTTGCTAAAGCAGGAGGAGATATAGCACTACTAGCGAAAGCATTGCCAGAAGAAGCA
>Pelagi5_DCM_M04376:201:000000000-BPY8V:1:1101:17437:13972_1:N:0:TAGGCATG+TCTCTCCG
GAAATGCAACAGATGCAACAACTACAACAAGTTGCTAAAGCAGGAGGAGATATAGCACCACTAGCGAAAGCAGTGCCAGAAGAAGCA
>Pelagi5_DCM_M04376:201:000000000-BPY8V:1:1101:13658:14016_1:N:0:TAGGCATG+TCTCTCCG
GAAATGCAACAGATGCAACAACTACAACAAGTTGCTAAAGCAGGAGGAGATATAGCACCACTAGCGAAAGCATTGCCAGAAGAAGCA
>Pelagi5_DCM_M04376:201:000000000-BPY8V:1:1101:21785:14032_1:N:0:TAGGCATG+TCTCTCCG
GAAATGCAACAGATGCAACAACTACAACAAGTTGCTAAAGCAGGAGGAGATATAGCACCACTAGCGAAAGCATTGCCAGAAGAAGCA
>Pelagi5_DCM_M04376:201:000000000-BPY8V:1:1101:27395:14041_1:N:0:TAGGCATG+TCTCTCCG
GAAATGCAACAGATGCAACAACTACAACAAGTTGCTAAAGCAGGAGGAGATATAGCACCACTAGCGAAAGCATTGCCAGAAGAAGCA
>Pelagi5_DCM_M04376:201:000000000-BPY8V:1:1101:22400:14041_1:N:0:TAGGCATG+TCTCTCCG
GAAATGCAACAGAGGCAACAACTACAACAAGTTGCTAAAGCAGGAGGAGATATAGCACCACTAGCGAAAGCATTGCCAGAAGAAGCA
>Pelagi5_DCM_M04376:201:000000000-BPY8V:1:1101:15987:14047_1:N:0:TAGGCATG+TCTCTCCG
GAAATGCAACAGATGCAACAATTACAACAAGTTGCTAAAGCAGGAGGAGATATAGCACCACTAGCGAAAGCATTGCCAGAAGAAGCA
>Pelagi5_DCM_M04376:201:000000000-BPY8V:1:2110:10235:15866_1:N:0:TCGGCATG+TCTCTCCG
GAAATGCAACAGATGCAACAACTACAACAAGTTGCTAAAGCAGGAGGAGATATAGCACCACTAGCGAAAGCATTGCCAGAAGAAGCA
>Pelagi5_DCM_M04376:201:000000000-BPY8V:1:2110:11904:15871_1:N:0:TAGGCATC+TCTCTCCG
GAAATGCAACAGATGCAACAACTACAACAAGTTGCCAAAGCAGGAGGAGATATAGCACCACTAGCGAAAGCATTGCCAGAAGAAGCA
>Pelagi5_DCM_M04376:201:000000000-BPY8V:1:1101:14545:14082_1:N:0:TAGGCATG+TCTCTCCG
GAAATGCAACAGATGCAACAACTACAACAAGTTGCTAAAGCAGGAGGAGATATAGCACCACTAGCGAAAGCATTGCCAGAAGAAGCA
>Pelagi5_DCM_M04376:201:000000000-BPY8V:1:1101:15501:14083_1:N:0:TAGGCATG+TCTCTCCG
GAAATGCAACAGATGCAACAACTACAACAAGTTGCTAAAGCAGGAGGAGATATAGCACCACTAGCGAAAGCATTGCCAGAAGAAGCA
>Pelagi5_DCM_M04376:201:000000000-BPY8V:1:1101:24744:14085_1:N:0:TAGGCATG+TCTCTCCG
GAAATGCAACAGATGCAACAACTACAACAAGTTGCTAAAGCAGGAGGAGATATAGCACCACTAGCGAAAGCATTGCCAGAAGAAGCA
>Pelagi5_DCM_M04376:201:000000000-BPY8V:1:1101:28124:14107_1:N:0:TAGGCATG+TCTCTCCG
GAAATGCAACAGATGCAACAACTACAACAAGTTGCTAAAGCAGGAGGAGATATAGCACCACTAGCGAAAGCATTGCCAGAAGAAGCA
>Pelagi5_DCM_M04376:201:000000000-BPY8V:1:1101:27990:14117_1:N:0:TAGGCATG+TCTCTCCG
GAAATGCAACAGATGCAACAACTACAACAAGTTGCTAAAGCAGGAGGAGATATAGCACCACTAGCGAAAGCATTGCCAGAAGAAGCA
>Pelagi5_DCM_M04376:201:000000000-BPY8V:1:1101:5770:14132_1:N:0:TAGGCATG+TCTCTCCG
GAAATGCAACAGATGCAACAACTACAACAAGTTGCTAAAGCAGGAGGAGATATAGCACCACTAGCGAAAGCATTGCCAGAAGAAGCA
>Pelagi5_DCM_M04376:201:000000000-BPY8V:1:1101:17449:14138_1:N:0:TAGGCATG+TCTCTCCG
GAAATGCAACAGATGCAACAACTACAACAAGTTGCTAAAGCAGGAGGAGATATAGCACCACTAGCGAAAGCAGTGCCAGAAGAAGCA
>Pelagi5_DCM_M04376:201:000000000-BPY8V:1:1101:25975:14146_1:N:0:TAGGCATG+TCTCTCCG
GAAATGCAACAGATGCAACAACTACAACAAGTTGCTAAAGCAGGAGGAGATATAGCACCACTAGCGAAAGCATTGCCAGAAGAAGCA
>Pelagi5_DCM_M04376:201:000000000-BPY8V:1:1101:11029:14158_1:N:0:TAGGCATG+TCTCTCCG
GAAATGCAACAGATGCAACAGCTACAACAAGTAGCACAAGCAGGAGGAGATATAGCACCACTAGCGAAAGCATTGCCAGAAGAAGCA
>Pelagi5_DCM_M04376:201:000000000-BPY8V:1:1101:9929:14170_1:N:0:TAGGCATG+TCTCTCCG
GAAATGCAACAGATGCAACAACTACAACAAGTTGCTAAAGCAGGAGGAGATATAGCACCACTAGCGAAAGCATTGCCAGAAGAAGCA
>Pelagi5_DCM_M04376:201:000000000-BPY8V:1:1101:25557:14186_1:N:0:TAGGCATG+TCTCTCCG
GAAATGCAACAGATGCAACAAGTACAACAACTAGCAGAAGCAGGGGGAAAAGTAGCACCATTAGCAAAAGCATTGCCAGAAGAAGCA
>Pelagi5_DCM_M04376:201:000000000-BPY8V:1:1101:28244:14199_1:N:0:TAGGCATG+TCTCTCCG
GAAATGCAACAGATGCAACAACTACAACAAGTTGCTAAAGCAGGAGGAGATATAGCACCACTAGCGAAAGCATTGCCAGAAGAAGCA
>Pelagi5_DCM_M04376:201:000000000-BPY8V:1:1101:11605:14239_1:N:0:TAGGCATG+TCTCTCCG
GAAATGCAACAGATGCAACAACTACAACAAGTTGCTAAAGCAGGAGGAGATATAGCACCACTAGCGAAAGCATTGCCAGAAGAAGCA
>Pelagi5_DCM_M04376:201:000000000-BPY8V:1:1101:16199:14243_1:N:0:TAGGCATG+TCTCTCCG
GAAATGCAACAGATGCAACAATTACAACAAGTTGCTAAAGCAGGAGGAGATATAGCACCACTAGCGAAAGCATTGCCAGAAGAAGCA
>Pelagi5_DCM_M04376:201:000000000-BPY8V:1:1101:6843:14248_1:N:0:TAGGCATG+TCTCTCCG
GAAATGCAACAGATGCAACAACTACAACAAGTTGCTAAAGCAGGAGGAGATATAGCACCACTAGCGAAAGCATTGCCAGAAGAAGCA
>Pelagi5_DCM_M04376:201:000000000-BPY8V:1:1101:20261:14298_1:N:0:TAGGCATG+TCTCTCCG
GAAATGCAACAGATGCAACAACTACAACAAGTTGCTAAAGCAGGAGGAGATATAGCACCACTAGCAAAAGCATTGCCAGAAGAAGCA
>Pelagi5_DCM_M04376:201:000000000-BPY8V:1:1101:24545:14317_1:N:0:TAGGCATG+TCTCTCCG
GAAATGCAACAGATGCAACAACTACAACAAGTTGCTAAAGCAGGAGGAGATATAGCACCACTAGCGAAAGCATTGCCAGAAGAAGCA
>Pelagi5_DCM_M04376:201:000000000-BPY8V:1:1101:10971:14325_1:N:0:TAGGCATG+TCTCTCCG
GAAATGCAACAGATGCAACAACTACAACAAGTTGCTAAAGCAGGAGGAGATATAGCACCACTAGCGAAAGCATTGCCAGAAGAAGCA
>Pelagi5_DCM_M04376:201:000000000-BPY8V:1:1101:11259:14331_1:N:0:TAGGCATG+TCTCTCCG
GAAATGCAACAGATGCAACAACTACAACAAGTTGCTAAAGCAGGAGGAGATATAGCACCACTAGCGAAAGCATTGCCAGAAGAAGCA
>Pelagi5_DCM_M04376:201:000000000-BPY8V:1:1101:5551:14403_1:N:0:TAGGCATG+TCTCTCCG
GAAATGCAACAGATGCAACAACTACAACAAGTTGCTAAAGCAGGAGGAGATATAGCACCACTAGCGAAAGCATTGCCAGAAGAAGCA
>Pelagi5_DCM_M04376:201:000000000-BPY8V:1:1101:11715:14403_1:N:0:TAGGCATG+TCTCTCCG
GAAATGCAACAGATGCAACAACTACAACAAGTTGCTAAAGCAGGAGGAGATATAGCACCACTAGCAAAAGCATTGCCAGAAGAAGCA
>Pelagi5_DCM_M04376:201:000000000-BPY8V:1:1101:20583:14411_1:N:0:TAGGCATG+TCTCTCCG
GAAATGCAACAGATGCAACAACTACAACAAGTTGCCAAAGCAGGAGGAGATATAGCACCACTAGCGAAAGCATTGCCAGAAGAAGCA
>Pelagi5_DCM_M04376:201:000000000-BPY8V:1:1101:16134:14442_1:N:0:TAGGCATG+TCTCTCCG
GAAATGCAACAGATGCAACAAGTAGCCAAAGCAGGAGGAGATATAGCACCACTAGCGAAAGCATTGCCAGAAGAAGCA
>Pelagi5_DCM_M04376:201:000000000-BPY8V:1:1101:27654:14450_1:N:0:TAGGCATG+TCTCTCCG
GAAATGCAACAGATGCAACAACTACAACAAGTTGCTAAAGCAGGAGGAGATATAGCACCACTAGCGAAAGCATTGCCAGAAGAAGCA
>Pelagi5_DCM_M04376:201:000000000-BPY8V:1:1101:17445:14482_1:N:0:TAGGCATG+TCTCTCCG
GAAATGCAACAGATGCAACAAGTACAACAACTAGCAGAAGCAGGGGGAAAAGTAGCACCATTAGCAAAAGCAGTGCCAGAAGAAGCA
>Pelagi5_DCM_M04376:201:000000000-BPY8V:1:1101:5047:14502_1:N:0:TAGGCATG+TCTCTCCG
GAAATGCAACAGATGCAACAACTACAACAAGTTGCTAAAGCAGGAGGAGATATAGCACCACTAGCGAAAGCATTGCCAGAAGAAGCA
>Pelagi5_DCM_M04376:201:000000000-BPY8V:1:1101:26683:14618_1:N:0:TAGGCATG+TCTCTCCG
GAAATGCAACAGATGCAACAACTACAACAAGTTGCTAAAGCAGGAGGAGATATAGCACCACTAGCGAAAGCATTGCCAGAAGAAGCA
>Pelagi5_DCM_M04376:201:000000000-BPY8V:1:1101:20249:14620_1:N:0:TAGGCATG+TCTCTCCG
GAAATGCAACAGATGCAACAACTACAACAAGTTGCTAAAGCAGGAGGAGATATAGCACCACTAGCGAAAGCATTGCCAGAAGAAGCA
>Pelagi5_DCM_M04376:201:000000000-BPY8V:1:1101:5267:14633_1:N:0:TAGGCATG+TCTCTCCG
GAAATGCAACAGATGCAACAAGTACAACAACTAGCAGAAGCAGGGGGAAAAGTAGCACCATTAGCAAAAGCATTGCCAGAAGAAGCA
>Pelagi5_DCM_M04376:201:000000000-BPY8V:1:1101:17834:14647_1:N:0:TAGGCATG+TCTCTCCG
GAAATGCAACAGATGCAACAAGTACAACAACTAGCAGAAGCAGGGGGAAAAGTAGCACCATTAGCAAAAGCAGTGCCAGAAGAAGCA
>Pelagi5_DCM_M04376:201:000000000-BPY8V:1:1101:15624:14652_1:N:0:TAGGCATG+TCTCTCCG
GAAATGCAACAGATGCAACAAGTACAACAACTAGCAGAAGCAGGGGGAAAAGTAGCACCATTAGCAAAAGCATTGCCAGAAGAAGCA
>Pelagi5_DCM_M04376:201:000000000-BPY8V:1:1101:11162:14655_1:N:0:TAGGCATG+TCTCTCCG
GAAATGCAACAGATGCAACAAGTACAACAACTAGCAGAAGCAGGGGGAAAAGTAGCACCATTAGCAAAAGCATTGCCAGAAGAAGCA
>Pelagi5_DCM_M04376:201:000000000-BPY8V:1:1101:6080:14662_1:N:0:TAGGCATG+TCTCTCCG
GAAATGCAACAGATGCAACAACTACAACAAGTTGCTAAAGCAGGAGGAGATATAGCACCACTAGCGAAAGCATTGCCAGAAGAAGCA
>Pelagi5_DCM_M04376:201:000000000-BPY8V:1:1101:29132:14671_1:N:0:TAGGCATG+TCTCTCCG
GAAATGCAACAGATGCAACAACTACAACAAGTTGCTAAAGCAGGAGGAGATATAGCACCACGAGCGAAAGCATTGCCAGAAGAAGCA
>Pelagi5_DCM_M04376:201:000000000-BPY8V:1:1101:3684:14680_1:N:0:TAGGCATG+TCTCTCCG
GAAATGCAACAGATGCAACAAGTACAACAACTAGCAGAAGCAGGGGGAAAAGTAGCACCATTAGCAAAAGCATTGCCAGAAGAAGCA
>Pelagi5_DCM_M04376:201:000000000-BPY8V:1:1101:19826:14709_1:N:0:TAGGCATG+TCTCTCCG
GAAATGCAACAGATGCAACAACTACAACAAGTTGCTAAAGCAGGAGGAGATATAGCACCACTAGCGAAAGCATTGCCAGAAGAAGCA
>Pelagi5_DCM_M04376:201:000000000-BPY8V:1:1101:16671:14714_1:N:0:TAGGCATG+TCTCTCCG
GAAATGCACAGATGCAACAAGTACAACAACTAGCAGAAGCAGGGGGAAAAGTAGCACCATTAGCAAAAGCAGTGCCAGAAGAAGCA
>Pelagi5_DCM_M04376:201:000000000-BPY8V:1:1101:15237:14747_1:N:0:TAGGCATG+TCTCTCCG
GAAATGCAACAGATGCAACAATTACAACAAGTTGCTAAAGCAGGAGGAGATATAGCACCACTAGCGAAAGCATTGCCAGAAGAAGCA
>Pelagi5_DCM_M04376:201:000000000-BPY8V:1:1101:3237:14749_1:N:0:TAGGCATG+TCTCTCCG
GAAATGCAACAGATGCAACAACTACAACAAGTTGCTAAAGCAGGAGGAGATATAGCACCACTAGCGAAAGCATTGCCAGAAGAAGCA
>Pelagi5_DCM_M04376:201:000000000-BPY8V:1:1101:1912:14764_1:N:0:TAGGCATG+TCTCTCCG
GAAATGCAACAGATGCAACAACTACAACAAGTTGCTAAAGCAGGAGGAGATATAGCACCACTAGCGAAAGCATTGCCAGAAGAAGCA
>Pelagi5_DCM_M04376:201:000000000-BPY8V:1:1101:2059:14796_1:N:0:TAGGCATG+TCTCTCCG
GAAATGCAACAGATGCAACAACTACAACAAGTTGCTAAAGCAGGAGGAGATATAGCACCACTAGCGAAAGCATTGCCAGAAGAAGCA
>Pelagi5_DCM_M04376:201:000000000-BPY8V:1:1101:6449:14829_1:N:0:TAGGCATG+TCTCTCCG
GAAATGCAACAGATGCAACAAGTACAACAACTAGCAGAAGCAGGGGGAAAAGTAGCACCATTAGCAAAAGCATTGCCAGAAGAAGCA
>Pelagi5_DCM_M04376:201:000000000-BPY8V:1:1101:25286:14861_1:N:0:TAGGCATG+TCTCTCCG
GAAATGCAACAGATGCAACAACTACAACAAGTTGCTAAAGCAGGAGGAGATATAGCACCGCTAGCGAAAGCATTGCCAGAAGAAGCA
>Pelagi5_DCM_M04376:201:000000000-BPY8V:1:1101:11614:14883_1:N:0:TAGGCATG+TCTCTCCG
GAAATGCAACAGATGCAACAAGTACAACAACTAGCAGAAGCAGGGGGAAAAGTAGCACCATTAGCAAAAGCATTGCCAGAAGAAGCA
>Pelagi5_DCM_M04376:201:000000000-BPY8V:1:1101:2920:14886_1:N:0:TAGGCATG+TCTCTCCG
GAAATGCAACAGATGCAACAAGTACAACAACTAGCAGAAGCAGGGGGAAAAGTAGCACCATTAGCAAAAGCATTGCCAGAAGAAGCA
>Pelagi5_DCM_M04376:201:000000000-BPY8V:1:1101:7001:14913_1:N:0:TAGGCATG+TCTCTCCG
GAAATGCAACAGATGCAACAACTACAACAAGTTGCTAAAGCAGGAGGAGATACAGCACCACTAGCGAAAGCATTGCCAGAAGAAGCA
>Pelagi5_DCM_M04376:201:000000000-BPY8V:1:1101:22280:14927_1:N:0:TAGGCATG+TCTCTCCG
GAAATGCAACAGATGCAACAACTACAACAAGTTGCTAAAGCAGGAGGAGATATAGCACCACTAGCGAAAGCATTGCCAGAAGAAGCA
>Pelagi5_DCM_M04376:201:000000000-BPY8V:1:1101:6305:14958_1:N:0:TAGGCATG+TCTCTCCG
GAAATGCAACAGATGCAACAACTACAACAAGTTGCTAAAGCAGGAGGAGATATAGCACCACTAGCGAAAGCATTGCCAGAAGAAGCA
>Pelagi5_DCM_M04376:201:000000000-BPY8V:1:1101:15979:14970_1:N:0:TAGGCATG+TCTCTCCG
GAAATGCAACAGATGCAACAAGTACAACAACTAGCAGAAGCAGGGGGAAAAGTAGCACCATTAGCAAAAGCATTGCCAGAAGAAGCA
>Pelagi5_DCM_M04376:201:000000000-BPY8V:1:1101:28047:15000_1:N:0:TAGGCATG+TCTCTCCG
GAAATGCAACAGATGCAACAACTACAACAAGTTGCTAAAGCAGGAGGAGATATAGCACCACTAGCGAAAGCATTGCCAGAAGAAGCA
>Pelagi5_DCM_M04376:201:000000000-BPY8V:1:1101:2324:15011_1:N:0:TAGGCATG+TCTCTCCG
GAAATGCAACAGATGCAACAACTACAACAAGTTGCTAAAGCAGGAGGAGATATAGCACCACTAGCGAAAGCATTGCCAGAAGAAGCA
>Pelagi5_DCM_M04376:201:000000000-BPY8V:1:1101:6416:15020_1:N:0:TAGGCATG+TCTCTCCG
GAAATGCAACAGATGCAACAACTACAACAAGTTGCTAAAGCAGGAGGAGATATAGCACCACTAGCGAAAGCATTGCCAGAAGAAGCA
>Pelagi5_DCM_M04376:201:000000000-BPY8V:1:1101:17402:15022_1:N:0:TAGGCATG+TCTCTCCG
GAAATGCAACAGATGCAACAATTACAACAAGTTGCTAAAGCAGGAGGAGATATAGCACCACTAGCGAAAGCAGTGCCAGAAGAAGCA
>Pelagi5_DCM_M04376:201:000000000-BPY8V:1:1101:15749:15137_1:N:0:TAGGCATG+TCTCTCCG
GAAATGCAACAGATGCAACAACTGCAACAAGTTGCTAAAGCAGGAGGAGATATAGCACCACTAGCGAAAGCATTGCCAGAAGAAGCA
>Pelagi5_DCM_M04376:201:000000000-BPY8V:1:1101:14893:15152_1:N:0:TAGGCATG+TCTCTCCG
GAAATGCAACAGATGCAACAGCTACAACAAGTAGCACAAGCAGGAGGAGATATAGCACCACTAGCGAAAGCATTGCCAGAAGAAGCA
>Pelagi5_DCM_M04376:201:000000000-BPY8V:1:1101:1979:15174_1:N:0:TAGGCATG+TCTCTCCG
GAAATGCAACAGATGCAACAACTACAACAAGTTGCTAAAGCAGGAGGAGATATAGCACCACTAGCGAAAGCATTGCCAGAAGAAGCA
>Pelagi5_DCM_M04376:201:000000000-BPY8V:1:1101:4050:15179_1:N:0:TAGGCATG+TCTCTCCG
GAAATGCAACAGATGCAACAAGTACAACAACTAGCAGAAGCAGGGGGAAAAGTAGCACCATTAGCAAAAGCATTGCCAGAAGAAGCA
>Pelagi5_DCM_M04376:201:000000000-BPY8V:1:1101:26935:15181_1:N:0:TAGGCATG+TCTCTCCG
AAAATGCAACAGATGCAACAACTACAACAAGTTGCTAAAGCAGGAGGAGATATAGCACCACTAGCGAAAGCATTGCCAGAAGAAGCA
>Pelagi5_DCM_M04376:201:000000000-BPY8V:1:1101:25295:15238_1:N:0:TAGGCATG+TCTCTCCG
GAAATGCAACAGATGCAACAAGTACAACAACTAGCAGAAGCAGGGGGAAAAGTAGCACCATTAGCAAAAGCATTGCCAGAAGAAGCA
>Pelagi5_DCM_M04376:201:000000000-BPY8V:1:1101:22542:15245_1:N:0:TAGGCATG+TCTCTCCG
GAAATGCAACAGAGGCAACAACTACAACAAGTTGCCAAAGCAGGAGGAGATATAGCACCACTAGCGAAAGCATTGCCAGAAGAAGCA
>Pelagi5_DCM_M04376:201:000000000-BPY8V:1:1101:25529:15286_1:N:0:TAGGCATG+TCTCTCCG
GAAATGCAACAGATGCAACAACTGCAGCAAGTAGCCAAAGCAGGAGGAGATATAGCACCACTAGCGAAAGCATTGCCAGAAGAAGCA
>Pelagi5_DCM_M04376:201:000000000-BPY8V:1:1101:24640:15291_1:N:0:TAGACATG+TCTCTCCG
GAAATGCAACAGATGCAACAAGTACAACAACTAGCAGAAGCAGGGGGAAAAGTAGCACCATTAGCAAAAGCATTGCCAGAAGAAGCA
>Pelagi5_DCM_M04376:201:000000000-BPY8V:1:1101:15447:15302_1:N:0:TAGGCATG+TCTCTCCG
GAAATGCAACAGATGCAACAATTACAACAAGTTGCTAAAGCAGGAGGAGATATAGCACCACTAGCGAAAGCATTGCCAGAAGAAGCA
>Pelagi5_DCM_M04376:201:000000000-BPY8V:1:1101:6983:15338_1:N:0:TAGGCATG+TCTCTCCG
GAAATGCAACAGATGCAACAATTACAACAAGTTGCTAAAGCAGGAGGAGATATAGCACCACTAGCGAAAGCATTGCCAGAAGAAGCA
>Pelagi5_DCM_M04376:201:000000000-BPY8V:1:1101:23956:15341_1:N:0:TAGGCATG+TCTCTCCG
GAAATGCAACAGATGCAACAATTACAACAAGTTGCTAAAGCAGGAGGAGATATAGCACCACTAGCAAAAGCATTGCCAGAAGCAGCA
>Pelagi5_DCM_M04376:201:000000000-BPY8V:1:1101:4806:15374_1:N:0:TAGGCATG+TCTCTCCG
GAAATGCAACAGATGCAACAACTACAACAAGTTGCTAAAGCAGGAGGAGATATAGCACCACTAGCAAAAGCATTGCCAGAAGAAGCA
>Pelagi5_DCM_M04376:201:000000000-BPY8V:1:1101:12025:15377_1:N:0:TAGGCATG+TCTCTCCG
GAAATGCAACAGATGCAACAACTACAACAAGTTGCTAAAGCAGGAGGAGATATAGCACCACTAGCGAAAGCATTGCCAGAAGAAGCA
>Pelagi5_DCM_M04376:201:000000000-BPY8V:1:1101:13534:15387_1:N:0:TAGGCATG+TCTCTCCG
GAAATGCAACAGATGCAACAACTACAACAAGTTGCTAAAGCAGGAGGAGATATAGCACCACTAGCAAAAGCATTGCCAGAAGAAGCA
>Pelagi5_DCM_M04376:201:000000000-BPY8V:1:1101:8208:15387_1:N:0:TAGGCATG+TCTCTCCG
GAAATGCAACAGATGCAACAACTACAACAAGTTGCTAAAGCAGGAGGAGATATAGCACCACTAGCGAAAGCATTGCCAGAAGAAGCA
>Pelagi5_DCM_M04376:201:000000000-BPY8V:1:1101:19407:15389_1:N:0:TAGGCATG+TCTCTCCG
GAAATGCAACAGATGCAACAACTGCAACAAGTAGCCAAAGCAGGAGGAGATATAGCACCACTAGCGAAAGCATTGCCAGAAGAAGCA
>Pelagi5_DCM_M04376:201:000000000-BPY8V:1:1101:15474:15404_1:N:0:TAGGCATT+TCTCTCCG
GAAATGCAACAGATGCAACAACTACAACAAGTTGCTAAAGCAGGAGGAGATATAGCACCACTAGCGAAAGCATTGCCAGAAGAAGCA
>Pelagi5_DCM_M04376:201:000000000-BPY8V:1:1101:28414:15417_1:N:0:TAGGCATG+TCTCTCCG
GAAATGCAACAGATGCAACAACTACAACAAGTTGCTAAAGCAGGAGGAGATATAGCACCACTAGCGAAAGCATTGCCAGAAGAAGCA
>Pelagi5_DCM_M04376:201:000000000-BPY8V:1:1101:9009:15428_1:N:0:TAGGCATG+TCTCTCCG
GAAATGCAACAGATGCAACAACTACAACAAGTTGCTAAAGCAGGAGGAGATATAGCACCACTAGCAAAAGCATTGCCAGAAGAAGCA
>Pelagi5_DCM_M04376:201:000000000-BPY8V:1:1101:25460:15467_1:N:0:TAGGCATG+TCTCTCCG
GAAATGCAACAGATGCAACAACTACAACAAGTTGCTAAAGCAGGAGGAGATATAGCACCACTAGCGAAAGCATTGCCAGAAGAAGCA
>Pelagi5_DCM_M04376:201:000000000-BPY8V:1:1101:10611:15495_1:N:0:TAGGCATG+TCTCTCCG
GAAATGCAACAGATGCAACAACTACAACAAGTTGCTAAAGCAGGAGGAGATATAGCACCACTAGCGAAAGCATTGCCAGAAGAAGCA
>Pelagi5_DCM_M04376:201:000000000-BPY8V:1:1101:26591:15510_1:N:0:TAGGCATG+TCTCTCCG
GAAATGCAACAGATGCAACAACTACAACAAGTTGCTAAAGCAGGAGGAGATATAGCACCACTAGCGAAAGCATTGCCAGAAGAAGCA
>Pelagi5_DCM_M04376:201:000000000-BPY8V:1:1101:23694:15513_1:N:0:TAGGCATG+TCTCTCCG
GAAATGCAACAGATGCAACAACTACAACAAGTTGCTAAAGCAGGAGGAGATATAGCACCACTAGCGAAAGCATTGCCAGAAGAAGCA
>Pelagi5_DCM_M04376:201:000000000-BPY8V:1:1101:22679:15544_1:N:0:TAGGCATG+TCTCTCCG
GAAATGCAACAGATGCAACAACTACAACAAGTTGCTAAAGCAGGAGGAGATATAGCACCACTAGCGAAAGCATTGCCAGAAGAAGCA
>Pelagi5_DCM_M04376:201:000000000-BPY8V:1:1101:17592:15566_1:N:0:TAGGCATG+TCTCTCCG
GAAATGCAACAGATGCAACAACTACAACAAGTTGCTAAAGCAGGAGGAGATATAGCACCACTAGCGAAAGCAGTGCCAGAAGAAGCA
>Pelagi5_DCM_M04376:201:000000000-BPY8V:1:1101:29403:15582_1:N:0:TCGGCATG+TCTCTCCG
GAAATGCAACAGATGCAACAACTACAACAAGTTGCTAAAGCAGGAGGAGATATAGCACCACTAGCGAAAGCATTGCCAGAAGAAGCA
>Pelagi5_DCM_M04376:201:000000000-BPY8V:1:1101:24612:15584_1:N:0:TAGGCATG+TCTCTCCG
GAAATGCAACAGATGCAACAATTACAACAAGTTGCTAAAGCAGGAGGAGATATAGCACCACTAGCGAAAGCATTGCCAGAAGAAGCA
>Pelagi5_DCM_M04376:201:000000000-BPY8V:1:1101:11069:15600_1:N:0:TAGGCATG+TCTCTCCG
GAAATGCAACAGATGCAACAACTACAACAAGTTGCTAAAGCAGGAGGAGATATAGCACCACTAGCGAAAGCATTGCCAGAAGAAGCA
>Pelagi5_DCM_M04376:201:000000000-BPY8V:1:1101:6761:15615_1:N:0:TAGGCATG+TCTCTCCG
GAAATGCAACAGATGCAACAAGTACAACAACTAGCAGAAGCAGGGGGAAAAGTAGCACCATTAGCAAAAGCATTGCCAGAAGAAGCA
>Pelagi5_DCM_M04376:201:000000000-BPY8V:1:1101:22378:15644_1:N:0:TAGGCATG+TCTCTCCG
GAAATGCAACAGATGCAACAACTACAACAAGTTGCCAAAGCAGGAGGAGATATAGCACCACTAGCGAAAGCATTGCCAGAAGAAGCA
>Pelagi5_DCM_M04376:201:000000000-BPY8V:1:1101:24449:15647_1:N:0:TAGGCATG+TCTCTCCG
GAAATGCAACAGATGCAACAACTACAACAAGTTGCTAAAGCAGGAGGAGATATAGCACCACTAGCGAAAGCATTGCCAGAAGAAGCA
>Pelagi5_DCM_M04376:201:000000000-BPY8V:1:1101:15939:15652_1:N:0:TAGGCATG+TCTCTCCG
GAAATGCAACAGATGCAACAACTACAACAAGTTGCTAAAGCAGGAGGAGATATAGCACCACTAGCGAAAGCATTGCCAGAAGAAGCA
>Pelagi5_DCM_M04376:201:000000000-BPY8V:1:1101:17305:15668_1:N:0:TAGGCATG+TCTCTCCG
GAAATGCAACAGATGCAACAACTACAACAAGTTGCTAAAGCAGGAGGAGATATAGCACCACTAGCGAAAGCAGTGCCAGAAGAAGCA
>Pelagi5_DCM_M04376:201:000000000-BPY8V:1:1101:6082:15671_1:N:0:TAGGCATG+TCTCTCCG
GAAATGCAACAGATGCAACAACTACAACAAGTTGCCAAAGCAGGAGGAGATATAGCACCACTAGCGAAAGCATTGCCAGAAGAAGCA
>Pelagi5_DCM_M04376:201:000000000-BPY8V:1:1101:17318:15692_1:N:0:TAGGCATG+TCTCTCCG
GAAATGCAACAGATGCAACAACTACAACAAGTTGCTAAAGCAGGAGGAGATATAGCACCACTAGCGAAAGCAGTGCCAGAAGAAGCA
>Pelagi5_DCM_M04376:201:000000000-BPY8V:1:1101:5859:15728_1:N:0:TAGGCATG+TCTCTCCG
GAAATGCAACAGATGCAACAACTACAACAAGTTGCTAAAGCAGGAGGAGATATAGCACCACTAGCGAAAGCATTGCCAGAAGAAGCA
>Pelagi5_DCM_M04376:201:000000000-BPY8V:1:1101:14556:15750_1:N:0:TAGGCATG+TCTCTCCG
GAAATGCAACAGATGCAACAACTACAACAAGTTGCTAAAGCAGGAGGAGATATAGCACCACTAGCGAAAGCATTGCCAGAAGAAGCA
>Pelagi5_DCM_M04376:201:000000000-BPY8V:1:1101:5563:15777_1:N:0:TAGGCATG+TCTCTCCG
GAAATGCAACAGATGCAACAACTACAACAAGTTGCTAAAGCAGGAGGAGATATAGCACCACTAGCGAAAGCATTGCCAGAAGAAGCA
>Pelagi5_DCM_M04376:201:000000000-BPY8V:1:1101:17429:15787_1:N:0:TAGGCATG+TCTCTCCG
GAAATGCAACAGATGCAACAAGTACAACAACTAGCAGAAGCAGGGGGAAAAGTAGCACCATTAGCAAAAGCAGTGCCAGAAGAAGCA
>Pelagi5_DCM_M04376:201:000000000-BPY8V:1:1101:17764:15787_1:N:0:TAGGCATG+TCTCTCCG
GAAATGCAACAGATGCAACAGCTACAACAAGTAGCACAAGCAGGAGGAGATATAGCACCACTAGCGAAAGCAGTGCCAGAAGAAGCA
>Pelagi5_DCM_M04376:201:000000000-BPY8V:1:1101:18660:15847_1:N:0:TAGGCATG+TCTCTCCG
GAAATGCAACAGATGCAACAACTACAACAAGTTGCTAAAGCAGGAGGAGATATAGCACCACTAGCGAAAGCAGTGCCAGAAGAAGCA
>Pelagi5_DCM_M04376:201:000000000-BPY8V:1:1101:8377:15875_1:N:0:TAGGCATG+TCTCTCCG
GAAATGCAACAGATGCAACAACTACAACAAGTTGCTAAAGCAGGAGGAGATATAGCACCACTAGCGAAAGCATTGCCAGAAGAAGCA
>Pelagi5_DCM_M04376:201:000000000-BPY8V:1:1101:17288:15893_1:N:0:TAGGCATG+TCTCTCCG
GAAATGCAACAGATGCAACAATTACAACAAGTTGCTAAAGCAGGAGGAGATATAGCACCACTAGCGAAAGCAGTGCCAGAAGAAGCA
>Pelagi5_DCM_M04376:201:000000000-BPY8V:1:1101:5548:15933_1:N:0:TAGGCATG+TCTCTCCG
GAAATGCAACAGATGCAACAAGTACAACAACTAGCAGAAGCAGGGGGAAAAGTAGCACCATTAGCAAAAGCATTGCCAGAAGAAGCA
>Pelagi5_DCM_M04376:201:000000000-BPY8V:1:1101:17328:15936_1:N:0:TAGGCATG+TCTCTCCG
GAAATGCAACAGATGCAACAAGTACAACAACTAGCAGAAGCAGGGGGAAAAGTAGCACCATTAGCAAAAGCAGTGCCAGAAGAAGCA
>Pelagi5_DCM_M04376:201:000000000-BPY8V:1:1101:19327:16001_1:N:0:TAGGCATG+TCTCTCCG
GAAATGCCACAGATGCAACAACTACAACAAGTTGCTAAAGCAGGAGGAGATATAGCACCACTAGCGAAAGCATTGCCAGAAGAAGCA
>Pelagi5_DCM_M04376:201:000000000-BPY8V:1:1101:27141:16008_1:N:0:TAGGCATG+TCTCTCCG
GAAATGCAACAGATGCAACAACTACAACAAGTTGCTAAAGCAGGAGGAGATATAGCACCACTAGCGAAAGCATTGCCAGAAGAAGCA
>Pelagi5_DCM_M04376:201:000000000-BPY8V:1:1101:18943:16009_1:N:0:TAGGCATG+TCTCTCCG
GAAATGCAACAGATGCAACAAGTAGCCAAAGCAGGAGGAGATATAGCACCGCTAGCAAAAGCATTGCCAGAAGAAGCA
>Pelagi5_DCM_M04376:201:000000000-BPY8V:1:1101:14324:16058_1:N:0:TAGGCATG+TCTCTCCG
GAAATGCAACAGATGCAACAACTACAACAAGTTGCTAAAGCAGGAGGAGATATAGCACCACTAGCGAAAGCATTGCCAGAAGAAGCA
>Pelagi5_DCM_M04376:201:000000000-BPY8V:1:1101:14351:16060_1:N:0:TAGGCATG+TCTCTCCG
GAAATGCAACAGATGCAACAACTACAACAAGTTGCTAAAGCAGGAGGAGATATAGCACCATTAGCAAAAGCATTGCCAGAAGAAGCA
>Pelagi5_DCM_M04376:201:000000000-BPY8V:1:1101:23963:16068_1:N:0:TAGGCATG+TCTCTCCG
GAAATGCAACAGATGCAACAACTACAACAAGTTGCTAAAGCAGGAGGAGATATAGCACCACTAGCGAAAGCATTGCCAGAAGAAGCA
>Pelagi5_DCM_M04376:201:000000000-BPY8V:1:1101:16675:16088_1:N:0:TAGGCATG+TCTCTCCG
GAAATGCAACAGATGCAACAACTACAACAAGTTGCTAAAGCAGGAGGAGATATAGCACCACTAGCAAAAGCAGTGCCAGAAGAAGCA
>Pelagi5_DCM_M04376:201:000000000-BPY8V:1:1101:26837:16090_1:N:0:TAGGCATG+TCTCTCCG
GAAATGCAACAGATGCAACAACTACAACAAGTTGCTAAAGCAGGAGGAGATATAGCACCACTAGCGAAAGCATTGCCAGAAGAAGCA
>Pelagi5_DCM_M04376:201:000000000-BPY8V:1:1101:11294:16094_1:N:0:TAGGCATG+TCTCTCCG
GAAATGCAACAGATGCAACAACTACAACAAGTTGCTAAAGCAGGAGGAGATATAGCACCACTAGCGAAAGCATTGCCAGAAGAAGCA
>Pelagi5_DCM_M04376:201:000000000-BPY8V:1:1101:11398:16124_1:N:0:TAGGCATG+TCTCTCCG
GAAATGCAACAGATGCAACAAGTACAACAACTAGCAGAAGCAGGGGGAAAAGTAGCACCATTAGCAAAAGCATTGCCAGAAGAAGCA
>Pelagi5_DCM_M04376:201:000000000-BPY8V:1:1101:21491:16146_1:N:0:TAGGCATG+TCTCTCCG
GAAATGCAACAGATGCAACAACTACAACAAGTTGCTAAAGCAGGAGGAGATATAGCACCACTAGCGAAAGCATTGCCAGAAGAAGCA
>Pelagi5_DCM_M04376:201:000000000-BPY8V:1:1101:2865:16151_1:N:0:TAGGCATG+TCTCTCCG
GAAATGCAACAGATGCAACAACTACAACAAGTTGCTAAAGCAGGAGGAGATATAGCACCACTAGCGAAAGCATTGCCAGAAGAAGCA
>Pelagi5_DCM_M04376:201:000000000-BPY8V:1:1101:19885:16164_1:N:0:TAGGCATG+TCTCCCCG
GAAATGCAACAGATGCAACAATTACAACAAGTTGCTAAAGCAGGAGGAGATATAGCATCACTAGCGAAAGCATTGCCAGAAGAAGCA
>Pelagi5_DCM_M04376:201:000000000-BPY8V:1:1101:28921:16178_1:N:0:TAGGCATG+TCTCTCCG
GAAATGCAACAGATGCAACAACTACAACAAGTTGCTAAAGCAGGAGGAGATATAGCACCACTAGCGAAAGCATTGCCAGAAGAAGCA
>Pelagi5_DCM_M04376:201:000000000-BPY8V:1:1101:25393:16192_1:N:0:TAGGCATG+TCTCTCCG
GAAATGCAACAGATGCAACAAGTACAACAACTAGCAGAAGCAGGGGGAAAAGTAGCACCATTAGCAAAAGCATTGCCAGAAGAAGCA
>Pelagi5_DCM_M04376:201:000000000-BPY8V:1:1101:19343:16203_1:N:0:TAGGCATG+TCTCTCCG
GAAATGCAACAGATGCAACAACTACAACAAGTTGCTAAAGCAGGAGGAGATATAGCACCACTAGCAAAAGCATTGCCAGAAGAAGCA
>Pelagi5_DCM_M04376:201:000000000-BPY8V:1:1101:23659:16209_1:N:0:TAGGCATG+TCTCTCCG
GAAATGCAACAGATGCAACAACTACAACAAGTTGCTAAAGCAGGAGGAGATATAGCACCACTAGCGAAAGCATTGCCAGAAGAAGCA
>Pelagi5_DCM_M04376:201:000000000-BPY8V:1:1101:8182:16243_1:N:0:TAGGCATG+TCTCTCCG
GAAATGCAACAGATGCAACAAGTACAACAACTAGCAGAAGCAGGGGGAAAAGTAGCACCATTAGCAAAAGCATTGCCAGAAGAAGCA
>Pelagi5_DCM_M04376:201:000000000-BPY8V:1:1101:21899:16258_1:N:0:TAGGCATG+TCTCTCCG
GAAATGCAACAGATGCAACAACTACAACAAGTTGCTAAAGCAGGAGGAGATATAGCACCACTAGCGAAAGCATTGCCAGAAGAAGCA
>Pelagi5_DCM_M04376:201:000000000-BPY8V:1:1101:15249:16258_1:N:0:TAGGCATG+TCTCTCCG
GAAATGCAACAGATGCAACAACTACAACAAGTTGCTAAAGCAGGAGGAGATATAGCACCACTAGCGAAAGCATTGCCAGAAGAAGCA
>Pelagi5_DCM_M04376:201:000000000-BPY8V:1:1101:24297:16263_1:N:0:TAGGCATG+TCTCTCCG
GAAATGCAACAGATGCAACAAGTACAACAACTAGCAGAAGCAGGGGGAAAAGTAGCACCATTAGCAAAAGCATTGCCAGAAGAAGCA
>Pelagi5_DCM_M04376:201:000000000-BPY8V:1:1101:13833:16274_1:N:0:TAGGCATG+TCTCTCCG
GAAATGCAACAGATGCAACAACTACAACAAGTTGCTAAAGCAGGAGGAGATATAGCACCACTAGCGAAAGCATTGCCAGAAGAAGCA
>Pelagi5_DCM_M04376:201:000000000-BPY8V:1:1101:12275:16299_1:N:0:TAGGCATG+TCTCTCCG
GAAATGCAACAGATGCAACAACTACAACAAGTTGCTAAAGCAGGAGGAGATATAGCACCACTAGCGAAAGCATTGCCAGAAGAAGCA
>Pelagi5_DCM_M04376:201:000000000-BPY8V:1:1101:14464:16324_1:N:0:TAGGCATG+TCTCTCCG
GAAATGCAACAGATGCAACAGCTACAACAAGTAGCACAAGCAGGAGGAGATATAGCACCACTAGCGAAAGCATTGCCAGAAGAAGCA
>Pelagi5_DCM_M04376:201:000000000-BPY8V:1:1101:23734:16340_1:N:0:TAGGCATG+TCTCTCCG
GAAATGCAACAGATGCAACAACTACAACAAGTTGCCAAAGCAGGAGGAGATATAGCACCACTAGCGAAAGCATTGCCAGAAGAAGCA
>Pelagi5_DCM_M04376:201:000000000-BPY8V:1:1101:24485:16368_1:N:0:TAGGCATG+TCTCTCCG
GAAATGCAACAGATGCAACAATTACAACAAGTTGCTAAAGCAGGAGGAGATATAGCACCACTAGCAAAAGCATTGCCAGAAGAAGCA
>Pelagi5_DCM_M04376:201:000000000-BPY8V:1:1101:24617:16381_1:N:0:TAGGCATG+TCTCTCCG
GAAATGCAACAGATGCAACAACTACAACAAGTTGCTAAAGCAGGAGGAGATATAGCACCACTAGCGAAAGCATTGCCAGAAGAAGCA
>Pelagi5_DCM_M04376:201:000000000-BPY8V:1:1101:16408:16412_1:N:0:TAGGCATG+TCTCTCCG
GAAATGCAACAGATGCAACAACTACAACAAGTTGCTAAAGCAGGAGGAGATATAGCACCACTAGCGAAAGCATTGCCAGAAGAAGCA
>Pelagi5_DCM_M04376:201:000000000-BPY8V:1:1101:2164:16415_1:N:0:TAGGCATG+TCTCTCCG
GAAATGCAACAGATGCAACAACTACAACAAGTTGCTAACGCAGGAGGAGATATAGCACCACTAGCAAAAGCATTGCCAGAAGAAGCA
>Pelagi5_DCM_M04376:201:000000000-BPY8V:1:1101:3863:16429_1:N:0:TAGGCATG+TCTCTCCG
GAAATGCAACAGATGCAACAATTACAACAAGTTGCTAAAGCAGGAGGAGATATAGCACCACTAGCGAAAGCATTGCCAGAAGAAGCA
>Pelagi5_DCM_M04376:201:000000000-BPY8V:1:1101:2861:16434_1:N:0:TAGGCATG+TCTCTCCG
GAAATGCAACAGATGCAACAATTACAACAAGTTGCGAAAGCAGGAGGAGATATAGCACCACTAGCGAAAGCATTGCCAGAAGAAGCA
>Pelagi5_DCM_M04376:201:000000000-BPY8V:1:1101:26098:16450_1:N:0:TAGGCATG+TCTCTCCG
GAAATGCAACAGATGCAACAAGTACAACAACTAGCAGAAGCAGGGGGAAAAGTAGCACCATTAGCAAAAGCATTGCCAGAAGAAGCA
>Pelagi5_DCM_M04376:201:000000000-BPY8V:1:1101:25169:16462_1:N:0:TAGGCATG+TCTCTCCG
GAAATGCAACAGATGCAACAACTACAACAAGTTGCTAAAGCAGGAGGAGATATAGCACCACTAGCGAAAGCATTGCCAGAAGAAGCA
>Pelagi5_DCM_M04376:201:000000000-BPY8V:1:1101:16338:16462_1:N:0:TAGGCATG+TCTCTCCG
GAAATGCAACAGATGCAACAACTACAACAAGTTGCTAAAGCAGGAGGAGATATGGCACCACTAGCGAAAGCATTGCCAGAAGAAGCA
>Pelagi5_DCM_M04376:201:000000000-BPY8V:1:1101:22818:16479_1:N:0:TCGGCATG+TCTCTCCG
GAAATGCAACAGATGCAACAACTACAACAAGTTGCTAAAGCAGGAGGAGATATAGCACCACTAGCGAAAGCATTGCCAGAAGAAGCA
>Pelagi5_DCM_M04376:201:000000000-BPY8V:1:1101:19673:16482_1:N:0:TAGGCATG+TCTCTCCG
GAAATGCAACAGATGCAACAACTACAACAAGTTGCTAAAGCAGGAGGAGATATAGCACCACTAGCGAAAGCATTGCCAGAAGAAGCA
>Pelagi5_DCM_M04376:201:000000000-BPY8V:1:1101:8293:16528_1:N:0:TAGGCATG+TCTCTCCG
GAAATGCAACAGATGCAACAACTACAACAAGTTGCCAAAGCAGGAGGAGATATAGCACCACTAGCGAAAGCATTGCCAGAAGAAGCA
>Pelagi5_DCM_M04376:201:000000000-BPY8V:1:1101:13476:16547_1:N:0:TAGGCATG+TCTCTCCG
GAAATGCAACAGATGCAACAACTGCAACAAGTAGCCAAAGCAGGAGGAGATATAGCACCACTAGCGAAAGCATTGCCAGAAGAAGCA
>Pelagi5_DCM_M04376:201:000000000-BPY8V:1:1101:5755:16581_1:N:0:TAGGCATG+TCTCTCCG
GAAATGCAACAGATGCAACAAGTACAACAACTAGCAGAAGCAGGGGGAAAAGTAGCACCATTAGCAAAAGCATTGCCAGAAGAAGCA
>Pelagi5_DCM_M04376:201:000000000-BPY8V:1:1101:25293:16602_1:N:0:TAGGCATG+TCTCTCCG
GAAATGCAACAGATGCAACAACTACAACAAGTTGCTAAAGCCGGAGGAGATATAGCACCACTAGCGAAAGCATTGCCAGAAGAAGCA
>Pelagi5_DCM_M04376:201:000000000-BPY8V:1:1101:3048:16630_1:N:0:TAGGCATG+TCTCTCCG
GAAATGCAACAGATGCAACAACTACAACAAGTTGCTAAAGCAGGAGGAGATATAGCACCACTAGCGAAAGCATTGCCAGAAGAAGCA
>Pelagi5_DCM_M04376:201:000000000-BPY8V:1:1101:16702:16638_1:N:0:TAGGCATG+TCTCTCCG
GAAATGCAACAGATGCAACAACTACAACAAGTTGCTAAAGCAGGAGGAGATATAGCACCACTAGCGAAAGCATTGCCAGAAGAAGCA
>Pelagi5_DCM_M04376:201:000000000-BPY8V:1:1101:6746:16639_1:N:0:TAGGCATG+TCTCTCCG
GAAATGCAACAGATGCAACAACTACAACAAGTTGCTAAAGCAGGAGGAGATATAGCACCACTAGCAAAAGCATTGCCAGAAGAAGCA
>Pelagi5_DCM_M04376:201:000000000-BPY8V:1:1101:7372:16655_1:N:0:TAGGCATG+TCTCTCCG
GAAATGCAACAGATGCAACAACTACAACAAGTTGCTAAAGCAGGAGGAGATATAGCACCACTAGCGAAAGCATTGCCAGAAGAAGCA
>Pelagi5_DCM_M04376:201:000000000-BPY8V:1:1101:16403:16668_1:N:0:TAGGCATG+TCTCTCCG
GAAATGCAACAGATGCAACAACTACAACAAGTTGCTAAAGCAGGAGGAGATATAGCACCACTAGCGAAAGCATTGCCAGAAGAAGCA
>Pelagi5_DCM_M04376:201:000000000-BPY8V:1:1101:14882:16670_1:N:0:TAGGCATG+TCTCTCCG
GAATGCAACAGATGCAACAATTACAACAAGTTGCTAAAGCAGGAGGAGATATAGCACCACTAGCGAAAGCATTGCCAGAAGAAGCA
>Pelagi5_DCM_M04376:201:000000000-BPY8V:1:1101:3461:16675_1:N:0:TAGGCATG+TCTCTCCG
GAAATGCAACAGATGCAACAAGTACAACAACTAGCAGAAGCAGGGGGAAAAGTAGCACAATTAGCAAAAGCATTGCCAGAAGAAGCA
>Pelagi5_DCM_M04376:201:000000000-BPY8V:1:1101:6126:16675_1:N:0:TAGGCATG+TCTCTCCG
GAAATGCAACAGATGCAACAACTACAACAAGTTGCTAAAGCAGGAGGAGATATAGCACCACTAGCGAAAGCATTGCCAGAAGAAGCA
>Pelagi5_DCM_M04376:201:000000000-BPY8V:1:1101:20568:16687_1:N:0:TAGGCATG+TCTCTCCG
GAAATGCAACAGATGCAACAATTACAACAAGTTGCTAAAGCAGGAGGAGATATAGCACCACTAGCGAAAGCATTGCCAGAAGAAGCA
>Pelagi5_DCM_M04376:201:000000000-BPY8V:1:1101:9378:16711_1:N:0:TAGGCATG+TCTCTCCG
GAAATGCAACAGATGCAACAACTACAACAAGTTGCTAAAGCAGGAGGAGATATAGCACCACTAGCGAAAGCATTGCCAGAAGAAGCA
>Pelagi5_DCM_M04376:201:000000000-BPY8V:1:1101:22840:16788_1:N:0:TCGGCATG+TCTCTCCG
GAAATGCAACAGAGGCAACAACTGCAACAAGTAGCCAAAGCAGGAGGAGATATAGCACCACTAGCGAAAGCATTGCCAGAAGAAGCA
>Pelagi5_DCM_M04376:201:000000000-BPY8V:1:1101:18976:16804_1:N:0:TAGGCATG+TCTCTCCG
GAAATGCAACAGATGCAACAACTACAACAAGTTGCTAAAGCAGGAGGAGATATAGCACCACTAGCGAAAGCATTGCCAGAAGAAGCA
>Pelagi5_DCM_M04376:201:000000000-BPY8V:1:1101:22953:16837_1:N:0:TCGGCATG+TCTCTCCG
GAAATGCAACAGATGCAACAACTACAACAAGTTGCTAAAGCAGGAGGAGATATAGCACCACTAGCGAAAGCATTGCCAGAAGAAGCA
>Pelagi5_DCM_M04376:201:000000000-BPY8V:1:1101:3140:16855_1:N:0:TAGGCATG+TCTCTCCG
GAAATGCAACAGATGCAACAACTACAACAAGTTGCGAAAGCAGGAGGAGATATAGCACCACTAGCGAAAGCATTGCCAGAAGAAGCA
>Pelagi5_DCM_M04376:201:000000000-BPY8V:1:1101:26702:16860_1:N:0:TAGGCATG+TCTCTCCG
GAAATGCAACAGATGCAACAAGTACAACAACTAGCAGAAGCAGGGGGAAAAGTAGCACCATTAGCAAAAGCATTGCCAGAAGAAGCA
>Pelagi5_DCM_M04376:201:000000000-BPY8V:1:1101:2869:16879_1:N:0:TAGGCATG+TCTCTCCG
GAAATGCAACAGATGCAACAACTACAACAAGTTGCTAACGCAGGAGGAGATATAGCACCACTAGCGAAAGCATTGCCAGAAGAAGCA
>Pelagi5_DCM_M04376:201:000000000-BPY8V:1:1101:14763:16893_1:N:0:TAGGCATG+TCTCTCCG
GAAATGCAACAGATGCAACAACTGCAACAAGTTGCTAAAGCAGGAGGAGATATAGCACCACTAGCGAAAGCATTGCCAGAAGAAGCA
>Pelagi5_DCM_M04376:201:000000000-BPY8V:1:1101:27231:16921_1:N:0:TAGGCATG+TCTCTCCG
GAAATGCAACAGATGCAACAACTACAACAAGTTGCTAAAGCAGGAGGAGATATAGCACCACTAGCGAAAGCATTGCCAGAAGAAGCA
>Pelagi5_DCM_M04376:201:000000000-BPY8V:1:1101:6600:16931_1:N:0:TAGGCATG+TCTCTCCG
GAAATGCAACAGATGCAACAACTACAACAAGTTGCTAAAGCAGGAGGAGATATAGCACCACTAGCGAAAGCATTGCCAGAAGAAGCA
>Pelagi5_DCM_M04376:201:000000000-BPY8V:1:1101:7056:16952_1:N:0:TAGGCATG+TCTCTCCG
GAAATGCAACAGATGCAACAACTACAACAAGTTGCTAAAGCAGGAGGAGATATAGCACCACTAGCGAAAGCATTGCCAGAAGAAGCA
>Pelagi5_DCM_M04376:201:000000000-BPY8V:1:1101:26050:16953_1:N:0:TAGGCATG+TCTCTCCG
GAAATGCAACAGATGCAACAAGTACAACAACTAGCAGAAGCAGGGGGAAAAGTAGCACAATTAGCAAAAGCATTGCCAGAAGAAGCA
>Pelagi5_DCM_M04376:201:000000000-BPY8V:1:1101:15239:16968_1:N:0:TAGGCATG+TCTCTCCG
GAAATGCAACAGATGCAACAACTGCAACAAGTTGCTAAAGCAGGAGGAGATATAGCACCACTAGCGAAAGCATTGCCAGAAGAAGCA
>Pelagi5_DCM_M04376:201:000000000-BPY8V:1:1101:27114:16972_1:N:0:TAGGCATG+TCTCTCCG
GAAATGCAACAGATGCAACAACTACAACAAGTTGCTAAAGCAGGAGGAGATATAGCGCCACTAGCGAAAGCATTGCCAGAAGAAGCA
>Pelagi5_DCM_M04376:201:000000000-BPY8V:1:1101:15096:16978_1:N:0:TAGGCATG+TCTCTCCG
GAAATGCAACAGATGCAACAACTACAACAAGTTGCTAAAGCAGGAGGAGATATAGCACCACTAGCGAAAGCATTGCCAGAAGAAGCA
>Pelagi5_DCM_M04376:201:000000000-BPY8V:1:1101:21010:16982_1:N:0:TAGGCATG+TCTCTCCG
GAAATGCAACAGATGCAACAACTACAACAAGTTGCCAAAGCAGGAGGAGATATAGCACCACTAGCGAAAGCATTGCCAGAAGAAGCA
>Pelagi5_DCM_M04376:201:000000000-BPY8V:1:1101:2736:16983_1:N:0:TAGGCATG+TCTCTCCG
GAAATGCAACAGATGCAACAACTACAACAAGTTGCTAAAGCAGGAGGAGATATAGCACCACTAGCGAAAGCATTGCCAGAAGAAGCA
>Pelagi5_DCM_M04376:201:000000000-BPY8V:1:1101:5786:16987_1:N:0:TAGGCATG+TCTCTCCG
GAAATGCAACAGATGCAACAACTACAACAAGTTGCTAAAGCAGGAGGAGATATAGCACCACTAGCGAAAGCATTGCCAGAAGAAGCA
>Pelagi5_DCM_M04376:201:000000000-BPY8V:1:1101:5239:17001_1:N:0:TAGGCATG+TCTCTCCG
GAAATGCAACAGATGCAACAACTACAACAAGTTGCTAAAGCAGGAGGAGATATAGCACCACTAGCGAAAGCATTGCCAGAAGAAGCA
>Pelagi5_DCM_M04376:201:000000000-BPY8V:1:1101:7716:17008_1:N:0:TAGGCATG+TCTCTCCG
GAAATGCAACAGATGCAACAACTACAACAAGTTGCTAAAGCAGGAGGAGATATAGCACCACTAGCGAAAGCATTGCCAGAAGAAGCA
>Pelagi5_DCM_M04376:201:000000000-BPY8V:1:1101:8756:17010_1:N:0:TAGGCATG+TCTCTCCG
GAAATGCAACAGATGCAACAACTACAACAAGTTGCTAAAGCAGGAGGAGATATAGCACCACTAGCAAAAGCATTGCCAGAAGAAGCA
>Pelagi5_DCM_M04376:201:000000000-BPY8V:1:1101:14998:17022_1:N:0:TAGGCATG+TCTCTCCG
GAAATGCAACAGATGCAACAACTACAACAAGTTGCTAAAGCAGGAGGAGATATAGCACCACTAGCGAAAGCATTGCCAGAAGAAGCA
>Pelagi5_DCM_M04376:201:000000000-BPY8V:1:1101:13220:17048_1:N:0:TAGGCATG+TCTCTCCG
GAAATGCAACAGATGCAACAACTACAACAAGTTGCTAAAGCAGGAGGAGATATAGCACCACTAGCGAAAGCATTGCCAGAAGAAGCA
>Pelagi5_DCM_M04376:201:000000000-BPY8V:1:1101:27889:17050_1:N:0:TAGGCATG+TCTCTCCG
GAAATGCAACAGATGCAACAACTGCAACAAGTAGCCAACGCAGGAGGAGATATAGCACCACTAGCGAAAGCATTGCCAGAAGAAGCA
>Pelagi5_DCM_M04376:201:000000000-BPY8V:1:1101:14867:17062_1:N:0:TAGGCATG+TCTCTCCG
GAAATGCAACAGATGCAACAACTACAACAAGTTGCTAAAGCAGGAGGAGATATAGCACCACTAGCGAAAGCATTGCCAGAAGAAGCA
>Pelagi5_DCM_M04376:201:000000000-BPY8V:1:1101:16753:17101_1:N:0:TAGGCATG+TCTCTCCG
GAAATGCAACAGATGCAACAACTACGACAAGTTGCTAAAGCAGGAGGAGATATAGCACCACTAGCGAAAGCATTGCCAGAAGAAGCA
>Pelagi5_DCM_M04376:201:000000000-BPY8V:1:1101:3174:17138_1:N:0:TAGGCATG+TCTCTCCG
GAAATGCAACAGATGCAACAACTACAACAAGTTGCGAAAGCAGGAGGAGATATAGCACCACTAGCGAAAGCATTGCCAGAAGAAGCA
>Pelagi5_DCM_M04376:201:000000000-BPY8V:1:1101:18988:17160_1:N:0:TAGGCATG+TCTCTCCG
GAAATGCAACAGATGCAACAACTACAACAAGTTGCTAAAGCAGGAGGAGATATAGCACCACTAGCAAAAGCATTGCCAGAAGAAGCA
>Pelagi5_DCM_M04376:201:000000000-BPY8V:1:1101:7846:17205_1:N:0:TAGGCATG+TCTCTCCG
GAAATGCAACAGATGCAACAAGTACAACAACTAGCAGAAGCAGGGGGAAAAGTAGCACCATTAGCAAAAGCATTGCCAGAAGAAGCA
>Pelagi5_DCM_M04376:201:000000000-BPY8V:1:1101:19306:17233_1:N:0:TAGGCATG+TCTCTCCG
GAAATGCAACAGATGCAACAACTACAACAAGTTGCTAAAGCAGGAGGAGATATAGCACCACTAGCGAAAGCATTGCCAGAAGAAGCA
>Pelagi5_DCM_M04376:201:000000000-BPY8V:1:1101:4115:17252_1:N:0:TAGGCATG+TCTCTCCG
GAAATGCAACAGATGCAACAACTACAACAAGTTGCTAAAGCAGGAGGAGATATAGCACCACTAGCGAAAGCATTGCCAGAAGAAGCA
>Pelagi5_DCM_M04376:201:000000000-BPY8V:1:1101:26052:17260_1:N:0:TAGGCATG+TCTCTCCG
GAAATGCAACAGATGCAACAAGTACAACAACTAGCAGAAGCAGGGGGAAAAATAGCACCATTAGCAAAAGCATTGCCAGAAGAAGCA
>Pelagi5_DCM_M04376:201:000000000-BPY8V:1:1101:16410:17277_1:N:0:TAGGCATG+TCTCTCCG
GAAATGCAACAGATGCAACAACTACAACAAGTTGCTAAAGCAGGAGGAGATATAGCACCACTAGCGAAAGCATTGCCAGAAGAAGCA
>Pelagi5_DCM_M04376:201:000000000-BPY8V:1:1101:17854:17280_1:N:0:TAGGCATG+TCTCTCCG
GAAATGCAACAGATGCAACAACTACAACAAGTTGCTAAAGCAGGAGGAGATATAGCACCACTAGCGAAAGCATTGCCAGAAGAAGCA
>Pelagi5_DCM_M04376:201:000000000-BPY8V:1:1101:12317:17292_1:N:0:TAGGCATG+TCTCTCCG
GAAATGCAACAGATGCAACAAGTACAACAACTAGCAGAAGCAGGGGGAAAAGTAGCACCATTAGCAAAAGCATTGCCAGAAGAAGCA
>Pelagi5_DCM_M04376:201:000000000-BPY8V:1:1101:25419:17322_1:N:0:TAGGCATG+TCTCTCCG
GAAATGCAACAGATGCAACAACTACAACAAGTTGCTAAAGCAGGAGGAGATATAGCACCACTAGCGAAAGCATTGCCAGAAGAAGCA
>Pelagi5_DCM_M04376:201:000000000-BPY8V:1:1101:18785:17341_1:N:0:TAGGCATG+TCTCTCCG
GAAATGCAACAGATGCAACAACTACAACAAGTTGCTAAAGCAGGAGGAGATATAGCACCACTAGCGAAAGCATTGCCAGAAGAAGCA
>Pelagi5_DCM_M04376:201:000000000-BPY8V:1:1101:17869:17351_1:N:0:TAGGCATG+TCTCTCCG
GAAATGCAACAGATGCAACAACTGCAACAAGTTGCTAAAGCAGGAGGAGATATAGCACCACTAGCGAAAGCATTGCCAGAAGAAGCA
>Pelagi5_DCM_M04376:201:000000000-BPY8V:1:1101:11650:17358_1:N:0:TAGGCATG+TCTCTCCG
GAAATGCAACAGATGCAACAACTACAACAAGTTGCTAAAGCAGGAGGAGATATAGCACCACTAGCGAAAGCATTGCCAGAAGAAGCA
>Pelagi5_DCM_M04376:201:000000000-BPY8V:1:2110:6894:19664_1:N:0:TAGGCATG+TCTCTCCG
GAAATGCAACAGATGCAACAACTACAACAAGTTGCTAAAGCAGGAGGAGATATAGCACCACTAGCGAAAGCATTGCCAGAAGAAGCA
>Pelagi5_DCM_M04376:201:000000000-BPY8V:1:2110:14183:19666_1:N:0:TAGGCATG+TCTCTCCG
GAAATGCAACAGATGCAACAACTACAACAAGTTGCTAAAGCAGGAGGAGATATAGCACCACTAGCGAAAGCATTGCCAGAAGAAGCA
>Pelagi5_DCM_M04376:201:000000000-BPY8V:1:2110:25210:19683_1:N:0:TAGGCATG+TCTCTCCG
GAAATGCAACAGATGCAACAAGTACAACAACTAGCAGAAGCAGGGGGAAAAGTAGCACCATTAGCAAAAGCATTGCCAGAAGAAGCA
>Pelagi5_DCM_M04376:201:000000000-BPY8V:1:2110:13842:11785_1:N:0:TAGGCATG+TCTCTCCG
GAAATGCAACAGATGCAACAACTACAACAAGTTGCTAAAGCAGGAGGAGATATAGCACCACTAGCGAAAGCATTGCCAGAAGAAGCA
>Pelagi5_DCM_M04376:201:000000000-BPY8V:1:2110:16377:11798_1:N:0:TAGGCATG+TCTCTCCG
GAAATGCAACAGATGCAACAACTACAACAAGTTGCTAAAGCAGGAGGAGATATAGCACCACTAGCGAAAGCATTGCCAGAAGAAGCA
>Pelagi5_DCM_M04376:201:000000000-BPY8V:1:2110:8707:11801_1:N:0:TCGGCATG+TCTCTCCG
GAAATGCAACAGATGCAACAACTACAACAAGTTGCTAAAGCAGGAGGAGATATAGCACCACTAGCGAAAGCATTGCCAGAAGAAGCA
>Pelagi5_DCM_M04376:201:000000000-BPY8V:1:2110:21195:11862_1:N:0:TAGGCATG+TCTCTCCG
GAAATGCAACAGATGCAACAAGTACAACAACTAGCAGAAGCAGGGGGAAAAGTAGCACCATTAGCAAAAGCATTGCCAGAAGAAGCA
>Pelagi5_DCM_M04376:201:000000000-BPY8V:1:2110:5830:11903_1:N:0:TAGGCATG+TCTCTCCG
GAAATGCAACAGATGCAACAACTACAACAAGTTGCTAAAGCAGGAGGAGATATAGCACCACTAGCAAAAGCATTGCCAGAAGAAGCA
>Pelagi5_DCM_M04376:201:000000000-BPY8V:1:2110:24420:11915_1:N:0:TAGGCATG+TCTCTCCG
GAAATGCAACAGATGCAACAACTACAACAAGTTGCTAAAGCAGGAGGAGATATAGCACCACTAGCGAAAGCATTGCCAGAAGAAGCA
>Pelagi5_DCM_M04376:201:000000000-BPY8V:1:2110:7944:11941_1:N:0:TAGGCATG+TCTCTCCG
GAAATGCAACAGATGCAACAACTACAACAAGTTGCTAAAGCAGGAGGAGATATAGCACCACTAGCGAAAGCATTGCCAGAAGAAGCA
>Pelagi5_DCM_M04376:201:000000000-BPY8V:1:2110:29664:11956_1:N:0:TAGGCATG+TCTCTCCG
GAAATGCAACAGATGCAACAACTACAACAAGTTGCTAAAGCAGGAGGAGATATAGCACCACTAGCGAAAGCATTGCCAGAAGAAGCA
>Pelagi5_DCM_M04376:201:000000000-BPY8V:1:2110:1991:11966_1:N:0:TAGGCATG+TCTCTCCG
GAAATGCAACAGATGCAACAGCTACAACAAGTAGCACAAGCAGGAGGAGATATAGCACCACTAGCGAAAGCATTGCCAGAAGAAGCA
>Pelagi5_DCM_M04376:201:000000000-BPY8V:1:2110:2480:11972_1:N:0:TAGGCATG+TCTCTCCG
GAAATGCAACAGATGCAACAACTACAACAAGTTGCTAAAGCAGGAGGAGATATAGCACCACTAGCGAAAGCATTGCCAGAAGAAGCA
>Pelagi5_DCM_M04376:201:000000000-BPY8V:1:2110:2234:11995_1:N:0:TAGGCATG+TCTCTCCG
GAAATGCAACAGATGCAACAATTACAACAAGTTGCTAAAGCAGGAGGAGATATAGCACCACTAGCGAAAGCATTGCCAGAAGAAGCA
>Pelagi5_DCM_M04376:201:000000000-BPY8V:1:2110:8481:11997_1:N:0:TAGGCATG+TCTCTCCG
GAAATGCAACAGATGCAACAACTACAACAAGTTGCTAAAGCAGGAGGAGATATAGCACCACTAGCGAAAGCATTGCCAGAAGAAGCA
>Pelagi5_DCM_M04376:201:000000000-BPY8V:1:2110:4491:12039_1:N:0:TAGGCATG+TCTCTCCG
GAAATGCAACAGATGCAACAACTGCAACAAGTAGCCAAAGCAGGAGGAGATATAGCACCACTAGCGAAAGCATTGCCAGAAGAAGCA
>Pelagi5_DCM_M04376:201:000000000-BPY8V:1:2110:22457:12042_1:N:0:TCGGCATG+TCTCTCCG
GAAATGCAACAGATGCAACAACTACAACAAGTTGCTAAAGCAGGAGGAGATATAGCACCACTAGCGAAAGCATTGCCAGAAGAAGCA
>Pelagi5_DCM_M04376:201:000000000-BPY8V:1:2110:10567:12071_1:N:0:TCGGCATG+TCTCTCCG
GAAATGCAACAGATGCAACAACTACAACAAGTTGCTAAAGCAGGAGGAGATATAGCACCACTAGCGAAAGCATTGCCAGAAGAAGCA
>Pelagi5_DCM_M04376:201:000000000-BPY8V:1:2110:8956:12073_1:N:0:TCGGCATG+TCTCTCCG
GAAATGCAACAGATGCAACAACTACAACAAGTTGCTAAAGCAGGAGGAGATATAGCACCACTAGCGAAAGCATTGCCAGAAGAAGCA
>Pelagi5_DCM_M04376:201:000000000-BPY8V:1:2110:13733:12146_1:N:0:TAGGCATG+TCTCTCCG
GAAATGCAACAGATGCAACAACTACAACAAGTTGCTAAAGCAGGAGGAGATATAGCACCACTAGCGAAAGCATTGCCAGAAGAAGCA
>Pelagi5_DCM_M04376:201:000000000-BPY8V:1:2110:21447:12153_1:N:0:TAGGCATG+TCTCTCCG
GAAATGCAACAGATGCAACAAGTACAACAACTAGCAGAAGCAGGGGGAAAAGTAGCACCATTAGCAAAAGCATTGCCAGAAGAAGCA
>Pelagi5_DCM_M04376:201:000000000-BPY8V:1:2110:26109:12158_1:N:0:TAGGCATG+TCTCTCCG
GAAATGCAACAGATGCAACAACTACAACAAGTTGCTAAAGCAGGAGGAGATATAGCACCACTAGCGAAAGCATTGCCAGAAGAAGCA
>Pelagi5_DCM_M04376:201:000000000-BPY8V:1:2110:13462:12181_1:N:0:TAGGCATG+TCTCTCCG
GAAATGCAACAGATGCAACAACTACAACAAGTTGCTAAAGCAGGAGGAGATATAGCACCACTAGCGAAAGCATTGCCAGAAGAAGCA
>Pelagi5_DCM_M04376:201:000000000-BPY8V:1:2110:16762:12192_1:N:0:TAGGCATG+TCTCTCCG
GAAATGCAACAGATGCAACAACTACAACAAGTTGCTAAAGCAGGAGGAGATATAGCACCACTAGCGAAAGCATTGCCAGAAGAAGCA
>Pelagi5_DCM_M04376:201:000000000-BPY8V:1:2110:11836:12193_1:N:0:TAGGCATG+TCTCTCCG
GAAATGCAACAGATGCAACAACTACAACAAGTTGCTAAAGCAGGAGGAGATATAGCACCACTAGCGAAAGCATTGCCAGAAGAAGCA
>Pelagi5_DCM_M04376:201:000000000-BPY8V:1:2110:12932:12197_1:N:0:TAGGCATG+TCTCTCCG
GAAATGCAACAGATGCAACAACTACAACAAGTTGCTAAAGCAGGAGGAGATATAGCACCACTAGCGAAAGCATTGCCAGAAGAAGCA
>Pelagi5_DCM_M04376:201:000000000-BPY8V:1:2110:7975:12315_1:N:0:TAGGCATG+TCTCTCCG
GAAATGCAACAGATGCAACAACTACAACAAGTTGCTAAAGCAGGAGGAGATATAGCACCACTAGCGAAAGCATTGCCAGAAGAAGCA
>Pelagi5_DCM_M04376:201:000000000-BPY8V:1:2110:20360:12332_1:N:0:TAGGCATG+TCTCTCCG
GAAATGCAACAGATGCAACAACTACAACAAGTTGCTAAAGCAGGAGGAGATATAGCACCACTAGCGAAAGCATTGCCAGAAGAAGCA
>Pelagi5_DCM_M04376:201:000000000-BPY8V:1:2110:10216:12357_1:N:0:TCGGCATG+TCTCTCCG
GAAATGCAACAGATGCAACAATTACAACAAGTTGCTAAAGCAGGAGGAGATATAGCACCACTAGCGAAAGCATTGCCAGAAGAAGCA
>Pelagi5_DCM_M04376:201:000000000-BPY8V:1:2110:9149:12362_1:N:0:TCGGCATG+TCTCTCCG
GAAATGCAACAGATGCAACAACTACAACAAGTTGCTAAAGCAGGAGGAGATATAGCACCACTAGCGAAAGCATTGCCAGAAGAAGCA
>Pelagi5_DCM_M04376:201:000000000-BPY8V:1:2110:22445:12404_1:N:0:TCGGCATG+TCTCTCCG
GAAATGCAACAGATGCAACAACTACAACAAGTTGCTAAAGCAGGAGGAGATATAGCACCACTAGCGAAAGCATTGCCAGAAGAAGCA
>Pelagi5_DCM_M04376:201:000000000-BPY8V:1:2110:22095:12419_1:N:0:TCGGCATG+TCTCTCCG
GAAATGCAACAGATGCAACAACTGCAACAAGTTGCTAAAGCAGGAGGAGATATAGCACCACTAGCGAAAGCATTGCCAGAAGAAGCA
>Pelagi5_DCM_M04376:201:000000000-BPY8V:1:2110:22508:12420_1:N:0:TCGGCATG+TCTCTCCG
GAAATGCAACGATGCAACAAGTACAACAACTAGCAGAAGCAGGGGGAAAAGTAGCACCATTAGCAAAAGCATTGCCAGAAGAAGCA
>Pelagi5_DCM_M04376:201:000000000-BPY8V:1:2110:9470:12506_1:N:0:TCGGCATG+TCTCTCCG
GAATGCAACAGATGCAACAACTACAACAAGTTGCTAAAGCAGGAGGAGATATAGCACCACTAGCGAAAGCATTGCCAGAAGAAGCA
>Pelagi5_DCM_M04376:201:000000000-BPY8V:1:2110:10916:12512_1:N:0:TCGGCATG+TCTCTCCG
GAAATGCAACAGATGCAACAACTACAACAAGTTGCTAAAGCAGGAGGAGATATAGCACCACTAGCGAAAGCATTGCCAGAAGAAGCA
>Pelagi5_DCM_M04376:201:000000000-BPY8V:1:2110:15427:12537_1:N:0:TAGGCATG+TCTCTCCG
GAAATGCAACAGATGCAACAACTACAACAAGTTGCTAAAGCAGGAGGAGATATAGCACCACTAGCGAAAGCATTGCCAGAAGAAGCA
>Pelagi5_DCM_M04376:201:000000000-BPY8V:1:2110:20829:12559_1:N:0:TAGGCATG+TCTCTCCG
GAAATGCAACAGATGCAACAACTACAACAAGTTGCTAAAGCAGGAGGAGATATAGCACCACTAGCGAAAGCATTGCCAGAAGAAGCA
>Pelagi5_DCM_M04376:201:000000000-BPY8V:1:2110:11577:12566_1:N:0:TAGGCATG+TCTCTCCG
GAAATGCAACAGATGCAACAACTACAACAAGTTGCTAAAGCAGGAGGAGATATAGCACCACTAGCGAAAGCATTGCCAGAAGAAGCA
>Pelagi5_DCM_M04376:201:000000000-BPY8V:1:2110:1813:12617_1:N:0:TAGGCATG+TCTCTCCG
GAAATGCAACAGATGCAACAACTACAACAAGTTGCTAAAGCAGGAGGAGATATAGCACCACTAGCGAAAGCATTGCCAGAAGAAGCA
>Pelagi5_DCM_M04376:201:000000000-BPY8V:1:2110:5969:12639_1:N:0:TAGGCATG+TCTCTCCG
GAAATGCAACAGATGCAACAACTACAACAAGTTGCTAAAGCAGGAGGAGATATAGCACCACTAGCGAAAGCATTGCCAGAAGAAGCA
>Pelagi5_DCM_M04376:201:000000000-BPY8V:1:2110:17432:12645_1:N:0:TAGGCATG+TCTCTCCG
GAAATGCAACAGATGCAACAACTACAACAAGTTGCTAAAGCAGGAGGAGATATAGCACCACTAGCGAAAGCATTGCCAGAAGAAGCA
>Pelagi5_DCM_M04376:201:000000000-BPY8V:1:2110:6585:12653_1:N:0:TAGGCATG+TCTCTCCG
GAAATGCAACAGATGCAACAACTACAACAAGTTGCTAAAGCAGGAGGAGATATAGCACCACTAGCGAAAGCATTGCCAGAAGAAGCA
>Pelagi5_DCM_M04376:201:000000000-BPY8V:1:2110:4508:12665_1:N:0:TAGGCATG+TCTCTCCG
GAAATGCAACAGATGCAACAACTACAACAAGTTGCTAAAGCAGGAGGAGATATAGCACCACTAGCGAAAGCATTGCCAGAAGAAGCA
>Pelagi5_DCM_M04376:201:000000000-BPY8V:1:2110:2452:12680_1:N:0:TAGGCATG+TCTCTCCG
GAAATGCAACAGATGCAACAACTACAACAAGTTGCTAAAGCAGGAGGAGATATAGCACCACTAGCGAAAGCATTGCCAGAAGAAGCA
>Pelagi5_DCM_M04376:201:000000000-BPY8V:1:2110:20033:12721_1:N:0:TAGGCATG+TCTCTCCG
GAAATGCAACAGATGCAACAACTACAACAAGTTGCTAAAGCAGGAGGAGATATAGCACCACTAGCGAAAGCATTGCCAGAAGAAGCA
>Pelagi5_DCM_M04376:201:000000000-BPY8V:1:2110:16372:12724_1:N:0:TAGGCATG+TCTCTCCG
GAAATGCAACAGATGCAACAACTACAACAAGTTGCTAAAGCAGGAGGAGATATAGCACCACTAGCGAAAGCATTGCCAGAAGAAGCA
>Pelagi5_DCM_M04376:201:000000000-BPY8V:1:2110:19348:12745_1:N:0:TAGGCATG+TCTCTCCG
GAAATGCAACAGTTGCAACAACTACAACAAGTTGCTAAAGCAGGAGGAGATATAGCACCACTAGCGAAAGCATTGCCAGAAGAAGCA
>Pelagi5_DCM_M04376:201:000000000-BPY8V:1:2110:23973:12745_1:N:0:TCGGCATG+TCTCTCCG
GAAATGCAACAGATGCAACAAGTACAACAACTAGCAGAAGCAGGGGGAAAAGTAGCACCATTAGCAAAAGCATTGCCAGAAGAAGCA
>Pelagi5_DCM_M04376:201:000000000-BPY8V:1:2110:2001:12748_1:N:0:TAGGCATG+TCTCTCCG
GAAATGCAACAGATGCAACAACTACAACAAGTTGCCAAAGCAGGAGGAGATATAGCACCACTAGCGAAAGCATTGCCAGAAGAAGCA
>Pelagi5_DCM_M04376:201:000000000-BPY8V:1:2110:6766:12755_1:N:0:TAGGCATG+TCTCTCCG
GAAATGCAACAGATGCAACAACTACAACAAGTTGCTAAAGCAGGAGGAGATATAGCACCACTAGCGAAAGCATTGCCAGAAGAAGCA
>Pelagi5_DCM_M04376:201:000000000-BPY8V:1:2110:15131:12789_1:N:0:TAGGCATG+TCTCTCCG
GAAATGCAACAGATGCAACAAGTACAACAACTAGCAGAAGCAGGGGGAAAAGTAGCACCATTAGCAAAAGCATTGCCAGAAGAAGCA
>Pelagi5_DCM_M04376:201:000000000-BPY8V:1:2110:23783:12796_1:N:0:TCGGCATG+TCTCTCCG
GAAATGCAACAGATGCAACAACTACAACAAGTTGCTAAAGCAGGAGGAGATATAGCACCACTAGCGAAAGCATTGCCAGAAGAAGCA
>Pelagi5_DCM_M04376:201:000000000-BPY8V:1:2110:13922:12930_1:N:0:TAGGCATG+TCTCTCCG
GAAATGCAACAGATGCAACAACTACAACAAGTTGCTAAAGCAGGAGGAGATATAGCACCACTAGCGAAAGCATTGCCAGAAGAAGCA
>Pelagi5_DCM_M04376:201:000000000-BPY8V:1:2110:17467:12946_1:N:0:TAGGCATG+TCTCTCCG
GAAATGCAACAGATGCAACAACTACAACAAGTTGCTAAAGCAGGAGGAGATATAGCACCACTAGCGAAAGCATTGCCAGAAGAAGCA
>Pelagi5_DCM_M04376:201:000000000-BPY8V:1:2110:7115:12963_1:N:0:TAGGCATG+TCTCTCCG
GAAATGCAACAGATGCAACAACTACAACAAGTTGCTAAAGCAGGAGGAGATATAGCACCACTAGCGAAAGCATTGCCAGAAGAAGCA
>Pelagi5_DCM_M04376:201:000000000-BPY8V:1:2110:3137:12967_1:N:0:TAGGCATG+TCTCTCCG
GAAATGCAACAGATGCAACAACTACAACAAGTTGCTAAAGCAGGAGGAGATATAGCACCACTAGCGAAAGCATTGCCAGAAGAAGCA
>Pelagi5_DCM_M04376:201:000000000-BPY8V:1:2110:24068:12985_1:N:0:TAGGCATG+TCTCTCCG
GAAATGCAACAGATGCAACAACTACAACAAGTTGCTAAAGCAGGAGGAGATATAGCACCACTAGCGAAAGCATTGCCAGAAGAAGCA
>Pelagi5_DCM_M04376:201:000000000-BPY8V:1:2110:25197:13016_1:N:0:TAGGCATG+TCTCTCCG
GAAATGCAACAGATGCAACAAGTACAACAACTAGCAGAAGCAGGGGGAAAAATAGCACCATTAGCAAAAGCATTGCCAGAAGAAGCA
>Pelagi5_DCM_M04376:201:000000000-BPY8V:1:2110:15594:13035_1:N:0:TAGGCATG+TCTCTCCG
GAAATGCAACAGATGCAACAATTACAACAAGTTGCTAAAGCAGGAGGAGATATAGCACCACTAGCGAAAGCATTGCCAGAAGAAGCA
>Pelagi5_DCM_M04376:201:000000000-BPY8V:1:2110:5409:13080_1:N:0:TAGGCATG+TCTCTCCG
GAAATGCAACAGATGCAACAACTACAACAAGTTGCTAAAGCAGGAGGAGATATAGCACCACTAGCGAAAGCATTGCCAGAAGAAGCA
>Pelagi5_DCM_M04376:201:000000000-BPY8V:1:2110:8065:13093_1:N:0:TAGGCATG+TCTCTCCG
GAAATGCAACAGATGCAACAACTACAACAAGTTGCTAAAGCAGGAGGAGATATAGCACCACTAGCGAAAGCATTGCCAGAAGAAGCA
>Pelagi5_DCM_M04376:201:000000000-BPY8V:1:2110:8055:13113_1:N:0:TAGGCACG+TCTCTCCG
GAAATGCAACAGATGCAACAACTACAACAAGTTGCTAAAGCAGGAGGAGATATAGCACCACTAGCGAAAGCATTGCCAGAAGAAGCA
>Pelagi5_DCM_M04376:201:000000000-BPY8V:1:2110:21258:13115_1:N:0:TAGGCATG+TCTCTCCG
GAAATGCAACAGATGCAACAACTACAACAAGTTGCTAAAGCAGGAGGAGATATAGCACCACTAGCGAAAGCATTGCCAGAAGAAGCA
>Pelagi5_DCM_M04376:201:000000000-BPY8V:1:2110:24339:13118_1:N:0:TAGGCATG+TCTCTCCG
GAAATGCAACAGATGCAACAAGTACAACAACTAGCAGAAGCAGGGGGAAAAGTAGCACCATTAGCAAAAGCATTGCCAGAAGAAGCA
>Pelagi5_DCM_M04376:201:000000000-BPY8V:1:2110:17971:13156_1:N:0:TAGGCATG+TCTCTCCG
GAAATGCAACAGATGCAACAACTACAACAAGTTGCTAAAGCAGGAGGAGATATAGCACCACTAGCGAAAGCATTGCCAGAAGAAGCA
>Pelagi5_DCM_M04376:201:000000000-BPY8V:1:2110:24662:13162_1:N:0:TAGGCATG+TCTCTCCG
GAAATGCAACAGATGCAACAAGTAGCCAAAGCAGGAGGAGATATAGCACCGCTAGCTAAAGCATTGCCAGAAGAAGCA
>Pelagi5_DCM_M04376:201:000000000-BPY8V:1:2110:5039:13205_1:N:0:TAGGCATG+TCTCTCCG
GAAATGCAACAGATGCAACAACTACAACAAGTTGCTAAAGCAGGAGGAGATATAGCACCACTAGCGAAAGCATTGCCAGAAGAAGCA
>Pelagi5_DCM_M04376:201:000000000-BPY8V:1:2110:19258:13225_1:N:0:TAGGCATG+TCTCTCCG
GAAATGCAACAGATGCAACAACTACAACAAGTTGCTAAAGCAGGAGGAGATATAGCACCGCTAGCGAAAGCATTGCCAGAAGAAGCA
>Pelagi5_DCM_M04376:201:000000000-BPY8V:1:2110:3748:13238_1:N:0:TAGGCATG+TCTCTCCG
GAAATGCAACAGATGCAACAACTACAACAAGTTGCTAAAGCAGGAGGAGATATAGCACCACTAGCGAAAGCATTGCCAGAAGAAGCA
>Pelagi5_DCM_M04376:201:000000000-BPY8V:1:2110:3359:13255_1:N:0:TAGGCATG+TCTCTCCG
GAAATGCAACAGATGCAACAACTGCAACAAGTAGCCAAAGCAGGAGGAGATATAGCACCACTAGCGAAAGCATTGCCAGAAGAAGCA
>Pelagi5_DCM_M04376:201:000000000-BPY8V:1:2110:14085:13282_1:N:0:TAGGCATG+TCTCTCCG
GAAATGCAACAGATGCAACAGCTACAACAAGTAGCACAAGCAGGAGGAGATATAGCTCCACTAGCGAAAGCATTGCCAAGAAGAAGCA
>Pelagi5_DCM_M04376:201:000000000-BPY8V:1:2110:5605:13311_1:N:0:TAGGCATG+TCTCTCCG
GAAATGCAACAGATGCAACAACTACAACAAGTTGCTAAAGCAGGAGGAGATATAGCACTACTAGCGAAAGCATTGCCAGAAGAAGCA
>Pelagi5_DCM_M04376:201:000000000-BPY8V:1:2110:9505:13311_1:N:0:TCGGCATG+TCTCTCCG
GAAATGCAACAGATGCAACAAGTACAACAACTAGCAGAAGCAGGGGGAAAAGTAGCACCATTAGCAAAAGCATTGCCAGAAGAAGCA
>Pelagi5_DCM_M04376:201:000000000-BPY8V:1:2110:13325:13335_1:N:0:TAGGCATG+TCTCTCCG
GAAATGCAACAGATGCAACAATTACAACAAGTTGCTAAAGCAGGAGGAGATATAGCACCACTAGCGAAAGCATTGCCAGAAGAAGCA
>Pelagi5_DCM_M04376:201:000000000-BPY8V:1:2110:1837:13357_1:N:0:TAGGCATG+TCTCTCCG
GAAATGCAACAGATGCAACAACTACAACAAGTTGCTAAAGCAGGAGGAGATATAGCACCACTAGCGAAAGCATTGCCAGAAGAAGCA
>Pelagi5_DCM_M04376:201:000000000-BPY8V:1:2110:7135:13380_1:N:0:TAGGCATG+TCTCTCCG
GAAATGCAACAGATGCAACAACTACAACAAGTTGCTAAAGCAGGAGGAGATATAGCACCACTAGCGAAAGCATTGCCAGAAGAAGCA
>Pelagi5_DCM_M04376:201:000000000-BPY8V:1:2110:8436:13382_1:N:0:TAGGCATG+TCTCTCCG
GAAATGCAACAGATGCAACAAGTACAACAACTAGCAGAAGCAGGGGGAAAAGTAGCACCATTAGCAAAAGCATTGCCAGAAGAAGCA
>Pelagi5_DCM_M04376:201:000000000-BPY8V:1:2110:15605:13392_1:N:0:TAGGCATG+TCTCTCCG
GAAATGCAACAGATGCAACAACTACAACAAGTTGCTAAAGCAGGAGGAGATATAGCACCACTAGCGAAAGCATTGCCAGAAGAAGCA
>Pelagi5_DCM_M04376:201:000000000-BPY8V:1:2110:11070:13411_1:N:0:TCGGCATG+TCTCTCCG
GAAATGCAACAGATGCAACAAGTACAACAACTAGCAGAAGCAGGGGGAAAAGTAGCACCATTAGCAAAAGCATTGCCAGAAGAAGCA
>Pelagi5_DCM_M04376:201:000000000-BPY8V:1:2110:2271:13416_1:N:0:TAGGCATG+TCTCTCCG
GAAATGCAACAGATGCAACAACTACAACAAGTTGCTAAAGCAGGAGGAGATATAGCACCACTAGCGAAAGCATTGCCAGAAGAAGCA
>Pelagi5_DCM_M04376:201:000000000-BPY8V:1:2110:17517:13433_1:N:0:TAGGCATG+TCTCTCCG
GAAATGCAACAGATGCAACAACTACAACAAGTTGCTAAAGCAGGAGGAGATATAGCACCACTAGCGAAAGCATTGCCAGAAGAAGCA
>Pelagi5_DCM_M04376:201:000000000-BPY8V:1:2110:3917:13436_1:N:0:TAGGCATG+TCTCTCCG
GAAATGCAACAGATGCAACAATTACAACAAGTTGCTAAAGCAGGAGGAGATATAGCACCACTAGCGAAAGCATTGCCAGAAGAAGCA
>Pelagi5_DCM_M04376:201:000000000-BPY8V:1:2110:4575:13442_1:N:0:TAGGCATG+TCTCTCCG
GAAATGCAACAGATGCAACAACGACAACAAGTTGCTAAAGCAGGAGGAGATATAGCACCCCTAGCAAAAGCATTGCCAGAAGAAGCA
>Pelagi5_DCM_M04376:201:000000000-BPY8V:1:2110:7643:13482_1:N:0:TAGGCATG+TCTCTCCG
GAAATGCAACAGATGCAACAATTACAACAAGTTGCTAAAGCAGGAGGAGATATAGCACCACTAGCGAAAGCATTGCCAGAAGAAGCA
>Pelagi5_DCM_M04376:201:000000000-BPY8V:1:2110:12035:13572_1:N:0:TAGGCATG+TCTCTCCG
GAAATGCAACAGATGCAACAACTACAACAAGTTGCTAAAGCAGGAGGAGATATAGCACCACTAGCGAAAGCATTGCCAGAAGAAGCA
>Pelagi5_DCM_M04376:201:000000000-BPY8V:1:2110:16383:13587_1:N:0:TAGGCATG+TCTCTCCG
GAAATGCAACAGATGCAACAACTACAACAAGTTGCTAAAGCAGGAGGAGATATAGCACCACTAGCGAAAGCATTGCCAGAAGAAGCA
>Pelagi5_DCM_M04376:201:000000000-BPY8V:1:2110:2716:13601_1:N:0:TAGGCATG+TCTCTCCG
GAAATGCAACAGATGCAACAACTACAACAAGTTGCTAAAGCAGGAGGAGATATAGCACCACTAGCGAAAGCATTGCCAGAAGAAGCA
>Pelagi5_DCM_M04376:201:000000000-BPY8V:1:2110:24370:13663_1:N:0:TAGGCATG+TCTCTCCG
GAAATGCAACAGATGCAACAACTACAACAAGTTGCTAAAGCAGGAGGAGATATAGCACCACTAGCGAAAGCATTGCCAGAAGAAGCA
>Pelagi5_DCM_M04376:201:000000000-BPY8V:1:2110:25601:13694_1:N:0:TCGGCATG+TCTCTCCG
GAAATGCAACAGATGCAACAACTACAACAAGTTGCTAAAGCAGGAGGAGATATAGCACCACTAGCGAAAGCATTGCCAGAAGAAGCA
>Pelagi5_DCM_M04376:201:000000000-BPY8V:1:2110:14760:13698_1:N:0:TAGGCATG+TCTCTCCG
GAAATGCAACAGATGCAACAACTACAACAAGTTGCTAAAGCAGGAGGAGATATAGCACCACTAGCGAAAGCATTGCCAGAAGAAGCA
>Pelagi5_DCM_M04376:201:000000000-BPY8V:1:2110:21912:13705_1:N:0:TCGGCATG+TCTCTCCG
GAAATGCAACAGATGCAACAACTACAACCAGTTGCTAAAGCAGGAGGAGATATAGCACCCCTAGCGAAAGCATTGCCAGAAGAAGCA
>Pelagi5_DCM_M04376:201:000000000-BPY8V:1:2110:25790:13715_1:N:0:TAGGCATG+TCTCTCCG
GAAATGCAACAGATGCAACAACTACAACAAGTTGCTAAAGCAGGAGGAGATATAGCACCACTAGCGAAAGCATTGCCAGAAGAAGCA
>Pelagi5_DCM_M04376:201:000000000-BPY8V:1:2110:14438:13791_1:N:0:TAGGCATG+TCTCTCCG
GAAATGCAACAGATGCAACAAGTACAACAACTAGCAGAAGCAGGGGGAAAAGTAGCACCATTAGCAAAAGCATTGCCAGAAGAAGCA
>Pelagi5_DCM_M04376:201:000000000-BPY8V:1:2110:24825:13823_1:N:0:TAGGCATG+TCTCTCCG
GAAATGCAACAGATGCAACAACTACAACAAGTTGCTAAAGCAGGAGGAGATATAGCACCACTAGCGAAAGCATTGCCAGAAGAAGCA
>Pelagi5_DCM_M04376:201:000000000-BPY8V:1:2110:8678:13858_1:N:0:TAGGCATG+TCTCTCCG
GAAATGCAACAGAGGCAACAACTACAACAAGTTGCTAAAGCAGGAGGAGATATAGCACCACTAGCGAAAGCATTGCCAGAAGAAGCA
>Pelagi5_DCM_M04376:201:000000000-BPY8V:1:2110:19600:13866_1:N:0:TAGGCATG+TCTCTCCG
GAAATGCAACAGATGCAACAACTACAACAAGTTGCTAAAGCAGGAGGAGATATAGCACCACTAGCGAAAGCATTGCCAGAAGAAGCA
>Pelagi5_DCM_M04376:201:000000000-BPY8V:1:2110:13753:13892_1:N:0:TAGGCATG+TCTCTCCG
GAAATGCAACAGATGCAACAACTACAACAAGTTGCTAAAGCAGGAGGAGATATAGCACCACTAGCAAAAGCATTGCCAGAAGAGGCA
>Pelagi5_DCM_M04376:201:000000000-BPY8V:1:2110:13665:13928_1:N:0:TAGGCATG+TCTCTCCG
GAAATGCAACAGATGCAACAACTACAACAAGTTGCTAAAGCAGGAGGAGATATAGCACCACTAGCGAAAGCATTGCCAGAAGAAGCA
>Pelagi5_DCM_M04376:201:000000000-BPY8V:1:2110:19155:13937_1:N:0:TAGGCATG+TCTCTCCG
GAAATGCAACAGATGCAACAACTACAACAAGTTGCTAAAGCAGGAGGAGATATAGCACCACTAGCGAAAGCATTGCCAGAAGAAGCA
>Pelagi5_DCM_M04376:201:000000000-BPY8V:1:2110:21051:13938_1:N:0:TAGGCATG+TCTCTCCG
GAAATGCAACAGATGCAACAACTACAACAAGTAGCACAAGCAGGAGGAGATATAGCACCACTAGCGAAAGCATTGCCAGAAGAAGCA
>Pelagi5_DCM_M04376:201:000000000-BPY8V:1:2110:10824:13942_1:N:0:TCGGCATG+TCTCTCCG
GAAATGCAACAGATGCAACAACTACAACAAGTTGCTAAAGCAGGAGGAGATATAGCACCACTAGCGAAAGCATTGCCAGAAGAAGCA
>Pelagi5_DCM_M04376:201:000000000-BPY8V:1:2110:2143:13985_1:N:0:TAGGCATG+TCTCTCCG
GAAATGCAACAGATGCAACAACTACAACAAGTTGCTAAAGCAGGAGGAGATATAGCACCACTAGCGAAAGCATTGCCAGAAGAAGCA
>Pelagi5_DCM_M04376:201:000000000-BPY8V:1:2110:22113:13988_1:N:0:TCGGCATG+TCTCTCCG
GAAATGCAACAGATGCAACAACTACAACAAGTTGCTAAAGCAGGAGGAGATATAGCACCACTAGCGAAAGCATTGCCAGAAGAAGCA
>Pelagi5_DCM_M04376:201:000000000-BPY8V:1:2110:23507:14010_1:N:0:TCGGCATG+TCTCTCCG
GAAATGCAACAGATGCAACAACTACAACAAGTTGCTAAAGCAGGAGGAGATATAGCACCACTAGCGAAAGCATTGCCAGAAGAAGCA
>Pelagi5_DCM_M04376:201:000000000-BPY8V:1:2110:12429:14018_1:N:0:TAGGCATG+TCTCTCCG
GAAATGCAACAGATGCAACAACTACAACAAGTTGCTAAAGCAGGAGGAGATATAGCACCACTAGCGAAAGCATTGCCAGAAGAAGCA
>Pelagi5_DCM_M04376:201:000000000-BPY8V:1:2110:15729:14024_1:N:0:TAGGCATG+TCTCTCCG
GAAATGCAACAGATGCAACAACTACAACAAGTTGCTAAAGCAGGAGGAGATATAGCACCACTAGCGAAAGCATTGCCAGAAGAAGCA
>Pelagi5_DCM_M04376:201:000000000-BPY8V:1:2110:28733:14070_1:N:0:TCGGCATG+TCTCTCCG
GAAATGCAACAGATGCAACAACTACAACAAGTTGCTAAAGCAGGAGGAGATATAGCACCACTAGCGAAAGCATTGCCAGAAGAAGCA
>Pelagi5_DCM_M04376:201:000000000-BPY8V:1:2110:4914:14085_1:N:0:TAGGCATG+TCTCTCCG
GAAATGCAACAGATGCAACAACTACAACAAGTTGCTAAAGCAGGAGGAGATATAGCACCACTAGCGAAAGCATTGCCAGAAGAAGCA
>Pelagi5_DCM_M04376:201:000000000-BPY8V:1:2110:4207:14086_1:N:0:TAGGCATG+TCTCTCCG
GAAATGCAACAGATGCAACAAGGACAACAACTAGCAGAAGCAGGGGGAAAAGTAGCACCATTAGCAAAAGCATTGCCAGAAGAAGCA
>Pelagi5_DCM_M04376:201:000000000-BPY8V:1:2110:19279:14096_1:N:0:TAGGCATG+TCTCTCCG
GAAATGCAACAGATGCAACAATTACAACAAGTTGCTAAAGCAGGAGGAGATATAGCACCACTAGCGAAAGCATTGCCAGAAGAAGCA
>Pelagi5_DCM_M04376:201:000000000-BPY8V:1:2110:7567:14097_1:N:0:TAGGCATG+TCTCTCCG
GAAATGCAACAGATGCAACAACTACAACAAGTTGCTAAAGCAGGAGGAGATATAGCACCACTAGCGAAAGCATTGCCAGAAGAAGCA
>Pelagi5_DCM_M04376:201:000000000-BPY8V:1:2110:17794:14116_1:N:0:TAGGCATG+TCTCTCCG
GAAATGCAACAGATGCAACAACTACAACAAGTTGCTAAAGCAGGAGGAGATATAGCACCCCTAGCGAAAGCATTGCCAGAAGAAGCA
>Pelagi5_DCM_M04376:201:000000000-BPY8V:1:2110:14360:14134_1:N:0:TAGGCATG+TCTCTCCG
GAAATGCAACAGATGCAACAACTACAACAAGTTGCTAAAGCAGGAGGAGATATAGCACCACTAGCGAAAGCATTGCCAGAAGAAGCA
>Pelagi5_DCM_M04376:201:000000000-BPY8V:1:2110:6819:14134_1:N:0:TAGGCATG+TCTCTCCG
GAAATGCAACAGATGCAACAATTACAACAAGTTGCTAAAGCAGGAGGAGATATAGCACCACTAGCGAAAGCATTGCCAGAAGAAGCA
>Pelagi5_DCM_M04376:201:000000000-BPY8V:1:2110:2493:14156_1:N:0:TAGGCATG+TCTCTCCG
GAAATGCAACAGATGCAACAACTACAACAAGTTGCTAAAGCAGGAGGAGATATAGCACCACTAGCGAAAGCATTGCCAGAAGAAGCA
>Pelagi5_DCM_M04376:201:000000000-BPY8V:1:2110:17287:14210_1:N:0:TAGGCATG+TCTCTCCG
GAAATGCAACAGATGCAACAACTACAACAAGTTGCTAAAGCAGGAGGAGATATAGCACCACTAGCAAAAGCATTGCCAGAAGAAGCA
>Pelagi5_DCM_M04376:201:000000000-BPY8V:1:2110:1923:14217_1:N:0:TAGGCATG+TCTCTCCG
GAAATGCAACAGATGCAACAATTACAACAAGTTGCTAAAGCAGGAGGAGATATAGCACCACTAGCGAAAGCATTGCCAGAAGAAGCA
>Pelagi5_DCM_M04376:201:000000000-BPY8V:1:2110:11289:14224_1:N:0:TAGGCATG+TCTCTCCG
GAAATGCAACAGATGCAACAACTACAACAAGTTGCTAAAGCAGGAGGAGATATAGCACCACTAGCGAAAGCATTGCCAGAAGAAGCA
>Pelagi5_DCM_M04376:201:000000000-BPY8V:1:2110:19855:14303_1:N:0:TAGGCATG+TCTCTCCG
GAAATGCAACAGATGCAACAACTACAACCAGTTGCTAAAGCAGGAGGAGATATAGCACCACTAGCGAAAGCATTGCCAGAAGAAGCA
>Pelagi5_DCM_M04376:201:000000000-BPY8V:1:2110:19639:14309_1:N:0:TAGGCATG+TCTCTCCG
GAAATGCAACAGATGCAACAACTACAACAAGTTGCTAAAGCAGGAGGAGATATAGCACCACTAGCGAAAGCATTGCCAGAAGAAGCA
>Pelagi5_DCM_M04376:201:000000000-BPY8V:1:2110:9599:14331_1:N:0:TCGGCATG+TCTCTCCG
GAAATGCAACAGATGCAACAACTACAACAAGTTGCTAAAGCAGGAGGAGATATAGCACCACTAGCGAAAGCATTGCCAGAAGAAGCA
>Pelagi5_DCM_M04376:201:000000000-BPY8V:1:2110:19534:14344_1:N:0:TAGGCATG+TCTCTCCG
GAAATGCAACAGATGCAACAACTACAACAAGTTGCTAAAGCAGGAGGAGATATAGCACCACTAGCGAAAGCATTGCCAGAAGAAGCA
>Pelagi5_DCM_M04376:201:000000000-BPY8V:1:2110:18587:14360_1:N:0:TAGGCATG+TCTCTCCG
GAAATGCAACAGATGCAACAACTACAACAAGTTGCTAAAGCAGGAGGAGATATAGCACCACTAGCGAAAGCATTGCCAGAAGAAGCA
>Pelagi5_DCM_M04376:201:000000000-BPY8V:1:2110:11122:14372_1:N:0:TCGGCATG+TCTCTCCG
GAAATGCAACAGATGCAACAACTACAACAAGTTGCTAAAGCAGGAGGAGATATAGCACCACTAGCGAAAGCATTGCCAGAAGAAGCA
>Pelagi5_DCM_M04376:201:000000000-BPY8V:1:2110:10811:14375_1:N:0:TCGGCATG+TCTCTCCG
GAAATGCAACAGATGCAACAACTACAACAAGTTGCTAAAGCAGGAGGAGATATAGCACCACTAGCGAAAGCATTGCCAGAAGAAGCA
>Pelagi5_DCM_M04376:201:000000000-BPY8V:1:2110:10076:14380_1:N:0:TCGGCATG+TCTCTCCG
GAAATGCAACAGATGCAACAACTACAACAAGTTGCTAAAGCAGGAGGAGATATAGCACCACTAGCGAAAGCATTGCCAGAAGAAGCA
>Pelagi5_DCM_M04376:201:000000000-BPY8V:1:2110:19829:14387_1:N:0:TAGGCATG+TCTCTCCG
GAAATGCAACAGATGCAACAACTACAACAAGTTGCTAAAGCAGGAGGAGATATAGCACCACTAGCGAAAGCATTGCCAGAAGAAGCA
>Pelagi5_DCM_M04376:201:000000000-BPY8V:1:2110:13854:14388_1:N:0:TAGGCATG+TCTCTCCG
GAAATGCAACAGATGCAACAACTACAACAAGTTGCTAAAGCAGGAGCAGATATAGCACCACTAGCGAAAGCATTGCCAGAAGAAGCA
>Pelagi5_DCM_M04376:201:000000000-BPY8V:1:2110:11418:14415_1:N:0:TAGGCATG+TCTCTCCG
GAAATGCAACAGATGCAACAAGTACAACAACTAGCAGAAGCAGGGGGAAAAGTAGCACCATTAGCAAAAGCATTGCCAGAAGAAGCA
>Pelagi5_DCM_M04376:201:000000000-BPY8V:1:2110:11900:14475_1:N:0:TAGGCATG+TCTCTCCG
GAAATGCAACAGATGCAACAATTACAACAAGTTGCTAAAGCAGGAGGAGATATAGCACCACTAGCGAAAGCATTGCCAGAAGAAGCA
>Pelagi5_DCM_M04376:201:000000000-BPY8V:1:2110:13328:14486_1:N:0:TAGGCATG+TCTCTCCG
GAAATGCAACAGATGCAACAACTGCAACAAGTTGCTAAAGCAGGAGGAGATATAGCACCACTAGCGAAAGCATTGCCAGAAGAAGCA
>Pelagi5_DCM_M04376:201:000000000-BPY8V:1:2110:10812:14547_1:N:0:TCGGCATG+TCTCTCCG
GAAATGCAACAGATGCAACAACTACAACAAGTTGCTAAAGCAGGAGGAGATATAGCACCACTAGCGAAAGCATTGCCAGAAGAAGCA
>Pelagi5_DCM_M04376:201:000000000-BPY8V:1:2110:20862:14552_1:N:0:TAGGCATG+TCTCTCCG
GAAATGCAACAGATGCAACAACTACAACAAGTTGCTAAAGCAGGAGGAGATATAGCACCACTAGCGAAAGCATTGCCAGAAGAAGCA
>Pelagi5_DCM_M04376:201:000000000-BPY8V:1:2110:29506:14553_1:N:0:TAGGCATG+TCTCTCCG
GAAATGCAACAGATGCAACAATTACAACAAGTTGCTAAAGCAGGAGGAGATATAGCACCACTAGCGAAAGCATTGCCAGAAGAAGCA
>Pelagi5_DCM_M04376:201:000000000-BPY8V:1:2110:16787:14558_1:N:0:TAGGCATG+TCTCTCCG
GAAATGCAACAGATGCAACAACTACAACAAGTTGCTAAAGCAGGAGGAGATATAGCACCACTAGCGAAAGCATTGCCAGAAGAAGCA
>Pelagi5_DCM_M04376:201:000000000-BPY8V:1:2110:9351:14567_1:N:0:TCGGCATG+TCTCTCCG
GAAATGCAACAGATGCAACAACTACAACAAGTTGCCAAAGCAGGAGGAGATATAGCACCACTAGCGAAAGCATTGCCAGAAGAAGCA
>Pelagi5_DCM_M04376:201:000000000-BPY8V:1:2110:14333:14624_1:N:0:TAGGCATG+TCTCTCCG
GAAATGCAACAGATGCAACAAGTACAACAACTAGCAGAAGCAGGGGGAAAAGTAGCACCATTAGCAAAAGCATTGCCAGAAGAAGCA
>Pelagi5_DCM_M04376:201:000000000-BPY8V:1:2110:17825:14673_1:N:0:TAGGCATG+TCTCTCCG
GAATGCAACAGATGCAACAACTACAACAACTAGCAGAAGCAGGGGGAAAAGTAGCACCATTAGCAAAAGCATTGCCAGAAGAAGCA
>Pelagi5_DCM_M04376:201:000000000-BPY8V:1:2110:25048:14693_1:N:0:TAGGCATG+TCTCTCCG
GAAATGCAACAGATGCAACAATTACAACAAGTTGCTAAAGCAGGAGGAGATATAGCACCACTAGCGAAAGCATTGCCAGAAGAAGCA
>Pelagi5_DCM_M04376:201:000000000-BPY8V:1:2110:12305:14778_1:N:0:TAGGCATG+TCTCTCCG
GAAATGCAACAGATGCAACAATTACAACAAGTTGCTAAAGCAGGAGGAGATATAGCACCACTAGCGAAAGCATTGCCAGAAGAAGCA
>Pelagi5_DCM_M04376:201:000000000-BPY8V:1:2110:22597:14780_1:N:0:TCGGCATG+TCTCTCCG
GAAATGCAACAGATGCAACAAGTACAACAACTAGCAGAAGCAGGGGGAAAAGTAGCACCATTAGCAAAAGCATTGCCAGAAGAAGCA
>Pelagi5_DCM_M04376:201:000000000-BPY8V:1:2110:20781:14784_1:N:0:TAGGCATG+TCTCTCCG
GAAATGCAACAGATGCAACAACTACAACAAGTTGCTAAAGCAGGAGGAGATATAGCACCACTAGCGAAAGCATTGCCAGAAGAAGCA
>Pelagi5_DCM_M04376:201:000000000-BPY8V:1:2110:18632:14787_1:N:0:TAGGCATG+TCTCTCCG
GAAATGCAACAGATGCAACAACTACAACAAGTTGCTAAAGCAGGAGGAGATATAGCACCACTAGCGAAAGCATTGCCAGAAGAAGCA
>Pelagi5_DCM_M04376:201:000000000-BPY8V:1:2110:23497:14859_1:N:0:TCGGCATG+TCTCTCCG
GAAATGCAACAGATGCAACAACTACAACAAGTTGCTAAAGCAGGAGGAGATATAGCACCACTAGCGAAAGCATTGCCAGAAGAAGCA
>Pelagi5_DCM_M04376:201:000000000-BPY8V:1:2110:16325:14864_1:N:0:TAGGCATG+TCTCTCCG
GAAATGCAACAGATGCAACAACTACAACAAGTTGCTAAAGCAGGAGGAGATATAGCACCACTAGCGAAAGCATTGCCAGAAGAAGCA
>Pelagi5_DCM_M04376:201:000000000-BPY8V:1:2110:12787:14879_1:N:0:TAGGCATG+TCTCTCCG
GAAATGCAACAGATGCAACAACTACAACAAGTTGCTAAAGCAGGAGGAGATATAGCACCACTAGCGAAAGCATTGCCAGAAGAAGCA
>Pelagi5_DCM_M04376:201:000000000-BPY8V:1:2110:25105:14892_1:N:0:TAGGCATG+TCTCTCCG
GAAATGCAACAGATGCAACAACTACAACAAGTTGCCAAAGCAGGAGGAGATATAGCACCACTAGCGAAAGCATTGCCAGAAGAAGCA
>Pelagi5_DCM_M04376:201:000000000-BPY8V:1:2110:21454:14903_1:N:0:TAGGCATG+TCTCTCCG
GAAATGCAACAGATGCAACAACTACAACAAGTTGCTAAAGCAGGAGGAGATATAGCACCACTAGCGAAAGCATTGCCAGAAGAAGCA
>Pelagi5_DCM_M04376:201:000000000-BPY8V:1:2110:15335:14946_1:N:0:TAGGCATG+TCTCTCCG
GAATGCAACAGATGCAACAACTACAACAAGTTGCTAAAGCAGGAGGAGATATAGCACCACTAGCGAAAGCATTGCCAGAAGAAGCA
>Pelagi5_DCM_M04376:201:000000000-BPY8V:1:2110:29399:14960_1:N:0:TAGGCATG+TCTCTCCG
GAAATGCAACAGATGCAACAACTACAACAAGTTGATAAAGCAGGAGGAGATATAGCACCACTAGCGAAAGCATTGCCAGAAGAAGCA
>Pelagi5_DCM_M04376:201:000000000-BPY8V:1:2110:1871:14974_1:N:0:TAGGCATG+TCTCTCCG
GAAATGCAACAGATGCAACAAGTACAACAACTAGCAGAAGCAGGGGGAAAAGTAGCACCATTAGCAAAAGCATTGCCAGAAGAAGCA
>Pelagi5_DCM_M04376:201:000000000-BPY8V:1:2110:5414:14998_1:N:0:TAGGCATG+TCTCTCCG
GAAATGCAACAGATGCAACAACTACAACAAGTTGCTAAAGCAGGAGGAGATATAGCACCACTAGCGAAAGCATTGCCAGAAGAAGCA
>Pelagi5_DCM_M04376:201:000000000-BPY8V:1:2110:23951:14999_1:N:0:TCGGCATG+TCTCTCCG
GAAATGCAACAGATGCAACAACTACAACCAGTTGCTAAAGCAGGAGGAGATATAGCACCACTAGCGAAAGCATTGCCAGAAGAAGCA
>Pelagi5_DCM_M04376:201:000000000-BPY8V:1:2110:27689:15011_1:N:0:TCGGCATG+TCTCTCCG
GAAATGCAACAGATGCAACAACTACAACAAGTTGCTAAAGCAGGAGGAGATATAGCACCACTAGCGAAAGCATTGCCAGAAGAAGCA
>Pelagi5_DCM_M04376:201:000000000-BPY8V:1:2110:6455:15053_1:N:0:TAGGCATG+TCTCTCCG
GAAATGCAACAGATGCAACAACTACAACAAGTTGCTAAAGCAGGAGGAGATATAGCGCCACTAGCGAAAGCATTGCCAGAAGAAGCA
>Pelagi5_DCM_M04376:201:000000000-BPY8V:1:2110:13665:15058_1:N:0:TAGGCATG+TCTCTCCG
GAAATGCAACAGATGCAACAACTACAACAAGTTGCTAAAGCAGGAGGAGATATAGCACCACTAGCGAAAGCATTGCCAGAAGAAGCA
>Pelagi5_DCM_M04376:201:000000000-BPY8V:1:2110:12614:15082_1:N:0:TAGGCATG+TCTCTCCG
GAAATGCAACAGATGCAACAATTGCAACAAGTTGCTAAAGCAGGAGGAGATATAGCACCACTAGCAAAAGCATTGCCAGAAGAAGCA
>Pelagi5_DCM_M04376:201:000000000-BPY8V:1:2110:25384:15087_1:N:0:TAGGCATG+TCTCTCCG
GAAATGCAACAGATGCAACAAGTACAACAACTAGCAGAAGCAGGGGGAAAAGTAGCACCATTAGCAAAAGCATTGCCAGAAGAAGCA
>Pelagi5_DCM_M04376:201:000000000-BPY8V:1:2110:20658:15100_1:N:0:TAGGCATG+TCTCTCCG
GAAATGCAACAGATGCAACAGCTACAACCAGTAGCACAAGCAGGAGGAGATATAGCACCACTAGCGAAAGCATTGCCAGAAGAAGCA
>Pelagi5_DCM_M04376:201:000000000-BPY8V:1:2110:2669:15117_1:N:0:TAGGCATG+TCTCTCCG
GAAATGCAACAGATGCAACAAGTACAACAACTAGCAGAAGCAGGGGGAAAAGTAGCACCATTAGCAAAAGCATTGCCAGAAGAAGCA
>Pelagi5_DCM_M04376:201:000000000-BPY8V:1:2110:2547:15131_1:N:0:TAGGCATG+TCTCTCCG
GAAATGCAACAGATGCAACAAGTACAACAACTAGCAGAAGCAGGGGGAAAAGTAGCACCATTAGCAAAAGCATTGCCAGAAGAAGCA
>Pelagi5_DCM_M04376:201:000000000-BPY8V:1:2110:8510:15164_1:N:0:TAGGCATG+TCTCTCCG
GAAATGCAACAGATGCAACAATTACAACAAGTTGCTAAAGCAGGAGGAGATATAGCACCACTAGCGAAAGCATTGCCAGAAGAAGCA
>Pelagi5_DCM_M04376:201:000000000-BPY8V:1:2110:6809:15170_1:N:0:TAGGCATG+TCTCTCCG
GAAATGCAACAGAGGCAACAATTACAACAAGTTGCTAAAGCAGGAGGAGATATAGCACCACTAGCGAAAGCATTGCCAGAAGAAGCA
>Pelagi5_DCM_M04376:201:000000000-BPY8V:1:2110:16896:15176_1:N:0:TAGGCATG+TCTCTCCG
GAAATGCAACAGATGCAACAACTACAACAAGTTGCTAAAGCAGGGGGAAAAGTAGCACCATTAGCAAAAGCATTGCCAGAAGAAGCA
>Pelagi5_DCM_M04376:201:000000000-BPY8V:1:2110:5359:15240_1:N:0:TAGGCATG+TCTCTCCG
GAAATGCAACAGATGCAACAATTACAACAAGTTGCTAAAGCAGGAGGAGATATAGCACCACTAGCGAAAGCATTGCCAGAAGAAGCA
>Pelagi5_DCM_M04376:201:000000000-BPY8V:1:2110:16350:15252_1:N:0:TAGGCATG+TCTCTCCG
GAAATGCAACAGATGCAACAACTACAACAAGTTGCTAAAGCAGGAGGAGATATAGCACCACTAGCGAAAGCATTGCCAGAAGAAGCA
>Pelagi5_DCM_M04376:201:000000000-BPY8V:1:2110:13916:15285_1:N:0:TAGGCATG+TCTCTCCG
GAAATGCAACAGATGCAACAACTACAACAAGTTGCTAAAGCAGGAGGAGATATAGCACCACTAGCGAAAGCATTGCCAGAAGAAGCA
>Pelagi5_DCM_M04376:201:000000000-BPY8V:1:2110:11941:15299_1:N:0:TAGGCATG+TCTCTCCG
GAAATGCAACAGATGCAACAACTACAACAAGTTGCTAAAGCAGGAGGAGATATAGCACCACTAGCGAAAGCATTGCCAGAAGAAGCA
>Pelagi5_DCM_M04376:201:000000000-BPY8V:1:2110:7992:15301_1:N:0:TAGGCATG+TCTCTCCG
GAAATGCAACAGATGCAACAACTACAACAAGTTGCTAAAGCAGGAGGAGATATAGCGCCACTAGCGAAAGCATTGCCAGAAGAAGCA
>Pelagi5_DCM_M04376:201:000000000-BPY8V:1:2110:11153:15305_1:N:0:TCGGCATG+TCTCTCCG
GAAATGCAACAGATGCAACAACTACAACAAGTTGCTAAAGCAGGAGGAGATATAGCACCACTAGCGAAAGCATTGCCAGAAGAAGCA
>Pelagi5_DCM_M04376:201:000000000-BPY8V:1:2110:7404:15337_1:N:0:TAGGCATG+TCTCTCCG
GAAATGCAACAGAGGCAACAACTAAAACACGTTGCTAAAGCAGGAGGAGATATAGCACCACTAGCGAAAGCATTGCCAGAAGAAGCA
>Pelagi5_DCM_M04376:201:000000000-BPY8V:1:2110:3191:15340_1:N:0:TAGGCATG+TCTCTCCG
GAAATGCAACAGATGCAACAACTACAACAAGTTGCTAAAGCAGGGGGAGATATAGCACCACTAGCAAAAGCATTGCCAGAAGAAGCA
>Pelagi5_DCM_M04376:201:000000000-BPY8V:1:2110:23442:15341_1:N:0:TCGGCATG+TCTCTCCG
GAAATGCAACAGATGCAACAACTACAACAAGTTGCTAAAGCAGGAGGAGATATAGCACCACTAGCGAAAGCATTGCCAGAAGAAGCA
>Pelagi5_DCM_M04376:201:000000000-BPY8V:1:2110:18476:15354_1:N:0:TAGGCATG+TCTCTCCG
GAAATGCAACAGATGCAACAACTACAACAAGTTGCTAAAGCAGGAGGAGATATAGCACCACTAGCGAAAGCATTGCCAGAAGAAGCA
>Pelagi5_DCM_M04376:201:000000000-BPY8V:1:2110:14075:15386_1:N:0:TAGGCATG+TCTCTCCG
GAAATGCAACAGATGCAACAACTACAACAAGTTGCTAAAGCAGGAGGAGATATAGCACCACTAGCGAAAGCATTGCCAGAAGAAGCA
>Pelagi5_DCM_M04376:201:000000000-BPY8V:1:2110:7276:15427_1:N:0:TAGGCATG+TCTCTCCG
GAAATGCAACAGATGCAACAACTACAACAAGTTGCTAAAGCAGGAGGAGATATAGCACCACTAGCGAAAGCATTGCCAGAAGAAGCA
>Pelagi5_DCM_M04376:201:000000000-BPY8V:1:2110:5626:15444_1:N:0:TAGGCATG+TCTCTCCG
GAAATGCAACAGATGCAACAACTACAACAAGTTGCTAAAGCAGGAGGAGATATAGCACCACTAGCGAAAGCATTGCCAGAAGAAGCA
>Pelagi5_DCM_M04376:201:000000000-BPY8V:1:2110:15686:15519_1:N:0:TAGGCATG+TCTCTCCG
GAAATGCAACAGATGCAACAACTACAACAAGTTGCTAAAGCAGGAGGAGATATAGCACCACTAGCGAAAGCATTGCCAGAAGAAGCA
>Pelagi5_DCM_M04376:201:000000000-BPY8V:1:2110:3448:15537_1:N:0:TAGGCATG+TCTCTCCG
GAAATGCAACAGATGCAACAGCTACAACAAGTAGCACAAGCAGGAGGAGATATAGCACCACTAGCGAAAGCATTGCCAGAAGAAGCA
>Pelagi5_DCM_M04376:201:000000000-BPY8V:1:2110:22663:15541_1:N:0:TCGGCATG+TCTCTCCG
GAAATGCAACAGATGCAACAACTGCAACAAGTTGCTAAAGCAGGAGGAGATATAGCACCACTAGCGAAAGCATTGCCAGAAGAAGCA
>Pelagi5_DCM_M04376:201:000000000-BPY8V:1:2110:25087:15550_1:N:0:TAGGCATG+TCTCTCCG
GAAATGCAACAGATGCAACAACTACAACAAGTCGCCAAAGCAGGAGGAGATATAGCACCACTAGCGAAAGCATTGCCAGAAGAAGCA
>Pelagi5_DCM_M04376:201:000000000-BPY8V:1:2110:2651:15594_1:N:0:TAGGCATG+TCTCTCCG
GAAATGCAACAGATGCAACAACTACAACAAGTTGCTAAAGCAGGAGGAGATATAGCACCACTAGCGAAAGCATTGCCAGAAGAAGCA
>Pelagi5_DCM_M04376:201:000000000-BPY8V:1:2110:25754:15620_1:N:0:TCGGCATG+TCTCTCCG
GAAATGCAACAGATGCAACAACTACAACAAGTTGCTAAAGCAGGAGGAGATATAGCACCACTAGCGAAAGCATTGCCAGAAGAAGCA
>Pelagi5_DCM_M04376:201:000000000-BPY8V:1:2110:17223:15650_1:N:0:TAGGCATG+TCTCTCCG
GAAATGCAACAGATGCAACAACTACAACAAGTTGCTAAAGCAGGAGGAGATATAGCACCACTAGCGAAAGCATTGCCAGAAGAAGCA
>Pelagi5_DCM_M04376:201:000000000-BPY8V:1:2110:20346:15665_1:N:0:TAGGCATG+TCTCTCCG
GAAATGCAACAGATGCAACAATTACAACAAGTTGCTAAAGCAGGAGGAGATATAGCACCACTAGCGAAAGCATTGCCAGAAGAAGCA
>Pelagi5_DCM_M04376:201:000000000-BPY8V:1:2110:7515:15694_1:N:0:TAGGCATG+TCTCTCCG
GAAATGCAACAGATGCAACAACTACAACAAGTTGCTAAAGCAGGAGGAGATATAGCACCACTAGCGAAAGCATTGCCAGAAGAAGCA
>Pelagi5_DCM_M04376:201:000000000-BPY8V:1:2110:19459:15699_1:N:0:TAGGCATG+TCTCTCCG
GAAATGCAACAGATGCAACAACTACAACAAGTTGCCAAAGCAGGAGGAGATATAGCACCACTAGCGAAAGCATTGCCAGAAGAAGCA
>Pelagi5_DCM_M04376:201:000000000-BPY8V:1:2110:5023:15709_1:N:0:TAGGCATG+TCTCTCCG
GAAATGCAACAGATGCAACAACTACAACAAGTTGCTAAAGCAGGAGGAGATATAGCACCACTAGCGAAAGCATTGCCAGAAGAAGCA
>Pelagi5_DCM_M04376:201:000000000-BPY8V:1:2110:16222:15710_1:N:0:TAGGCATG+TCTCTCCG
GAAATGCAACAGATGCAACAATTACAACAAGTTGCTAAAGCAGGAGGAGATATAGCACCACTAGCGAAAGCATTGCCAGAAGAAGCA
>Pelagi5_DCM_M04376:201:000000000-BPY8V:1:2110:16797:15742_1:N:0:TAGGCATG+TCTCTCCG
GAAATGCAACAGATGCAACAACTACAACAAGTTGCTAAAGCAGGAGGAGATATAGCACCACTAGCGAAAGCATTGCCAGAAGAAGCA
>Pelagi5_DCM_M04376:201:000000000-BPY8V:1:2110:24275:15778_1:N:0:TAGGCATG+TCTCTCCG
GAAATGCAACAGATGCAACAACTACAACAAGTTGCTAAAGCAGGAGGAGATATAGCACCACTAGCGAAAGCATTGCCAGAAGAAGCA
>Pelagi5_DCM_M04376:201:000000000-BPY8V:1:2110:9040:15793_1:N:0:TCGGCATG+TCTCTCCG
GAAATGCAACAGATGCAACAACTACAACAAGTTGCCAAAGCAGGAGGAGATATAGCACCACTAGCGAAAGCATTGCCAGAAGAAGCA
>Pelagi5_DCM_M04376:201:000000000-BPY8V:1:2110:26337:15847_1:N:0:TAGGCATG+TCTCTCCG
GAAATGCAACAGATGCAACAACTACAACAAGTTGCTAAAGCAGGAGGAGATATAGCACCACTAGCGAAAGCATTGCCAGAAGAAGCA
>Pelagi5_DCM_M04376:201:000000000-BPY8V:1:1102:11122:11881_1:N:0:TAGGCATG+TCTCTCCG
GAAATGCAACAGATGCAACAAGTACAACAACTAGCAGAAGCAGGGGGAAAAGTAGCACCATTAGCAAAAGCATTGCCAGAAGAAGCA
>Pelagi5_DCM_M04376:201:000000000-BPY8V:1:1102:20226:11889_1:N:0:TAGGCATG+TCTCTCCG
GAAATGCAACAGATGCAACAACTACAACAAGTTGCTAAAGCAGGAGGAGATATAGCACCACTAGCGAAAGCATTGCCAGAAGAAGCA
>Pelagi5_DCM_M04376:201:000000000-BPY8V:1:1102:5263:11890_1:N:0:TAGGCATG+TCTCTCCG
GAAATGCAACAGATGCAACAGCTACAACAAGTAGCACAAGCAGGAGGAGATATAGCACCACTAGCGAAAGCATTGCCAGAAGAAGCA
>Pelagi5_DCM_M04376:201:000000000-BPY8V:1:1102:7828:11902_1:N:0:TAGGCATG+TCTCTCCG
GAAATGCAACAGATGCAACAACTACAACAAGTTGCCAAAGCAGGAGGAGATATAGCACCACTAGCGAAAGCATTGCCAGAAGAAGCA
>Pelagi5_DCM_M04376:201:000000000-BPY8V:1:1102:11803:11909_1:N:0:TAGGCATG+TCTCTCCG
GAAATGCAACAGATGCAACAACTACAACAAGTTGCTAAAGCAGGAGGAGATATAGCACCACTAGCGAAAGCATTGCCAGAAGAAGCA
>Pelagi5_DCM_M04376:201:000000000-BPY8V:1:1102:25596:11914_1:N:0:TAGGCATG+TCTCTCCG
GAAATGCAACAGATGCAACAACTACAACAAGTTGCTAAAGCAGGAGGAGATATAGCACCACTAGCGAAAGCATTGCCAGAAGAAGCA
>Pelagi5_DCM_M04376:201:000000000-BPY8V:1:1102:2645:11922_1:N:0:TAGGCATG+TCTCTCCG
GAAATGCAACAGATGCACCAACTACAACAAGTTGCTAAAGCAGGAGGAGATATAGCACCACTAGCGAAAGCATTGCCAGAAGAAGCA
>Pelagi5_DCM_M04376:201:000000000-BPY8V:1:1102:28190:11948_1:N:0:TAGGCATG+TCTCTCCG
GAAATGCAACAGATGCAACAAGTACAACAACTAGCAGAAGCAGGGGGAAAAGTAGCACCATTAGCAAAAGCATTGCCAGAAGAAGCA
>Pelagi5_DCM_M04376:201:000000000-BPY8V:1:1102:24050:11975_1:N:0:TAGGCATG+TCTCTCCG
GAAATGCAACAGATGCAACAATTACAACAAGTTGCTAAAGCAGGAGGAGATGTAGCACCACTAGCGAAAGCATTGCCAGAAGAAGCA
>Pelagi5_DCM_M04376:201:000000000-BPY8V:1:1102:29113:12033_1:N:0:TAGGCATG+TCTCTCCG
GAAATGCAACAGATGCAACAACTACAACAAGTTGCTAAAGCAGGAGGAGATATAGCACCACTAGCGAAAGCATTGCCAGAAGAAGCA
>Pelagi5_DCM_M04376:201:000000000-BPY8V:1:1102:14935:12054_1:N:0:TAGGCATG+TCTCTCCG
GAAATGCAACAGATGCAACAATTACAACAAGTTGCTAAAGCAGGAGGAGATATAGCACCACTAGCGAAAGCATTGCCAGAAGAAGCA
>Pelagi5_DCM_M04376:201:000000000-BPY8V:1:1102:22897:12055_1:N:0:TAGGCATG+TCTCTCCG
GAAATGCAACAGATGCAACAACTACAACAAGTTGCTAAAGCAGGAGGAGATATAGCACCACTAGCGAAAGCATTGCCAGAAGAAGCA
>Pelagi5_DCM_M04376:201:000000000-BPY8V:1:1102:23136:12085_1:N:0:TAGGCATG+TCTCTCCG
GAAATGCAACAGATGCAACAAGTACAACAACTAGCAGAAGCAGGGGGAAAAGTAGCACCATTAGCAAAAGCATTGCCAGAAGAAGCA
>Pelagi5_DCM_M04376:201:000000000-BPY8V:1:1102:24282:12097_1:N:0:TAGGCATG+TCTCTCCG
GAAATGCAACAGATGCAACAACTACAACAAGTTGCTAAAGCAGGAGGAGATATAGCACCACTAGCGAAAGCATTGCCAGAAGAAGCA
>Pelagi5_DCM_M04376:201:000000000-BPY8V:1:1102:4677:12111_1:N:0:TAGGCATG+TCTCTCCG
GAAATGCAACAGATGCAACAACTACAACAAGTTGCTAAAGCAGGAGGAGATATAGCACCACTAGCGAAAGCATTGCCAGAAGAAGCA
>Pelagi5_DCM_M04376:201:000000000-BPY8V:1:1102:7303:12112_1:N:0:TAGGCATG+TCTCTCCG
GAAATGCAACAGATGCAACAACTACAACAAGTTGCTAAAGCAGGAGGAGATATAGCACCACTAGCGAAAGCATTGCCAGAAGAAGCA
>Pelagi5_DCM_M04376:201:000000000-BPY8V:1:1102:1879:12115_1:N:0:TAGGCATG+TCTCTCCG
GAAATGCAACAGATGCACCAACTACAACAAGTTGCTAAAGCAGGAGGAGATATAGCACCACTAGCGAAAGCATTGCCAGAAGAAGCA
>Pelagi5_DCM_M04376:201:000000000-BPY8V:1:1102:17355:12164_1:N:0:TAGGCATG+TCTCTCCG
GAAATGCAACAGATGCAACAACTACAACAAGTTGCTAAAGCAGGAGGAGATATAGCACCACTAGCGAAAGCATTGCCAGAAGAAGCA
>Pelagi5_DCM_M04376:201:000000000-BPY8V:1:1102:5240:12229_1:N:0:TAGGCATG+TCTCTCCG
GAAATGCAACAGATGCAACAACTGCAACAAGTAGCCAAAGCAGGAGGAGATATAGCACCACTAGCGAAAGCATTGCCAGAAGAAGCA
>Pelagi5_DCM_M04376:201:000000000-BPY8V:1:1102:8820:12238_1:N:0:TAGGCATG+TCTCTCCG
GAAATGCAACAGATCAACAATTACAACAAGTTGCTACAGCAGGAGGAGATATAGCACCACTAGCGAAAGCATTGCCAGAAGAAGCA
>Pelagi5_DCM_M04376:201:000000000-BPY8V:1:1102:13474:12258_1:N:0:TAGGCATG+TCTCTCCG
GAAATGCAACAGATGCAACAACTACAACAAGTTGCTAAAGCAGGAGGAGATATAGCACCACTAGCGAAAGCATTGCCAGAAGAAGCA
>Pelagi5_DCM_M04376:201:000000000-BPY8V:1:1102:4625:12271_1:N:0:TAGGCATG+TCTCTCCG
GAAATGCGACAGATGCAACAACTACAACAAGTTGCTAAAGCAGGAGGAGATATAGCACCACTAGCGAAAGCATTGCCAGAAGAAGCA
>Pelagi5_DCM_M04376:201:000000000-BPY8V:1:1102:11058:12274_1:N:0:TAGGCATG+TCTCTCCG
GAAATGCAACAGATGCAACAACTACAACAAGTTGCTAAAGCAGGAGGAGATATAGCACCACTAGCGAAAGCATTGCCAGAAGAAGCA
>Pelagi5_DCM_M04376:201:000000000-BPY8V:1:1102:28625:12280_1:N:0:TAGGCATG+TCTCTCCG
GAAATGCAACAGATGCAACAACTACAACAAGTTGCTAAAGCAGGAGGAGATATAGCACCACTAGCGAAAGCATTGCCAGAAGAAGCA
>Pelagi5_DCM_M04376:201:000000000-BPY8V:1:1102:24148:12309_1:N:0:TAGGCATG+TCTCTCCG
GAAATGCAACAGATGCAACAACTACAACAAGTTGCTAAAGCAGGAGGAGATATAGCACCACTAGCGAAAGCATTGCCAGAAGAAGCA
>Pelagi5_DCM_M04376:201:000000000-BPY8V:1:1102:18490:12310_1:N:0:TAGGCATG+TCTCTCCG
GAAATGCAACAGATGCAACAAGTACAACAACTAGCAGAAGCAGGGGGAAAAGTAGCACCATTAGCAAAAGCATTGCCAGAAGAAGCA
>Pelagi5_DCM_M04376:201:000000000-BPY8V:1:1102:9885:12381_1:N:0:TAGGCATG+TCTCTCCG
GAAATGCAACAGATGCAACAACTACAACAAGTTGCTAAAGCAGGAGGAGATATAGCACCACTAGCGAAAGCATTGCCAGAAGAAGCA
>Pelagi5_DCM_M04376:201:000000000-BPY8V:1:1102:29468:12399_1:N:0:TCGGCATG+TCTCTCCG
GAAATGCAACAGATGCAACAACTACAACAAGTTGCTCAAGCAGGAGGAGATATAGCACCACTAGCGAAAGCATTGCCAGAAGAAGCA
>Pelagi5_DCM_M04376:201:000000000-BPY8V:1:1102:2983:12415_1:N:0:TAGGCATG+TCTCTCCG
GAAATGCAACAGATGCAACAACTACAACAAGTTGCTAAAGCAGGAGGAGATATAGCACCACTAGCGAAAGCATTGCCAGAAGAAGCA
>Pelagi5_DCM_M04376:201:000000000-BPY8V:1:1102:25345:12428_1:N:0:TAGGCATG+TCTCTCCG
GAAATGCAACAGATGCAACAACTACAACAAGTTGCTAAAGCAGGAGGAGATATAGCACCACTAGCGAAAGCATTGCCAGAAGAAGCA
>Pelagi5_DCM_M04376:201:000000000-BPY8V:1:1102:24808:12454_1:N:0:TAGGCATG+TCTCTCCG
GAAATGCAACAGATGCAACAACTACAACAAGTTGCTAAAGCAGGAGGAGATATAGCACCACTAGCGAAAGCATTGCCAGAAGAAGCA
>Pelagi5_DCM_M04376:201:000000000-BPY8V:1:1102:12316:12456_1:N:0:TAGGCATG+TCTCTCCG
GAAATGCAACAGATGCAACAAGTACAACAACTAGCAGAAGCAGGGGGAAAAGTAGCACCATTAGCAAAAGCATTGCCAGAAGAAGCA
>Pelagi5_DCM_M04376:201:000000000-BPY8V:1:1102:14982:12469_1:N:0:TAGGCATG+TCTCTCCG
GAAATGCAACAGATGCAACAAGTACAACAACTAGCAGAAGCAGGGGGAAAAGTAGCACCATTAGCAAAAGCATTGCCAGAAGAAGCA
>Pelagi5_DCM_M04376:201:000000000-BPY8V:1:1102:11975:12479_1:N:0:TAGGCATG+TCTCTCCG
GAAATGCAACAGATGCAACAACTACAACAAGTTGCTAAAGCAGGAGGAGATATAGCACCACTAGCGAAAGCATTGCCAGAAGAAGCA
>Pelagi5_DCM_M04376:201:000000000-BPY8V:1:1102:7759:12502_1:N:0:TAGGCATG+TCTCTCCG
GAAATGCAACAGATGCAACAACTACAACAAGTTGCTAAAGCAGGAGGAGATATAGCACCACTAGCGAAAGCATTGCCAGAAGAAGCA
>Pelagi5_DCM_M04376:201:000000000-BPY8V:1:1102:18265:12504_1:N:0:TAGGCATG+TCTCTCCG
GAAATGCAACAGATGCAACAAGTACAACAACTAGCAGAAGCAGGGGGAAAAGTAGCACCATTAGCAAAAGCATTGCCAGAAGAAGCA
>Pelagi5_DCM_M04376:201:000000000-BPY8V:1:1102:22615:12517_1:N:0:TAGGCATG+TCTCTCCG
GAAATGCAACAGATGCAACAATTACAACAAGTTGCTAAAGCAGGAGGAGATATAGCACCACTAGCGAAAGCATTGCCAGAAGAAGCA
>Pelagi5_DCM_M04376:201:000000000-BPY8V:1:1102:7876:12550_1:N:0:TAGGCATG+TCTCTCCG
GAAATGCAACAGATGCAACAACTACAACAAGTTGCTAAAGCAGGAGGAGATATAGCACCACTAGCAAAAGCATTGCCAGAAGAAGCA
>Pelagi5_DCM_M04376:201:000000000-BPY8V:1:1102:5830:12583_1:N:0:TAGGCATG+TCTCTCCG
GAAATGCAACAGATGCAACAACTACAACAAGTTGCTAAAGCAGGAGGAGATATAGCACCACTAGCGAAAGCATTGCCAGAAGAAGCA
>Pelagi5_DCM_M04376:201:000000000-BPY8V:1:1102:18184:12619_1:N:0:TAGGCATG+TCTCTCCG
GAAATGCAACAGATGCAACAACTACAACAAGTTGCTAAAGCAGGAGGAGATATAGCACCACTAGCGAAAGCATTGCCAGAAGAAGCA
>Pelagi5_DCM_M04376:201:000000000-BPY8V:1:1102:26314:12637_1:N:0:TAGGCATG+TCTCTCCG
GAAATGCAACAGATGCAACAAGTACAACAACTAGCAGGAGCAGGGGGAAAAGTAGCACCATTAGCAAAAGCATTGCCAGAAGAAGCA
>Pelagi5_DCM_M04376:201:000000000-BPY8V:1:1102:2009:12640_1:N:0:TAGGCATG+TCTCTCCG
GAAATGCAACAGATGCAACAACTACAACAAGTTGCTAAAGCAGGAGGAGATATAGCACCACTAGCGAAAGCATTGCCAGAAGAAGCA
>Pelagi5_DCM_M04376:201:000000000-BPY8V:1:1102:9237:12664_1:N:0:TAGGCATG+TCTCTCCG
GAAATGCAACAGATGCAACAACTACAACAAGTTGCTAAAGCAGGAGGAGATATAGCACCACTAGCGAAAGCATTGCCAGAAGAAGCA
>Pelagi5_DCM_M04376:201:000000000-BPY8V:1:1102:2128:12679_1:N:0:TAGGCATG+TCTCTCCG
GAAATGCAACAGATGCACCAGCTACAACAAGTAGCACAAGCAGGAGGAGATATAGCACCACTAGCGAAAGCATTGCCAGAAGAAGCA
>Pelagi5_DCM_M04376:201:000000000-BPY8V:1:1102:10310:12700_1:N:0:TAGGCATG+TCTCTCCG
GAAATGCAACAGATGCAACAATTACAACAAGTTGCTAAAGCAGGAGGAGATATAGCACCACTAGCGAAAGCATTGCCAGAAGAAGCA
>Pelagi5_DCM_M04376:201:000000000-BPY8V:1:1102:4046:12770_1:N:0:TAGGCATG+TCTCTCCG
GAAATGCAACAGATGCAACAACTACAACAAGTTGCTAAAGCAGGAGGAGATATAGCACCACTAGCGAAAGCATTGCCAGAAGAAGCA
>Pelagi5_DCM_M04376:201:000000000-BPY8V:1:1102:12275:12778_1:N:0:TAGGCATG+TCTCTCCG
GAAATGCAACAGATGCAACAACTACAACAAGTTGCTAAAGCAGGAGGAGATATAGCACCACTAGCGAAAGCATTGCCAGAAGAAGCA
>Pelagi5_DCM_M04376:201:000000000-BPY8V:1:1102:27798:12787_1:N:0:TAGGCATG+TCTCTCCG
GAAATGCAACAGATGCAACAAGTACAACAACTAGCAGAAGCAGGGGGAAAAGTAGCACCATTAGCAAAAGCATTGCCAGAAGAAGCA
>Pelagi5_DCM_M04376:201:000000000-BPY8V:1:1102:23174:12803_1:N:0:TAGGCATG+TCTCTCCG
GAAATGCAACAGATGCAACAACTACAACAAGTTGCTAAAGCAGGAGGAGATATAGCACCACTAGCGAAAGCATTGCCAGAAGAAGCA
>Pelagi5_DCM_M04376:201:000000000-BPY8V:1:1102:12420:12820_1:N:0:TAGGCATG+TCTCTCCG
GAAATGCAACAGATGCAACAAGTACAACAACTAGCAGAAGCAGGGGGAAAAGTAGCACAATTAGCAAAAGCATTGCCAGAAGAAGCA
>Pelagi5_DCM_M04376:201:000000000-BPY8V:1:1102:4354:12822_1:N:0:TAGGCATG+TCTCTCCG
GAAATGCAACAGATGCAACAACTACAACAAGTTGCTAAAGCAGGAGGAGATATAGCACCACTAGCGAAAGCATTGCCAGAAGAAGCA
>Pelagi5_DCM_M04376:201:000000000-BPY8V:1:1102:16326:12866_1:N:0:TAGGCATG+TCTCTCCG
GAAATGCAACAGATGCAACAACTACAACAAGTTGCTCAAGCAGGAGGAGATATAGCACCACTAGCGAAAGCATTGCCAGAAGAAGCA
>Pelagi5_DCM_M04376:201:000000000-BPY8V:1:1102:6261:12894_1:N:0:TAGGCATG+TCTCTCCG
GAAATGCAACAGATGCAACAATTACAACAAGTTGCTAAAGCAGGAGGAGATATAGCACCACTAGCGAAAGCATTGCCAGAAGAAGCA
>Pelagi5_DCM_M04376:201:000000000-BPY8V:1:1102:13926:12909_1:N:0:TAGGCATG+TCTCTCCG
GAAATGCAACAGATGCAACAACTACAACAAGTTGCTAAAGCAGGAGGAGATATAGCACCACTAGCGAAAGCATTGCCAGAAGAAGCA
>Pelagi5_DCM_M04376:201:000000000-BPY8V:1:1102:24829:12939_1:N:0:TAGGCATG+TCTCTCCG
GAAATGCAACAGATGCAACAACTACAACAAGTTGCTAAAGCAGGAGGAGATATAGCACCACTAGCGAAAGCATTGCCAGAAGAAGCA
>Pelagi5_DCM_M04376:201:000000000-BPY8V:1:1102:3093:12940_1:N:0:TAGGCATG+TCTCTCCG
GAAATGCAACAGATGCACCAGCTACAACAAGTAGCACAAGCAGGAGGAGATATAGCACCACTAGCGAAAGCATTGCCAGAAGAAGCA
>Pelagi5_DCM_M04376:201:000000000-BPY8V:1:1102:6379:12986_1:N:0:TAGGCATG+TCTCTCCG
GAAATGCAACAGATGCAACAACTACAACAAGTTGCTAAAGCAGGAGGAGATATAGCACCCCTAGCGAAAGCATTGCCAGAAGAAGCA
>Pelagi5_DCM_M04376:201:000000000-BPY8V:1:1102:5021:12987_1:N:0:TAGGCATG+TCTCTCCG
GAAATGCAACAGATGCAACAACTACAACAAGTTGCTAAAGCAGGAGGAGATATAGCACCACTAGCGAAAGCATTGCCAGAAGAAGCA
>Pelagi5_DCM_M04376:201:000000000-BPY8V:1:1102:27549:12988_1:N:0:TAGGCATG+TCTCTCCG
GAAATGCAACAGATGCAACAACTACAACAAGTTGCTAAAGCAGGAGGAGATATAGCACCACTAGCGAAAGCATTGCCAGAAGAAGCA
>Pelagi5_DCM_M04376:201:000000000-BPY8V:1:1102:7374:12994_1:N:0:TAGGCATG+TCTCTCCG
GAAATGCAACAGATGCAACAACTACAACAAGTTGCTAAAGCAGGAGGAGATATAGCACCACTAGCGAAAGCATTGCCAGAAGAAGCA
>Pelagi5_DCM_M04376:201:000000000-BPY8V:1:1102:12480:12999_1:N:0:TAGGCATG+TCTCTCCG
GAAATGCAACAGATGCAACAACTACAACAAGTTGCTAAAGCAGGAGGAGATATAGCACCACTAGCGAAAGCATTGCCAGAAGAAGCA
>Pelagi5_DCM_M04376:201:000000000-BPY8V:1:1102:5458:13008_1:N:0:TAGGCATG+TCTCTCCG
GAAATGCAACAGATGCAACAAGTACAACAACTAGCAGAAGCAGGGGGAAAAGTAGCACCATTAGCAAAAGCATTGCCAGAAGAAGCA
>Pelagi5_DCM_M04376:201:000000000-BPY8V:1:1102:10222:13011_1:N:0:TAGGCATG+TCTCTCCG
GAAATGCAACAGATGCAACAACTACAACAAGTTGCTAAAGCAGGAGGAGATATAGCACCACTAGCGAAAGCATTGCCAGAAGAAGCA
>Pelagi5_DCM_M04376:201:000000000-BPY8V:1:1102:19997:13042_1:N:0:TAGGCATG+TCTCTCCG
GAAATGCAACAGATGCAACAACTACAACAAGTAGCACAAGCAGGAGGAGATATAGCACCACTAGCGAAAGCATTGCCAGAAGAAGCA
>Pelagi5_DCM_M04376:201:000000000-BPY8V:1:1102:18354:13084_1:N:0:TAGGCATG+TCTCTCCG
GAAATGCAACAGATGCAACAACTACAACAAGTTGCTAAAGCAGGAGGAGATATAGCACCACTAGCGAAAGCATTGCCAGAAGAAGCA
>Pelagi5_DCM_M04376:201:000000000-BPY8V:1:1102:19336:13112_1:N:0:TAGGCATG+TCTCTCCG
GAAATGCAACAGATGCAACAACTACAACAAGTTGCTAAAGCAGGAGGAGATATAGCACCACTAGCGAAAGCATTGCCAGAAGAAGCA
>Pelagi5_DCM_M04376:201:000000000-BPY8V:1:1102:24094:13113_1:N:0:TAGGCATG+TCTCTCCG
GAAATGCAACAGATGCAACAACTACAACAAGTTGCTAAAGCAGGAGGAGATATAGCACCACTAGCAAAAGCATTGCCAGAAGAAGCA
>Pelagi5_DCM_M04376:201:000000000-BPY8V:1:1102:29355:13138_1:N:0:TCGGCATG+TCTCTCCG
GAAATGCAACAGATGCAACAACTACAACAAGTAGCCCAAGCAGGAGGAGATATAGCACCCCTAGCGAAAGCAGTGCCAGAAGAAGCA
>Pelagi5_DCM_M04376:201:000000000-BPY8V:1:1102:8126:13152_1:N:0:TAGGCATG+TCTCTCCG
GAAATGCAACAGATGCAACAACTACAACAAGTTGCTAAAGCAGGAGGAGATATAGCACCACTAGCAAAAGCATTGCCAGAAGAAGCA
>Pelagi5_DCM_M04376:201:000000000-BPY8V:1:1102:9510:13155_1:N:0:TAGGCATG+TCTCTCCG
GAAATGCAACAGATGCAACAACTACAACAAGTTGCTCAAGCAGGAGGAGATATAGCACCACTAGCAAAAGCATTGCCAGAAGAAGCA
>Pelagi5_DCM_M04376:201:000000000-BPY8V:1:1102:26419:13163_1:N:0:TAGGCATG+TCTCTCTG
GAAATGCAACAGATGCAACAGCTACAACAAGTAGCACAAGCAGGAGGAGATATAGCACCACTAGCGAAAGCATTGCCAGAAGAAGCA
>Pelagi5_DCM_M04376:201:000000000-BPY8V:1:1102:7628:13167_1:N:0:TAGGCATG+TCTCTCCG
GAAATGCAACAGATGCAACAACTACAACAAGTTGCTAAAGCAGGAGGAGATATAGCACCACTAGCGAAAGCATTGCCAGAAGAAGCA
>Pelagi5_DCM_M04376:201:000000000-BPY8V:1:1102:22274:13187_1:N:0:TAGGCATG+TCTCTCCG
GAAATGCAACAGATGCAACAACTACAACAAGTTGCTAAAGCAGGAGGAGATATAGCACCACTAGCGAAAGCATTGCCAGAAGAAGCA
>Pelagi5_DCM_M04376:201:000000000-BPY8V:1:1102:8256:13222_1:N:0:TACGCATG+TCTCTCCG
GAAATGCAACAGATGCAACAATTACAACAAGTTGCTAAAGCAGGAGGAGATATAGCACCACTAGCGAAAGCATTGCCAGAAGAAGCA
>Pelagi5_DCM_M04376:201:000000000-BPY8V:1:1102:13178:13224_1:N:0:TAGGCATG+TCTCTCCG
GAAATGCAACAGATGCAACAACTACAACAAGTTGCTAAAGCAGGAGGAGATATAGCACCACTAGCGAAAGCATTGCCAGAAGAAGCA
>Pelagi5_DCM_M04376:201:000000000-BPY8V:1:1102:4894:13228_1:N:0:TAGGCATG+TCTCTCCG
GAAATGCAACAGATGCAACAATTACAACAAGTTGCTAAAGCAGGAGGAGATATAGCACCACTAGCGAAAGCATTGCCAGAAGAAGCA
>Pelagi5_DCM_M04376:201:000000000-BPY8V:1:1102:25468:13238_1:N:0:TAGGCATG+TCTCTCCG
GAAATGCAACAGATGCAACAACTACAACAAGTTGCTAAAGCAGGAGGAGATATAGCACCACTAGCGAAAGCATTGCCAGAAGAAGCA
>Pelagi5_DCM_M04376:201:000000000-BPY8V:1:1102:13468:13246_1:N:0:TAGGCATG+TCTCTCCG
GAAATGCAACAGATGCAACAACTACAACAAGTTGCTAAAGCAGGAGGAGATATAGCACCACTAGCGAAAGCATTGCCAGAAGAAGCA
>Pelagi5_DCM_M04376:201:000000000-BPY8V:1:1102:18836:13249_1:N:0:TAGGCATG+TCTCTCCG
GAAATGCAACAGATGCAACAACTACAACAAGTTGCCAAAGCAGGAGGAGATATAGCACCACTAGCGAAAGCATTGCCAGAAGAAGCA
>Pelagi5_DCM_M04376:201:000000000-BPY8V:1:1102:23751:13252_1:N:0:TAGGCATG+TCTCTCCG
GAAATGCAACAGATGCAACAACTGCAACAAGTAGCCAAAGCAGGAGGAGATATAGCACCACTAGCGAAAGCATTGCCAGAAGAAGCA
>Pelagi5_DCM_M04376:201:000000000-BPY8V:1:1102:4820:13278_1:N:0:TAGGCATG+TCTCTCCG
GAAATGCAACAGATGCAACAAGTACAACAACTAGCAGAAGCAGGGGGAAAAGTAGCACCATTAGCAAAAGCATTGCCAGAAGAAGCA
>Pelagi5_DCM_M04376:201:000000000-BPY8V:1:1102:12355:13389_1:N:0:TAGGCATG+TCTCTCCG
GAAATGCAACAGATGCAACAACTACAACAAGTTGCTAAAGCAGGAGGAGATATAGCACCACTAGCGAAAGCATTGCCAGAAGAAGCA
>Pelagi5_DCM_M04376:201:000000000-BPY8V:1:1102:3391:13393_1:N:0:TAGGCATG+TCTCTCCG
GAAATGCAACAGATGCAACAACTACAACAAGTTGCTAAAGCAGGAGGAGATATAGCACCACTAGCGAAAGCATTGCCAGAAGAAGCA
>Pelagi5_DCM_M04376:201:000000000-BPY8V:1:1102:5967:13402_1:N:0:TAGGCATG+TCTCTCCG
GAAATGCAACAGATGCAACAACTACAACAAGTTGCTAAAGCAGGAGGAGATATAGCACCACTAGCGAAAGCATTGCCAGAAGAAGCA
>Pelagi5_DCM_M04376:201:000000000-BPY8V:1:1102:15885:13406_1:N:0:TAGGCATG+TCTCTCCG
GAAATGCAACAGATGCAACAACTACAACAAGTTGCTAAAGCAGGAGGAGATATAGCACCACTAGCGAAAGCATTGCCAGAAGAAGCA
>Pelagi5_DCM_M04376:201:000000000-BPY8V:1:1102:12168:13458_1:N:0:TAGGCATG+TCTCTCCG
GAAATGCAACAGATGCAACAACTACAACAAGTTGCTAAAGCAGGAGGAGATATAGCACCACTAGCGAAAGCATTGCCAGAAGAAGCA
>Pelagi5_DCM_M04376:201:000000000-BPY8V:1:1102:29615:13491_1:N:0:TCGGCATG+TCTCTCCG
GAAATGCAACAGATGCAACAACTACAACAAGTTGCTCAAGCAGGAGGAGATATAGCACCCCTAGCGAAAGCATTGCCAGAAGAAGCA
>Pelagi5_DCM_M04376:201:000000000-BPY8V:1:1102:10036:13501_1:N:0:TAGGCATG+TCTCTCCG
GAAATGCAACAGATGCAACAATTACAACAAGTTGCTAAAGCAGGAGGAGATATAGCACCACTAGCGAAAGCATTGCCAGAAGAAGCA
>Pelagi5_DCM_M04376:201:000000000-BPY8V:1:1102:2442:13538_1:N:0:TAGGCATG+TCTCTCCG
GAAATGCAACAGATGCACCAGCTACAACAAGTAGCACAAGCAGGAGGAGATATAGCACCACTAGCGAAAGCATTGCCAGAAGAAGCA
>Pelagi5_DCM_M04376:201:000000000-BPY8V:1:1102:5704:13539_1:N:0:TAGGCATG+TCTCTCCG
GAAATGCAACAGATGCAACAACTACAACAAGTTGCTAAAGCAGGAGGAGATATAGCACCACTAGCGAAAGCATTGCCAGAAGAAGCA
>Pelagi5_DCM_M04376:201:000000000-BPY8V:1:1102:24592:13553_1:N:0:TAGGCATG+TCTCTCCG
GAAATGCAACAGATGCAACAACTACAACAAGTTGCCAAAGCAGGAGGAGATATAGCACCACTAGCGAAAGCATTGCCAGAAGAAGCA
>Pelagi5_DCM_M04376:201:000000000-BPY8V:1:1102:16049:13559_1:N:0:TAGGCATG+TCTCTCCG
GAAATGCAACAGATGCAACAACTACAACAAGTTGCTAAAGCAGGAGGAGATATAGCACCACTAGCGAAAGCATTGCCAGAAGAAGCA
>Pelagi5_DCM_M04376:201:000000000-BPY8V:1:1102:22141:13582_1:N:0:TAGGCATG+TCTCTCCG
GAAATGCAACAGATGCAACAACTACAACAAGTTGCTAAAGCAGGAGGAGATATAGCACCACTAGCGAAAGCATTGCCAGAAGAAGCA
>Pelagi5_DCM_M04376:201:000000000-BPY8V:1:1102:3075:13608_1:N:0:TAGGCATG+TCTCTCCG
GAAATGCAACAGATGCACCAACTACAACAAGTTGCTAAAGCAGGAGGAGGTATAGCACCACTAGCGAAAGCATTGCCAGAAGAAGCA
>Pelagi5_DCM_M04376:201:000000000-BPY8V:1:1102:11810:13633_1:N:0:TAGGCATG+TCTCTCCG
GAAATGCAACAGATGCAACAAGTAGCCAAAGCAGGAGGAGATATAGCACCACTAGCGAAAGCATTGCCAGAAGAAGCA
>Pelagi5_DCM_M04376:201:000000000-BPY8V:1:1102:18789:13657_1:N:0:TAGGCATG+TCTCTCCG
GAAATGCAACAGATGCAACAACTACAACAAGTTGCTAAAGCAGGAGGAGATATAGCACCACTAGCGAAAGCATTGCCAGAAGAAGCA
>Pelagi5_DCM_M04376:201:000000000-BPY8V:1:1102:5897:13685_1:N:0:TAGGCATG+TCTCTCCG
GAAATGCAACAGATGCAACAACTACAACAAGTTGCTAAAGCAGGAGGAAATATAGCACCACTAGCAAAAGCATTGCCAGAAGAAGCA
>Pelagi5_DCM_M04376:201:000000000-BPY8V:1:1102:6137:13700_1:N:0:TAGGCATG+TCTCTCCG
GAAATGCAACAGATGCAACAAGTACAACAACTAGCAGAAGCAGGGGGAAAAGTAGCACCATTAGCAAAAGCATTGCCAGAAGAAGCA
>Pelagi5_DCM_M04376:201:000000000-BPY8V:1:1102:9650:13727_1:N:0:TAGGCATG+TCTCTCCG
GAAATGCAACAGATGCAACAATTACAACAAGTTGCTAAAGCAGGAGGAGATATAGCACCACTAGCGAAAGCATTGCCAGAAGAAGCA
>Pelagi5_DCM_M04376:201:000000000-BPY8V:1:1102:3876:13736_1:N:0:TAGGCATG+TCTCTCCG
GAAATGCAACAGATGCAACAACTACAACAAGTTGCTAAAGCAGGAGGAGATATAGCACCACTAGCGAAAGCATTGCCAGAAGAAGCA
>Pelagi5_DCM_M04376:201:000000000-BPY8V:1:1102:25876:13736_1:N:0:TAGGCATG+TCTCTCCG
GAAATGCAACAGATGCAACAACTACAACAAGTTGCTAAAGCAGGAGGAGATATAGCACCACTAGCGAAAGCATTGCCAGAAGAAGCA
>Pelagi5_DCM_M04376:201:000000000-BPY8V:1:1102:12523:13748_1:N:0:TAGGCATG+TCTCTCCG
GAAATGCAACAGATGCAACAAGTACAACAACTAGCAGAAGCAGGGGGAAAAGTAGCACCATTAGCAAAAGCATTGCCAGAAGAAGCA
>Pelagi5_DCM_M04376:201:000000000-BPY8V:1:1102:13760:13787_1:N:0:TAGGCATG+TCTCTCCG
GAAATGCAACAGATGCAACAACTACAACAAGTTGCTAAAGCAGGAGGAGATATAGCACCACTAGCGAAAGCATTGCCAGAAGAAGCAC
>Pelagi5_DCM_M04376:201:000000000-BPY8V:1:1102:16831:13819_1:N:0:TAGGCATG+TCTCTCCG
GAAATGCAACAGATGCAACAACTACAACAAGTTGCTAAAGCAGGAGGAGATATAGCACCACTAGCAAAAGCATTGCCAGAAGCAGCA
>Pelagi5_DCM_M04376:201:000000000-BPY8V:1:1102:25442:13835_1:N:0:TAGGCATG+TCTCTCCG
GAAATGCAACAGATGCAACAACTACAACAAGTTGCTAAAGCAGGAGGAGATATAGCACCACTAGCGAAAGCATTGCCAGAAGAAGCA
>Pelagi5_DCM_M04376:201:000000000-BPY8V:1:1102:11204:13853_1:N:0:TAGGCATG+TCTCTCCG
GAAATGCAACAGATGCAACAACTACAACAAGTTGCTAAAGCAGGAGGAGATATAGCACCACTAGCGAAAGCATTGCCAGAAGAAGCA
>Pelagi5_DCM_M04376:201:000000000-BPY8V:1:1102:22536:13858_1:N:0:TAGGCATG+TCTCTCCG
GAAATGCAACAGATGCAACAACTACAACAAGTTGCAGAAGCAGGGGGAAAAGTAGCACCATTAGCAAAAGCATTGCCAGAAGAAGCA
>Pelagi5_DCM_M04376:201:000000000-BPY8V:1:1102:10910:13923_1:N:0:TAGGCATG+TCTCTCCG
GAAATGCAACAGATGCAACAACTACAACAAGTTGCTAAAGCAGGAGGAGATATAGCACCACTAGCGAAAGCATTGCCAGAAGAAGCA
>Pelagi5_DCM_M04376:201:000000000-BPY8V:1:1102:14294:13934_1:N:0:TAGGCATG+TCTCTCCG
GAAATGCAACAGATGCAACAACTACAACAAGTTGCTAAAGCAGGAGGAGATATAGCACCACTAGCGAAAGCATTGCCAGAAGAAGCA
>Pelagi5_DCM_M04376:201:000000000-BPY8V:1:1102:17918:13956_1:N:0:TAGGCATG+TCTCTCCG
GAAATGCAACAGATGCAACAATTACAACAAGTTGCTAAAGCAGGAGGAGATATAGCACCACTAGCGAAAGCATTGCCAGAAGAAGCA
>Pelagi5_DCM_M04376:201:000000000-BPY8V:1:1102:22440:13958_1:N:0:TAGGCATG+TCTCTCCG
GAAATGCAACAGATGCAACAACTACAACAAGTTGCTAAAGCAGGAGGAGATATAGCACCACTAGCGAAAGCATTGCCAGAAGAAGCA
>Pelagi5_DCM_M04376:201:000000000-BPY8V:1:1102:16748:14015_1:N:0:TAGGCATG+TCTCTCCG
GAAATGCAACAGATGCAACAACTACAACAAGTTGCTAAAGCAGGAGGAGATATAGCACCACTAGCGAAAGCATTGCCAGAAGAAGCA
>Pelagi5_DCM_M04376:201:000000000-BPY8V:1:1102:9150:14015_1:N:0:TAGGCATG+TCTCTCCG
GAAATGCAACAGATGCAACAACTACAACAAGTTGCTAAAGCAGGAGGAGATATAGCACCACTAGCGAAAGCATTGCCAGAAGAAGCA
>Pelagi5_DCM_M04376:201:000000000-BPY8V:1:1102:26854:14042_1:N:0:TAGGCATG+TCTCTCCG
GAAATGCAACAGATGCAACAACTACAACAAGTTGCTAAAGCAGGAGGAGATATAGCACCACTAGCGAAAGCATTGCCAGAAGAAGCA
>Pelagi5_DCM_M04376:201:000000000-BPY8V:1:1102:28752:14084_1:N:0:TAGGCATG+TCTCTCCG
GAAATGCAACAGATGCAACAACTACAACAAGTTGCTAAAGCAGGAGGAGATATAGCACCACTAGCGAAAGCATTGCCAGAAGAAGCA
>Pelagi5_DCM_M04376:201:000000000-BPY8V:1:1102:5265:14091_1:N:0:TAGGCATG+TCTCTCCG
GAAATGCAACAGATGCAACAACTACAACAAGTTGCTAAAGCAGGAGGAGATATAGCACCACTAGCGAAAGCATTGCCAGAAGAAGCA
>Pelagi5_DCM_M04376:201:000000000-BPY8V:1:1102:10481:14106_1:N:0:TAGGCATG+TCTCTCCG
GAAATGCAACAGATGCAACAACTGCAACAAGTTGCTAAAGCAGGAGGAGATATAGCACCACTAGCGAAAGCATTGCCAGAAGAAGCA
>Pelagi5_DCM_M04376:201:000000000-BPY8V:1:1102:21479:14106_1:N:0:TAGGCATG+TCTCTCCG
GAAATGCAACAGATGCAACAACTACAACAACTAGCAGAAGCAGGGGGAAAAGTAGCACCATTAGCAAAAGCATTGCCAGAAGAAGCA
>Pelagi5_DCM_M04376:201:000000000-BPY8V:1:1102:4378:14129_1:N:0:TAGGCATG+TCTCTCCG
GAAATGCAACAGATGCAACAACTACAACAAGTTGCTAAAGCAGGAGGAGATATAGCACCACTAGCGAAAGCATTGCCAGAAGAAGCA
>Pelagi5_DCM_M04376:201:000000000-BPY8V:1:1102:27682:14130_1:N:0:TAGGCATG+TCTCTCCG
GAAATGCAACAGATGCAACAAGTACAACAACTAGCAGAAGCAGGGGGAAAAGTAGCACCATTAGCAAAAGCATTGCCAGAAGAAGCA
>Pelagi5_DCM_M04376:201:000000000-BPY8V:1:1102:23262:14132_1:N:0:TAGGCATG+TCTCTCCG
GAAATGCAACAGATGCAACAACTACAACAAGTTGCTAAAGCAGGAGGAGATATAGCACCACTAGCGAAAGCATTGCCAGAAGAAGCA
>Pelagi5_DCM_M04376:201:000000000-BPY8V:1:1102:23954:14155_1:N:0:TAGGCATG+TCTCTCCG
GAAATGCAACAGATGCAACAACTACAACAAGTTGCTAAAGCAGGAGGAGATATAGCACCACTAGCAAAAGCATTGCCAGAAGAAGCA
>Pelagi5_DCM_M04376:201:000000000-BPY8V:1:1102:2591:14157_1:N:0:TAGGCATG+TCTCTCCG
GAAATGCAACAGATGCAACAACTACAACAAGTTGCTAAAGCAGGAGGAGATATAGCACCACTAGCGAAAGCATTGCCAGAAGAAGCA
>Pelagi5_DCM_M04376:201:000000000-BPY8V:1:1102:12366:14176_1:N:0:TAGGCATG+TCTCTCCG
GAAATGCAACAGATGCAACAACTACAACAAGTTGCTAAAGCAGGAGGAGATATAGCACCACTAGCGAAAGCATTGCCAGAAGAAGCA
>Pelagi5_DCM_M04376:201:000000000-BPY8V:1:1102:9370:14178_1:N:0:TAGGCATG+TCTCTCCG
GAAATGCAACAGATGCAACAACTACAACAAGTTGCTAAAGCAGGAGGAGATATAGCACCACTAGCAAAAGCATTGCCAGAAGAAGCA
>Pelagi5_DCM_M04376:201:000000000-BPY8V:1:1102:7798:14186_1:N:0:TAGGCATG+TCTCTCCG
GAAATGCAACAGATGCAACAACTACAACAAGTTGCTAAAGCAGGAGGAGATATAGCACCACTAGCGAAAGCATTGCCAGAAGAAGCA
>Pelagi5_DCM_M04376:201:000000000-BPY8V:1:1102:14689:14187_1:N:0:TAGGCATG+TCTCTCCG
GAAATGCAACAGATGCAACAACTACAACAAGTTGCTAAAGCAGGAGGAGATATAGCACCACTAGCAAAAGCATTGCCAGAAGAAGCA
>Pelagi5_DCM_M04376:201:000000000-BPY8V:1:1102:6095:14194_1:N:0:TAGGCATG+TCTCTCCG
GAAATGCAACAGATGCAACAACTACAACAAGTTGCTAAAGCAGGAGGAGATATAGCACCACTAGCGAAAGCATTGCCAGAAGAAGCA
>Pelagi5_DCM_M04376:201:000000000-BPY8V:1:1102:16327:14198_1:N:0:TAGGCATG+TCTCTCCG
GAAATGCAACAGATGCAACAACTACAACAAGTTGCCCAAGCAGGAGGAGATATAGCACCACTAGCGAAAGCATTGCCAGAAGAAGCA
>Pelagi5_DCM_M04376:201:000000000-BPY8V:1:1102:10570:14219_1:N:0:TAGGCATG+TCTCTCCG
GAAATGCAACAGATGCAACAAGGACAACAACTAGCAGAAGCAGGGGGAAAAGTAGCACCATTAGCAAAAGCATTGCCAGAAGAAGCA
[truncated: 6,457,335 more chars]
